# Supplementary material for: Probing Xist RNA Structure in Cells Using Targeted Structure-Seq
Source: PLoS Genet. 2015 Dec 8;11(12):e1005668. doi: 10.1371/journal.pgen.1005668 (PMC4672913; doi:10.1371/journal.pgen.1005668)
Supplement: S1 Data — (XLSX) [file pgen.1005668.s001.xlsx]

## Sheet: XIST RT primers
Xist RT primer	Sequence	RT start site*	*, multiple annealing sites are shown for primers that hybridize to repeats C and F.
XIST_RT_1	CAGACGTGTGCTCTTCCGATCTGTAAGTCCACCATACACACACAAG	284
XIST_RT_2	CAGACGTGTGCTCTTCCGATCTCAGGTATCCATGGCCCCGATG	505
XIST_RT_3	CAGACGTGTGCTCTTCCGATCTCCATATTTCCATCCACCAAGC	723
XIST_RT_4	CAGACGTGTGCTCTTCCGATCTATAGCCGTATCACGCAGAAG	911
XIST_RT_5	CAGACGTGTGCTCTTCCGATCTGCAACACCGCACACTAATAC	1113
XIST_RT_6	CAGACGTGTGCTCTTCCGATCTTCCATTGCTACACACCAGAAC	1303
XIST_RT_7	CAGACGTGTGCTCTTCCGATCTCACATGACTTCCGCCATCTTAG	1462
XIST_RT_8	CAGACGTGTGCTCTTCCGATCTTTTCACACTTGTGCCCATTTC	1666
XIST_RT_9	CAGACGTGTGCTCTTCCGATCTTCCGACATCATCCAACACTTC	1879
XIST_RT_10	CAGACGTGTGCTCTTCCGATCTAGTAGACTAGCCACTGAACAATAC	2087
XIST_RT_11	CAGACGTGTGCTCTTCCGATCTCAAACACTAGCAAAGCACACTATC	2320
XIST_RT_12	CAGACGTGTGCTCTTCCGATCTGTAGCTCGGTGGATGAGTTTG	2520
XIST_RT_13	CAGACGTGTGCTCTTCCGATCTCTGATAGAGGACACAGAGCATTAC	2700
XIST_RT_14	CAGACGTGTGCTCTTCCGATCTTTGCTGAGTCTTGAGGAGAATC	2796
XIST_RT_15	CAGACGTGTGCTCTTCCGATCTGCTTGGGATAGGTCTGAAAGTATC	3033
XIST_RT_16	CAGACGTGTGCTCTTCCGATCTCCATGACCCTAGAAGTCAGTATG	3390, 4200
XIST_RT_17	CAGACGTGTGCTCTTCCGATCTGGGTAGAGGGTATAGATAGGGATA	4410
XIST_RT_18	CAGACGTGTGCTCTTCCGATCTCATGGACAAGTAAAGTAGGACTG	3704
XIST_RT_19	CAGACGTGTGCTCTTCCGATCTGGAAAGGAGACTTGAGAGATGATAC	4814
XIST_RT_20	CAGACGTGTGCTCTTCCGATCTCAATGCCTTGAAAATTGGGACTG	5052
XIST_RT_21	CAGACGTGTGCTCTTCCGATCTGGGTAGTATTAGGACCTTGAGA	5278
XIST_RT_22	CAGACGTGTGCTCTTCCGATCTCTAGCGTACACAAGACTCAAGG	5491
XIST_RT_23	CAGACGTGTGCTCTTCCGATCTACAGGACAGATCAAAGGTCTTC	5721
XIST_RT_24	CAGACGTGTGCTCTTCCGATCTAGTCTTCACCAGATGCAGATTAC	5904
XIST_RT_25	CAGACGTGTGCTCTTCCGATCTTGAAGGACCATTGACCGTATTG	6107
XIST_RT_26	CAGACGTGTGCTCTTCCGATCTGGACCTTATAGGTCAACACCAC	6280
XIST_RT_27	CAGACGTGTGCTCTTCCGATCTAGTGTCCAGGAAGATGAAGAAG	6510
XIST_RT_28	CAGACGTGTGCTCTTCCGATCTAGGAGTGCAAGAGATACAATGG	6744
XIST_RT_29	CAGACGTGTGCTCTTCCGATCTGGAAGTGAGTGGGATCCTTTC	6978
XIST_RT_30	CAGACGTGTGCTCTTCCGATCTGCACTTCGTACAACCCTCTTTC	7109
XIST_RT_31	CAGACGTGTGCTCTTCCGATCTGGTAGGCATTTCAGAACCTTTG	7299
XIST_RT_32	CAGACGTGTGCTCTTCCGATCTGACTCAGTAGCCTTGATGGTATG	7417
XIST_RT_33	CAGACGTGTGCTCTTCCGATCTACCATCCAGAACTGCCATTG	7622
XIST_RT_34	CAGACGTGTGCTCTTCCGATCTAGTGGTCAATGGACAAACTAGAG	7816
XIST_RT_35	CAGACGTGTGCTCTTCCGATCTCAAGGAGAAGGCAACTGAGAC	8011
XIST_RT_36	CAGACGTGTGCTCTTCCGATCTGTTCCTGGCCCTAGAATGTG	8222
XIST_RT_37	CAGACGTGTGCTCTTCCGATCTTTCCTGGAGGAAGAATGGAAAG	8389
XIST_RT_38	CAGACGTGTGCTCTTCCGATCTTGAGACACTGCTTAGTCTTCAG	8593
XIST_RT_39	CAGACGTGTGCTCTTCCGATCTCTAAAGGCCACACAAAGATTGAC	8722
XIST_RT_40	CAGACGTGTGCTCTTCCGATCTTTGCCAGAGTTTAATGGTGGATAG	8914
XIST_RT_41	CAGACGTGTGCTCTTCCGATCTACCCTTCACACTAGAGAAAGC	9092
XIST_RT_42	CAGACGTGTGCTCTTCCGATCTATCTCCAGGACCCACAAGATAG	9251
XIST_RT_43	CAGACGTGTGCTCTTCCGATCTGATCCTGCACTGGATGAGTTAC	9443
XIST_RT_44	CAGACGTGTGCTCTTCCGATCTGCAGTCCTTGAGTCTCACATAG	9622
XIST_RT_45	CAGACGTGTGCTCTTCCGATCTCCAGTGGTGGTGAGCTATTC	9840
XIST_RT_46	CAGACGTGTGCTCTTCCGATCTTCCTAGCTTCTGGAGAGAGAAC	10010
XIST_RT_47	CAGACGTGTGCTCTTCCGATCTCAAGAAATAGACACACCCACAATAC	10257
XIST_RT_48	CAGACGTGTGCTCTTCCGATCTCAAAGAATTAGACACAATGCAAGGA	10514, 10750
XIST_RT_49	CAGACGTGTGCTCTTCCGATCTGATGCAACAACGAATTAGACAACAC	10817
XIST_RT_50	CAGACGTGTGCTCTTCCGATCTGCTCAAAGCTCTGCAAGAAAG	11069
XIST_RT_51	CAGACGTGTGCTCTTCCGATCTCATGCAACATGTGACCCAAAG	11214
XIST_RT_52	CAGACGTGTGCTCTTCCGATCTAGAGAAAGTGGCCCAAGAAAG	11360
XIST_RT_53	CAGACGTGTGCTCTTCCGATCTCTCTCACACATGACACACATAAC	11597
XIST_RT_54	CAGACGTGTGCTCTTCCGATCTCTTCTTTGGGTTGTCAGCATTC	11841
XIST_RT_55	CAGACGTGTGCTCTTCCGATCTCGAATTTCCCTTCTTGGTCTTG	12047
XIST_RT_56	CAGACGTGTGCTCTTCCGATCTGGAGCAGATGTGAAGAGAAATG	12268
XIST_RT_57	CAGACGTGTGCTCTTCCGATCTTCTCATTGGTCTGGAACAACTC	12477
XIST_RT_58	CAGACGTGTGCTCTTCCGATCTAGGTAGGTATTAGACCCAGGAG	12682
XIST_RT_59	CAGACGTGTGCTCTTCCGATCTCAGGTACTTAGTCTGATGCCTTATAG	12873
XIST_RT_60	CAGACGTGTGCTCTTCCGATCTCAGTGAAGCATCACAGCCTTAG	13073
XIST_RT_61	CAGACGTGTGCTCTTCCGATCTACACACTGGCCTTAAGTATATGG	13314
XIST_RT_62	CAGACGTGTGCTCTTCCGATCTCTTTGTTATTCCCAGTGCTGAAC	13488
XIST_RT_63	CAGACGTGTGCTCTTCCGATCTAAGCATTGGCTCATTCCTTATG	13700
XIST_RT_64	CAGACGTGTGCTCTTCCGATCTACCCAGCTTGTTAACTGTACTC	13928
XIST_RT_65	CAGACGTGTGCTCTTCCGATCTCACTGAAATGTACGTCTGTGTATC	14097
XIST_RT_66	CAGACGTGTGCTCTTCCGATCTCTGCCATTCAGTATGTACTCATC	14310
XIST_RT_67	CAGACGTGTGCTCTTCCGATCTTAGACTTCACAAAGCTCCACAC	14524
XIST_RT_68	CAGACGTGTGCTCTTCCGATCTGCAATCTATGTGTTCGCTCAAC	14682
XIST_RT_69	CAGACGTGTGCTCTTCCGATCTTTTCCACCTCCTCAGTCAAG	14865
XIST_RT_70	CAGACGTGTGCTCTTCCGATCTGCCAGTACATCTAGTTCGAGAG	15088
XIST_RT_71	CAGACGTGTGCTCTTCCGATCTCATGGGTTAAGCACATCTGTAATC	15292
XIST_RT_72	CAGACGTGTGCTCTTCCGATCTGAGAGATGACTCAGTGGTTAAGAG	15507
XIST_RT_73	CAGACGTGTGCTCTTCCGATCTCTTAGCTAGGAAGTCTCCAGTTTATG	15602
XIST_RT_74	CAGACGTGTGCTCTTCCGATCTGAGCCAGGCAATGAACAAATAC	15771
XIST_RT_75	CAGACGTGTGCTCTTCCGATCTAGCTAAAGTGAGAGCTGTAGTC	15973
XIST_RT_76	CAGACGTGTGCTCTTCCGATCTAAGAGCATCCCTCTGCTTTC	16192
XIST_RT_77	CAGACGTGTGCTCTTCCGATCTCCAGCACTTCCCTATGTCTATG	16403
XIST_RT_78	CAGACGTGTGCTCTTCCGATCTCAGTAGTGGTCACAGTCATAGC	16621
XIST_RT_79	CAGACGTGTGCTCTTCCGATCTCATAGCAAGCCACCTTGAG	16838
XIST_RT_80	CAGACGTGTGCTCTTCCGATCTCCACCCTCTGTGAGTGAAAG	17023
XIST_RT_81	CAGACGTGTGCTCTTCCGATCTTTGACTCAAGGCTTAGCTGATAG	17172
XIST_RT_82	CAGACGTGTGCTCTTCCGATCTTTCAACCTGGCTCCATCTTC	17368
XIST_RT_83	CAGACGTGTGCTCTTCCGATCTAAGCAGATGATGGTAGGATGTG	17610
XIST_RT_84	CAGACGTGTGCTCTTCCGATCTAACACCCAAGAGTCAACAGAAG	17752
XIST_RT_85	CAGACGTGTGCTCTTCCGATCTCAAACTACCCCACCCACTC	17872
XIST_RT_86	CAGACGTGTGCTCTTCCGATCTGGCACTGCATTTTAGCAATAGG	3316, 3671, 3783, 3902, 4014, 4126, 4363
XIST_RT_87	CAGACGTGTGCTCTTCCGATCTGTCTTATAGGCTGAGTGATGGG	3324, 3691, 3803, 3922, 4034, 4383, 4615

## Sheet: 18S rRNA RT primers
18S RT primers	sequence	RT start site
18S_RT_1	CAGACGTGTGCTCTTCCGATCTCTCCAATGGATCCTCGTTAAA	580
18S_RT_2	CAGACGTGTGCTCTTCCGATCTAGACTTTGGTTTCCCGGAAG	1135
18S_RT_3	CAGACGTGTGCTCTTCCGATCTACTTACTGGGAATTCCTCGT	1633
