# Supplementary material for: Probing Xist RNA Structure in Cells Using Targeted Structure-Seq
Source: PLoS Genet. 2015 Dec 8;11(12):e1005668. doi: 10.1371/journal.pgen.1005668 (PMC4672913; doi:10.1371/journal.pgen.1005668)
Supplement: S2 Data — (XLSX) [file pgen.1005668.s002.xlsx]

## Sheet: S2 Data
831-1020 (homolog found in rodents but not in mammals)
POS	831	832	833	834	835	836	837	838	839	840	841	842	843	844	845	846	847	848	849	850	851	852	853	854	855	856	857	858	859	860	861	862	863	864	865	866	867		868	869	870	871	872	873	874	875	876	877	878
POS2	1	2	3	4	5	6	7	8	9	10	11	12	13	14	15	16	17	18	19	20	21	22	23	24	25	26	27	28	29	30	31	32	33	34	35	36	37		38	39	40	41	42	43	44	45	46	47	48
bt	.	.	(	(	(	.	(	(	(	(	(	.	.	.	.	.	.	.	.	.	.	.	.	.	.	.	(	(	(	(	.	.	.	.	.	.	.	-	)	)	)	)	.	(	(	.	(	(	(
conservation					*		*	*	*	*	*	*	*	*	*	*	*	*	*	.	*	*	*			*		.		*	*	*	*	*	.	.	*		*	*	*	*	*	*	*	*	*	*	*
Mus	a	a	c	c	t	a	t	g	g	c	t	t	a	g	a	a	a	a	a	c	g	a	c	t	t	t	g	c	t	c	t	t	a	a	a	c	t	-	g	a	g	t	g	g	g	t	g	t	t
Sigmodon	-	a	c	c	t	a	t	g	g	c	t	t	a	g	a	a	a	a	a	t	g	a	c	-	-	t	g	t	a	c	t	t	a	a	g	c	t	-	g	a	g	t	g	g	g	t	g	t	t
M.kirgisorum	a	a	a	c	t	a	t	g	g	c	t	t	a	g	a	a	a	a	a	t	g	a	c	-	-	t	g	c	a	c	t	t	a	a	g	c	t	-	g	a	g	t	g	g	g	t	g	t	t
M.rossiaeme	a	a	a	c	t	a	t	g	g	c	t	t	a	g	a	a	a	a	a	t	g	a	c	-	-	t	g	c	a	c	t	t	a	a	g	c	t	-	g	a	g	t	g	g	g	t	g	t	t
M.transcasp	a	a	a	c	t	a	t	g	g	c	t	t	a	g	a	a	a	a	a	t	g	a	c	-	-	t	g	c	a	c	t	t	a	a	g	c	t	-	g	a	g	t	g	g	g	t	g	t	t
M.arvalis	-	-	-	-	t	a	t	g	g	c	t	t	a	g	a	a	a	a	a	t	g	a	c	-	-	t	g	c	a	c	t	t	a	a	g	t	t	-	g	a	g	t	g	g	g	t	g	t	t
Oryzomys	a	a	c	c	t	t	t	g	g	c	t	t	a	g	a	a	a	a	a	t	g	a	c	-	-	t	c	t	g	c	t	t	a	a	g	c	t	g	g	a	g	t	g	g	g	t	g	t	t
2141-2350
POS	2141	2142	2143	2144	2145	2146	2147	2148	2149	2150	2151	2152	2153	2154	2155	2156	2157	2158	2159	2160	2161	2162	2163	2164	2165	2166	2167	2168					2169		2170	2171	2172	2173	2174	2175	2176	2177	2178	2179	2180	2181	2182	2183
POS2	1	2	3	4	5	6	7	8	9	10	11	12	13	14	15	16	17	18	19	20	21	22	23	24	25	26	27	28					29		30	31	32	33	34	35	36	37	38	39	40	41	42	43
bt	.	.	.	.	.	(	(	(	(	(	(	(	.	.	.	.	.	.	.	(	(	(	(	(	(	(	(	(	-	-	-	-	.	-	.	.	.	.	.	.	)	)	)	)	)	.	(	(	-
conservation				.	*				.	*	.	.	*	*		*		*	.	*			*	*	*	.	*	*					*		*	.					.	*		*		*	*	*
Mus	t	g	a	t	c	t	c	a	a	g	c	g	g	t	t	c	t	c	t	a	a	g	c	c	t	a	c	t	-	-	-	-	g	-	g	g	t	a	t	a	a	g	t	g	g	t	g	a	-
Sigmodon	-	g	a	t	c	t	c	a	a	g	t	a	g	t	t	c	t	c	c	a	g	t	c	c	t	g	c	t	-	-	-	-	g	c	g	g	g	c	t	t	a	g	g	g	g	t	g	a	-
M.arvalis	-	-	-	t	c	t	t	a	a	g	c	a	g	t	t	c	t	c	c	a	g	g	c	c	t	g	c	t	-	-	-	-	g	t	g	g	g	c	t	t	a	g	t	g	c	t	g	a	-
M.transcaspi	-	-	-	t	c	t	t	a	a	g	c	a	g	t	t	c	t	c	c	a	g	g	c	c	t	g	c	t	-	-	-	-	g	t	g	g	g	c	t	t	a	g	t	g	c	t	g	a	-
M.rossiaemer	-	-	-	t	c	t	t	a	a	g	c	a	g	t	t	c	t	c	c	a	g	g	c	c	t	g	c	t	-	-	-	-	g	t	g	g	g	c	t	t	a	g	t	g	c	t	g	a	-
Pan	t	t	g	c	c	a	t	g	g	g	c	a	g	t	g	c	t	c	c	a	g	g	c	c	t	g	c	t	t	g	g	t	g	t	g	g	a	c	a	t	g	g	t	g	g	t	g	a	g
Homo	t	t	g	c	c	a	t	g	g	g	c	a	g	t	g	c	t	c	c	a	g	g	c	c	t	g	c	t	t	g	g	t	g	t	g	g	a	c	a	t	g	g	t	g	g	t	g	a	g
Sus	t	g	g	c	c	a	g	g	g	g	c	a	g	t	g	c	t	c	c	a	t	g	c	c	t	g	c	c	a	a	g	t	g	t	g	a	a	c	a	t	g	g	c	g	g	t	g	a	g
Bos	t	g	g	c	c	a	g	g	g	g	c	a	g	t	g	c	g	c	c	a	t	g	c	c	t	g	c	t	a	a	g	t	g	t	g	a	a	c	t	t	g	g	c	g	g	t	g	a	g
Oryctolagus	t	g	g	c	c	a	c	c	g	g	c	a	g	t	g	c	t	c	c	a	g	g	c	c	t	g	c	c	t	g	g	t	g	t	g	g	a	c	a	t	g	g	t	g	g	t	g	a	g
6631-7300
POS	6631	6632	6633	6634	6635	6636	6637	6638	6639	6640	6641	6642	6643	6644	6645	6646	6647	6648	6649	6650	6651	6652	6653	6654	6655	6656	6657	6658	6659
POS2	1	2	3	4	5	6	7	8	9	10	11	12	13	14	15	16	17	18	19	20	21	22	23	24	25	26	27	28	29
bt	(	(	(	(	(	(	(	.	.	.	.	.	.	.	.	.	.	.	.	.	.	.	.	.	.	.	.	)	)	-	-	-	-	-	-	-	-	-	-	-	-	-	-	-	-	-	-	-	-
conservation			.	.	*	.	.		.			.	.	*	*	.	.	.	.	*	.	.	*	.	*	*			*
Mus	t	g	t	c	c	c	t	t	g	a	a	c	a	t	t	a	a	t	g	t	a	t	a	t	a	a	c	a	g	-	-	-	-	-	-	-	-	-	-	-	-	-	-	-	-	-	-	-	-
M.arvalis	t	g	c	c	c	c	t	t	g	a	a	c	a	t	t	a	a	t	g	t	a	c	a	c	a	a	a	a	g	-	-	-	-	-	-	-	-	-	-	-	-	-	-	-	-	-	-	-	-
M.ochrogaster	t	g	t	c	c	c	t	t	g	a	a	c	a	t	t	a	a	t	g	t	a	c	a	c	a	a	a	a	g	-	-	-	-	-	-	-	-	-	-	-	-	-	-	-	-	-	-	-	-
Sigmodon	-	g	t	c	c	c	t	t	g	a	a	c	a	t	t	a	a	t	g	t	a	c	a	t	a	a	t	a	g	-	-	-	-	-	-	-	-	-	-	-	-	-	-	-	-	-	-	-	-
Oryzomys	t	g	t	c	c	c	t	t	g	a	a	c	a	t	t	a	g	t	g	t	a	c	a	t	a	a	t	g	g	-	-	-	-	-	-	-	-	-	-	-	-	-	-	-	-	-	-	-	-
Cricetulus	t	g	t	c	c	c	c	t	g	a	a	c	a	t	t	a	a	t	g	t	a	c	a	t	a	a	t	a	g	-	-	-	-	-	-	-	-	-	-	-	-	-	-	-	-	-	-	-	-
Pan	t	t	t	t	c	t	t	g	g	c	t	t	g	t	t	g	a	c	a	t	g	c	a	t	a	a	t	t	g	c	a	t	t	t	a	t	g	t	g	g	g	t	t	c	t	t	g	t	g
Homo	t	t	t	t	c	t	t	g	g	c	t	t	g	t	t	g	a	c	a	t	g	c	a	t	a	a	t	t	g	c	a	t	t	t	a	t	g	t	t	g	g	t	t	c	t	t	g	t	g
Macaca	t	t	t	t	c	t	t	g	g	c	t	t	a	t	t	g	a	c	a	t	g	c	a	c	a	a	t	t	g	c	a	t	t	t	a	t	g	t	g	g	g	t	t	c	t	t	g	t	g
Rhinopithecus	t	t	t	t	c	c	t	g	g	c	t	t	a	t	t	g	a	c	a	t	g	c	a	t	a	a	t	t	g	c	a	t	t	t	a	t	g	t	g	g	g	t	t	c	t	t	g	t	g
Equus	c	t	t	t	c	t	c	g	a	t	c	t	g	t	t	a	a	t	g	t	g	c	a	t	a	a	t	t	g	c	a	t	t	t	g	t	c	t	g	g	g	t	t	c	t	t	g	t	g
8201-8500
POS	8201	8202	8203	8204	8205	8206	8207	8208	8209	8210	8211	8212	8213	8214	8215	8216	0	0	8217	8218	8219	8220	8221	8222	8223	8224	8225	8226	8227	8228	8229	8230	8231	8232	8233	8234	8235	8236	8237	8238	8239	8240	8241	8242	8243	8244	8245	8246	8247
POS2	1	2	3	4	5	6	7	8	9	10	11	12	13	14	15	16	0	0	17	18	19	20	21	22	23	24	25	26	27	28	29	30	31	32	33	34	35	36	37	38	39	40	41	42	43	44	45	46	47
bt	.	.	.	.	.	.	.	.	.	.	.	.	.	.	.	.	-	-	(	(	(	(	.	(	(	(	.	.	.	.	.	.	.	(	(	(	(	.	(	(	(	(	.	.	.	.	.	)	)
conservation			*	.	.	*	.	*		*	*			*	*	.			.	.	.	*	*					*	.	*	*	*	.	*	*	*			*	.	*	*	*	.				.	*
Mus	t	t	a	t	t	c	c	a	a	t	t	c	c	a	a	c	-	-	t	g	c	t	g	g	c	a	c	a	t	t	c	t	a	g	g	g	c	c	a	g	g	a	a	c	c	a	t	t	c
Rattus	t	t	a	c	t	c	c	a	a	t	t	c	c	a	a	t	-	-	c	g	c	t	g	g	c	a	c	a	t	t	c	t	a	g	g	g	c	c	a	g	g	a	a	c	c	a	g	t	c
Sigmodon	t	t	a	c	t	c	c	a	c	t	t	g	c	a	a	t	t	g	t	g	t	t	g	g	g	c	c	a	t	t	c	t	a	g	g	g	c	c	a	g	g	a	a	t	c	a	t	t	c
Oryzomys	t	t	a	c	t	c	c	a	a	t	t	c	c	a	a	t	-	-	t	g	c	t	g	g	c	a	c	a	t	t	c	t	a	g	g	g	c	c	a	g	g	a	a	t	g	a	t	t	c
M.ochroga	t	t	a	c	t	c	c	a	a	t	t	c	c	a	a	t	-	-	t	g	c	t	g	g	c	a	t	a	t	t	c	t	a	g	g	g	c	c	a	g	g	a	a	t	c	a	t	t	c
M.rossiae	t	t	a	c	t	c	c	a	a	t	t	c	c	a	a	t	-	-	t	g	c	t	g	g	c	a	t	a	t	t	c	t	a	g	g	g	c	c	a	g	g	a	a	t	c	a	t	t	c
M.transca	t	t	a	t	t	c	c	a	a	t	t	c	c	a	a	t	-	-	t	g	c	t	g	g	c	a	t	a	c	t	c	t	a	g	g	g	c	c	a	g	g	a	a	t	c	a	t	t	c
M.arvalis	t	t	a	c	t	c	c	a	a	t	t	c	c	a	a	t	-	-	t	g	c	t	g	g	c	a	t	a	t	t	c	t	a	g	g	g	c	c	a	g	g	a	a	t	c	a	t	t	c
M.kirgiso	t	t	a	c	t	c	c	a	a	t	t	c	c	a	a	t	-	-	t	g	c	t	g	g	c	a	t	a	t	t	c	t	a	g	g	g	c	c	a	g	g	a	a	t	c	a	t	t	c
Homo	t	g	a	t	c	c	t	a	g	t	t	t	c	a	a	t	-	-	t	a	t	t	g	t	c	a	g	a	t	t	c	t	g	g	g	g	a	c	a	a	g	a	a	c	c	a	t	t	c
Pan	t	g	a	t	c	c	t	a	g	t	t	t	c	a	a	t	-	-	t	a	t	t	g	t	c	a	g	a	t	t	c	t	g	g	g	g	a	c	a	a	g	a	a	c	c	a	t	t	c
Macaca	t	g	a	t	c	c	c	a	g	t	t	t	a	a	a	t	-	-	t	a	t	t	g	t	c	a	g	a	t	t	c	t	g	g	g	g	a	c	a	a	g	a	a	c	c	a	t	t	c
Rhinopithecus	-	-	a	t	c	c	c	a	g	t	t	t	c	a	a	t	-	-	t	a	t	t	g	t	c	a	g	a	t	t	c	t	a	g	g	g	a	c	a	a	g	a	a	c	c	a	t	t	c
Equus	-	-	a	t	c	c	c	a	a	t	t	c	c	a	a	t	-	-	t	a	t	t	g	t	c	a	c	a	t	t	c	t	g	g	g	g	a	g	a	g	g	a	a	c	c	t	t	c	c
Sus	-	-	a	t	c	c	c	a	a	t	t	c	c	a	a	t	-	-	t	a	t	t	g	t	a	a	c	a	t	t	c	t	g	g	g	g	a	c	a	g	g	a	a	c	c	a	t	t	c
13321-13490
POS	13321	13322	13323	13324	13325	13326	13327	13328	13329	13330	13331	13332	13333	13334	13335	13336	13337				13338	13339	13340	13341	13342	13343	13344	13345	13346	13347	13348	13349	13350	13351	13352	13353	13354	13355	13356	13357	13358	13359	13360	13361	13362		13363	13364	13365
POS2	1	2	3	4	5	6	7	8	9	10	11	12	13	14	15	16	17				18	19	20	21	22	23	24	25	26	27	28	29	30	31	32	33	34	35	36	37	38	39	40	41	42		43	44	45
bt	.	.	.	.	.	.	(	(	(	(	(	.	(	(	(	(	(	-	-	-	(	(	(	(	(	(	(	(	(	(	(	(	(	(	(	(	.	(	(	(	(	.	.	.	.	-	.	)	)
conservation			*	*		*	*	*		*	*	.	*		*	*	*					*	.	*		.	*	*	*		.	*	*	*	.	.	*			.	*		*	*
Mus	a	c	t	t	a	a	g	g	c	c	a	g	t	g	t	g	t	-	-	-	t	t	c	t	t	c	t	g	c	t	t	t	g	g	t	g	a	g	g	c	t	c	a	g	t	-	a	a	g
Rattus	a	c	t	t	a	a	g	g	g	c	a	g	t	g	t	g	t	t	t	c	t	t	c	t	a	c	t	g	c	t	c	t	g	g	t	g	a	g	g	c	t	c	a	g	t	-	a	a	g
Oryzomys	a	c	t	t	a	a	g	g	c	c	a	a	t	g	t	g	t	-	-	-	t	t	c	t	a	c	t	g	c	t	t	t	g	g	t	g	a	t	t	t	t	c	a	g	t	-	a	a	a
M.rossiae	a	c	t	t	c	a	g	g	c	c	a	a	t	g	t	g	t	-	-	-	t	t	c	t	a	t	t	g	c	a	t	t	g	g	t	g	a	t	a	t	t	t	a	g	-	-	-	-	-
M.arvalis	a	c	t	t	c	a	g	g	c	c	a	a	t	g	t	g	t	-	-	-	t	t	c	t	a	t	t	g	c	a	t	t	g	g	t	g	a	t	a	t	t	t	a	g	-	-	-	-	-
M.transca	a	c	t	t	c	a	g	g	c	c	a	a	t	g	t	g	t	-	-	-	t	t	c	t	a	t	t	g	c	a	t	t	g	g	c	g	a	t	a	t	t	t	a	g	-	-	-	-	-
Macaca	-	-	t	t	g	a	g	g	c	c	a	a	t	t	t	g	t	-	-	-	g	t	t	t	g	c	t	g	c	t	c	t	g	g	t	a	a	t	t	t	t	g	a	g	t	a	a	a	a
Rhinopithecus	-	-	t	t	g	a	g	g	c	c	a	g	t	t	t	g	t	-	-	-	g	t	t	t	g	c	t	g	c	t	c	t	g	g	t	a	a	t	t	t	t	g	a	g	t	a	a	a	a
Pan	-	-	t	t	g	a	g	g	c	c	a	a	t	t	t	g	t	-	-	-	g	t	t	t	g	c	t	g	c	t	c	t	g	g	t	a	a	t	t	t	t	g	a	g	t	a	a	a	a
Homo	-	-	t	t	g	a	g	g	c	c	a	a	t	t	t	g	t	-	-	-	g	t	t	t	g	c	t	g	c	t	c	t	g	g	t	a	a	t	t	t	t	g	a	g	t	a	a	a	a
17461-17640
POS	17461	17462	17463	17464	17465	17466	17467	17468	17469	17470	17471	17472	17473	17474	17475	17476	17477	17478	17479	17480	17481	17482	17483	17484	17485	17486	17487	17488	17489	17490	17491	17492	17493	17494	17495	17496	17497	17498	17499	17500	17501	17502	17503	17504	17505	17506	17507	17508	17509
POS2	1	2	3	4	5	6	7	8	9	10	11	12	13	14	15	16	17	18	19	20	21	22	23	24	25	26	27	28	29	30	31	32	33	34	35	36	37	38	39	40	41	42	43	44	45	46	47	48	49
bt	.	.	.	.	.	.	.	.	.	.	.	.	.	.	(	(	(	(	(	(	.	.	.	(	(	(	.	.	(	(	(	(	.	(	(	(	(	(	.	.	.	.	(	(	(	.	.	.	.
conservation								*	*	.	.	*	.			.	*		.			*	*	.	.	*	*	*	*		*	.		*	*	*	*		*	.		.	*	.	*	*	*	*
Mus	a	t	t	a	g	c	t	t	t	t	a	a	t	t	a	g	t	g	g	a	a	a	t	t	g	g	c	t	g	g	a	t	t	c	a	g	t	a	a	t	a	t	c	c	c	t	t	t	g
M.transca	-	-	-	a	g	g	t	t	t	t	a	a	c	t	t	g	t	g	g	-	g	a	t	t	g	g	c	t	g	c	a	c	c	c	a	g	t	a	a	c	a	t	c	c	c	t	t	t	g
M.rossiae	-	-	-	a	g	g	t	t	t	t	a	a	c	t	t	g	t	t	g	-	g	a	t	t	g	g	c	t	g	c	a	c	c	c	a	g	t	a	a	c	a	t	c	c	c	t	t	t	g
M.arvalis	-	-	-	a	g	g	t	t	t	t	a	a	c	t	t	g	t	t	g	-	g	a	t	t	g	g	c	t	g	c	a	c	c	c	a	g	t	a	a	c	a	t	c	c	c	t	t	t	g
Rhinopith	-	-	-	-	-	c	t	t	t	t	a	a	t	g	t	g	t	g	a	-	t	a	t	c	a	g	c	t	g	g	a	c	t	c	a	g	t	a	a	c	a	c	c	c	c	t	t	t	c
Pan	-	t	t	a	c	c	t	t	t	c	a	a	t	g	t	g	t	g	g	-	t	a	t	c	a	g	c	t	g	g	a	c	t	c	a	g	t	a	a	c	a	c	c	c	c	t	t	t	c
Homo	-	t	t	a	c	c	t	t	t	c	a	a	t	g	t	g	t	g	g	-	t	a	t	c	a	g	c	t	g	g	a	c	t	c	a	g	t	a	a	c	a	c	c	c	c	t	t	t	c
Equus	-	-	-	g	g	c	t	t	t	t	g	a	t	a	c	a	t	g	g	-	c	a	t	c	a	g	c	t	g	g	a	c	t	c	a	g	t	a	a	t	g	c	c	c	c	t	t	t	c
Sus	a	a	t	a	a	t	g	t	t	t	a	a	t	a	t	a	t	g	a	-	t	a	t	c	a	g	c	t	g	g	a	t	g	c	a	g	t	t	a	t	t	c	c	t	c	t	t	t	c
[truncated: 763 more columns]
