# Supplementary material for: Probing Xist RNA Structure in Cells Using Targeted Structure-Seq
Source: PLoS Genet. 2015 Dec 8;11(12):e1005668. doi: 10.1371/journal.pgen.1005668 (PMC4672913; doi:10.1371/journal.pgen.1005668)
Supplement: S3 Data — (XLSX) [file pgen.1005668.s003.xlsx]

## Sheet: Sheet1
1-240				301-790				831-1020				2141-2350				2551-2770				3101-5090				5301-5450				5661-6020				6031-6180				6231-6430				6441-6590				6631-7300				7981-8180
i	j	bootstrap		i	j	bootstrap		i	j	bootstrap		i	j	bootstrap		i	j	bootstrap		i	j	bootstrap		i	j	bootstrap		i	j	bootstrap		i	j	bootstrap		i	j	bootstrap		i	j	bootstrap		i	j	bootstrap		i	j
1	33	0.528		1	65	0.511		3	188	1		5	31	0.00105374		6	164	0.092		5	566	1		1	13	1		12	359	1		5	147	0.529		3	167	0.6		13	23	1		1	34	0.205		6	193
2	32	0.528		1	481	0.152		4	187	1		6	205	0.56902		7	163	0.092		6	565	0.993243		2	12	1		13	358	1		6	146	0.529		4	166	0.6		14	22	1		2	33	0.996		7	192
2	15	0.472		2	480	0.152		5	186	1		6	7	0.00105374		8	162	0.092		7	564	1		3	11	1		14	357	1		7	16	0.471		5	165	0.6		15	21	1		3	32	0.996		8	191
3	31	0.528		2	64	0.511		7	184	1		6	30	0.00105374		8	18	0.367		8	563	0.993243		4	10	1		15	356	1		7	145	0.529		6	164	0.6		16	20	1		4	31	0.996		9	190
3	14	0.472		3	63	0.511		8	183	1		7	29	0.00105374		9	17	0.367		9	562	1		15	107	1		16	350	1		8	15	0.471		8	44	0.30775		33	56	1		5	30	0.996		10	189
4	13	0.472		4	62	0.511		9	182	1		7	204	0.56902		9	161	0.092		10	559	0.993243		16	106	1		17	349	1		9	144	0.529		9	43	0.30775		34	55	1		6	29	0.996		12	187
5	12	0.472		11	471	0.152		10	181	1		8	9	0.00105374		9	60	0.541		11	558	1		17	105	1		18	348	1		9	14	0.471		10	42	0.30775		35	54	1		6	278	0.001		13	186
7	27	0.528		12	470	0.152		11	180	1		8	28	0.00105374		10	160	0.092		12	557	0.993243		18	104	1		19	347	1		10	143	0.529		11	41	0.30775		36	53	1		7	28	0.996		14	185
8	26	0.528		13	469	0.152		27	41	1		8	203	0.56902		10	16	0.367		17	552	1		19	103	1		20	346	1		11	142	0.529		12	40	0.30775		37	52	1		7	277	0.001		15	184
12	24	0.528		14	468	0.152		28	40	1		9	202	0.56902		10	59	0.541		18	551	0.993243		20	102	1		21	345	1		15	140	0.529		13	39	0.30775		40	51	1		8	23	0.515		16	183
13	23	0.528		21	480	0.337		29	39	1		10	201	0.505796		11	15	0.367		20	38	1		21	87	1		23	87	0.466		16	139	0.529		13	30	0.119		41	50	1		8	276	0.001		17	182
14	22	0.528		22	479	0.337		30	38	1		11	200	0.505796		11	58	0.541		21	37	0.993243		22	86	1		23	342	0.131		17	138	0.529		14	29	0.119		42	49	1		9	22	0.515		22	176
16	21	0.528		24	477	0.337		43	134	1		12	24	0.0200211		11	159	0.092		22	36	1		23	85	1		24	341	0.131		18	137	0.529		14	65	0.5315		59	70	1		9	275	0.001		23	175
20	44	0.413		25	476	0.337		44	133	1		12	67	0.522655		12	158	0.092		23	35	0.993243		24	84	1		24	86	0.466		18	142	0.471		14	38	0.30775		60	69	1		11	315	0.003		24	174
21	43	0.413		27	474	0.252		45	132	0.516		12	199	0.448894		12	57	0.541		24	34	1		25	83	1		24	343	0.403		19	141	0.471		14	46	0.0185		61	68	1		11	20	0.516		25	173
22	75	0.059		28	473	0.337		46	131	1		13	66	0.521602		13	56	0.541		26	32	0.993243		26	82	1		25	85	0.466		19	136	0.529		15	143	0.02325		62	67	1		12	19	0.516		26	172
22	42	0.413		29	472	0.337		47	130	1		13	23	0.028451		14	55	0.541		27	31	1		39	72	1		25	342	0.403		20	140	0.471		15	34	0.30775		82	134	1		12	314	0.003		30	72
23	41	0.413		30	471	0.337		48	129	1		14	22	0.028451		15	54	0.541		32	66	0.00675676		40	71	1		25	340	0.131		20	135	0.529		15	45	0.0185		83	133	1		13	18	0.516		31	71
23	74	0.059		31	470	0.337		49	128	1		14	65	0.522655		16	53	0.541		35	61	0.00675676		41	70	1		26	84	0.466		21	139	0.471		15	28	0.119		84	132	1		13	313	0.003		32	70
24	73	0.059		32	469	0.337		51	71	1		15	64	0.521602		17	41	0.092		37	59	0.00675676		44	67	1		26	339	0.078		21	134	0.529		15	64	0.5315		85	131	1		14	312	0.003		33	69
25	72	0.059		33	468	0.337		52	70	1		15	21	0.028451		18	51	0.541		58	314	1		45	66	1		27	83	0.466		22	138	0.471		16	27	0.119		86	130	1		15	311	0.003		34	68
25	39	0.413		35	46	1		53	69	1		16	63	0.522655		18	40	0.092		59	313	0.993243		46	65	1		27	55	0.442		23	137	0.471		16	142	0.02325		87	129	1		16	309	0.003		35	67
26	38	0.413		36	45	1		54	68	1		18	61	0.521602		19	50	0.541		60	312	1		47	64	0.563		28	82	0.317		23	51	0.529		16	44	0.0185		88	128	1		17	308	0.003		36	66
27	37	0.413		37	44	1		55	67	1		19	60	0.522655		19	39	0.092		61	311	0.993243		48	63	0.563		28	54	0.442		24	136	0.471		16	63	0.5315		92	117	1		18	307	0.003		38	64
27	70	0.059		38	43	1		56	66	1		20	192	0.448894		20	36	0.091		65	310	1		49	62	0.563		29	53	0.442		24	50	0.529		16	33	0.30775		93	116	1		19	306	0.003		39	63
28	69	0.059		47	60	0.511		57	65	1		20	59	0.521602		20	210	0.276		66	309	0.993243		50	61	0.563		29	82	0.149		25	135	0.471		17	26	0.119		94	115	1		20	305	0.003		40	62
28	36	0.413		48	59	0.511		58	64	1		21	191	0.448894		20	38	0.092		67	308	1		51	62	0.437		30	81	0.149		25	49	0.529		17	62	0.5315		95	114	1		21	304	0.003		76	92
29	35	0.413		49	58	0.511		72	82	1		22	190	0.448894		21	209	0.276		68	307	0.993243		51	60	0.563		30	52	0.442		26	134	0.471		17	32	0.30775		97	113	1		22	303	0.003		77	91
33	66	0.059		50	65	0.489		73	81	1		23	189	0.448894		21	35	0.091		69	306	1		52	61	0.437		31	51	0.442		26	48	0.529		17	141	0.02325		98	112	1		23	301	0.003		78	90
34	65	0.059		50	57	0.511		74	80	1		24	40	0.457323		21	48	0.541		71	305	0.993243		53	60	0.437		32	78	0.317		27	47	0.529		18	25	0.119		99	111	1		24	300	0.003		79	89
35	201	0.528		51	64	0.489		75	79	1		24	55	0.522655		22	34	0.183		72	304	1		54	59	0.437		33	50	0.442		27	133	0.471		18	140	0.02325		100	110	1		25	299	0.003		93	113
35	64	0.059		51	56	0.511		84	123	1		25	54	0.521602		22	47	0.541		73	303	0.993243		109	122	1		33	77	0.317		28	132	0.471		18	61	0.5315						26	298	0.003		94	111
36	63	0.059		52	63	0.489		85	122	1		25	39	0.457323		22	208	0.276		74	302	1		110	121	1		35	48	0.442		28	46	0.529		18	31	0.30775						27	211	0.001		94	112
36	200	0.528		53	62	0.489		86	121	1		26	80	0.0189673		23	46	0.541		75	301	0.993243		111	120	1		36	47	0.442		29	45	0.529		19	30	0.30775						27	297	0.003		95	111
37	199	0.528		54	61	0.489		87	118	1		26	38	0.457323		23	33	0.183		76	299	1		112	119	1		37	46	0.442		29	131	0.471		19	24	0.119						28	296	0.003		95	110
37	62	0.059		55	60	0.489		88	117	1		27	53	0.522655		23	207	0.276		77	298	0.993243		113	118	1		37	74	0.558		30	57	0.257		20	41	0.04175						28	210	0.001		96	110
38	198	0.528		66	437	1		89	116	1		27	79	0.0189673		24	32	0.183		78	297	1		127	146	0.536		38	73	0.558		30	44	0.529		20	60	0.5315						29	209	0.001		96	109
39	197	0.528		67	436	1		90	115	1		27	37	0.457323		24	45	0.541		79	296	0.993243		128	145	1		38	45	0.442		31	43	0.529		21	40	0.04175						29	295	0.003		97	108
40	196	0.528		68	435	1		91	114	1		28	78	0.0189673		24	206	0.276		80	292	1		129	144	1		39	72	0.558		31	56	0.257		21	59	0.5315						30	40	0.003		98	107
40	54	0.059		69	432	1		92	113	1		28	52	0.521602		25	205	0.276		81	291	0.993243		132	141	1		40	71	0.558		32	55	0.257		22	39	0.04175						30	208	0.001		99	106
41	195	0.528		70	431	1		93	112	1		28	36	0.457323		27	42	0.817		82	290	1		133	140	1		41	70	0.558		33	54	0.176		22	58	0.5315						31	207	0.001		100	105
41	53	0.059		71	430	1		96	110	1		29	51	0.449947		28	41	0.817		83	289	0.993243		134	139	1		42	67	0.558		36	51	0.176		23	57	0.46475						31	39	0.003		115	127
42	52	0.059		72	429	1		97	109	1		29	77	0.0189673		29	40	0.817		89	216	0.472973		43	66	0.558		43	66	0.558		37	50	0.176		23	38	0.04175						32	206	0.001		116	126
43	51	0.059		73	428	1		98	108	1		30	51	0.0727081		38	50	0.091		90	215	0.675676		44	65	0.558		44	65	0.558		54	99	0.743		24	56	0.46475						32	38	0.003		117	125
43	76	0.528		74	427	1		99	107	1		30	50	0.448894		39	49	0.091		91	214	0.682432		46	63	0.558		46	63	0.558		55	98	0.743		26	54	0.5315						33	205	0.001		118	124
44	75	0.528		76	220	1		140	178	1		30	76	0.0189673		40	48	0.091		94	211	0.682432		47	62	0.558		47	62	0.558		56	97	0.743		26	35	0.04175						34	204	0.001		139	160
44	50	0.059		77	219	1		141	177	1		31	50	0.0727081		41	47	0.091		95	210	0.682432		48	61	0.421		48	61	0.421		57	94	0.743		27	34	0.04175						35	71	0.015		140	159
45	74	0.528		78	218	1		143	175	1		32	48	0.449947		43	66	0.092		96	209	0.682432		49	60	0.558		49	60	0.558		58	93	1		27	53	0.5315						35	273	0.004		141	158
46	182	0.413		79	217	1		144	174	1		32	49	0.0727081		43	166	0.276		97	208	0.682432		50	59	0.558		50	59	0.558		59	92	1		28	33	0.04175						35	45	0.772		142	157
46	73	0.528		80	216	1		145	173	1		33	47	0.448894		44	165	0.276		98	207	0.682432		57	74	0.214		57	74	0.214		60	91	1		28	52	0.5315						36	197	0.008		143	156
47	181	0.413		81	215	1		146	172	1		33	73	0.0189673		44	65	0.092		99	206	0.533784		58	73	0.214		58	73	0.214		61	90	1		29	51	0.5315						36	44	0.772		144	155
47	72	0.528		82	213	1		147	171	1		34	72	0.0189673		45	164	0.276		101	130	1		59	72	0.214		59	72	0.214		62	89	1		30	50	0.487						36	272	0.004		145	154
48	71	0.528		83	212	1		151	166	1		35	46	0.522655		45	64	0.092		102	129	1		60	71	0.214		60	71	0.214		64	87	1		30	49	0.0445						36	357	0.197		146	153
48	180	0.413		84	211	1		152	165	1		36	45	0.521602		46	63	0.092		106	125	1		61	70	0.082		61	70	0.082		65	86	1		31	48	0.5315						36	70	0.015		147	152
49	70	0.528		89	206	1		153	164	1		37	69	0.0200211		46	163	0.276		107	124	1		61	69	0.132		61	69	0.132		66	85	1		32	47	0.487						37	43	0.772		163	170
49	179	0.413		90	205	1						37	44	0.522655		47	162	0.276		108	123	1		62	68	0.132		62	68	0.132		67	84	1		35	44	0.5315						37	356	0.197		164	169
50	177	0.413		91	204	1						38	43	0.521602		48	61	0.092		109	122	1		62	87	0.18		62	87	0.18		68	83	1		36	43	0.6505						37	196	0.008
51	176	0.413		92	203	1						38	68	0.0200211		49	60	0.092		110	121	1		62	69	0.082		62	69	0.082		94	102	0.257		37	42	0.5275						37	69	0.015
52	106	0.254		93	202	1						39	67	0.0200211		49	161	0.276		111	120	1		62	93	0.048		62	93	0.048		95	101	0.257		45	80	0.119						37	271	0.004
52	66	0.528		96	199	1						40	66	0.0200211		50	59	0.092		112	119	1		63	92	0.048		63	92	0.048		96	100	0.257		46	79	0.119						38	355	0.197
52	175	0.159		97	198	1						41	65	0.0200211		50	160	0.276		132	150	1		63	86	0.18		63	86	0.18		101	122	0.397		47	78	0.119						38	68	0.015
53	65	0.528		98	197	1						41	58	0.00210748		51	159	0.276		133	149	1		64	91	0.048		64	91	0.048		102	121	0.397		48	78	0.3495						38	195	0.008
53	105	0.254		153	164	1						42	57	0.457323		51	58	0.092		134	148	1		64	85	0.18		64	85	0.18		103	120	0.397		48	77	0.119						38	270	0.004
54	104	0.254		154	163	1						43	62	0.0200211		52	217	0.091		135	147	1		65	90	0.048		65	90	0.048		105	116	1		49	77	0.3495						39	64	0.015
54	64	0.528		155	162	1						43	56	0.457323		53	216	0.091		136	146	1		65	84	0.18		65	84	0.18		106	115	1		49	76	0.119						39	269	0.004
54	76	0.159		156	161	1						43	115	0.00105374		53	158	0.276		138	144	1		66	83	0.18		66	83	0.18		107	114	1		50	76	0.3495						39	354	0.197
55	103	0.254		166	177	1						44	61	0.0200211		54	157	0.276		139	143	1		67	82	0.18		67	82	0.18		108	113	1		51	75	0.4685						40	353	0.197
55	75	0.159		167	176	1						44	55	0.457323		54	215	0.091		151	163	0.466216		95	133	1		95	133	1		118	127	0.603		52	74	0.4685						40	193	0.008
55	63	0.528		168	175	1						45	60	0.0200211		55	214	0.091		152	162	0.695946		96	132	1		96	132	1		119	126	0.603		53	73	0.4685						40	63	0.015
56	102	0.254		169	174	1						45	54	0.457323		55	156	0.276		153	161	0.695946		97	131	1		97	131	1		120	125	0.519		54	72	0.4685						41	192	0.008
56	74	0.159		225	235	1						45	111	0.00105374		56	155	0.276		154	160	0.695946		98	130	1		98	130	1						59	71	0.4685						41	196	0.005
57	73	0.159		226	234	1						46	53	0.457323		57	154	0.276		169	196	1		99	129	1		99	129	1						60	70	0.4685						41	62	0.015
58	72	0.159		227	233	1						47	52	0.457323		59	208	0.091		170	195	1		100	128	1		100	128	1						61	69	0.4685						42	195	0.005
59	71	0.159		237	361	0.167						47	58	0.0200211		60	207	0.091		171	194	1		101	127	1		101	127	1						62	68	0.4685						42	351	0.109
60	70	0.159		237	355	0.833						47	89	0.00105374		61	205	0.632		172	193	1		102	126	1		102	126	1						63	67	0.4685						42	191	0.008
61	74	0.254		238	354	0.833						48	57	0.0200211		62	204	0.632		173	192	1		103	125	1		103	125	1						67	180	0.4						43	350	0.194
62	73	0.254		238	360	0.167						49	56	0.0200211		63	203	0.632		177	191	1		104	124	1		104	124	1						67	142	0.1315						43	190	0.008
63	72	0.254		239	359	0.167						50	55	0.0200211		64	202	0.632		178	190	1		105	123	1		105	123	1						68	141	0.1315						43	194	0.005
64	71	0.254		239	353	0.833						50	87	0.00105374		66	201	0.632		179	189	1		106	122	1		106	122	1						68	179	0.4						44	193	0.005
78	102	0.687		240	352	0.833						52	85	0.00105374		67	156	0.092		180	188	1		110	120	0.505		110	120	0.505						69	140	0.1315						44	349	0.194
79	101	0.687		240	358	0.167						54	83	0.00105374		67	200	0.632		181	187	1		111	119	0.505		111	119	0.505						69	178	0.4						45	58	0.015
80	100	1		241	357	0.167						59	78	0.455216		68	155	0.092		182	186	1		112	118	0.505		112	118	0.505						70	177	0.4						45	192	0.005
81	99	1		241	351	0.833						59	81	0.00105374		69	154	0.092		208	232	0.317568		134	159	0.048		134	159	0.048						70	139	0.1315						45	348	0.194
82	98	1		242	350	0.833						60	77	0.455216		69	153	0.908		209	231	0.317568		135	158	1		135	158	1						72	136	0.1315						46	191	0.005
83	97	1		243	355	0.167						61	79	0.00105374		70	152	0.908		210	230	0.317568		136	157	1		136	157	1						73	175	0.4						46	57	0.015
84	96	1		243	349	0.833						61	76	0.455216		71	151	0.908		211	229	0.317568		137	156	1		137	156	1						73	135	0.1315						47	56	0.015
85	95	1		244	354	0.167						61	171	0.00210748		72	151	0.092		212	224	0.317568		138	155	1		138	155	1						74	174	0.4						47	190	0.005
86	94	1		244	348	0.833						62	170	0.00210748		73	150	1		213	223	0.317568		140	153	1		140	153	1						75	173	0.4						48	184	0.011
102	178	0.059		245	353	0.167						62	75	0.455216		74	149	1		214	222	0.317568		141	152	1		141	152	1						76	171	0.4						48	636	0.027
103	177	0.059		245	347	0.833						63	168	0.00210748		75	148	1		215	221	0.317568		142	151	1		142	151	1						77	170	0.4						48	55	0.015
104	176	0.059		246	352	0.167						63	74	0.455216		76	147	1		215	220	0.00675676		143	150	1		143	150	1						78	169	0.4						49	635	0.027
105	175	0.059		247	351	0.167						64	73	0.455216		77	146	1		216	220	0.317568		164	201	1		164	201	1						79	168	0.4						49	54	0.015
108	121	1		247	345	0.833						64	167	0.00210748		78	145	1		219	236	0.682432		165	200	1		165	200	1						80	167	0.4						49	183	0.011
109	120	1		248	344	0.833						64	77	0.00105374		79	143	1		220	235	0.675676		166	199	1		166	199	1						81	166	0.4						50	634	0.027
110	119	1		248	350	0.167						65	165	0.00210748		80	142	1		221	234	0.682432		167	198	1		167	198	1						81	115	0.6						50	182	0.011
111	118	1		249	349	0.167						66	164	0.00210748		81	141	1		222	233	0.682432		169	195	1		169	195	1						82	165	0.4						51	342	0.13
112	117	1		250	342	0.833						66	75	0.00105374		82	140	1		223	232	0.682432		170	194	1		170	194	1						82	114	0.6						51	633	0.027
127	175	0.782		250	348	0.167						67	163	0.00210748		83	139	1		224	231	0.682432		171	193	1		171	193	1						83	113	1						51	181	0.011
128	174	0.782		251	341	0.833						69	162	0.00210748		84	138	1		234	271	0.317568		172	192	1		172	192	1						84	112	1						52	341	0.13
129	173	0.782		251	347	0.167						69	204	0.428872		85	136	1		235	270	0.317568		173	191	1		173	191	1						85	111	1						52	180	0.011
131	173	0.218		252	340	0.833						70	203	0.428872		86	135	1		235	245	0.00675676		174	190	1		174	190	1						86	110	1						52	632	0.027
132	172	1		253	339	0.495						70	161	0.00210748		87	134	1		236	269	0.317568		177	188	1		177	188	1						87	109	1						53	340	0.13
133	171	1		268	281	1						71	202	0.428872		91	128	1		241	265	0.317568		178	187	1		178	187	1						88	108	1						53	631	0.027
134	170	1		269	280	1						71	160	0.00210748		92	127	1		242	264	0.317568		179	186	1		179	186	1						89	107	1						56	634	0.016
135	169	1		270	279	1						71	203	0.00105374		94	123	1		244	262	1		180	185	1		180	185	1						91	106	1						57	633	0.016
136	168	1		271	278	1						72	201	0.336143		95	122	1		245	261	0.993243		205	294	1		205	294	1						92	105	1						58	632	0.016
137	167	1		272	277	1						72	202	0.00105374		96	121	1		246	260	1		206	293	1		206	293	1						93	104	1						58	175	0.016
138	166	1		283	292	1						72	159	0.00210748		97	120	1		247	259	1		207	292	1		207	292	1						94	103	1						59	631	0.016
139	165	1		284	291	1						73	154	0.00210748		98	119	1		248	258	1		208	291	1		208	291	1						114	136	0.4						59	174	0.016
140	164	1		285	290	1						74	200	0.493151		99	118	1		250	256	1		209	290	1		209	290	1						115	135	0.4						60	173	0.016
141	163	1		297	340	0.167						74	13	0.00105374		100	116	1		251	255	1		212	287	0.504		212	287	0.504						116	134	0.4						60	405	0.002
142	162	1		298	339	0.167						74	153	0.00210748		101	115	1		261	363	0.00675676		213	286	1		213	286	1						117	135	0.4685						61	172	0.016
143	161	1		299	338	0.167						75	199	0.493151		102	114	1		289	360	0.00675676		214	285	1		214	285	1						118	134	0.4685						61	404	0.002
146	158	1		300	337	0.167						75	152	0.00210748		103	113	1		291	354	0.00675676		215	284	1		215	284	1						119	133	1						61	630	0.079
147	157	1		308	331	1						76	15	0.00105374		104	112	1		296	352	0.00675676		216	283	1		216	283	1						120	132	1						62	403	0.002
178	193	0.528		309	330	1						76	198	0.493151		105	111	1		298	342	0.00675676		217	282	1		217	282	1						121	131	1						62	332	0.141
179	190	0.059		310	329	1						77	197	0.493151		106	110	1		301	339	0.00675676		218	281	1		218	281	1						122	130	1						62	629	0.08
179	192	0.528		314	325	1						77	150	0.00210748		158	175	0.632		303	337	0.00675676		223	276	1		223	276	1						123	129	1						63	171	0.016
180	189	0.059		315	324	1						78	18	0.00105374		159	174	0.632		305	335	0.00675676		224	275	1		224	275	1						140	164	0.4						63	402	0.002
180	191	0.528		316	323	1						78	196	0.493151		160	173	0.632		307	332	0.00675676		225	274	1		225	274	1						141	163	0.4						63	99	0.009
181	188	0.059		317	322	1						78	149	0.00210748		161	172	0.632		309	330	0.00675676		226	273	1		226	273	1						145	159	1						63	331	0.141
181	190	0.528		367	423	1						79	195	0.493151		176	201	0.368		311	328	0.00675676		227	272	1		227	272	1						146	158	1						63	628	0.08
182	187	0.059		368	422	1						79	148	0.00210748		177	194	0.632		313	326	0.00675676		229	270	1		229	270	1						147	157	1						63	281	0.067
182	189	0.528		369	421	1						80	20	0.00105374		177	200	0.368		325	513	1		230	269	1		230	269	1						148	156	1						64	330	0.141
191	237	0.335		370	420	1						80	194	0.442571		178	199	0.368		326	512	0.993243		231	268	1		231	268	1						181	196	1						64	280	0.067
192	236	0.472		375	415	1						80	107	0.264489		178	193	0.632		327	511	1		235	264	1		235	264	1						182	195	1						64	400	0.002
193	235	0.472		376	414	1						81	106	0.264489		179	192	0.632		328	510	0.993243		236	263	1		236	263	1						183	194	1						64	627	0.08
194	234	0.472		377	413	1						81	193	0.261328		179	198	0.368		329	509	1		237	262	1		237	262	1						184	193	1						64	667	0.329
195	233	0.472		378	412	1						81	105	0.47313		180	191	0.632		330	508	0.993243		238	261	1		238	261	1						185	192	1						64	170	0.016
197	232	0.472		379	411	1						82	104	0.737619		181	196	0.368		331	507	1		239	260	1		239	260	1						186	191	1						64	98	0.009
198	231	0.472		380	410	1						82	192	0.261328		181	190	0.632		332	506	0.993243		240	259	1		240	259	1														64	664	0.341
206	223	0.472		381	409	1						82	25	0.00105374		182	195	0.368		334	453	1		241	258	1		241	258	1														65	399	0.002
207	234	0.137		382	408	1						83	103	0.737619		182	189	0.632		335	452	0.993243		242	253	1		242	253	1														65	169	0.016
207	222	0.472		383	407	1						83	191	0.261328		183	188	0.632		336	451	1		243	252	1		243	252	1														65	666	0.329
208	233	0.137		384	406	1						84	102	0.737619		183	194	0.368		337	450	0.993243		244	251	1		244	251	1														65	279	0.067
208	221	0.472		443	466	1						84	28	0.00105374		184	193	0.368		338	449	1		245	250	1		245	250	1														65	626	0.08
209	232	0.137		444	465	1						84	190	0.261328		185	192	0.368		339	448	0.993243		296	305	1		296	305	1														65	329	0.141
214	228	0.137		445	464	1						85	101	0.737619		186	191	0.368		340	447	1		297	304	1		297	304	1														65	663	0.341
215	227	0.137		448	461	1						85	100	0.261328						342	446	0.993243		308	340	0.869		308	340	0.869														66	278	0.067
216	226	0.137		449	460	1						86	99	1						343	445	1		309	337	0.092		309	337	0.092														66	665	0.329
217	225	0.137		450	459	1						87	98	0.998946						352	442	0.993243		309	339	0.908		309	339	0.908														66	661	0.341
218	224	0.137		451	458	1						88	97	1						353	441	1		310	338	0.908		310	338	0.908														67	328	0.141
219	223	0.091		452	457	1						89	96	0.998946						354	440	0.993243		310	336	0.092		310	336	0.092														67	168	0.016
				468	476	0.511						90	95	1						355	439	1		311	337	0.908		311	337	0.908														67	660	0.341
				469	475	0.511						96	109	0.00105374						360	434	0.993243		311	335	0.092		311	335	0.092														67	624	0.08
				470	474	0.511						98	107	0.00105374						361	433	1		312	336	0.908		312	336	0.908														68	275	0.067
												100	104	0.00105374						363	381	0.993243		312	334	0.092		312	334	0.092														68	167	0.016
												104	145	0.0821918						364	380	1		313	333	0.092		313	333	0.092														68	327	0.141
												105	144	0.0821918						365	379	1		313	335	0.908		313	335	0.908														68	659	0.341
												105	30	0.00105374						366	378	1		314	332	0.092		314	332	0.092														68	396	0.002
												106	144	0.373024						367	377	1		315	331	0.092		315	331	0.092														68	623	0.08
												107	143	0.462592						368	376	1		315	333	0.908		315	333	0.908														69	326	0.14
												108	142	0.457323						369	375	1		316	332	0.908		316	332	0.908														69	657	0.341
												108	33	0.00105374						370	374	1		317	326	0.057		317	326	0.057														69	395	0.002
												109	141	0.462592						381	392	0.00675676		317	328	0.035		317	328	0.035														69	274	0.067
												110	36	0.00105374						392	404	0.993243		317	331	0.908		317	331	0.908														70	90	0.09
												110	140	0.395153						393	403	1		318	330	0.908		318	330	0.908														70	656	0.341
												111	139	0.395153						394	402	1		318	327	0.035		318	327	0.035														70	394	0.002
												114	135	0.997893						395	401	1		318	325	0.057		318	325	0.057														70	273	0.067
												114	38	0.00105374						404	416	0.00675676		319	324	0.057		319	324	0.057														71	655	0.341
												115	134	0.997893						416	430	0.993243		319	329	0.908		319	329	0.908														71	393	0.002
												116	117	0.00105374						417	429	1		320	328	0.908		320	328	0.908														71	89	0.171
												116	133	0.997893						418	428	1																						71	620	0.001
												117	132	0.997893						419	427	1																						72	88	0.171
												118	131	0.997893						420	426	1																						72	619	0.001
												118	189	0.00105374						421	425	1																						72	653	0.251
												119	188	0.00105374						430	768	0.00675676																						73	652	0.318
												119	130	0.997893						434	766	0.00675676																						74	651	0.341
												120	187	0.00105374						440	691	0.00675676																						74	87	0.659
												122	186	0.00105374						442	689	0.00675676																						75	650	0.34
												123	185	0.00105374						446	488	0.00675676																						75	86	0.659
												124	184	0.00105374						448	461	0.00675676																						76	85	0.659
												125	183	0.00105374						450	459	0.00675676																						76	649	0.341
												126	182	0.00105374						452	457	0.00675676																						77	84	0.659
												127	181	0.00105374						456	473	1																						77	648	0.338
												128	178	0.00105374						457	472	0.993243																						78	83	0.659
												129	177	0.00105374						458	471	1																						78	647	0.338
												130	175	0.00105374						459	470	0.993243																						79	646	0.273
												131	174	0.00105374						460	469	1																						83	642	0.341
												134	171	0.00105374						461	468	0.993243																						84	641	0.341
												135	170	0.00105374						468	486	0.00675676																						85	640	0.341
												136	169	0.00105374						470	484	0.00675676																						86	639	0.341
												137	168	0.256059						472	482	0.00675676																						88	636	0.002
												137	167	0.248683						481	499	1																						89	635	0.002
												138	153	0.0316122						482	498	0.993243																						89	632	0.036
												138	166	0.504742						483	497	1																						90	631	0.036
												139	165	0.504742						484	496	0.993243																						90	634	0.002
												139	152	0.0316122						485	495	1																						91	177	0.016
												140	151	0.0316122						486	494	0.993243																						91	630	0.036
												140	164	0.504742						487	493	1																						91	114	0.062
												141	150	0.0316122						488	492	0.993243																						92	176	0.016
												141	163	0.504742						492	649	0.00675676																						92	113	0.143
												142	162	0.504742						494	647	0.00675676																						93	175	0.016
												144	160	0.29294						496	645	0.00675676																						93	112	0.143
												144	159	0.211802						498	621	0.00675676																						93	663	0.26
												145	159	0.29294						506	619	0.00675676																						94	662	0.26
												145	158	0.211802						508	539	0.00675676																						94	627	0.036
												146	157	0.211802						510	537	0.00675676																						94	174	0.016
												147	164	0.322445						512	535	0.00675676																						94	492	0.005
												147	155	0.211802						534	548	1																						95	173	0.016
												148	154	0.211802						535	547	0.993243																						95	626	0.036
												148	163	0.322445						536	546	1																						95	661	0.26
												149	162	0.322445						537	545	0.993243																						95	491	0.005
												149	194	0.0505796						538	544	1																						96	660	0.26
												149	153	0.211802						539	543	0.993243																						96	490	0.005
												150	161	0.322445						543	617	0.00675676																						96	625	0.036
												150	193	0.0505796						545	615	0.00675676																						97	489	0.005
												151	160	0.322445						547	613	0.00675676																						97	624	0.036
												151	192	0.0505796						551	609	0.00675676																						98	488	0.005
												155	188	0.132771						557	579	0.00675676																						99	399	0.038
												156	187	0.132771						559	577	0.00675676																						99	487	0.005
												157	186	0.132771						563	575	0.00675676																						100	398	0.038
												158	185	0.132771						565	570	0.00675676																						100	486	0.005
												159	184	0.132771						569	594	1																						101	397	0.038
												160	170	0.0273973						570	593	0.993243																						101	485	0.005
												160	182	0.132771						574	591	1																						102	396	0.038
												161	181	0.132771						575	590	0.993243																						103	395	0.038
												161	169	0.0273973						576	589	1																						104	394	0.038
												162	168	0.0273973						577	588	0.993243																						105	393	0.029
												162	171	0.0052687						578	587	1																						110	160	0.108
												162	180	0.132771						579	586	0.993243																						112	358	0.016
												163	167	0.0273973						586	607	0.00675676																						112	158	0.176
												163	179	0.132771						588	605	0.00675676																						112	166	0.659
												164	178	0.132771						590	602	0.00675676																						113	157	0.176
												165	177	0.132771						593	600	0.00675676																						113	165	0.659
												166	195	0.056902						599	6	0.00675676																						113	357	0.016
												166	176	0.132771						599	1072	0.993243																						114	356	0.016
												167	194	0.056902						600	1071	0.993243																						114	164	0.659
												169	192	0.238145						601	8	0.00675676																						114	156	0.176
												170	191	0.238145						601	1070	0.993243																						115	163	0.659
												171	189	0.0379347						602	1069	0.993243																						115	354	0.016
												172	188	0.0379347						603	10	0.00675676																						116	193	0.017
												173	188	0.54373						603	1068	0.993243																						116	353	0.016
												174	187	0.865121						605	1066	0.993243																						116	162	0.659
												175	186	0.865121						606	1065	0.993243																						117	192	0.017
												176	185	0.865121						606	12	0.00675676																						117	150	0.835
																				607	1063	0.993243																						118	191	0.017
																				608	18	0.00675676																						118	149	0.835
																				608	1062	0.993243																						119	190	0.017
																				609	1061	0.993243																						120	147	0.983
																				611	21	0.00675676																						120	189	0.017
																				611	1060	0.993243																						121	146	0.983
																				613	1058	0.993243																						121	188	0.017
																				614	1057	0.993243																						122	187	0.017
																				614	23	0.00675676																						122	145	0.983
																				615	1056	0.993243																						123	144	0.983
																				616	1055	0.993243																						124	143	1
																				616	26	0.00675676																						125	142	1
																				617	1054	0.993243																						126	141	1
																				618	630	1																						127	140	1
																				619	629	0.993243																						128	139	1
																				620	628	1																						129	138	1
																				621	627	0.993243																						130	137	1
																				627	640	0.00675676																						131	136	1
																				629	638	0.00675676																						149	400	0.004
																				637	662	1																						149	564	0.021
																				638	661	0.993243																						149	436	0.018
																				639	660	1																						150	399	0.004
																				640	659	0.993243																						150	435	0.018
																				644	658	1																						150	563	0.021
																				645	657	0.993243																						151	398	0.004
																				646	656	1																						151	562	0.021
																				647	655	0.993243																						151	434	0.018
																				648	654	1																						152	561	0.021
																				649	653	0.993243																						152	433	0.018
																				653	687	0.00675676																						152	397	0.004
																				655	681	0.00675676																						153	560	0.021
																				657	679	0.00675676																						153	432	0.018
																				659	677	0.00675676																						153	396	0.004
																				661	675	0.00675676																						154	395	0.004
																				674	800	1																						155	558	0.021
																				675	799	0.993243																						156	557	0.021
																				676	798	1																						157	556	0.021
																				677	797	0.993243																						158	555	0.021
																				678	796	1																						160	553	0.021
																				679	795	0.993243																						161	552	0.021
																				680	794	1																						162	179	0.32
																				681	793	0.993243																						162	551	0.021
																				686	703	1																						163	550	0.021
																				687	702	0.993243																						163	178	0.32
																				688	701	1																						164	177	0.32
																				689	700	0.993243																						164	549	0.021
																				690	699	1																						165	176	0.32
																				691	698	0.993243																						166	175	0.32
																				698	717	0.00675676																						167	480	0.005
																				700	714	0.00675676																						167	669	0.024
																				702	712	0.00675676																						167	173	0.32
																				711	729	1																						168	251	0.067
																				712	728	0.993243																						168	546	0.021
																				713	727	1																						168	479	0.005
																				714	726	0.993243																						168	617	0.026
																				715	725	1																						168	437	0.505
																				717	723	0.993243																						168	172	0.32
																				718	722	1																						168	668	0.024
																				723	764	0.00675676																						169	478	0.005
																				726	759	0.00675676																						169	250	0.067
																				728	732	0.00675676																						169	545	0.021
																				730	742	0.459459																						169	616	0.026
																				731	741	1																						169	436	0.505
																				732	740	0.993243																						169	667	0.024
																				733	739	1																						170	666	0.024
																				740	757	0.00675676																						170	615	0.026
																				756	781	1																						170	435	0.505
																				757	780	0.993243																						170	249	0.067
																				758	779	1																						170	477	0.005
																				759	778	0.993243																						171	614	0.026
																				763	777	1																						171	434	0.505
																				764	776	0.993243																						171	665	0.024
																				765	775	1																						171	476	0.005
																				766	774	0.993243																						172	646	0.006
																				767	773	1																						172	471	0.005
																				768	772	0.993243																						172	247	0.067
																				772	990	0.00675676																						173	645	0.006
																				774	988	0.00675676																						173	246	0.067
																				776	922	0.00675676																						173	361	0.004
																				778	920	0.00675676																						173	470	0.005
																				780	880	0.00675676																						173	544	0.061
																				793	878	0.00675676																						174	433	0.505
																				795	810	0.00675676																						174	469	0.005
																				797	808	0.00675676																						174	245	0.067
																				799	806	0.00675676																						174	543	0.061
																				805	822	1																						174	360	0.004
																				806	821	0.993243																						175	542	0.061
																				807	820	1																						175	644	0.006
																				808	819	0.993243																						175	432	0.505
																				809	818	1																						175	244	0.067
																				810	817	0.993243																						175	468	0.005
																				817	836	0.00675676																						175	359	0.004
																				819	833	0.00675676																						176	467	0.005
																				821	831	0.00675676																						176	541	0.061
																				830	848	1																						176	243	0.067
																				831	847	0.993243																						176	643	0.006
																				832	846	1																						176	358	0.004
																				833	845	0.993243																						176	431	0.505
																				834	844	1																						177	242	0.067
																				836	842	0.993243																						177	466	0.005
																				837	841	1																						177	641	0.006
																				842	876	0.00675676																						177	356	0.004
																				845	852	0.00675676																						177	540	0.061
																				847	850	0.00675676																						177	430	0.505
																				849	861	0.459459																						178	539	0.061
																				850	860	0.993243																						178	354	0.002
																				851	859	1																						178	640	0.006
																				852	858	0.993243																						178	429	0.505
																				858	871	0.00675676																						179	193	0.349
																				860	869	0.00675676																						179	353	0.002
																				868	893	1																						180	637	0.114
																				869	892	0.993243																						180	192	0.349
																				870	891	1																						180	537	0.061
																				871	890	0.993243																						180	428	0.174
																				875	889	1																						181	636	0.115
																				876	888	0.993243																						181	427	0.174
																				877	887	1																						181	311	0.001
																				878	886	0.993243																						181	191	0.349
																				879	885	1																						181	536	0.061
																				880	884	0.993243																						182	535	0.061
																				884	918	0.00675676																						182	635	0.116
																				886	912	0.00675676																						182	310	0.001
																				888	910	0.00675676																						182	190	0.349
																				890	908	0.00675676																						183	634	0.116
																				892	906	0.00675676																						183	309	0.001
																				905	68	0.00675676																						183	534	0.061
																				905	1024	0.993243																						184	633	0.116
																				906	1023	0.993243																						184	308	0.001
																				907	1022	0.993243																						185	632	0.116
																				907	71	0.00675676																						185	307	0.001
																				908	1021	0.993243																						186	306	0.001
																				909	1020	0.993243																						186	631	0.116
																				909	73	0.00675676																						187	305	0.001
																				910	1019	0.993243																						187	630	0.112
																				911	75	0.00675676																						187	457	0.005
																				911	1018	0.993243																						187	663	0.016
																				912	1017	0.993243																						188	430	0.018
																				917	934	1																						188	627	0.116
																				918	933	0.993243																						188	662	0.016
																				919	932	1																						188	304	0.001
																				920	931	0.993243																						188	456	0.005
																				921	930	1																						189	626	0.116
																				922	929	0.993243																						189	455	0.009
																				929	948	0.00675676																						189	661	0.016
																				931	945	0.00675676																						189	329	0.066
																				933	943	0.00675676																						189	429	0.018
																				942	960	1																						190	241	0.068
																				943	959	0.993243																						190	362	0.001
																				944	958	1																						190	202	0.011
																				945	957	0.993243																						190	625	0.116
																				946	956	1																						190	328	0.066
																				948	954	0.993243																						190	660	0.016
																				949	953	1																						190	428	0.018
																				954	983	0.00675676																						190	454	0.009
																				957	964	0.00675676																						191	239	0.119
																				959	962	0.00675676																						191	361	0.001
																				961	973	1																						191	301	0.001
																				962	972	0.993243																						191	659	0.016
																				963	971	1																						191	623	0.099
																				964	970	0.993243																						191	426	0.192
																				970	981	0.00675676																						191	453	0.009
																				972	979	0.00675676																						191	240	0.068
																				978	77	0.00675676																						191	327	0.066
																				978	1007	0.993243																						191	201	0.011
																				979	1006	0.993243																						191	624	0.017
																				980	79	0.00675676																						192	238	0.187
																				980	1005	0.993243																						192	452	0.009
																				981	1004	0.993243																						192	326	0.066
																				982	1003	0.993243																						192	300	0.001
																				982	81	0.00675676																						192	360	0.001
																				983	1002	0.993243																						192	425	0.192
																				987	83	0.00675676																						193	200	0.011
																				987	1001	0.993243																						193	621	0.099
																				988	1000	0.993243																						193	237	0.209
																				989	90	0.00675676																						193	424	0.192
																				989	999	0.993243																						193	359	0.001
																				990	998	0.993243																						193	451	0.009
																				991	997	1																						193	623	0.014
																				992	996	1																						193	299	0.001
																				1029	1046	0.993243																						193	325	0.066
																				1030	1045	0.993243																						194	622	0.014
																				1031	1044	0.993243																						194	423	0.192
																				1032	1043	0.993243																						194	236	0.209
																				1033	1042	0.993243																						194	620	0.099
																				1034	1041	0.993243																						194	199	0.011
																																												194	298	0.001
																																												195	422	0.192
																																												195	235	0.138
																																												195	619	0.099
																																												196	421	0.192
																																												196	448	0.009
																																												197	447	0.009
																																												198	446	0.009
																																												198	419	0.192
																																												199	418	0.192
																																												199	294	0.001
																																												199	262	0.001
																																												199	355	0.001
																																												199	445	0.009
																																												200	354	0.001
																																												200	293	0.001
																																												200	225	0.01
																																												200	261	0.001
																																												200	417	0.192
																																												201	292	0.001
																																												201	353	0.001
																																												201	416	0.192
																																												201	224	0.01
																																												201	260	0.001
																																												202	352	0.001
																																												202	223	0.01
																																												202	259	0.001
																																												203	351	0.001
																																												203	222	0.01
																																												204	221	0.01
																																												204	228	0.011
																																												205	407	0.01
																																												205	220	0.01
																																												205	226	0.961
																																												205	227	0.011
																																												206	219	0.01
																																												206	225	0.972
																																												206	406	0.01
																																												207	224	0.972
																																												207	405	0.01
																																												208	223	0.972
																																												208	404	0.01
																																												209	222	0.972
																																												209	403	0.01
																																												209	669	0.001
																																												210	668	0.001
																																												210	221	0.972
																																												210	251	0.001
																																												211	250	0.001
																																												211	400	0.01
																																												211	667	0.001
																																												211	220	0.972
																																												211	280	0.001
																																												212	249	0.001
																																												212	279	0.001
																																												212	666	0.001
																																												212	399	0.01
																																												213	278	0.001
																																												213	665	0.001
																																												214	248	0.001
																																												215	250	0.017
																																												215	247	0.001
																																												216	249	0.017
																																												217	248	0.017
																																												218	247	0.017
																																												219	246	0.014
																																												221	243	0.018
																																												222	242	0.018
																																												223	241	0.018
																																												224	240	0.018
																																												225	239	0.018
																																												226	666	0.001
																																												226	238	0.018
																																												227	665	0.001
																																												227	266	0.003
																																												227	324	0.111
																																												228	323	0.111
																																												228	265	0.003
																																												229	264	0.003
																																												229	663	0.001
																																												229	322	0.111
																																												230	263	0.003
																																												230	321	0.111
																																												230	662	0.001
																																												231	320	0.111
																																												231	661	0.001
																																												232	262	0.003
																																												233	261	0.003
																																												234	260	0.003
																																												235	259	0.003
																																												236	657	0.001
																																												237	656	0.001
																																												238	280	0.112
																																												239	354	0.68
																																												239	279	0.112
																																												240	354	0.007
																																												240	278	0.112
																																												240	353	0.68
																																												241	352	0.68
																																												241	277	0.112
																																												241	353	0.007
																																												242	351	0.347
																																												242	352	0.007
																																												242	276	0.112
																																												243	351	0.007
																																												243	350	0.696
																																												244	324	0.097
																																												244	349	0.703
																																												245	323	0.097
																																												245	348	0.703
																																												246	322	0.097
																																												247	274	0.112
																																												248	320	0.097
																																												248	345	0.703
																																												248	273	0.112
																																												249	272	0.112
																																												249	319	0.097
																																												249	344	0.703
																																												250	343	0.703
																																												250	318	0.097
																																												251	317	0.097
																																												251	342	0.703
																																												252	341	0.703
																																												253	316	0.097
																																												254	315	0.097
																																												255	314	0.097
																																												256	271	0.196
																																												256	313	0.097
																																												257	270	0.196
																																												257	312	0.097
																																												258	336	0.703
																																												258	269	0.196
																																												259	335	0.703
																																												259	268	0.196
																																												260	267	0.196
																																												260	309	0.001
																																												260	334	0.703
																																												261	309	0.096
																																												261	308	0.001
																																												261	333	0.703
																																												262	323	0.302
																																												262	308	0.353
																																												263	307	0.498
																																												263	322	0.302
																																												264	306	0.497
																																												264	321	0.302
																																												265	320	0.302
																																												265	305	0.489
																																												266	319	0.302
																																												266	304	0.489
																																												267	318	0.302
																																												268	303	0.8
																																												269	302	0.8
																																												270	301	0.8
																																												271	300	0.8
																																												273	299	0.81
																																												274	298	0.81
																																												275	297	0.81
																																												276	296	0.81
																																												276	647	0.001
																																												277	646	0.001
																																												278	645	0.001
																																												278	295	0.81
																																												279	667	0.009
																																												279	644	0.001
																																												280	293	0.81
																																												280	666	0.009
																																												281	292	0.81
																																												281	665	0.009
																																												281	320	0.002
																																												282	319	0.002
																																												282	298	0.111
																																												282	664	0.009
																																												282	291	0.81
																																												283	663	0.009
																																												283	292	0.003
																																												283	297	0.175
																																												283	318	0.002
																																												284	291	0.003
																																												284	296	0.175
																																												284	317	0.002
																																												284	662	0.009
																																												285	661	0.009
																																												285	316	0.002
																																												286	294	0.175
																																												286	657	0.006
																																												287	656	0.006
																																												287	293	0.175
																																												288	292	0.175
																																												289	312	0.002
																																												289	435	0.009
																																												290	311	0.002
																																												290	434	0.009
																																												291	433	0.009
																																												291	310	0.002
																																												292	432	0.009
																																												292	309	0.002
																																												293	431	0.009
																																												293	308	0.002
																																												294	430	0.009
																																												295	429	0.009
																																												296	427	0.009
																																												296	307	0.002
																																												297	426	0.009
																																												297	306	0.002
																																												298	305	0.002
																																												298	425	0.009
																																												299	322	0.064
																																												300	321	0.064
																																												301	320	0.064
																																												302	318	0.163
																																												303	317	0.164
																																												304	318	0.03
																																												304	316	0.164
																																												305	317	0.03
																																												305	315	0.164
																																												306	316	0.03
																																												306	314	0.164
																																												307	315	0.03
																																												307	313	0.164
																																												308	314	0.03
																																												308	312	0.164
																																												314	330	0.401
																																												314	325	0.001
																																												315	329	0.401
																																												315	324	0.001
																																												316	323	0.001
																																												316	328	0.401
																																												317	322	0.001
																																												317	326	0.404
																																												318	325	0.404
																																												319	349	0.019
																																												319	324	0.404
																																												320	348	0.019
																																												323	345	0.021
																																												324	344	0.085
																																												325	343	0.085
																																												326	342	0.085
																																												327	669	0.005
																																												327	341	0.085
																																												328	668	0.005
																																												329	337	0.085
																																												329	667	0.005
																																												330	336	0.085
																																												330	666	0.005
																																												331	349	0.005
																																												331	665	0.005
																																												332	348	0.005
																																												333	386	0.001
																																												334	532	0.062
																																												334	385	0.003
																																												334	669	0.01
																																												335	531	0.062
																																												335	384	0.003
																																												335	668	0.01
																																												335	345	0.007
																																												336	344	0.007
																																												336	667	0.01
																																												336	530	0.062
																																												336	383	0.003
																																												337	382	0.003
																																												337	529	0.062
																																												337	666	0.01
																																												337	343	0.007
																																												338	381	0.003
																																												338	665	0.01
																																												341	376	0.003
																																												341	524	0.062
																																												341	664	0.006
																																												342	663	0.006
																																												342	375	0.003
																																												342	523	0.062
																																												343	522	0.062
																																												343	374	0.003
																																												343	664	0.004
																																												343	662	0.006
																																												344	663	0.004
																																												344	373	0.003
																																												344	521	0.062
																																												344	661	0.006
																																												345	520	0.062
																																												345	660	0.004
																																												345	662	0.004
																																												346	661	0.004
																																												346	405	0.006
																																												346	519	0.062
																																												347	518	0.062
																																												347	630	0.003
																																												347	404	0.006
																																												348	629	0.007
																																												348	517	0.062
																																												348	403	0.006
																																												349	516	0.062
																																												349	628	0.007
																																												349	402	0.006
																																												350	627	0.007
																																												350	401	0.006
																																												351	371	0.003
																																												352	625	0.007
																																												352	370	0.003
																																												353	359	0.081
																																												353	624	0.007
																																												353	369	0.003
																																												354	358	0.081
																																												354	623	0.007
																																												354	368	0.003
																																												355	622	0.007
																																												355	367	0.003
																																												362	392	0.96
																																												363	391	0.997
																																												364	390	0.997
																																												365	389	0.997
																																												366	388	0.997
																																												367	387	0.997
																																												368	386	0.997
																																												369	385	0.997
																																												370	384	0.997
																																												373	383	0.997
																																												374	382	0.997
																																												386	441	0.002
																																												387	440	0.002
																																												388	439	0.002
																																												389	438	0.002
																																												390	403	0.001
																																												390	437	0.002
																																												391	436	0.002
																																												391	402	0.001
																																												392	401	0.001
																																												393	635	0.005
																																												394	634	0.005
																																												395	633	0.005
																																												396	632	0.005
																																												397	631	0.005
																																												399	616	0.22
																																												400	615	0.22
																																												401	614	0.22
																																												402	613	0.22
																																												402	626	0.005
																																												403	612	0.22
																																												403	625	0.005
																																												404	624	0.005
																																												405	623	0.005
																																												405	423	0.794
																																												406	422	0.808
																																												407	421	0.808
																																												408	420	0.808
																																												409	419	0.808
																																												410	418	0.808
																																												411	417	0.808
																																												424	663	0.005
																																												424	656	0.002
																																												425	662	0.005
																																												425	655	0.002
																																												426	661	0.005
																																												427	508	0.22
																																												427	660	0.005
																																												427	653	0.002
																																												428	668	0.116
																																												428	652	0.002
																																												428	507	0.22
																																												428	437	0.052
																																												429	651	0.002
																																												429	436	0.052
																																												429	667	0.116
																																												429	658	0.005
																																												429	506	0.22
																																												429	514	0.062
																																												430	513	0.062
																																												430	435	0.052
																																												430	657	0.005
																																												430	666	0.116
																																												430	650	0.002
																																												431	512	0.062
																																												431	665	0.116
																																												431	656	0.005
																																												432	511	0.062
																																												432	648	0.002
																																												433	510	0.062
																																												433	647	0.002
																																												434	502	0.282
																																												434	646	0.002
																																												435	501	0.282
																																												435	645	0.002
																																												435	664	0.116
																																												436	500	0.282
																																												436	663	0.116
																																												437	641	0.002
																																												437	662	0.116
																																												437	499	0.282
																																												438	640	0.002
																																												438	498	0.282
																																												438	661	0.116
																																												439	497	0.282
																																												439	449	0.302
																																												440	496	0.282
																																												440	448	0.42
																																												441	447	0.42
																																												441	495	0.282
																																												442	446	0.42
																																												451	493	0.991
																																												452	492	0.991
																																												453	491	0.991
																																												457	489	0.995
																																												458	488	0.995
																																												459	487	0.995
																																												460	486	0.995
																																												461	485	0.995
																																												462	484	0.995
																																												463	483	0.995
																																												464	482	0.995
																																												466	481	0.995
																																												467	480	0.995
																																												469	478	0.995
																																												470	477	0.995
																																												471	476	0.995
																																												495	621	0.718
																																												496	620	0.718
																																												497	619	0.718
																																												498	618	0.718
																																												499	617	0.718
																																												500	616	0.718
																																												501	615	0.718
																																												502	614	0.718
																																												503	613	0.718
																																												510	543	0.938
																																												511	542	0.938
																																												512	541	0.938
																																												513	540	0.938
																																												514	539	0.938
																																												515	536	0.534
																																												516	535	0.534
																																												517	534	0.938
																																												518	533	0.938
																																												520	531	0.938
																																												521	530	0.938
																																												522	529	0.938
																																												523	528	0.938
																																												536	670	0.001
																																												537	669	0.001
																																												538	668	0.001
																																												539	667	0.001
																																												540	666	0.001
																																												541	665	0.001
																																												550	596	0.979
																																												551	595	0.979
																																												552	594	0.979
																																												553	593	0.979
																																												554	592	0.979
																																												555	591	0.979
																																												556	590	0.979
																																												558	588	0.979
																																												559	587	0.979
																																												560	586	0.979
																																												561	585	0.979
																																												562	584	0.979
																																												563	583	0.979
																																												567	578	1
																																												568	577	1
																																												569	576	1
																																												570	575	1
																																												584	630	0.007
																																												585	629	0.021
																																												586	628	0.021
																																												587	627	0.021
																																												588	626	0.021
																																												589	625	0.021
																																												592	622	0.021
																																												593	621	0.021
																																												594	620	0.021
																																												595	619	0.021
																																												596	618	0.021
																																												597	640	0.014
																																												598	608	0.515
																																												598	639	0.014
																																												599	607	0.515
																																												600	606	0.515
																																												600	637	0.014
																																												601	636	0.014
																																												601	614	0.021
																																												602	613	0.021
																																												602	635	0.014
																																												603	634	0.014
																																												603	612	0.021
																																												604	633	0.014
																																												605	632	0.01
																																												606	632	0.001
																																												607	631	0.001
																																												608	630	0.001
																																												613	623	0.015
																																												614	622	0.015
																																												615	621	0.015
																																												626	658	0.477
																																												627	657	0.477
																																												628	656	0.477
																																												629	655	0.477
																																												631	654	0.257
																																												631	642	0.01
																																												632	641	0.01
																																												632	653	0.257
																																												633	652	0.21
																																												633	640	0.01
																																												638	666	0.085
																																												639	650	0.166
																																												639	665	0.085
																																												640	664	0.085
																																												640	649	0.176
																																												641	663	0.085
																																												641	648	0.176
																																												642	662	0.085
																																												642	647	0.176
																																												643	661	0.085
																																												649	663	0.075
																																												650	662	0.075
																																												651	661	0.075
																																												651	663	0.004
																																												652	660	0.069
																																												652	662	0.004
																																												653	661	0.004
																																												654	660	0.004
																																												659	669	0.078
																																												660	668	0.078
																																												661	667	0.078
																																												662	666	0.078
[truncated: 40 more columns]
