# Supplementary material for: Probing Xist RNA Structure in Cells Using Targeted Structure-Seq
Source: PLoS Genet. 2015 Dec 8;11(12):e1005668. doi: 10.1371/journal.pgen.1005668 (PMC4672913; doi:10.1371/journal.pgen.1005668)
Supplement: S4 Data — (XLSX) [file pgen.1005668.s004.xlsx]

## Sheet: Unconstrained
i	j	i-corr	j-corr	GC	CG	AU	UA	GU	UG	GA	AG	AA	GG	UU	CC	AC	UC	CA	CU	%Canonical
21	480	321	780	1	0	0	3	0	0	0	0	0	0	0	0	1	2	0	0	30.7692		AVG %can	68.3217
22	479	322	779	0	0	0	6	0	1	0	0	0	0	0	0	0	0	0	0	53.8462
24	477	324	777	0	0	0	7	0	0	0	0	0	0	0	0	0	0	0	0	53.8462		Consistent	35
25	476	325	776	0	0	3	0	1	0	0	0	0	0	0	0	0	0	0	3	30.7692		Compensatory	4
27	474	327	774	0	0	6	0	1	0	0	0	0	0	0	0	0	0	0	2	53.8462
28	473	328	773	0	0	0	7	0	3	0	0	0	0	0	0	0	0	0	0	76.9231
29	472	329	772	0	0	5	0	3	0	0	0	0	0	2	0	0	0	0	0	61.5385
30	471	330	771	0	0	0	9	0	0	0	0	1	0	0	0	0	0	0	0	69.2308
31	470	331	770	0	0	0	10	0	1	0	0	0	0	0	0	0	0	0	0	84.6154
32	469	332	769	0	1	0	1	0	3	0	0	0	0	0	0	0	0	0	0	38.4615
33	468	333	768	0	0	0	0	0	10	0	1	0	0	0	0	0	0	0	0	76.9231
35	46	335	346	13	0	0	0	0	0	0	0	0	0	0	0	0	0	0	0	100
36	45	336	345	0	13	0	0	0	0	0	0	0	0	0	0	0	0	0	0	100
37	44	337	344	0	13	0	0	0	0	0	0	0	0	0	0	0	0	0	0	100
38	43	338	343	0	12	0	0	0	0	0	0	0	0	0	1	0	0	0	0	92.3077
50	65	350	365	2	0	0	0	5	0	2	0	0	2	0	0	2	0	0	0	53.8462
51	64	351	364	3	0	0	0	1	0	9	0	0	0	0	0	0	0	0	0	30.7692
52	63	352	363	0	0	10	0	0	0	0	0	2	0	1	0	0	0	0	0	76.9231
53	62	353	362	0	0	0	0	0	4	0	0	0	0	9	0	0	0	0	0	30.7692
54	61	354	361	0	0	10	0	2	0	0	0	0	0	0	0	1	0	0	0	92.3077
55	60	355	360	0	2	0	0	0	0	0	0	1	0	0	1	1	0	0	8	15.3846
66	437	366	737	0	0	0	13	0	0	0	0	0	0	0	0	0	0	0	0	100
67	436	367	736	0	4	0	1	0	1	0	2	3	2	0	0	0	0	0	0	46.1538
68	435	368	735	0	4	0	0	0	6	0	2	0	0	0	0	0	1	0	0	76.9231
69	432	369	732	0	4	0	0	0	2	0	0	0	0	0	0	0	0	0	0	46.1538
70	431	370	731	0	3	0	0	0	3	0	1	0	0	0	0	0	0	0	0	46.1538
71	430	371	730	0	0	2	0	2	0	0	0	0	0	3	0	0	0	0	0	30.7692
72	429	372	729	0	2	0	7	0	2	0	0	1	0	0	0	0	0	0	0	84.6154
73	428	373	728	0	4	1	0	0	0	0	0	0	0	6	0	0	1	0	0	38.4615
74	427	374	727	0	0	4	0	0	1	0	0	2	0	5	0	0	0	0	0	38.4615
76	220	376	520	0	0	0	11	0	0	0	0	0	0	0	0	0	0	1	0	84.6154
77	219	377	519	0	8	0	0	0	4	0	0	0	0	0	0	0	0	0	0	92.3077
78	218	378	518	0	4	0	0	0	7	0	1	0	0	0	0	0	0	0	0	84.6154
79	217	379	517	0	0	3	0	1	0	0	0	0	0	5	0	0	3	0	0	30.7692
80	216	380	516	0	0	0	10	0	1	0	1	0	0	0	0	0	0	0	0	84.6154
81	215	381	515	3	0	0	0	1	0	4	0	2	2	0	0	0	0	0	0	30.7692
82	213	382	513	0	10	0	0	0	2	0	0	0	0	0	0	0	0	0	0	92.3077
83	212	383	512	0	12	0	0	0	0	0	0	0	0	0	0	0	0	0	0	92.3077
84	211	384	511	0	12	0	0	0	0	0	0	0	0	0	0	0	0	0	0	92.3077
89	206	389	506	12	0	0	0	0	0	0	0	0	0	0	0	0	0	0	0	92.3077
90	205	390	505	12	0	0	0	0	0	0	0	0	0	0	0	0	0	0	0	92.3077
91	204	391	504	12	0	0	0	0	0	0	0	0	0	0	0	0	0	0	0	92.3077
92	203	392	503	0	8	0	0	0	4	0	0	0	0	0	0	0	0	0	0	92.3077
93	202	393	502	0	4	0	4	0	3	0	0	0	0	0	0	0	0	0	0	84.6154
96	199	396	499	8	0	1	0	3	0	0	0	0	0	0	0	0	0	0	0	92.3077
97	198	397	498	11	0	0	0	1	0	0	0	0	0	0	0	0	0	0	0	92.3077
98	197	398	497	0	0	7	0	0	0	0	1	1	0	0	0	2	0	0	1	53.8462
153	164	453	464	11	0	0	0	2	0	0	0	0	0	0	0	0	0	0	0	100
154	163	454	463	0	12	0	0	0	0	0	0	0	1	0	0	0	0	0	0	92.3077
155	162	455	462	0	13	0	0	0	0	0	0	0	0	0	0	0	0	0	0	100
156	161	456	461	0	13	0	0	0	0	0	0	0	0	0	0	0	0	0	0	100
166	177	466	477	5	0	0	0	0	0	0	0	0	0	0	0	0	8	0	0	38.4615
167	176	467	476	0	8	0	0	0	3	0	1	0	0	0	0	0	0	0	0	84.6154
168	175	468	475	0	0	0	0	13	0	0	0	0	0	0	0	0	0	0	0	100
169	174	469	474	13	0	0	0	0	0	0	0	0	0	0	0	0	0	0	0	100
225	235	525	535	0	0	0	3	0	1	0	0	0	0	4	0	0	1	0	0	30.7692
226	234	526	534	1	0	0	0	5	0	3	0	0	1	0	0	0	0	0	0	46.1538
227	233	527	533	0	1	0	0	0	0	0	0	0	0	1	0	0	0	3	6	7.69231
237	355	537	655	0	0	2	0	0	0	0	0	0	0	0	0	0	0	0	2	15.3846
238	354	538	654	0	0	3	0	0	0	0	0	0	0	0	0	0	0	0	0	23.0769
239	353	539	653	0	0	2	0	0	0	0	0	0	0	0	0	0	0	0	0	15.3846
240	352	540	652	0	0	2	0	1	0	0	0	0	0	0	0	0	0	0	0	23.0769
241	351	541	651	0	0	6	0	0	0	0	0	0	0	2	0	0	0	0	0	46.1538
242	350	542	650	0	0	5	0	0	0	0	0	0	0	3	0	0	0	0	1	38.4615
243	349	543	649	0	0	6	0	3	0	0	0	0	0	0	0	0	0	0	0	69.2308
244	348	544	648	0	0	5	0	0	0	0	0	1	0	2	0	0	0	0	1	38.4615
245	347	545	647	0	0	3	0	1	0	0	0	1	0	1	0	0	0	0	3	30.7692
247	345	547	645	0	0	1	0	0	0	1	0	0	0	0	0	0	0	0	0	7.69231
248	344	548	644	0	0	1	0	0	0	0	0	0	0	1	0	0	0	0	0	7.69231
250	342	550	642	0	0	1	0	0	0	0	0	0	0	0	0	0	1	0	0	7.69231
251	341	551	641	0	0	1	0	0	0	0	0	0	0	0	0	0	0	0	0	7.69231
252	340	552	640	0	1	0	0	0	0	0	0	0	0	0	0	0	0	0	0	7.69231
253	339	553	639	0	0	1	0	0	0	0	0	0	0	0	0	0	0	0	0	7.69231
268	281	568	581	6	0	0	0	3	0	0	0	0	0	0	0	1	3	0	0	69.2308
269	280	569	580	13	0	0	0	0	0	0	0	0	0	0	0	0	0	0	0	100
270	279	570	579	0	9	0	4	0	0	0	0	0	0	0	0	0	0	0	0	100
271	278	571	578	0	13	0	0	0	0	0	0	0	0	0	0	0	0	0	0	100
272	277	572	577	0	13	0	0	0	0	0	0	0	0	0	0	0	0	0	0	100
283	292	583	592	0	11	0	0	0	2	0	0	0	0	0	0	0	0	0	0	100
284	291	584	591	0	0	0	0	13	0	0	0	0	0	0	0	0	0	0	0	100
285	290	585	590	13	0	0	0	0	0	0	0	0	0	0	0	0	0	0	0	100
308	331	608	631	0	0	0	12	0	0	0	0	0	0	0	0	0	0	0	0	92.3077
309	330	609	630	0	3	0	0	0	8	0	0	0	1	0	0	0	0	0	0	84.6154
310	329	610	629	0	10	0	0	0	2	0	1	0	0	0	0	0	0	0	0	92.3077
314	325	614	625	13	0	0	0	0	0	0	0	0	0	0	0	0	0	0	0	100
315	324	615	624	0	13	0	0	0	0	0	0	0	0	0	0	0	0	0	0	100
316	323	616	623	0	13	0	0	0	0	0	0	0	0	0	0	0	0	0	0	100
317	322	617	622	0	13	0	0	0	0	0	0	0	0	0	0	0	0	0	0	100
367	423	667	723	12	0	0	0	0	0	0	0	0	0	0	0	0	0	0	0	92.3077
368	422	668	722	0	11	0	0	0	0	0	0	0	0	0	1	0	0	1	0	84.6154
369	421	669	721	0	8	0	0	0	1	0	0	0	0	0	0	0	0	2	2	69.2308
370	420	670	720	0	11	0	0	0	0	0	0	0	0	0	0	0	0	2	0	84.6154
375	415	675	715	12	0	0	0	1	0	0	0	0	0	0	0	0	0	0	0	100
376	414	676	714	12	0	0	0	1	0	0	0	0	0	0	0	0	0	0	0	100
377	413	677	713	11	0	0	0	2	0	0	0	0	0	0	0	0	0	0	0	100
378	412	678	712	0	8	0	0	0	0	0	0	0	0	0	0	0	0	3	2	61.5385
379	411	679	711	0	0	0	0	0	2	0	0	0	0	2	8	0	0	0	1	15.3846
380	410	680	710	4	0	0	0	7	0	0	0	0	0	1	0	0	0	0	1	84.6154
381	409	681	709	0	0	0	5	0	0	0	0	0	0	0	0	0	2	6	0	38.4615
382	408	682	708	10	0	0	0	1	0	0	0	0	1	0	0	0	0	0	0	84.6154
383	407	683	707	3	0	0	0	8	0	2	0	0	0	0	0	0	0	0	0	84.6154
384	406	684	706	0	0	13	0	0	0	0	0	0	0	0	0	0	0	0	0	100
443	466	743	766	9	0	0	0	1	0	0	0	0	0	0	0	0	1	0	0	76.9231
444	465	744	765	4	0	0	0	6	0	0	0	0	0	0	0	1	0	0	0	76.9231
445	464	745	764	0	0	0	6	0	2	1	0	0	0	0	0	0	2	0	0	61.5385
448	461	748	761	0	0	0	10	0	1	0	0	0	0	0	0	0	0	0	0	84.6154
449	460	749	760	6	0	0	0	4	0	1	0	0	0	0	0	0	0	0	0	76.9231
450	459	750	759	0	0	0	0	0	11	0	0	0	0	0	0	0	0	0	0	84.6154
451	458	751	758	1	0	0	0	10	0	0	0	0	0	0	0	0	0	0	0	84.6154
452	457	752	757	0	0	2	0	8	0	0	0	0	0	0	0	0	0	0	0	76.9231

## Sheet: New (Fig. 5)
i	j	i-corr	j-corr	GC	CG	AU	UA	GU	UG	GA	AG	AA	GG	UU	CC	AC	UC	CA	CU	%Canonical
1	65	301	365	0	0	0	0	0	0	0	0	0	0	0	0	0	0	0	0	0		AVG %can	67.6624
2	64	302	364	0	0	0	0	0	0	0	0	0	0	0	0	0	0	0	0	0
3	63	303	363	0	0	0	0	0	0	0	0	0	0	0	0	0	0	0	0	0		Consistent	33
4	62	304	362	0	0	0	0	0	0	0	0	0	0	0	0	0	0	0	0	0		Compensatory	4
35	46	335	346	13	0	0	0	0	0	0	0	0	0	0	0	0	0	0	0	100
36	45	336	345	0	13	0	0	0	0	0	0	0	0	0	0	0	0	0	0	100
37	44	337	344	0	13	0	0	0	0	0	0	0	0	0	0	0	0	0	0	100
38	43	338	343	0	12	0	0	0	0	0	0	0	0	0	1	0	0	0	0	92.3077
47	60	347	360	0	2	0	1	0	0	0	0	0	0	7	1	0	1	0	1	23.0769
48	59	348	359	1	0	3	0	0	0	0	1	0	6	0	0	1	0	0	0	30.7692
49	58	349	358	0	7	0	0	0	6	0	0	0	0	0	0	0	0	0	0	100
50	57	350	357	0	0	2	0	10	0	0	0	0	1	0	0	0	0	0	0	92.3077
51	56	351	356	12	0	0	0	0	0	1	0	0	0	0	0	0	0	0	0	92.3077
66	437	366	737	0	0	0	13	0	0	0	0	0	0	0	0	0	0	0	0	100
67	436	367	736	0	4	0	1	0	1	0	2	3	2	0	0	0	0	0	0	46.1538
68	435	368	735	0	4	0	0	0	6	0	2	0	0	0	0	0	1	0	0	76.9231
69	432	369	732	0	4	0	0	0	2	0	0	0	0	0	0	0	0	0	0	46.1538
70	431	370	731	0	3	0	0	0	3	0	1	0	0	0	0	0	0	0	0	46.1538
71	430	371	730	0	0	2	0	2	0	0	0	0	0	3	0	0	0	0	0	30.7692
72	429	372	729	0	2	0	7	0	2	0	0	1	0	0	0	0	0	0	0	84.6154
73	428	373	728	0	4	1	0	0	0	0	0	0	0	6	0	0	1	0	0	38.4615
74	427	374	727	0	0	4	0	0	1	0	0	2	0	5	0	0	0	0	0	38.4615
76	220	376	520	0	0	0	11	0	0	0	0	0	0	0	0	0	0	1	0	84.6154
77	219	377	519	0	8	0	0	0	4	0	0	0	0	0	0	0	0	0	0	92.3077
78	218	378	518	0	4	0	0	0	7	0	1	0	0	0	0	0	0	0	0	84.6154
79	217	379	517	0	0	3	0	1	0	0	0	0	0	5	0	0	3	0	0	30.7692
80	216	380	516	0	0	0	10	0	1	0	1	0	0	0	0	0	0	0	0	84.6154
81	215	381	515	3	0	0	0	1	0	4	0	2	2	0	0	0	0	0	0	30.7692
82	213	382	513	0	10	0	0	0	2	0	0	0	0	0	0	0	0	0	0	92.3077
83	212	383	512	0	12	0	0	0	0	0	0	0	0	0	0	0	0	0	0	92.3077
84	211	384	511	0	12	0	0	0	0	0	0	0	0	0	0	0	0	0	0	92.3077
89	206	389	506	12	0	0	0	0	0	0	0	0	0	0	0	0	0	0	0	92.3077
90	205	390	505	12	0	0	0	0	0	0	0	0	0	0	0	0	0	0	0	92.3077
91	204	391	504	12	0	0	0	0	0	0	0	0	0	0	0	0	0	0	0	92.3077
92	203	392	503	0	8	0	0	0	4	0	0	0	0	0	0	0	0	0	0	92.3077
93	202	393	502	0	4	0	4	0	3	0	0	0	0	0	0	0	0	0	0	84.6154
96	199	396	499	8	0	1	0	3	0	0	0	0	0	0	0	0	0	0	0	92.3077
97	198	397	498	11	0	0	0	1	0	0	0	0	0	0	0	0	0	0	0	92.3077
98	197	398	497	0	0	7	0	0	0	0	1	1	0	0	0	2	0	0	1	53.8462
153	164	453	464	11	0	0	0	2	0	0	0	0	0	0	0	0	0	0	0	100
154	163	454	463	0	12	0	0	0	0	0	0	0	1	0	0	0	0	0	0	92.3077
155	162	455	462	0	13	0	0	0	0	0	0	0	0	0	0	0	0	0	0	100
156	161	456	461	0	13	0	0	0	0	0	0	0	0	0	0	0	0	0	0	100
166	177	466	477	5	0	0	0	0	0	0	0	0	0	0	0	0	8	0	0	38.4615
167	176	467	476	0	8	0	0	0	3	0	1	0	0	0	0	0	0	0	0	84.6154
168	175	468	475	0	0	0	0	13	0	0	0	0	0	0	0	0	0	0	0	100
169	174	469	474	13	0	0	0	0	0	0	0	0	0	0	0	0	0	0	0	100
225	235	525	535	0	0	0	3	0	1	0	0	0	0	4	0	0	1	0	0	30.7692
226	234	526	534	1	0	0	0	5	0	3	0	0	1	0	0	0	0	0	0	46.1538
227	233	527	533	0	1	0	0	0	0	0	0	0	0	1	0	0	0	3	6	7.69231
237	355	537	655	0	0	2	0	0	0	0	0	0	0	0	0	0	0	0	2	15.3846
238	354	538	654	0	0	3	0	0	0	0	0	0	0	0	0	0	0	0	0	23.0769
239	353	539	653	0	0	2	0	0	0	0	0	0	0	0	0	0	0	0	0	15.3846
240	352	540	652	0	0	2	0	1	0	0	0	0	0	0	0	0	0	0	0	23.0769
241	351	541	651	0	0	6	0	0	0	0	0	0	0	2	0	0	0	0	0	46.1538
242	350	542	650	0	0	5	0	0	0	0	0	0	0	3	0	0	0	0	1	38.4615
243	349	543	649	0	0	6	0	3	0	0	0	0	0	0	0	0	0	0	0	69.2308
244	348	544	648	0	0	5	0	0	0	0	0	1	0	2	0	0	0	0	1	38.4615
245	347	545	647	0	0	3	0	1	0	0	0	1	0	1	0	0	0	0	3	30.7692
247	345	547	645	0	0	1	0	0	0	1	0	0	0	0	0	0	0	0	0	7.69231
248	344	548	644	0	0	1	0	0	0	0	0	0	0	1	0	0	0	0	0	7.69231
250	342	550	642	0	0	1	0	0	0	0	0	0	0	0	0	0	1	0	0	7.69231
251	341	551	641	0	0	1	0	0	0	0	0	0	0	0	0	0	0	0	0	7.69231
252	340	552	640	0	1	0	0	0	0	0	0	0	0	0	0	0	0	0	0	7.69231
268	281	568	581	6	0	0	0	3	0	0	0	0	0	0	0	1	3	0	0	69.2308
269	280	569	580	13	0	0	0	0	0	0	0	0	0	0	0	0	0	0	0	100
270	279	570	579	0	9	0	4	0	0	0	0	0	0	0	0	0	0	0	0	100
271	278	571	578	0	13	0	0	0	0	0	0	0	0	0	0	0	0	0	0	100
272	277	572	577	0	13	0	0	0	0	0	0	0	0	0	0	0	0	0	0	100
283	292	583	592	0	11	0	0	0	2	0	0	0	0	0	0	0	0	0	0	100
284	291	584	591	0	0	0	0	13	0	0	0	0	0	0	0	0	0	0	0	100
285	290	585	590	13	0	0	0	0	0	0	0	0	0	0	0	0	0	0	0	100
308	331	608	631	0	0	0	12	0	0	0	0	0	0	0	0	0	0	0	0	92.3077
309	330	609	630	0	3	0	0	0	8	0	0	0	1	0	0	0	0	0	0	84.6154
310	329	610	629	0	10	0	0	0	2	0	1	0	0	0	0	0	0	0	0	92.3077
314	325	614	625	13	0	0	0	0	0	0	0	0	0	0	0	0	0	0	0	100
315	324	615	624	0	13	0	0	0	0	0	0	0	0	0	0	0	0	0	0	100
316	323	616	623	0	13	0	0	0	0	0	0	0	0	0	0	0	0	0	0	100
317	322	617	622	0	13	0	0	0	0	0	0	0	0	0	0	0	0	0	0	100
367	423	667	723	12	0	0	0	0	0	0	0	0	0	0	0	0	0	0	0	92.3077
368	422	668	722	0	11	0	0	0	0	0	0	0	0	0	1	0	0	1	0	84.6154
369	421	669	721	0	8	0	0	0	1	0	0	0	0	0	0	0	0	2	2	69.2308
370	420	670	720	0	11	0	0	0	0	0	0	0	0	0	0	0	0	2	0	84.6154
375	415	675	715	12	0	0	0	1	0	0	0	0	0	0	0	0	0	0	0	100
376	414	676	714	12	0	0	0	1	0	0	0	0	0	0	0	0	0	0	0	100
377	413	677	713	11	0	0	0	2	0	0	0	0	0	0	0	0	0	0	0	100
378	412	678	712	0	8	0	0	0	0	0	0	0	0	0	0	0	0	3	2	61.5385
379	411	679	711	0	0	0	0	0	2	0	0	0	0	2	8	0	0	0	1	15.3846
380	410	680	710	4	0	0	0	7	0	0	0	0	0	1	0	0	0	0	1	84.6154
381	409	681	709	0	0	0	5	0	0	0	0	0	0	0	0	0	2	6	0	38.4615
382	408	682	708	10	0	0	0	1	0	0	0	0	1	0	0	0	0	0	0	84.6154
383	407	683	707	3	0	0	0	8	0	2	0	0	0	0	0	0	0	0	0	84.6154
384	406	684	706	0	0	13	0	0	0	0	0	0	0	0	0	0	0	0	0	100
443	466	743	766	9	0	0	0	1	0	0	0	0	0	0	0	0	1	0	0	76.9231
444	465	744	765	4	0	0	0	6	0	0	0	0	0	0	0	1	0	0	0	76.9231
445	464	745	764	0	0	0	6	0	2	1	0	0	0	0	0	0	2	0	0	61.5385
448	461	748	761	0	0	0	10	0	1	0	0	0	0	0	0	0	0	0	0	84.6154
449	460	749	760	6	0	0	0	4	0	1	0	0	0	0	0	0	0	0	0	76.9231
450	459	750	759	0	0	0	0	0	11	0	0	0	0	0	0	0	0	0	0	84.6154
451	458	751	758	1	0	0	0	10	0	0	0	0	0	0	0	0	0	0	0	84.6154
452	457	752	757	0	0	2	0	8	0	0	0	0	0	0	0	0	0	0	0	76.9231
468	481	768	781	1	0	0	0	2	0	0	0	0	0	0	0	0	0	0	0	23.0769
469	480	769	780	4	0	0	0	0	0	3	0	0	0	0	0	0	0	0	0	30.7692

## Sheet: Wutz
i	j	i-corr	j-corr	GC	CG	AU	UA	GU	UG	GA	AG	AA	GG	UU	CC	AC	UC	CA	CU	%Canonical
1	65	301	365	0	0	0	0	0	0	0	0	0	0	0	0	0	0	0	0	0				AVG %can	36.5591
2	64	302	364	0	0	0	0	0	0	0	0	0	0	0	0	0	0	0	0	0
3	63	303	363	0	0	0	0	0	0	0	0	0	0	0	0	0	0	0	0	0				Consistent	10
4	62	304	362	0	0	0	0	0	0	0	0	0	0	0	0	0	0	0	0	0				Compensatory	2
35	46	335	346	13	0	0	0	0	0	0	0	0	0	0	0	0	0	0	0	100
36	45	336	345	0	13	0	0	0	0	0	0	0	0	0	0	0	0	0	0	100
37	44	337	344	0	13	0	0	0	0	0	0	0	0	0	0	0	0	0	0	100
38	43	338	343	0	12	0	0	0	0	0	0	0	0	0	1	0	0	0	0	92.3077
47	60	347	360	0	2	0	1	0	0	0	0	0	0	7	1	0	1	0	1	23.0769
48	59	348	359	1	0	3	0	0	0	0	1	0	6	0	0	1	0	0	0	30.7692
49	58	349	358	0	7	0	0	0	6	0	0	0	0	0	0	0	0	0	0	100
50	57	350	357	0	0	2	0	10	0	0	0	0	1	0	0	0	0	0	0	92.3077
51	56	351	356	12	0	0	0	0	0	1	0	0	0	0	0	0	0	0	0	92.3077
66	437	366	737	0	0	2	0	2	0	0	0	0	0	5	0	0	0	0	4	30.7692
67	436	367	736	0	0	0	9	0	4	0	0	0	0	0	0	0	0	0	0	100
68	435	368	735	0	4	4	0	2	0	0	0	0	0	2	0	1	0	0	0	76.9231
69	432	369	732	0	0	2	0	0	0	0	0	0	0	5	1	0	2	0	3	15.3846
70	431	370	731	0	1	0	0	0	0	0	0	0	0	2	0	0	0	3	0	7.69231
71	430	371	730	0	0	0	0	0	0	0	0	0	0	0	3	1	2	0	0	0
72	429	372	729	0	0	0	1	0	2	0	2	0	2	0	0	0	0	0	0	23.0769
73	428	373	728	0	2	0	1	0	6	0	1	0	0	2	0	0	0	0	0	69.2308
74	427	374	727	0	0	0	0	0	0	0	0	0	0	0	0	0	0	0	0	0
81	92	381	392	0	0	0	0	0	11	0	1	0	0	0	0	0	0	0	0	84.6154
82	91	382	391	0	0	0	0	0	0	0	2	0	10	0	0	0	0	0	0	0
83	90	383	390	0	10	0	0	0	2	0	0	0	0	0	0	0	0	0	0	92.3077
84	89	384	389	0	10	0	0	0	0	0	0	0	0	0	0	0	0	1	1	76.9231
95	104	395	404	0	0	2	0	7	0	0	0	0	0	2	0	0	0	0	1	69.2308
96	103	396	403	0	0	0	0	1	0	0	0	0	0	3	0	0	8	0	0	7.69231
97	102	397	402	11	0	0	0	0	0	0	0	0	0	0	0	1	0	0	0	84.6154
153	164	453	464	0	0	0	0	0	13	0	0	0	0	0	0	0	0	0	0	100
154	163	454	463	0	1	0	0	0	4	0	8	0	0	0	0	0	0	0	0	38.4615
155	162	455	462	1	0	0	0	4	0	0	0	0	8	0	0	0	0	0	0	38.4615
156	161	456	461	1	0	0	0	0	0	0	0	0	0	0	12	0	0	0	0	7.69231
166	177	466	477	0	0	0	0	0	0	0	0	0	0	2	0	0	0	0	11	0
167	176	467	476	0	0	0	0	0	0	0	0	0	0	0	6	2	5	0	0	0
168	175	468	475	5	0	0	0	0	0	0	0	0	0	0	0	0	8	0	0	38.4615
169	174	469	474	0	0	0	3	0	0	0	0	1	0	0	0	0	0	8	0	23.0769
203	214	503	514	0	3	0	0	0	6	0	0	0	0	0	0	0	0	0	0	69.2308
204	213	504	513	0	0	0	1	0	5	0	0	0	0	0	0	0	0	0	0	46.1538
205	212	505	512	7	0	0	0	1	0	0	0	0	0	0	0	4	0	0	0	61.5385
206	211	506	511	0	0	0	0	12	0	1	0	0	0	0	0	0	0	0	0	92.3077
217	226	517	526	0	0	0	0	0	0	0	0	0	0	1	8	0	3	0	0	0
218	225	518	525	0	0	0	0	0	0	2	0	7	0	0	0	0	0	3	0	0
219	224	519	524	0	0	11	0	2	0	0	0	0	0	0	0	0	0	0	0	100
233	410	533	710	0	0	0	0	0	0	0	0	0	0	8	0	0	1	0	2	0
234	409	534	709	0	0	0	0	0	0	0	0	0	0	11	0	0	0	0	0	0
236	407	536	707	0	0	3	0	1	0	0	0	0	0	6	0	0	1	0	0	30.7692
237	406	537	706	0	0	3	0	1	0	0	0	0	0	4	0	0	0	0	1	30.7692
238	405	538	705	0	0	3	0	1	0	0	0	0	0	2	0	0	0	0	1	30.7692
239	404	539	704	0	0	2	0	0	0	0	0	0	0	3	0	0	0	0	0	15.3846
240	403	540	703	0	0	1	0	1	0	0	0	1	0	1	0	0	0	0	0	15.3846
241	402	541	702	0	0	1	2	0	0	0	0	4	0	0	0	0	0	0	0	23.0769
242	401	542	701	0	0	0	0	0	1	0	3	5	0	0	0	0	0	0	0	7.69231
243	400	543	700	2	0	3	1	0	0	0	0	2	0	1	0	0	0	0	0	46.1538
244	399	544	699	0	0	0	0	0	0	0	0	0	0	0	0	0	0	0	0	0
245	398	545	698	0	0	6	0	1	0	0	0	0	0	2	0	0	0	0	0	53.8462
268	281	568	581	0	0	0	0	0	12	0	0	0	0	0	0	0	0	0	0	92.3077
269	280	569	580	0	5	0	0	0	7	0	0	0	0	0	0	0	0	0	0	92.3077
270	279	570	579	0	0	0	0	0	0	0	0	0	0	0	1	0	11	0	0	0
271	278	571	578	0	0	0	0	0	0	0	0	0	0	10	0	0	1	0	2	0
272	277	572	577	0	0	0	3	0	0	9	0	1	0	0	0	0	0	0	0	23.0769
283	292	583	592	0	0	0	0	0	0	9	0	4	0	0	0	0	0	0	0	0
284	291	584	591	0	0	0	0	0	0	0	0	0	0	0	0	0	0	0	13	0
285	290	585	590	0	0	0	3	0	0	0	0	0	0	0	0	0	0	10	0	23.0769
314	325	614	625	1	0	0	0	0	0	0	0	0	0	0	3	0	8	0	0	7.69231
315	324	615	624	0	0	1	0	0	0	0	0	0	0	2	0	0	0	3	7	7.69231
316	323	616	623	0	0	0	2	0	0	0	0	1	0	0	0	0	0	10	0	15.3846
317	322	617	622	0	0	0	0	0	0	0	0	0	0	0	0	2	11	0	0	0
328	337	628	637	0	0	0	0	13	0	0	0	0	0	0	0	0	0	0	0	100
329	336	629	636	0	0	0	0	0	0	13	0	0	0	0	0	0	0	0	0	0
330	335	630	635	0	13	0	0	0	0	0	0	0	0	0	0	0	0	0	0	100
367	378	667	678	0	0	0	0	0	0	0	0	0	0	10	1	0	0	0	2	0
368	377	668	677	0	0	0	10	0	0	1	0	0	0	0	0	0	0	2	0	76.9231
369	376	669	676	1	0	0	0	0	0	0	0	0	0	0	4	0	8	0	0	7.69231
370	375	670	675	0	0	0	0	0	0	0	0	0	0	1	7	0	5	0	0	0
380	391	680	691	0	0	0	0	12	0	1	0	0	0	0	0	0	0	0	0	92.3077
381	390	681	690	0	0	0	0	0	0	13	0	0	0	0	0	0	0	0	0	0
382	389	682	689	0	0	0	0	0	0	0	0	0	13	0	0	0	0	0	0	0
383	388	683	688	0	0	0	0	0	0	0	0	0	13	0	0	0	0	0	0	0
412	423	712	723	0	0	0	1	0	0	0	0	0	0	12	0	0	0	0	0	7.69231
413	422	713	722	0	0	0	6	0	2	0	0	2	0	0	0	0	0	3	0	61.5385
414	421	714	721	0	0	0	0	1	0	0	0	0	0	0	10	0	1	0	0	7.69231
415	420	715	720	0	0	1	0	0	0	0	0	0	0	0	2	10	0	0	0	7.69231
443	466	743	766	0	0	0	0	0	0	0	4	0	6	0	0	0	0	0	0	0
444	465	744	765	0	0	9	0	0	0	0	0	0	0	0	0	1	0	0	0	69.2308
445	464	745	764	0	0	8	0	0	0	0	0	0	0	2	0	0	0	0	0	61.5385
448	461	748	761	0	0	5	0	5	0	0	0	0	0	0	0	0	0	0	0	76.9231
449	460	749	760	0	0	0	0	0	6	0	1	0	0	3	0	0	0	0	0	46.1538
450	459	750	759	0	0	0	0	0	0	3	0	0	7	0	0	0	0	0	0	0
451	458	751	758	0	0	0	0	0	0	0	1	0	9	0	0	0	0	0	0	0
452	457	752	757	0	0	0	0	0	0	0	0	0	0	10	0	0	0	0	0	0
468	481	768	781	0	0	8	0	0	0	0	1	0	0	0	0	0	0	0	0	61.5385
469	480	769	780	0	3	0	0	0	0	0	0	0	0	0	0	0	0	6	0	23.0769

## Sheet: Maenner1
i	j	i-corr	j-corr	GC	CG	AU	UA	GU	UG	GA	AG	AA	GG	UU	CC	AC	UC	CA	CU	%Canonical
26	100	326	400	0	0	0	1	0	0	0	0	0	0	8	0	0	0	0	1	7.69231				AVG %can	37.4615
27	99	327	399	0	0	0	1	0	0	1	0	5	0	0	0	1	0	2	0	7.69231
28	98	328	398	0	1	0	0	0	9	0	0	0	0	0	0	0	0	0	0	76.9231				Consistent	16
30	97	330	397	0	1	0	1	0	7	0	1	0	0	0	0	0	0	0	0	69.2308				Compensatory	2
31	96	331	396	0	0	0	0	0	0	0	0	0	0	10	0	0	0	0	0	0
35	92	335	392	0	0	0	0	0	0	0	0	0	12	0	0	0	0	0	0	0
36	91	336	391	0	12	0	0	0	0	0	0	0	0	0	0	0	0	0	0	92.3077
37	90	337	390	0	12	0	0	0	0	0	0	0	0	0	0	0	0	0	0	92.3077
38	89	338	389	0	10	0	0	0	0	0	0	0	0	0	0	0	0	1	1	76.9231
43	84	343	384	11	0	0	0	0	0	0	0	0	0	0	1	0	0	0	0	84.6154
44	83	344	383	10	0	0	0	2	0	0	0	0	0	0	0	0	0	0	0	92.3077
45	82	345	382	0	0	0	0	0	0	2	0	0	10	0	0	0	0	0	0	0
46	81	346	381	0	0	0	0	0	0	0	0	0	0	0	0	0	0	1	11	0
48	80	348	380	0	0	1	0	6	0	0	1	3	0	0	0	0	0	0	0	53.8462
50	78	350	378	6	0	0	0	4	0	0	0	0	0	0	0	2	0	0	0	76.9231
51	77	351	377	1	0	0	0	11	0	0	0	0	0	0	0	0	0	0	0	92.3077
52	76	352	376	0	0	8	0	0	0	0	0	1	0	0	0	2	1	0	0	61.5385
117	257	417	557	0	0	0	0	0	0	0	0	1	0	1	0	0	0	0	0	0
118	256	418	556	0	0	0	0	0	0	0	0	0	0	1	0	0	1	0	0	0
120	255	420	555	0	0	0	0	0	1	0	0	0	0	0	0	0	0	1	0	7.69231
121	254	421	554	0	0	0	1	0	0	0	0	0	0	0	0	0	0	0	0	7.69231
122	253	422	553	0	0	0	0	0	0	0	0	0	0	0	0	0	0	0	0	0
123	252	423	552	0	0	0	1	0	0	0	0	0	0	0	0	0	0	0	0	7.69231
124	251	424	551	0	0	0	1	0	0	0	0	0	0	0	0	0	0	0	0	7.69231
125	250	425	550	0	0	0	1	0	0	0	0	0	0	0	0	0	0	0	0	7.69231
126	249	426	549	0	0	0	4	0	0	0	0	0	0	1	0	0	3	0	0	30.7692
127	248	427	548	0	0	0	4	0	0	2	0	0	0	1	0	0	1	0	0	30.7692
128	247	428	547	0	3	0	1	0	0	0	0	0	0	0	0	0	0	5	0	30.7692
130	246	430	546	0	0	0	5	0	0	0	0	0	0	3	0	0	1	0	0	38.4615
131	245	431	545	0	0	0	2	2	0	2	0	0	1	0	0	0	0	2	0	30.7692
133	244	433	544	0	0	0	0	0	0	0	0	0	0	0	0	0	0	0	0	0
134	243	434	543	0	2	0	3	0	0	0	0	1	0	2	0	0	0	1	0	38.4615
136	242	436	542	0	0	0	8	0	0	0	0	0	0	1	0	0	0	0	0	61.5385
137	241	437	541	0	0	1	0	0	0	0	0	4	0	1	0	0	0	2	0	7.69231
138	240	438	540	0	0	0	3	0	0	0	0	0	0	1	1	0	1	0	0	23.0769
139	239	439	539	0	0	0	4	0	0	0	0	0	0	3	0	0	0	0	0	30.7692
140	238	440	538	0	0	0	2	0	0	0	0	0	0	3	0	0	1	0	1	15.3846
141	237	441	537	0	0	0	3	0	1	0	0	0	0	5	1	0	0	0	0	30.7692
142	236	442	536	0	0	0	3	0	1	0	0	0	0	7	0	0	0	0	0	30.7692
143	235	443	535	0	0	0	0	0	1	0	0	0	0	10	0	0	0	0	0	7.69231
144	220	444	520	0	0	0	0	0	0	0	0	0	0	7	0	0	3	0	3	0
145	219	445	519	0	0	0	9	0	2	0	0	0	0	0	0	0	0	2	0	84.6154
146	218	446	518	0	0	0	2	0	2	0	0	0	0	1	0	0	3	5	0	30.7692
147	217	447	517	0	0	0	0	0	0	0	0	0	0	2	7	0	2	0	2	0
153	214	453	514	0	0	0	0	0	13	0	0	0	0	0	0	0	0	0	0	100
154	213	454	513	0	1	0	0	0	3	0	7	1	0	0	0	0	0	0	0	30.7692
155	212	455	512	12	0	0	0	1	0	0	0	0	0	0	0	0	0	0	0	100
156	211	456	511	0	0	0	0	0	0	1	0	0	0	0	0	0	0	0	12	0
161	206	461	506	0	13	0	0	0	0	0	0	0	0	0	0	0	0	0	0	100
162	205	462	505	0	0	0	4	0	0	0	0	0	8	0	0	0	0	0	0	30.7692
163	204	463	504	0	0	0	0	7	0	0	0	0	0	0	0	0	0	0	0	53.8462
164	203	464	503	3	0	0	0	6	0	0	0	0	0	0	0	0	0	0	0	69.2308
165	202	465	502	8	0	0	0	5	0	0	0	0	0	0	0	0	0	0	0	100
166	201	466	501	0	0	0	0	0	0	0	0	0	0	0	10	0	2	0	1	0
168	199	468	499	2	0	0	1	2	0	1	0	0	0	2	0	0	5	0	0	38.4615
169	198	469	498	0	0	1	0	0	0	0	0	0	0	3	0	0	0	7	1	7.69231
170	197	470	497	3	0	0	0	5	0	5	0	0	0	0	0	0	0	0	0	61.5385
263	331	563	631	4	0	0	0	0	0	0	0	0	0	0	0	3	5	0	0	30.7692
264	330	564	630	1	0	0	0	0	0	0	0	0	0	0	2	0	9	0	0	7.69231
265	329	565	629	0	1	0	0	0	6	0	3	0	2	0	0	0	0	0	0	53.8462
268	326	568	626	0	0	0	1	0	11	0	0	0	0	0	0	0	0	0	0	92.3077
269	325	569	625	0	0	0	0	0	0	0	0	0	0	0	5	0	7	0	0	0
270	324	570	624	0	0	0	3	0	0	0	0	0	0	8	0	0	0	0	1	23.0769
271	323	571	623	0	0	0	11	0	0	0	0	0	0	0	0	0	0	2	0	84.6154
272	322	572	622	9	0	0	0	0	0	0	0	0	0	0	0	1	3	0	0	69.2308
276	317	576	617	0	0	0	0	0	0	0	0	0	0	0	0	0	0	2	11	0
277	316	577	616	0	0	2	0	0	0	0	0	1	0	0	0	10	0	0	0	15.3846
278	315	578	615	0	0	0	1	0	0	0	0	0	0	2	1	0	9	0	0	7.69231
279	313	579	613	0	0	0	0	0	0	0	0	0	0	0	0	0	0	0	12	0
282	312	582	612	0	0	0	0	13	0	0	0	0	0	0	0	0	0	0	0	100
284	311	584	611	0	0	0	0	0	0	0	0	0	0	0	2	0	0	0	11	0
285	310	585	610	0	0	0	0	0	0	0	0	0	0	3	0	0	0	0	10	0
290	299	590	599	0	0	11	0	0	0	0	0	0	0	0	0	2	0	0	0	84.6154
291	298	591	598	0	0	0	0	0	4	0	0	0	0	9	0	0	0	0	0	30.7692
292	297	592	597	0	0	0	0	0	0	0	0	0	0	0	0	13	0	0	0	0
352	439	652	739	0	0	0	0	0	11	0	1	0	0	1	0	0	0	0	0	84.6154
353	438	653	738	0	0	0	0	0	12	0	1	0	0	0	0	0	0	0	0	92.3077
354	437	654	737	0	0	0	0	0	0	0	0	0	0	13	0	0	0	0	0	0
355	436	655	736	0	0	0	9	0	4	0	0	0	0	0	0	0	0	0	0	100
356	435	656	735	0	0	0	0	0	4	0	0	0	0	7	0	0	1	0	0	30.7692
358	433	658	733	0	0	0	0	0	1	0	0	0	0	2	0	0	0	0	0	7.69231
359	432	659	732	0	0	0	0	0	0	0	0	0	0	2	0	0	2	0	0	0
360	431	660	731	0	0	0	4	0	1	0	0	0	0	0	0	0	0	0	0	38.4615
362	429	662	729	0	1	0	0	0	4	0	0	1	0	0	0	0	1	0	0	38.4615
363	428	663	728	0	1	0	1	2	5	0	0	0	0	0	0	0	0	0	0	69.2308
366	424	666	724	0	0	0	0	0	0	0	0	0	0	0	0	0	0	0	0	0
367	423	667	723	0	0	0	1	0	0	0	0	0	0	9	0	0	0	0	3	7.69231
368	422	668	722	0	0	0	8	0	2	1	0	0	0	0	0	0	0	2	0	76.9231
369	421	669	721	1	0	0	0	0	0	0	0	0	0	1	4	0	7	0	0	7.69231
370	420	670	720	0	0	0	0	0	0	0	0	0	0	1	7	0	5	0	0	0
375	415	675	715	0	0	0	1	0	0	0	0	0	0	0	2	0	0	10	0	7.69231
376	414	676	714	0	1	0	0	0	0	0	0	0	0	0	10	0	0	0	1	7.69231
377	413	677	713	0	0	8	0	0	0	0	0	2	0	0	0	3	0	0	0	61.5385
378	412	678	712	0	0	0	0	0	0	0	0	0	0	12	0	0	0	0	1	0
379	411	679	711	0	0	0	0	0	0	0	0	0	0	0	0	0	0	0	13	0
380	410	680	710	1	0	0	0	12	0	0	0	0	0	0	0	0	0	0	0	100
381	409	681	709	0	0	0	0	13	0	0	0	0	0	0	0	0	0	0	0	100
382	408	682	708	0	0	0	0	10	0	0	0	0	3	0	0	0	0	0	0	76.9231
383	407	683	707	1	0	0	0	12	0	0	0	0	0	0	0	0	0	0	0	100
384	406	684	706	0	0	0	0	0	0	0	0	0	0	0	0	0	0	0	11	0

## Sheet: Maenner2
i	j	i-corr	j-corr	GC	CG	AU	UA	GU	UG	GA	AG	AA	GG	UU	CC	AC	UC	CA	CU	%Canonical
16	444	316	744	0	0	0	7	0	0	0	0	0	0	0	0	0	0	4	0	53.8462				AVG %can	42.1288
17	443	317	743	0	4	0	2	0	3	0	0	0	0	0	0	0	0	2	0	69.2308
18	442	318	742	0	6	0	0	0	1	0	3	0	0	0	0	0	1	0	0	53.8462				Consistent	26
20	441	320	741	0	0	1	0	0	0	0	0	0	0	6	0	0	0	0	4	7.69231				Compensatory	1
21	440	321	740	0	0	0	4	0	1	1	0	1	0	2	0	0	0	2	0	38.4615
22	439	322	739	0	3	0	0	0	7	0	0	0	0	1	0	0	0	0	0	76.9231
23	438	323	738	0	3	0	0	0	5	0	3	0	0	0	0	0	0	0	0	61.5385
24	437	324	737	0	0	0	0	0	0	0	0	0	0	10	0	0	0	0	1	0
25	434	325	734	0	0	2	0	0	0	0	0	2	1	0	0	0	0	0	6	15.3846
26	433	326	733	0	0	0	0	0	1	0	0	0	0	9	0	0	0	0	1	7.69231
28	431	328	731	0	0	0	2	0	1	0	0	0	0	6	0	0	1	1	0	23.0769
29	430	329	730	2	0	0	0	0	0	0	0	0	0	0	0	6	2	0	0	15.3846
30	429	330	729	0	0	0	0	0	8	0	1	0	0	0	0	0	1	1	0	61.5385
32	428	332	728	0	1	0	0	0	3	0	0	0	0	0	0	0	0	0	0	30.7692
34	424	334	724	0	0	1	1	0	0	0	0	0	0	0	0	0	9	0	0	15.3846
35	423	335	723	0	0	0	0	12	0	1	0	0	0	0	0	0	0	0	0	92.3077
36	422	336	722	0	2	0	0	0	0	0	0	0	0	0	0	0	0	11	0	15.3846
37	421	337	721	0	0	0	0	0	0	0	0	0	0	0	12	0	0	0	1	0
38	420	338	720	0	0	0	0	0	0	0	0	0	0	0	12	0	0	0	1	0
43	415	343	715	2	0	0	0	0	0	10	0	0	0	0	0	0	0	1	0	15.3846
44	414	344	714	10	0	0	0	1	0	0	0	0	1	0	0	0	0	0	0	84.6154
45	413	345	713	3	0	0	0	8	0	2	0	0	0	0	0	0	0	0	0	84.6154
46	412	346	712	0	0	0	0	0	0	0	0	0	0	0	0	0	0	0	13	0
47	411	347	711	0	0	0	0	0	0	0	0	0	0	9	0	0	0	0	4	0
50	407	350	707	1	0	2	0	10	0	0	0	0	0	0	0	0	0	0	0	100
51	406	351	706	0	0	0	0	11	0	0	0	0	0	0	0	0	0	0	0	84.6154
52	405	352	705	0	0	10	0	0	0	0	0	0	0	0	0	0	0	0	0	76.9231
76	384	376	684	0	0	0	0	0	0	0	0	0	0	0	3	1	8	0	0	0
77	383	377	683	0	1	0	0	0	11	0	0	0	0	0	0	0	0	0	0	92.3077
78	382	378	682	0	8	0	0	0	4	0	0	0	0	0	0	0	0	0	0	92.3077
79	381	379	681	0	4	0	0	0	7	0	1	0	0	0	0	0	0	0	0	84.6154
80	380	380	680	0	0	0	0	0	8	0	3	0	1	0	0	0	0	0	0	61.5385
81	378	381	678	0	0	1	0	0	0	0	0	0	0	10	0	0	1	0	0	7.69231
82	377	382	677	0	0	0	0	0	0	10	0	2	0	0	0	0	0	0	0	0
83	376	383	676	0	0	0	0	0	0	0	0	0	0	0	10	0	2	0	0	0
84	375	384	675	0	0	0	0	0	0	0	0	0	0	0	11	0	0	0	1	0
89	370	389	670	6	0	0	0	4	0	0	0	0	0	1	0	1	0	0	0	76.9231
90	369	390	669	4	0	0	0	7	0	0	0	0	1	0	0	0	0	0	0	84.6154
91	368	391	668	2	0	0	0	9	0	0	0	0	1	0	0	0	0	0	0	84.6154
92	367	392	667	3	0	0	0	9	0	0	0	0	0	0	0	0	0	0	0	92.3077
96	363	396	663	0	0	0	0	1	2	0	0	0	0	5	0	0	1	0	0	23.0769
97	362	397	662	1	0	1	0	4	0	1	0	0	0	0	0	0	0	0	0	46.1538
98	361	398	661	2	0	0	0	3	0	1	0	0	0	0	0	0	0	0	0	38.4615
144	331	444	631	0	0	0	0	0	0	0	0	0	0	0	3	0	10	0	0	0
145	330	445	630	0	0	0	0	0	0	0	0	0	0	0	2	0	11	0	0	0
146	329	446	629	0	5	0	0	0	8	0	0	0	0	0	0	0	0	0	0	100
148	327	448	627	0	7	0	0	0	6	0	0	0	0	0	0	0	0	0	0	100
153	325	453	625	0	0	0	0	0	0	0	0	0	0	0	0	0	13	0	0	0
154	324	454	624	0	0	8	3	0	0	0	0	0	0	1	0	0	0	0	1	84.6154
155	323	455	623	0	0	0	0	0	0	13	0	0	0	0	0	0	0	0	0	0
156	322	456	622	1	0	0	0	0	0	0	0	0	0	0	12	0	0	0	0	7.69231
161	317	461	617	0	0	0	0	0	0	0	0	0	0	0	0	0	0	2	11	0
162	316	462	616	6	0	0	0	1	0	1	0	0	0	0	0	0	4	0	1	53.8462
163	315	463	615	10	0	0	0	2	0	1	0	0	0	0	0	0	0	0	0	92.3077
164	314	464	614	3	0	0	0	8	0	0	0	0	1	0	0	0	0	0	0	84.6154
166	313	466	613	0	0	0	0	0	0	0	0	0	0	2	0	0	0	0	10	0
167	312	467	612	0	0	2	0	0	0	0	0	0	0	5	0	0	0	0	6	15.3846
168	310	468	610	0	0	0	0	5	0	0	0	0	0	8	0	0	0	0	0	38.4615
169	309	469	609	0	0	0	0	0	0	0	0	0	0	2	0	0	0	0	8	0
170	308	470	608	0	0	0	0	11	0	0	0	0	0	0	0	0	0	0	0	84.6154
197	286	497	586	0	0	5	0	0	0	0	0	0	0	4	0	0	1	0	3	38.4615
198	285	498	585	0	0	3	0	0	0	0	0	0	0	0	0	4	6	0	0	23.0769
199	284	499	584	0	0	0	0	0	0	0	0	0	0	0	7	2	4	0	0	0
202	282	502	582	0	8	0	0	0	5	0	0	0	0	0	0	0	0	0	0	100
203	281	503	581	0	3	0	0	0	6	0	0	0	0	0	0	0	0	0	0	69.2308
205	278	505	578	1	0	4	0	7	0	0	0	0	0	0	0	0	0	0	0	92.3077
206	277	506	577	0	0	0	0	0	0	13	0	0	0	0	0	0	0	0	0	0
211	272	511	572	0	0	0	1	0	8	0	1	0	0	3	0	0	0	0	0	69.2308
212	271	512	571	0	0	0	0	0	0	0	0	0	0	1	2	0	0	0	10	0
213	270	513	570	1	0	1	0	9	0	0	0	0	0	0	0	0	0	0	0	84.6154
214	269	514	569	5	0	0	0	7	0	0	0	0	0	0	0	0	0	0	0	92.3077
215	268	515	568	0	0	0	0	12	0	0	0	0	0	0	0	0	0	0	0	92.3077
216	266	516	566	0	0	0	0	10	0	1	0	0	1	0	0	0	0	0	0	76.9231
218	265	518	565	0	0	4	0	2	0	0	2	1	0	0	1	0	0	2	0	46.1538
219	264	519	564	0	0	9	0	0	0	0	0	0	1	0	0	2	0	0	0	69.2308
220	263	520	563	0	0	0	3	0	4	0	0	0	0	2	0	0	0	0	3	53.8462
226	260	526	560	0	0	0	0	0	0	0	0	0	0	0	0	0	0	1	3	0
228	259	528	559	0	0	0	1	0	1	0	0	0	0	2	0	0	0	0	0	15.3846
229	258	529	558	0	0	0	0	2	0	1	0	0	0	0	0	0	0	0	0	15.3846
230	257	530	557	0	0	0	0	0	0	0	0	0	0	0	0	0	0	1	2	0
231	256	531	556	0	0	0	0	0	0	0	0	0	0	1	0	0	1	0	1	0
232	255	532	555	0	0	0	1	0	2	0	0	0	0	0	0	0	0	0	0	23.0769
234	253	534	553	0	0	0	1	0	1	0	0	0	0	0	0	0	0	0	0	15.3846
290	299	590	599	0	0	11	0	0	0	0	0	0	0	0	0	2	0	0	0	84.6154
291	298	591	598	0	0	0	0	0	4	0	0	0	0	9	0	0	0	0	0	30.7692
292	297	592	597	0	0	0	0	0	0	0	0	0	0	0	0	13	0	0	0	0

## Sheet: Maenner3
i	j	i-corr	j-corr	GC	CG	AU	UA	GU	UG	GA	AG	AA	GG	UU	CC	AC	UC	CA	CU	%Canonical
28	222	328	522	0	1	0	0	0	10	0	0	0	0	0	0	0	0	0	0	84.6154				AVG %can	34.291
29	221	329	521	0	1	0	0	0	2	0	6	0	2	0	0	0	0	0	0	23.0769
30	220	330	520	0	0	1	0	0	0	0	0	0	0	6	0	0	3	0	1	7.69231				Consistent	10
31	219	331	519	0	0	0	9	0	2	0	0	0	0	0	0	0	0	0	0	84.6154				Compensatory	1
32	218	332	518	0	0	0	1	0	0	0	0	0	0	1	1	0	1	0	0	7.69231
35	214	335	514	0	0	0	0	0	0	0	0	0	13	0	0	0	0	0	0	0
36	213	336	513	0	11	0	0	0	0	0	0	0	0	0	0	0	0	1	0	84.6154
37	212	337	512	0	0	0	0	0	0	0	0	0	0	0	12	0	0	0	1	0
38	211	338	511	0	0	0	0	0	0	0	0	0	0	0	0	0	0	1	12	0
43	206	343	506	0	1	0	0	0	0	0	0	0	12	0	0	0	0	0	0	7.69231
44	205	344	505	0	0	0	0	0	0	4	0	0	8	0	0	0	0	0	0	0
45	204	345	504	0	0	0	0	7	0	0	0	0	0	0	0	0	0	0	0	53.8462
46	203	346	503	0	0	0	0	0	0	0	0	0	0	0	3	0	0	0	6	0
48	201	348	501	6	0	0	0	1	0	0	0	0	0	0	0	5	0	0	0	53.8462
50	199	350	499	7	0	2	0	2	0	2	0	0	0	0	0	0	0	0	0	84.6154
51	198	351	498	0	0	0	0	6	0	7	0	0	0	0	0	0	0	0	0	46.1538
52	197	352	497	0	0	4	0	0	0	0	0	5	0	1	0	3	0	0	0	30.7692
76	170	376	470	0	3	0	0	0	8	0	1	0	0	0	0	0	0	0	0	84.6154
77	169	377	469	0	0	0	1	0	0	0	0	0	0	3	1	0	7	0	0	7.69231
78	168	378	468	0	5	0	0	0	0	0	0	0	0	4	0	0	0	0	3	38.4615
79	167	379	467	0	0	0	2	0	0	0	0	0	0	1	0	1	4	0	4	15.3846
80	166	380	466	1	0	1	0	0	0	0	0	0	0	1	0	2	7	0	0	15.3846
81	164	381	464	0	0	0	0	0	11	0	1	0	0	0	0	0	0	0	0	84.6154
82	163	382	463	0	0	0	0	0	0	0	2	0	10	0	0	0	0	0	0	0
83	162	383	462	0	7	0	0	0	0	0	0	0	0	2	1	0	0	0	2	53.8462
84	161	384	461	0	0	0	0	0	0	0	0	0	0	0	12	0	0	0	0	0
85	160	385	460	0	0	0	0	0	0	0	0	0	0	0	0	0	0	0	12	0
89	156	389	456	10	0	0	0	0	0	0	0	0	0	0	0	1	1	0	0	76.9231
90	155	390	455	0	0	0	0	0	0	0	0	0	12	0	0	0	0	0	0	0
91	154	391	454	1	0	0	0	4	0	7	0	0	0	0	0	0	0	0	0	38.4615
92	153	392	453	0	0	0	0	12	0	0	0	0	0	0	0	0	0	0	0	92.3077
93	149	393	449	0	0	0	1	0	0	0	0	0	0	0	4	0	3	4	0	7.69231
94	148	394	448	0	0	0	0	0	0	0	0	0	0	5	4	0	3	0	0	0
95	147	395	447	4	0	0	0	3	0	0	0	0	0	0	0	2	2	0	1	53.8462
96	146	396	446	0	0	0	0	1	0	0	0	0	0	7	0	0	4	0	0	7.69231
97	145	397	445	2	0	1	0	9	0	0	0	0	0	0	0	0	0	0	0	92.3077
98	144	398	444	3	0	0	0	9	0	0	0	0	0	0	0	0	0	0	0	92.3077
225	255	525	555	0	0	0	0	0	0	0	2	1	0	0	0	0	0	0	0	0
228	254	528	554	0	0	0	1	0	0	0	0	0	0	1	0	0	0	0	0	7.69231
229	253	529	553	0	0	0	0	0	0	1	0	0	1	0	0	0	0	0	0	0
231	251	531	551	0	0	0	1	0	1	0	0	0	0	0	0	0	0	0	0	15.3846
232	250	532	550	0	0	0	1	0	0	0	0	0	0	1	0	0	0	0	0	7.69231
234	248	534	548	0	0	0	5	0	0	0	0	0	0	2	0	0	1	0	0	38.4615
260	436	560	736	0	0	0	3	0	0	0	1	0	0	0	0	0	0	0	0	23.0769
261	435	561	735	0	0	0	0	0	0	0	1	0	0	3	0	0	0	0	0	0
262	433	562	733	0	0	1	0	0	0	0	0	0	0	3	0	0	0	0	0	7.69231
263	432	563	732	1	0	2	0	3	0	0	0	0	0	5	0	1	0	0	0	46.1538
264	431	564	731	0	1	0	3	1	0	0	0	0	0	4	0	0	2	0	1	38.4615
265	429	565	729	0	1	0	0	0	5	0	3	0	2	0	0	0	1	0	0	46.1538
267	428	567	728	0	2	0	1	0	6	1	0	0	0	2	0	0	0	0	0	69.2308
268	425	568	725	0	0	0	0	0	12	0	0	0	0	0	0	0	0	0	0	92.3077
269	423	569	723	0	0	0	0	0	0	0	0	0	0	7	0	0	0	1	4	0
270	422	570	722	0	0	0	9	0	2	0	0	0	0	0	0	0	0	1	0	84.6154
271	421	571	721	0	0	0	0	0	0	0	0	0	0	1	2	0	10	0	0	0
272	420	572	720	8	0	0	0	1	0	0	0	0	0	0	0	1	3	0	0	69.2308
276	415	576	715	0	0	0	0	0	0	0	0	0	0	0	2	0	0	11	0	0
277	414	577	714	0	0	1	0	0	0	0	1	0	0	0	0	10	0	0	0	7.69231
278	413	578	713	0	0	0	2	0	0	0	0	0	0	7	0	0	3	0	1	15.3846
280	412	580	712	0	0	0	0	13	0	0	0	0	0	0	0	0	0	0	0	100
281	411	581	711	0	0	0	0	13	0	0	0	0	0	0	0	0	0	0	0	100
282	409	582	709	0	0	0	0	13	0	0	0	0	0	0	0	0	0	0	0	100
284	408	584	708	0	3	0	0	0	0	0	0	0	0	0	0	0	0	0	10	23.0769
285	407	585	707	0	0	0	0	0	0	0	0	0	0	3	1	0	0	0	9	0
286	406	586	706	0	0	0	0	0	0	0	0	0	0	11	0	0	0	0	0	0
308	384	608	684	0	0	0	0	0	0	0	0	0	0	0	0	0	11	0	0	0
309	383	609	683	0	0	0	0	0	11	0	0	0	0	0	0	0	0	0	0	84.6154
310	382	610	682	0	0	0	0	0	13	0	0	0	0	0	0	0	0	0	0	100
311	380	611	680	0	2	0	0	0	11	0	0	0	0	0	0	0	0	0	0	100
312	379	612	679	0	0	0	0	0	0	0	0	0	0	0	0	0	13	0	0	0
314	378	614	678	0	0	0	0	1	0	0	0	0	0	7	0	0	1	0	3	7.69231
315	377	615	677	0	0	0	2	0	0	0	0	1	0	0	0	0	0	10	0	15.3846
316	376	616	676	0	0	0	0	0	0	0	0	0	0	0	10	1	2	0	0	0
317	375	617	675	0	0	0	0	0	0	0	0	0	0	1	0	2	10	0	0	0
322	370	622	670	0	0	0	0	0	0	0	0	0	0	0	7	0	0	0	6	0
323	369	623	669	0	0	8	0	0	0	0	1	0	0	0	0	4	0	0	0	61.5385
324	368	624	668	0	0	1	0	0	1	0	0	0	0	9	0	2	0	0	0	15.3846
325	367	625	667	0	0	0	0	0	0	0	0	0	0	0	3	0	0	0	10	0
328	337	628	637	0	0	0	0	13	0	0	0	0	0	0	0	0	0	0	0	100
329	336	629	636	0	0	0	0	0	0	13	0	0	0	0	0	0	0	0	0	0
330	335	630	635	0	13	0	0	0	0	0	0	0	0	0	0	0	0	0	0	100
438	446	738	746	0	0	0	0	0	0	12	0	0	1	0	0	0	0	0	0	0
439	445	739	745	0	0	0	1	2	0	10	0	0	0	0	0	0	0	0	0	23.0769
440	444	740	744	0	0	0	2	0	0	1	0	10	0	0	0	0	0	0	0	15.3846
