# Supplementary material for: Probing Xist RNA Structure in Cells Using Targeted Structure-Seq
Source: PLoS Genet. 2015 Dec 8;11(12):e1005668. doi: 10.1371/journal.pgen.1005668 (PMC4672913; doi:10.1371/journal.pgen.1005668)
Supplement: S5 Data — (ZIP) [file pgen.1005668.s005.zip]

Archive with 16 entries (13 files):
- targeted_structure_seq/
- targeted_structure_seq/.DS_Store
- __MACOSX/
- __MACOSX/targeted_structure_seq/
- __MACOSX/targeted_structure_seq/._.DS_Store
- targeted_structure_seq/README
- __MACOSX/targeted_structure_seq/._README
- targeted_structure_seq/targeted_structure_seq.py
- __MACOSX/targeted_structure_seq/._targeted_structure_seq.py
- targeted_structure_seq/treated.sam
- __MACOSX/targeted_structure_seq/._treated.sam
- targeted_structure_seq/untreated.sam
- __MACOSX/targeted_structure_seq/._untreated.sam
- targeted_structure_seq/Xist.fa
- __MACOSX/targeted_structure_seq/._Xist.fa
- __MACOSX/._targeted_structure_seq
