# Supplementary material for: Probing Xist RNA Structure in Cells Using Targeted Structure-Seq
Source: PLoS Genet. 2015 Dec 8;11(12):e1005668. doi: 10.1371/journal.pgen.1005668 (PMC4672913; doi:10.1371/journal.pgen.1005668)
Supplement: S5 Data — (ZIP) [file pgen.1005668.s005.zip › targeted_structure_seq/README]

TARGETED STRUCTURE SEQ README:
Fang-Moss et al. 2015 PLoS Genetics

targeted_structure_seq.py is a script that computes the probability of RT stops 
in Targeted Structure-Seq experiments that are either DMS-modified or unmodified. 


1.  To test the script run:
python targeted_structure_seq.py

This will use one of the default inputs, ps.treated.sam to generate ps.treated.wig.
This wig file (format description: http://genome.ucsc.edu/goldenpath/help/wiggle.html) can
be viewed using the Integrated Genomics Viewer (http://www.broadinstitute.org/igv/), using
a custom genome (Xist.fa, also provided).

The sample data are a subset of reads from a targeted structure seq experiment from a single Xist RT primer. Running the script with the example data will provide the estimated stop probability at bases between 557 and 854 nt. Bases with insufficient data are assigned a value of -1. The example settings only examine the first 1000 nt of Xist.


2.  To process other files, run:

python targeted_structure_seq.py -sam <yourfile.sam>

To compute probability of DMS modification, subtract the probability of RT stops in a 
DMS-treated sample from the probability of RT stops in an untreated sample.  These are 
contained in the output wig files.


3.  Other script options and analysis parameters are below:

python targeted_structure_seq.py --help

usage: targeted_structure_seq.py [-h] [-sam <input.sam>] [-lenRNA <1000>]
                                 [-chrom <Xist>] [-cut <1000>]
                                 [-Tlen_min <50>] [-verbose <True/False>]

Inputs for samRead script to quantify rev transcription stops and readthrough

optional arguments:
  -h, --help            show this help message and exit
  -sam <input.sam>      sam file to be analyzed
  -lenRNA <1000>        Length in nucleotides of RNA to be analyzed
  -chrom <Xist>         Name of RNA used in bowtie alignment and used for the
                        "chrom" variable in output Wig files
  -cut <1000>           Minimum number of reads passing nucleotide to continue
                        analysis
  -Tlen_min <50>        Minimum distance from the primer to consider RT stops
  -verbose <True/False>
                        keep intermediate files?
