# Supplementary material for: Probing Xist RNA Structure in Cells Using Targeted Structure-Seq
Source: PLoS Genet. 2015 Dec 8;11(12):e1005668. doi: 10.1371/journal.pgen.1005668 (PMC4672913; doi:10.1371/journal.pgen.1005668)
Supplement: S5 Data — (ZIP) [file pgen.1005668.s005.zip › targeted_structure_seq/treated.sam]

@SQ	SN:Xist	LN:17769
HWI-D00306:376:HA62FADXX:1:1101:18688:1970	99	Xist	638	255	73M	=	856	291	CTGTTATTATTTTTTTTTCTTTTTCTTTTGCCCATCGGGGCTGTGGATACCTGCTTTAAATTTTTTTTTTCAC	FFFFFHHHHHJJJJJJJJHIIJJJIJJJIJJJJJJJJJJJJHHHHFDFFFFEEECEDDDCDDDDDDDDDDCCC	AS:i:146	XN:i:0	XM:i:0	XO:i:0	XG:i:0	NM:i:0	MD:Z:73	YS:i:142	YT:Z:CP
HWI-D00306:376:HA62FADXX:1:1101:18688:1970	147	Xist	856	255	73M	=	638	-291	TGCTCTTAACCTGAGTGGGTGTTCAGGGCGTGGAGAGCCCGCGTCCGCCATTATGGCTTCTGCGTGATACGGC	#################?9@3A9+0<8&5<5C>?<8'AAAAFGEJIIFEIIJIIIIGGGGJJJGHHHGFFFDD	AS:i:142	XN:i:0	XM:i:1	XO:i:0	XG:i:0	NM:i:1	MD:Z:9A63	YS:i:146	YT:Z:CP
HWI-D00306:376:HA62FADXX:1:1101:19438:2609	99	Xist	777	255	73M	=	856	152	ATGCCTCTTATTTGCGTGTACTGTTGCTGCTGATCGTTTGGTGCTGTGTGAGTGAACCTATGGCTTAGAAAAA	FFFFFHHGHHJJJJJJIIIJIJJJJIJJJJJJIJJJGIIIJGHIJJHHHIJJJJJJJJJJJJJJJHHHHHHFF	AS:i:146	XN:i:0	XM:i:0	XO:i:0	XG:i:0	NM:i:0	MD:Z:73	YS:i:146	YT:Z:CP
HWI-D00306:376:HA62FADXX:1:1101:19438:2609	147	Xist	856	255	73M	=	777	-152	TGCTCTTAAACTGAGTGGGTGTTCAGGGCGTGGAGAGCCCGCGTCCGCCATTATGGCTTCTGCGTGATACGGC	@?:>:>:@>44(98?7DDDCA@38BDD@BC@>>:9'/CEA@A@DIIJJJJIIJJJJIIJJJIIHHHHDFFFDD	AS:i:146	XN:i:0	XM:i:0	XO:i:0	XG:i:0	NM:i:0	MD:Z:73	YS:i:146	YT:Z:CP
HWI-D00306:376:HA62FADXX:1:1101:12282:2540	99	Xist	854	255	73M	=	856	75	TTTGCTCTTAAACTGAGTGGGTGTTCAGGGCGTGGAGAGCCCGCGTCCGCCATTATGGCTTCTGCGTGATACG	FFFFFHHHHHJIFIIJJJIJJFHFHIIJJJJIGIJJJJJJJJJJJHHFFDDDDDDEDCDDDAACC;;@BDDC@	AS:i:146	XN:i:0	XM:i:0	XO:i:0	XG:i:0	NM:i:0	MD:Z:73	YS:i:138	YT:Z:CP
HWI-D00306:376:HA62FADXX:1:1101:12282:2540	147	Xist	856	255	73M	=	854	-75	TGCTCTTAAACTGGGTGGGTGTTCAGGGCGTGGAGAGCCGGCGTCCGCCATTATGGCTTCTGCGTGATACGGC	#########################B?85C>?5(3'<B:'A<@FHGIIGIJHHBHGHEJJIIIHHGHGFFFDF	AS:i:138	XN:i:0	XM:i:2	XO:i:0	XG:i:0	NM:i:2	MD:Z:13A25C33	YS:i:146	YT:Z:CP
HWI-D00306:376:HA62FADXX:1:1101:2253:2954	99	Xist	835	255	73M	=	856	94	TATGGCTTAGAAAAACGACTTTGCTCTTAAACTGAGTGGGTGTTCAGGGCGTGGAGAGCCCGCGTCCGCCATT	FFFFFHHHHHJJJJJJJIJJJJJJJJJJJJJJJJJJHIIJGHIJJJJJJJJHHHHHFFFFDDDDDDDDDDDDD	AS:i:146	XN:i:0	XM:i:0	XO:i:0	XG:i:0	NM:i:0	MD:Z:73	YS:i:146	YT:Z:CP
HWI-D00306:376:HA62FADXX:1:1101:2253:2954	147	Xist	856	255	73M	=	835	-94	TGCTCTTAAACTGAGTGGGTGTTCAGGGCGTGGAGAGCCCGCGTCCGCCATTATGGCTTCTGCGTGATACGGC	:?@A>C@C>4:A<2<<B?<:3:9<0BB7895A>???>CEGA;DDJJJJJJJJJJJIJJIIIIJHHHHHFFFFF	AS:i:146	XN:i:0	XM:i:0	XO:i:0	XG:i:0	NM:i:0	MD:Z:73	YS:i:146	YT:Z:CP
HWI-D00306:376:HA62FADXX:1:1101:7008:3342	99	Xist	693	255	73M	=	856	236	TTAAATTTTTTTTTTCGCGGCCCAACGGGGCGCTTGGTGGATGGAAATATGGTTTTGTGAGTTATTGCACTAC	FFFFFHHGHHIJJJJIJJJIJJJIIEHFFDDDDDDDDCDDBDDDCDDDDDDDCDDDDBDCDDDDDDDDDDDDC	AS:i:138	XN:i:0	XM:i:1	XO:i:0	XG:i:0	NM:i:1	MD:Z:16A56	YS:i:142	YT:Z:CP
HWI-D00306:376:HA62FADXX:1:1101:7008:3342	147	Xist	856	255	73M	=	693	-236	TGCTCTTAGACTGAGTGGGTGTTCAGGGCGTGGAGAGCCCGCGTCCGCCATTATGGCTTCTGCGTGATACGGC	##################################A;8<E@@4??EDBFHGIIHGGIGIJJJIIFGHGFFFFD?	AS:i:142	XN:i:0	XM:i:1	XO:i:0	XG:i:0	NM:i:1	MD:Z:8A64	YS:i:138	YT:Z:CP
HWI-D00306:376:HA62FADXX:1:1101:6748:3735	99	Xist	827	255	73M	=	856	102	AGTGAACCTATGGCTTAGAAAAACGACTTTGCTCTTAAACTGAGTGGGTGTTCAGGGCGTGGAGAGCCCGCGT	FFFFFHHHHHJJJJJJJJJJJIJJJJJJJJJJJJJJJJJIJJJJHIJJHIIJJIJJJJHFFDDDEDDDDDDDD	AS:i:146	XN:i:0	XM:i:0	XO:i:0	XG:i:0	NM:i:0	MD:Z:73	YS:i:146	YT:Z:CP
HWI-D00306:376:HA62FADXX:1:1101:6748:3735	147	Xist	856	255	73M	=	827	-102	TGCTCTTAAACTGAGTGGGTGTTCAGGGCGTGGAGAGCCCGCGTCCGCCATTATGGCTTCTGCGTGATACGGC	:<443@:CC>:332<0B?9@:C?<8D?5893C>>9/8CA;/;6:IJFJJJJJJJJIJJJJJJJHHHHHFFFFF	AS:i:146	XN:i:0	XM:i:0	XO:i:0	XG:i:0	NM:i:0	MD:Z:73	YS:i:146	YT:Z:CP
HWI-D00306:376:HA62FADXX:1:1101:9897:3660	99	Xist	765	255	73M	=	856	164	CCTGGAATATCTATGCCTCTTATTTGCGTGTACTGTTGCTGCTGATCGTTTGGTGCTGTGTGAGTGAACCTAT	FFFFFHHHHHJJJJJJJJJJJJJJJJJJIJIJJJJJJJJJJJJJJJJJJJJJJHHIJJJJIJJJHIHHHHHFF	AS:i:146	XN:i:0	XM:i:0	XO:i:0	XG:i:0	NM:i:0	MD:Z:73	YS:i:146	YT:Z:CP
HWI-D00306:376:HA62FADXX:1:1101:9897:3660	147	Xist	856	255	73M	=	765	-164	TGCTCTTAAACTGAGTGGGTGTTCAGGGCGTGGAGAGCCCGCGTCCGCCATTATGGCTTCTGCGTGATACGGC	#########################B?055(>3?9'3AA;A;?@JJJJJIJJJJJJJJIJIJJGHGHHDFFFF	AS:i:146	XN:i:0	XM:i:0	XO:i:0	XG:i:0	NM:i:0	MD:Z:73	YS:i:146	YT:Z:CP
HWI-D00306:376:HA62FADXX:1:1101:11822:3941	99	Xist	786	255	73M	=	856	143	ATTTGCGTGTACTGTTGCTGCTGATCGTTTGGTGCTGTGTGAGTGAACCTATGGCTTAGAAAAACGACTTTGC	FFFFFHHHHHIJJJJJJJJJJJJIJJJIJJJJHIJJJHIJIIJGHJJJJJJJJJJJJJJJJJIIHHHFFDEEC	AS:i:146	XN:i:0	XM:i:0	XO:i:0	XG:i:0	NM:i:0	MD:Z:73	YS:i:146	YT:Z:CP
HWI-D00306:376:HA62FADXX:1:1101:11822:3941	147	Xist	856	255	73M	=	786	-143	TGCTCTTAAACTGAGTGGGTGTTCAGGGCGTGGAGAGCCCGCGTCCGCCATTATGGCTTCTGCGTGATACGGC	:3>>@C>C@>>3<020<8933@988D?58<3CA??83DEAF;0?IJJJJJJJJJJJJJIJJJJGHHHHDDFFF	AS:i:146	XN:i:0	XM:i:0	XO:i:0	XG:i:0	NM:i:0	MD:Z:73	YS:i:146	YT:Z:CP
HWI-D00306:376:HA62FADXX:1:1101:19908:4485	99	Xist	647	255	73M	=	856	282	TTTTTTTTTCTTTTTCTTTTGCCCATCGGGGCTGTGGATACCTGCTTTAAATTTTTTTTTTCACGGCCCAACG	FFFFFHHHHFHIJJJHIJJJJJJJJJJJJJJIJHHHHBDEFFFEEEEEEDCEEDDDDDDDD?ACDDDDDBDDD	AS:i:146	XN:i:0	XM:i:0	XO:i:0	XG:i:0	NM:i:0	MD:Z:73	YS:i:146	YT:Z:CP
HWI-D00306:376:HA62FADXX:1:1101:19908:4485	147	Xist	856	255	73M	=	647	-282	TGCTCTTAAACTGAGTGGGTGTTCAGGGCGTGGAGAGCCCGCGTCCGCCATTATGGCTTCTGCGTGATACGGC	@9+4(@::>4:CA8<8<8(:>AC?<DDBBC@C@:A8BCEEA<@BJJJIJIJJJJJIJJJIJIJHHHGHFFFFF	AS:i:146	XN:i:0	XM:i:0	XO:i:0	XG:i:0	NM:i:0	MD:Z:73	YS:i:146	YT:Z:CP
HWI-D00306:376:HA62FADXX:1:1101:15577:5246	99	Xist	786	255	73M	=	856	143	ATTTGCGTGTACTGTTGCTGCTGATCGTTTGGTGCTGTGTGAGTGAACCTATGGCTTAGAAAAACGACTTTGC	FFFFFHHHHHJJJJJJJJJJJJJJJJJJJJJJHIJJJIJIJJJIJJJJJJJJJJJJJJJJJJJJHGHFFDEEE	AS:i:146	XN:i:0	XM:i:0	XO:i:0	XG:i:0	NM:i:0	MD:Z:73	YS:i:146	YT:Z:CP
HWI-D00306:376:HA62FADXX:1:1101:15577:5246	147	Xist	856	255	73M	=	786	-143	TGCTCTTAAACTGAGTGGGTGTTCAGGGCGTGGAGAGCCCGCGTCCGCCATTATGGCTTCTGCGTGATACGGC	@C@:>A@DC@>??2?8B@<:>@<<5B?55?9C@:?2;DH@>BIGJJIJJJJJJJJJJJJJJJJHGHHHDFFFF	AS:i:146	XN:i:0	XM:i:0	XO:i:0	XG:i:0	NM:i:0	MD:Z:73	YS:i:146	YT:Z:CP
HWI-D00306:376:HA62FADXX:1:1101:11599:6773	99	Xist	699	255	3S70M	=	856	233	AAATTTTTTTTTCACGGCCCAACGGGGCGCTTGGTGGATGGAAATATGGTTTTGTGAGTTATTGCACTACCTG	FFFFFHHGHHJJJJJJJJJJJJJJIIJJDDDDDD:?B?CDDCDDDCEEDCCBDBACCDCDDEDCCCDDDDDDD	AS:i:140	XN:i:0	XM:i:0	XO:i:0	XG:i:0	NM:i:0	MD:Z:70	YS:i:146	YT:Z:CP
HWI-D00306:376:HA62FADXX:1:1101:11599:6773	147	Xist	856	255	73M	=	699	-233	TGCTCTTAAACTGAGTGGGTGTTCAGGGCGTGGAGAGCCCGCGTCCGCCATTATGGCTTCTGCGTGATACGGC	43A>:@:@@:339(<8B?<:3>989<?0,<::(:5';><54;EDHBJJIIJHGJIGIGGGJJIGHHHFAFFFF	AS:i:146	XN:i:0	XM:i:0	XO:i:0	XG:i:0	NM:i:0	MD:Z:73	YS:i:140	YT:Z:CP
HWI-D00306:376:HA62FADXX:1:1101:12489:6774	99	Xist	761	255	52M1I20M	=	856	168	ACTACCTGGAATATCTATGCCTCTTATTTGCGTGTACTGTTGCTGCTGATCGTTTTGGTGCTGTGTGAGTGAA	FFFFFHHHHHJJJJJJJJJJJJJHIIIJJJJJHIIHIIJIJJIJJJJJJJHIFIJJJJGHIJJIIHHHGCHHF	AS:i:136	XN:i:0	XM:i:0	XO:i:1	XG:i:1	NM:i:1	MD:Z:72	YS:i:142	YT:Z:CP
HWI-D00306:376:HA62FADXX:1:1101:12489:6774	147	Xist	856	255	73M	=	761	-168	TGCTCTTAAACTGAGTGGGTGTTCGGGGCGTGGAGAGCCCGCGTCCGCCATTATGGCTTCTGCGTGATACGGC	:<:>3C@>:+(93(87D@<7575&&B@55<:?@:<'BA:'A;EFJJIIHFJJIJIIJJIHIHGHHHHHDDFDD	AS:i:142	XN:i:0	XM:i:1	XO:i:0	XG:i:0	NM:i:1	MD:Z:24A48	YS:i:136	YT:Z:CP
HWI-D00306:376:HA62FADXX:1:1101:1683:7141	99	Xist	741	255	73M	=	856	188	ATGGTTTTGTGAGTTATTGCACTACCTGGAATATCTATGCCTCTTATTTGCGTGTACTGTTGCTGCTGATCGT	FFFFEFFHHHIIIEHIIJJJJIJJIGHIJIJJJJJIIJIJJGIIJJJJJJIJIJJIIJJJIBGHIIIJJJIGE	AS:i:146	XN:i:0	XM:i:0	XO:i:0	XG:i:0	NM:i:0	MD:Z:73	YS:i:146	YT:Z:CP
HWI-D00306:376:HA62FADXX:1:1101:1683:7141	147	Xist	856	255	73M	=	741	-188	TGCTCTTAAACTGAGTGGGTGTTCAGGGCGTGGAGAGCCCGCGTCCGCCATTATGGCTTCTGCGTGATACGGC	>A>>:@:A>:4+(0??<8+:@:+05DB<<A>>5596?BA@@8@:IGGIIJIJJIJJIIEGGGEHDGHHFFFFF	AS:i:146	XN:i:0	XM:i:0	XO:i:0	XG:i:0	NM:i:0	MD:Z:73	YS:i:146	YT:Z:CP
HWI-D00306:376:HA62FADXX:1:1101:2722:7179	99	Xist	836	255	73M	=	856	93	ATGGCTTAGAAAAACGACTTTGCTCTTAAACTGAGTGGGTGTTCAGGGCGTGGAGAGCCCGCGTCCGCCATTA	FFFFFHHHHHJJJJJJJJJJJJJIJJJJJJJJJJJIIIIHHIIJJJIIJJIIHHHFFFFDDDDDBDDDDDDDD	AS:i:146	XN:i:0	XM:i:0	XO:i:0	XG:i:0	NM:i:0	MD:Z:73	YS:i:146	YT:Z:CP
HWI-D00306:376:HA62FADXX:1:1101:2722:7179	147	Xist	856	255	73M	=	836	-93	TGCTCTTAAACTGAGTGGGTGTTCAGGGCGTGGAGAGCCCGCGTCCGCCATTATGGCTTCTGCGTGATACGGC	A<>>3A@A@:+(90<<BB?:3A98<B<:835C>>B=8CB6A@D>IDJGHIJJJJJJJJJJIJJHGHHHFFFFF	AS:i:146	XN:i:0	XM:i:0	XO:i:0	XG:i:0	NM:i:0	MD:Z:73	YS:i:146	YT:Z:CP
HWI-D00306:376:HA62FADXX:1:1101:17602:7562	99	Xist	714	255	73M	=	856	215	CCAACGGGGCGCTTGGTGGATGGAAATATGGTTTTGTGAGTTATTGCACTACCTGGAATATCTATGCCTCTTA	FFFADHHHHHIIIIGF9??BBGG=FHIIIGI;CHHIA>CH?ABEFDFDFEDE@ACBBCCDEDFEDDDDDDDCC	AS:i:146	XN:i:0	XM:i:0	XO:i:0	XG:i:0	NM:i:0	MD:Z:73	YS:i:134	YT:Z:CP
HWI-D00306:376:HA62FADXX:1:1101:17602:7562	147	Xist	856	255	73M	=	714	-215	TGCTCTTAAACGGGGGGGGTGTTCAGGGCGTGGAGAGCCCGCGTCCGCCATTATGGCTTCTGCGTGATACGGC	##############################################A?<@=AAAC@=AACA?2ABA=)<)=<+	AS:i:134	XN:i:0	XM:i:3	XO:i:0	XG:i:0	NM:i:3	MD:Z:11T1A1T57	YS:i:146	YT:Z:CP
HWI-D00306:376:HA62FADXX:1:1101:4617:8066	99	Xist	542	255	73M	=	856	387	AAAAAAAAAAAAAAAAAACCTTTCTCGGTCCATCGGGACCTCGGATACCTGCGTTTAGTCTTTTTTTCCCATG	FFFFFHHHHHJJJJJHFCDDDDD@;@BD?BDCCCBDB@DD?>BBD?<CAAC?<BDD?@A>@CCDDDBDDD>A3	AS:i:138	XN:i:0	XM:i:1	XO:i:0	XG:i:0	NM:i:1	MD:Z:10C62	YS:i:146	YT:Z:CP
HWI-D00306:376:HA62FADXX:1:1101:4617:8066	147	Xist	856	255	73M	=	542	-387	TGCTCTTAAACTGAGTGGGTGTTCAGGGCGTGGAGAGCCCGCGTCCGCCATTATGGCTTCTGCGTGATACGGC	###############################AA?A8@AA8@<GHJJJJJJJJJJJHFHGHJJJHHHHHDFFDD	AS:i:146	XN:i:0	XM:i:0	XO:i:0	XG:i:0	NM:i:0	MD:Z:73	YS:i:138	YT:Z:CP
HWI-D00306:376:HA62FADXX:1:1101:7162:8786	99	Xist	764	255	73M	=	856	165	ACCTGGAATATCTATGCCTCTTATTTGCGTGTACTGTTGCTGCTGATCGTTTGGTGCTGTGTGAGTGAACCTA	FFFFFHHHHHIJJJJIJJJIJJJJIJJJJEHGIJIIIIJJJJJJJJJIJIJJIJHIJIJIHHIJJIIHHHFHF	AS:i:146	XN:i:0	XM:i:0	XO:i:0	XG:i:0	NM:i:0	MD:Z:73	YS:i:146	YT:Z:CP
HWI-D00306:376:HA62FADXX:1:1101:7162:8786	147	Xist	856	255	73M	=	764	-165	TGCTCTTAAACTGAGTGGGTGTTCAGGGCGTGGAGAGCCCGCGTCCGCCATTATGGCTTCTGCGTGATACGGC	##################################B?BA:-;/6BJJJJIIJJJJJJGGGIIHEHF?HGFFFFF	AS:i:146	XN:i:0	XM:i:0	XO:i:0	XG:i:0	NM:i:0	MD:Z:73	YS:i:146	YT:Z:CP
HWI-D00306:376:HA62FADXX:1:1101:8096:9169	99	Xist	701	255	73M	=	856	228	TTTTTTTCACGGCCCAACGGGGCGCTTGGTGGATGGAAATATGGTTTTGTGAGTTATTGCACTACCTGGAATA	BDDDDHHFFFGAHGHGEG@FE:F:=BCCC>?BBCCBCCCCCEEC5>ABB<ACCCDCDCCCCCCCCCCC?A@>C	AS:i:146	XN:i:0	XM:i:0	XO:i:0	XG:i:0	NM:i:0	MD:Z:73	YS:i:134	YT:Z:CP
HWI-D00306:376:HA62FADXX:1:1101:8096:9169	147	Xist	856	255	73M	=	701	-228	TGCTTTTAAACTGAGTGGTTGTTCGGGGCGTGGAGAGCCCGCGTCCGCCATTATGGCTTCTGCGTGATACGGC	#############################################@?*E*?FIFF@;C<:FFF??BF@)@B;B	AS:i:134	XN:i:0	XM:i:3	XO:i:0	XG:i:0	NM:i:3	MD:Z:4C13G5A48	YS:i:146	YT:Z:CP
HWI-D00306:376:HA62FADXX:1:1101:14272:9334	99	Xist	771	255	73M	=	856	158	ATATCTATGCCTCTTATTTGCGTGTACTGTTGCTGCTGATCGTTTGGTGCTGTGTGAGTGAACCTATGGCTTA	FDBDEHHBHGGIIJEHIIHGJIHIHJIIIJHIJIIFGGGHJJIHJIIGGHIIIIJIHIHEAHHIIJJJIGHHE	AS:i:146	XN:i:0	XM:i:0	XO:i:0	XG:i:0	NM:i:0	MD:Z:73	YS:i:146	YT:Z:CP
HWI-D00306:376:HA62FADXX:1:1101:14272:9334	147	Xist	856	255	73M	=	771	-158	TGCTCTTAAACTGAGTGGGTGTTCAGGGCGTGGAGAGCCCGCGTCCGCCATTATGGCTTCTGCGTGATACGGC	####A>AA>@C>3(<B@<9>A>C?5<8&(,(?::9/6CB@;47<JHHBJIJIIGIIIGHGIJIFHFB?=D?FD	AS:i:146	XN:i:0	XM:i:0	XO:i:0	XG:i:0	NM:i:0	MD:Z:73	YS:i:146	YT:Z:CP
HWI-D00306:376:HA62FADXX:1:1101:6951:11248	99	Xist	777	255	73M	=	856	152	ATGCCTCTTATTTGCGTGTACTGTTGCTGCTGATCGTTTGGTGCTGTGTGAGTGAACCTATGGCTTAGAAAAA	DD:==AACC:ABFACFCDG@HIFCD<<CECEE:?GEBGFFBGA?DB?B9?FA==848@@FGDEIFAFCE?E@D	AS:i:146	XN:i:0	XM:i:0	XO:i:0	XG:i:0	NM:i:0	MD:Z:73	YS:i:102	YT:Z:CP
HWI-D00306:376:HA62FADXX:1:1101:6951:11248	147	Xist	856	255	73M	=	777	-152	TGCTCTTAAAATGAGGGGTTGTTGAGGGCGGGAGGTGCCCTCAACCGCCATTATGGCTTCTGCGTGATACGGC	#############################################?:*1==<A@27<=?1?222,7B@0A2?2	AS:i:102	XN:i:0	XM:i:11	XO:i:0	XG:i:0	NM:i:11	MD:Z:10C4T2G4C6T1G0A1A4G1G0T29	YS:i:146	YT:Z:CP
HWI-D00306:376:HA62FADXX:1:1101:10712:11328	99	Xist	698	255	1S72M	=	856	231	TTTTTTTTTTTCACGGCCCAACGGGGCGCTTGGTGGATGGAAATATGGTTTTGTGAGTTATTGCACTACCTGG	FFFFFHHHHHIHIJJJIIIIHEHFHFDDDDBDD3?B?CCBCCDCCCCDCDDD?<ACDCDCEDDDDDDDDDDDD	AS:i:144	XN:i:0	XM:i:0	XO:i:0	XG:i:0	NM:i:0	MD:Z:72	YS:i:144	YT:Z:CP
HWI-D00306:376:HA62FADXX:1:1101:10712:11328	147	Xist	856	255	72M1S	=	698	-231	TGCTCTTAAACTGAGTGGGTGTTCAGGGCGTGGAGAGCCCGCGTCCGCCATTATGGCTTCTGCGTGATACGGA	#######C>4(3<2?BD@<::398-52'8<3?5(,''AA5'-(0GIFIGEGIIJJJIGHGHGEHGHFDDFFFF	AS:i:144	XN:i:0	XM:i:0	XO:i:0	XG:i:0	NM:i:0	MD:Z:72	YS:i:144	YT:Z:CP
HWI-D00306:376:HA62FADXX:1:1101:3034:12477	99	Xist	704	255	5M1D65M3S	=	856	225	TTTTCCGGCCCAACGGGGCGCTTGGTGGATGGAAATATGGTTTTGTGAGTTATTGCACTACCTGGAATATATA	FFFFFHHHHHJJJGIJJEHGIIIJHEHHFFFFEECCEFEDCDDDBDD@C@DDEDDDDDDDDACCDD@C@DDEC	AS:i:132	XN:i:0	XM:i:0	XO:i:1	XG:i:1	NM:i:1	MD:Z:5^A65	YS:i:138	YT:Z:CP
HWI-D00306:376:HA62FADXX:1:1101:3034:12477	147	Xist	856	255	73M	=	704	-225	TGCTCTTAAGCTGAGGGGGTGTTCAGGGCGTGGAGAGCCCGCGTCCGCCATTATGGCTTCTGCGTGATACGGC	###########################################@ADIIIEEEC9IEEIEDIDEDDC?@0@BDB	AS:i:138	XN:i:0	XM:i:2	XO:i:0	XG:i:0	NM:i:2	MD:Z:9A5T57	YS:i:132	YT:Z:CP
HWI-D00306:376:HA62FADXX:1:1101:15757:12266	99	Xist	812	255	73M	=	856	117	GTTTGGTGCTGTGTGAGTGAACCTATGGCTTAGAAAAACGACTTTGCTCTTAAACTGAGTGGGTGTTCAGGGC	FFFFFHHHHHJHHHHIIHIJJJJJJJJJJIJJJIJIJJJJJJJJJIIJJJIJJIJIJJIJJJHEHFFFFEEEC	AS:i:146	XN:i:0	XM:i:0	XO:i:0	XG:i:0	NM:i:0	MD:Z:73	YS:i:141	YT:Z:CP
HWI-D00306:376:HA62FADXX:1:1101:15757:12266	147	Xist	856	255	73M	=	812	-117	TGCTCTTAAACTGAGTGGGTGTTCAGGGCGTGGAGAGTCCGCGTCCGCCATTATGGCTTCTGCGTGATACGGC	C?CDCCDC>4:33(<8@?9>>:38/=82(93A>;5'3,=@B@6HIJJJJIIJIJIJIIGIFJJHGHHDDFFFF	AS:i:141	XN:i:0	XM:i:1	XO:i:0	XG:i:0	NM:i:1	MD:Z:37C35	YS:i:146	YT:Z:CP
HWI-D00306:376:HA62FADXX:1:1101:10470:13224	99	Xist	764	255	73M	=	856	165	ACCTGGAATATCTATGCCTCTTATTTGCGTGTACTGTTGCTGCTGATCGTTTGGTGCTGTGTGAGTGAACCTA	FFFFFHHHHHJJJJJJJJJJJJJJJJJJJIJJJJJJJJJJJJJJJJJJJIJJJJIJJJJJJIIJJEHJHHHHH	AS:i:146	XN:i:0	XM:i:0	XO:i:0	XG:i:0	NM:i:0	MD:Z:73	YS:i:146	YT:Z:CP
HWI-D00306:376:HA62FADXX:1:1101:10470:13224	147	Xist	856	255	73M	=	764	-165	TGCTCTTAAACTGAGTGGGTGTTCAGGGCGTGGAGAGCCCGCGTCCGCCATTATGGCTTCTGCGTGATACGGC	43::4A:C>(:998@?DB<A>C985B?5(<5A>:9'/DEBFFADJJJJJIJJJJJIJJJIIJJHHHHHFFFFF	AS:i:146	XN:i:0	XM:i:0	XO:i:0	XG:i:0	NM:i:0	MD:Z:73	YS:i:146	YT:Z:CP
HWI-D00306:376:HA62FADXX:1:1101:12589:13148	99	Xist	411	255	73M	=	856	518	TTTTCATTCTTTTTTTTTCTTATTATTTTTTTTTCTAAACTTGCCCATCTGGGCTGTGGATACCTGCTTTTAT	D?::AFA<D>FFIIIIFFIFFDGIIIFIFFIIFFFFFFFDDD@BDCAC@C>;3(;'<59(:>>AB>?:>@BA@	AS:i:146	XN:i:0	XM:i:0	XO:i:0	XG:i:0	NM:i:0	MD:Z:73	YS:i:146	YT:Z:CP
HWI-D00306:376:HA62FADXX:1:1101:12589:13148	147	Xist	856	255	73M	=	411	-518	TGCTCTTAAACTGAGTGGGTGTTCAGGGCGTGGAGAGCCCGCGTCCGCCATTATGGCTTCTGCGTGATACGGC	><:>>CAA>43>9(@@52(:(><2&B?0(93CA?A8@AAAA<AFJIIIIIJIGJIIJHEEIJJHHHHGFFFFD	AS:i:146	XN:i:0	XM:i:0	XO:i:0	XG:i:0	NM:i:0	MD:Z:73	YS:i:146	YT:Z:CP
HWI-D00306:376:HA62FADXX:1:1101:8376:13405	99	Xist	696	255	73M	=	856	233	AATTTTTTTTTTCACGGCCCAACGGGGCGCTTGGTGGATGGAAATATGGTTTTGTGAGTTATTGCACTACCTG	FFFFFHHHHHJJIIJJJJJJJJEIIJJED?DBDD>@DBDDDCCCDDEED@CBDABDDDDEDEDDDDDDDDDDD	AS:i:146	XN:i:0	XM:i:0	XO:i:0	XG:i:0	NM:i:0	MD:Z:73	YS:i:146	YT:Z:CP
HWI-D00306:376:HA62FADXX:1:1101:8376:13405	147	Xist	856	255	73M	=	696	-233	TGCTCTTAAACTGAGTGGGTGTTCAGGGCGTGGAGAGCCCGCGTCCGCCATTATGGCTTCTGCGTGATACGGC	A9::@A4A@:>>A88<B?9::C9?BDB@?<3A>A<B?DFGGFD?JIJJJJJJJJIJJJJJJJIGHFHHFFFFF	AS:i:146	XN:i:0	XM:i:0	XO:i:0	XG:i:0	NM:i:0	MD:Z:73	YS:i:146	YT:Z:CP
HWI-D00306:376:HA62FADXX:1:1101:6770:14040	99	Xist	697	255	73M	=	856	232	ATTTTTTTTTTCACGGCCCAACGGGGCGCTTGGTGGATGGAAATATGGTTTTGTGAGTTATTGCACTACCTGG	FFFFFHHHHHJJJIEGIJJJIJIJJHGDDDDDD@@BADCBCCDDDDDD>CDDDADDDCDDEDDDDDDDDDDDD	AS:i:146	XN:i:0	XM:i:0	XO:i:0	XG:i:0	NM:i:0	MD:Z:73	YS:i:146	YT:Z:CP
HWI-D00306:376:HA62FADXX:1:1101:6770:14040	147	Xist	856	255	73M	=	697	-232	TGCTCTTAAACTGAGTGGGTGTTCAGGGCGTGGAGAGCCCGCGTCCGCCATTATGGCTTCTGCGTGATACGGC	A<CCC>:::+:9+(805033+:90<9?5?CCCA:?;9<5-4':FIHGGIEJIIIGGGHGEJJIHAGHGFFFDB	AS:i:146	XN:i:0	XM:i:0	XO:i:0	XG:i:0	NM:i:0	MD:Z:73	YS:i:146	YT:Z:CP
HWI-D00306:376:HA62FADXX:1:1101:14730:14370	99	Xist	786	255	73M	=	856	143	ATTTGCGTGTACTGTTGCTGCTGATCGTTTGGTGCTGTGTGAGTGAACCTATGGCTTAGAAAAACGACTTTGC	FFFFFHHFHHIJJJJJJJJJJJJHIJGHHIHIDGIJIIIHIJJIJJGHJJIJIHIJJIJJJIHHHHHFFDEEC	AS:i:146	XN:i:0	XM:i:0	XO:i:0	XG:i:0	NM:i:0	MD:Z:73	YS:i:146	YT:Z:CP
HWI-D00306:376:HA62FADXX:1:1101:14730:14370	147	Xist	856	255	73M	=	786	-143	TGCTCTTAAACTGAGTGGGTGTTCAGGGCGTGGAGAGCCCGCGTCCGCCATTATGGCTTCTGCGTGATACGGC	:9A:>C:@>,((+(?8B?9@>>,(-D@98<>?:5</?A:4/;@6IIIJGIIHGBIIJJJJJJIHHHGHFFFDD	AS:i:146	XN:i:0	XM:i:0	XO:i:0	XG:i:0	NM:i:0	MD:Z:73	YS:i:146	YT:Z:CP
HWI-D00306:376:HA62FADXX:1:1101:3654:15848	99	Xist	553	255	73M	=	856	376	AAAAAAACCTTTCTCGGTCCATCGGGACCTCGGATACCTGCGTTTAGTCTTTTTTTCCCATGCCCAACGGGGC	FFFFFHGHHHJJJJJJJHIIJJJJJJJIJJJJIIIJJJJJIJFGFFFDDFDEEEDDDDDDDDDDDDDDDBDDD	AS:i:146	XN:i:0	XM:i:0	XO:i:0	XG:i:0	NM:i:0	MD:Z:73	YS:i:138	YT:Z:CP
HWI-D00306:376:HA62FADXX:1:1101:3654:15848	147	Xist	856	255	73M	=	553	-376	TGCTCTTAAACTGAGTGGGTGTTCGGGGCGTGGAGGGCCCGCGTCCGCCATTATGGCTTCTGCGTGATACGGC	#########################@@5285?<5,'3=5544?:IIIIJIJJJIIIIJJIJIJGHHHFDFFFD	AS:i:138	XN:i:0	XM:i:2	XO:i:0	XG:i:0	NM:i:2	MD:Z:24A10A37	YS:i:146	YT:Z:CP
HWI-D00306:376:HA62FADXX:1:1101:5955:16008	99	Xist	773	255	73M	=	856	156	ATCTATGCCTCTTATTTGCGTGTACTGTTGCTGCTGATCGTTTGGTGCTGTGTGAGTGAACCTATGGCTTAGA	FFFFFHHHHHJJJJJJJJJJJJJJJJJIIJJIIIJJIJJJJJJJIHFGIIFHIJJJHIJJJJJJJJJHHHHHF	AS:i:146	XN:i:0	XM:i:0	XO:i:0	XG:i:0	NM:i:0	MD:Z:73	YS:i:142	YT:Z:CP
HWI-D00306:376:HA62FADXX:1:1101:5955:16008	147	Xist	856	255	73M	=	773	-156	TGCTCTTAATCTGAGTGGGTGTTCAGGGCGTGGAGAGCCCGCGTCCGCCATTATGGCTTCTGCGTGATACGGC	C?@>:C>@4(439+08@<3@>:(8588&59(55:9'/CEEA@@DIIFJJGIJJJJJJJJIIIIHHHFDBFFDD	AS:i:142	XN:i:0	XM:i:1	XO:i:0	XG:i:0	NM:i:1	MD:Z:9A63	YS:i:146	YT:Z:CP
HWI-D00306:376:HA62FADXX:1:1101:12678:16450	99	Xist	696	255	73M	=	856	233	AATTTTTTTTTTCACGGCCCAACGGGGCGCTTGGTGGATGGAAATATGGTTTTGTGAGCTATTGCACTACCTG	FFFFFHGHHHJIJIJJJJJJJJHIFIFHDDDDDD@?BBDDDDDDDCEEDCCDD?BCDDDDDDDDDDDDDDCCD	AS:i:139	XN:i:0	XM:i:1	XO:i:0	XG:i:0	NM:i:1	MD:Z:58T14	YS:i:142	YT:Z:CP
HWI-D00306:376:HA62FADXX:1:1101:12678:16450	147	Xist	856	255	73M	=	696	-233	TGCTCTTAAACTGAGTGGGTGTTCAGGGCGTGGAGGGCCCGCGTCCGCCATTATGGCTTCTGCGTGATACGGC	39::3@4>34((?<8<<<?>3:+(55?523(?9,,''=:5;;7.IJIIJIGEGHBIJJJIIGBGHFHHDFFDD	AS:i:142	XN:i:0	XM:i:1	XO:i:0	XG:i:0	NM:i:1	MD:Z:35A37	YS:i:139	YT:Z:CP
HWI-D00306:376:HA62FADXX:1:1101:17834:16282	99	Xist	657	21	41M1I31M	=	856	272	TTTTTCTTTTGCCCATCGGGGCTGTGGATACCTGCTTTAAATTTTTTTTTTTCACGGCCCAACGGGGCGCTTG	FFFFFHHHHHIIJJIJJJIIIJJJJJJIJJJJJJJJJJJJJJJJJJJIHDDDCCCDDDDDDDDDDDBBDB>BB	AS:i:136	XS:i:52	XN:i:0	XM:i:0	XO:i:1	XG:i:1	NM:i:1	MD:Z:72	YS:i:142	YT:Z:CP
HWI-D00306:376:HA62FADXX:1:1101:17834:16282	147	Xist	856	21	73M	=	657	-272	TGCTCTTAACCTGAGTGGGTGTTCAGGGCGTGGAGAGCCCGCGTCCGCCATTATGGCTTCTGCGTGATACGGC	###############################?53A8>>44'5<DJIJIHIJJJJJJJJJIJJGGGHHHDFDDA	AS:i:142	XN:i:0	XM:i:1	XO:i:0	XG:i:0	NM:i:1	MD:Z:9A63	YS:i:136	YT:Z:CP
HWI-D00306:376:HA62FADXX:1:1101:17834:16282	355	Xist	451	21	8S30M1I12M22S	=	856	486	TTTTTCTTTTGCCCATCGGGGCTGTGGATACCTGCTTTAAATTTTTTTTTTTCACGGCCCAACGGGGCGCTTG	FFFFFHHHHHIIJJIJJJIIIJJJJJJIJJJJJJJJJJJJJJJJJJJIHDDDCCCDDDDDDDDDDDBBDB>BB	AS:i:52	XS:i:52	XN:i:0	XM:i:3	XO:i:1	XG:i:1	NM:i:4	MD:Z:9T20T3C7	YS:i:142	YT:Z:CP
HWI-D00306:376:HA62FADXX:1:1101:17834:16282	403	Xist	856	21	73M	=	451	-486	TGCTCTTAACCTGAGTGGGTGTTCAGGGCGTGGAGAGCCCGCGTCCGCCATTATGGCTTCTGCGTGATACGGC	###############################?53A8>>44'5<DJIJIHIJJJJJJJJJIJJGGGHHHDFDDA	AS:i:142	XN:i:0	XM:i:1	XO:i:0	XG:i:0	NM:i:1	MD:Z:9A63	YS:i:52	YT:Z:CP
HWI-D00306:376:HA62FADXX:1:1101:13151:16812	99	Xist	807	255	73M	=	856	122	TGATCGTTTGGTGCTGTGTGAGTGAACCTATGGCTTAGAAAAACGACTTTGCTCTTAAACTGAGTGGGTGTTC	FFFFFHHHHHJFHIIJIJHIJJHHJJJJJJJJIHJJJJJJJJGJJIJIJJJJJJJJJJJJJJHH?EHFFFDDE	AS:i:146	XN:i:0	XM:i:0	XO:i:0	XG:i:0	NM:i:0	MD:Z:73	YS:i:146	YT:Z:CP
HWI-D00306:376:HA62FADXX:1:1101:13151:16812	147	Xist	856	255	73M	=	807	-122	TGCTCTTAAACTGAGTGGGTGTTCAGGGCGTGGAGAGCCCGCGTCCGCCATTATGGCTTCTGCGTGATACGGC	CCA>:C@CD@AAC<<?D?AC:@927B?7<C@C>5?8;AE@;5::IFJIIGIJJJJJJJJIIIJHDGGHFFFFF	AS:i:146	XN:i:0	XM:i:0	XO:i:0	XG:i:0	NM:i:0	MD:Z:73	YS:i:146	YT:Z:CP
HWI-D00306:376:HA62FADXX:1:1101:3103:19118	99	Xist	179	255	73M	=	856	750	AAGATTTTTTTTTTGACATGTCCCCCATACTTTTTGATATTTGTAATATTTTCAGTCAATTTTTCATTTTTAA	DDDDDDHBDDBGEG<1BG>FGGIIIIHEEGGGIIIIHIIIIFE>CHE=EDEEEDDD>@@>@AC@C3>C@CC5>	AS:i:138	XN:i:0	XM:i:1	XO:i:0	XG:i:0	NM:i:1	MD:Z:23T49	YS:i:146	YT:Z:CP
HWI-D00306:376:HA62FADXX:1:1101:3103:19118	147	Xist	856	255	73M	=	179	-750	TGCTCTTAAACTGAGTGGGTGTTCAGGGCGTGGAGAGCCCGCGTCCGCCATTATGGCTTCTGCGTGATACGGC	##@@4>:>4449<0@<;2333:+(&@<58<(?:(5''>=5;'07EBIGGHGIIGHGACIHHGIHDHHFDFFDD	AS:i:146	XN:i:0	XM:i:0	XO:i:0	XG:i:0	NM:i:0	MD:Z:73	YS:i:138	YT:Z:CP
HWI-D00306:376:HA62FADXX:1:1101:1424:19965	99	Xist	584	255	73M	=	856	345	GGATACCTGCGTTTAGTCTTTTTTTCCCATGCCCAACGGGGCCTCGGATACCTGCTGTTATTATTTTTTTTTC	FFFFFHHHHHJIJJJJJJJJJJJJJJJJJJJJJJJJJJJJJHHFFFFCDDDDDDDDDDDDDDEEFEEDDDDD?	AS:i:146	XN:i:0	XM:i:0	XO:i:0	XG:i:0	NM:i:0	MD:Z:73	YS:i:146	YT:Z:CP
HWI-D00306:376:HA62FADXX:1:1101:1424:19965	147	Xist	856	255	73M	=	584	-345	TGCTCTTAAACTGAGTGGGTGTTCAGGGCGTGGAGAGCCCGCGTCCGCCATTATGGCTTCTGCGTGATACGGC	#######@>4:992?DB<9CCC<?5B<5895A>:<6;BA;@4@6JJJJJJJIJJJJJJJJJIIHHHHHFFFFF	AS:i:146	XN:i:0	XM:i:0	XO:i:0	XG:i:0	NM:i:0	MD:Z:73	YS:i:146	YT:Z:CP
HWI-D00306:376:HA62FADXX:1:1101:14993:20081	99	Xist	786	255	73M	=	856	143	ATTTGCGTGTACTGTTGCTGCTGATCGTTTGGTGCTGTGTGAGTGAACCTATGGCTTAGAAAAACGACTTTGC	DFFFFGHFHHJJJJJIJJJJJIJCHJIGIIJIFHIIJGIJJIJHJJIIJJIJJJJJJJJJJJIGHHFFFDEEC	AS:i:146	XN:i:0	XM:i:0	XO:i:0	XG:i:0	NM:i:0	MD:Z:73	YS:i:138	YT:Z:CP
HWI-D00306:376:HA62FADXX:1:1101:14993:20081	147	Xist	856	255	73M	=	786	-143	TGCTCTTAAACTGAGTGGGTGTTCAGGGCGTGGAGAGCCCGCGTCCGCCATTATGGTTTCTGCGTGATACGGC	#####################CC?5D@7(<5>:>A=8AA@;8?6HGHGHIIGGIJIIEHIJIHHDFHHAFFDA	AS:i:138	XN:i:0	XM:i:1	XO:i:0	XG:i:0	NM:i:1	MD:Z:56C16	YS:i:146	YT:Z:CP
HWI-D00306:376:HA62FADXX:1:1101:14917:20107	99	Xist	734	255	73M	=	856	195	TGGAAATATGGTTTTGTGAGTTATTGCACTACCTGGAATATCTATGCCTCTTATTTGCGTGTACTGTTGCTGC	FFFFFHHHHGJFHIJJIJJJJJJJJJJJJJJJJJJJIJJJJJJJIJJJJJIJJJIJIIJIJHIJJJJJJJJJF	AS:i:146	XN:i:0	XM:i:0	XO:i:0	XG:i:0	NM:i:0	MD:Z:73	YS:i:146	YT:Z:CP
HWI-D00306:376:HA62FADXX:1:1101:14917:20107	147	Xist	856	255	73M	=	734	-195	TGCTCTTAAACTGAGTGGGTGTTCAGGGCGTGGAGAGCCCGCGTCCGCCATTATGGCTTCTGCGTGATACGGC	:9@>>A:C>44(3(<<@<9A@@9<7@?589(CC>9/8BA8A;@BJJIJJJJJJJJJJJJJIJJGHHHDDFFFF	AS:i:146	XN:i:0	XM:i:0	XO:i:0	XG:i:0	NM:i:0	MD:Z:73	YS:i:146	YT:Z:CP
HWI-D00306:376:HA62FADXX:1:1101:3626:20358	99	Xist	420	255	73M	=	856	509	TTTTTTTTTCTTATTATTTTTTTTTCTAAACTTGCCCATCTGGGCTGTGGATACCTGCTTTTATTCTTTTTTT	FD;B@FAHFBEHBHIEFHGIIIIFG>>CHGC9A@@DD@C>>;@C;=8;55(:((,,(5>ACC>AC::ACCCBB	AS:i:146	XN:i:0	XM:i:0	XO:i:0	XG:i:0	NM:i:0	MD:Z:73	YS:i:146	YT:Z:CP
HWI-D00306:376:HA62FADXX:1:1101:3626:20358	147	Xist	856	255	73M	=	420	-509	TGCTCTTAAACTGAGTGGGTGTTCAGGGCGTGGAGAGCCCGCGTCCGCCATTATGGCTTCTGCGTGATACGGC	############?0??<<9A:AA?5BB<85(C@><23AE@BBDGJJIJJJJJJIIJIJJIIJJHHHGHFFFFF	AS:i:146	XN:i:0	XM:i:0	XO:i:0	XG:i:0	NM:i:0	MD:Z:73	YS:i:146	YT:Z:CP
HWI-D00306:376:HA62FADXX:1:1101:3261:20617	99	Xist	849	255	73M	=	856	80	ACGACTTTGCTCTTAAACTGAGTGGGTGTTCAGGGCGTGGAGAGCCCGCGTCCGCCATTATGGCTTCTGCGTG	FFFFFHHHHHJJJJJJJJJJJJHGHHFHIJJJJGIJJHIIJIIJJJJJHFFCBDDDDDDDEDDDDDCCDDDDD	AS:i:146	XN:i:0	XM:i:0	XO:i:0	XG:i:0	NM:i:0	MD:Z:73	YS:i:142	YT:Z:CP
HWI-D00306:376:HA62FADXX:1:1101:3261:20617	147	Xist	856	255	73M	=	849	-80	TGCTCTTAAACTGAGTGGGTGTTCAGGGCGGGGAGAGCCCGCGTCCGCCATTATGGCTTCTGCGTGATACGGC	########################################@6:?EIIGGGIIJJJJIIIHGIHHHGHHDFFFD	AS:i:142	XN:i:0	XM:i:1	XO:i:0	XG:i:0	NM:i:1	MD:Z:30T42	YS:i:146	YT:Z:CP
HWI-D00306:376:HA62FADXX:1:1101:6530:20716	99	Xist	695	255	2S71M	=	856	236	TCAAATTTTTTTTTTCACGGCCCAACGGGGCGCTTGGTGGATGGAAATATGGTTTTGTGAGTTATTGCACTAC	FFFFFHHHHHJJJIJHIHCGHJJJJFHJJIHDDDDDDABDBDDDCDDDDEEDDDDDDDDDDCDDEDDDDDDDD	AS:i:142	XN:i:0	XM:i:0	XO:i:0	XG:i:0	NM:i:0	MD:Z:71	YS:i:142	YT:Z:CP
HWI-D00306:376:HA62FADXX:1:1101:6530:20716	147	Xist	856	255	73M	=	695	-236	TGCTCTTAAACTGAGTGGGTTTTCAGGGCGTGGAGAGCCCGCGTCCGCCATTATGGCTTCTGCGTGATACGGC	########################################@5(FBEEGCHIJJJJJIGGFIHBFHDHFFDFBD	AS:i:142	XN:i:0	XM:i:1	XO:i:0	XG:i:0	NM:i:1	MD:Z:20G52	YS:i:142	YT:Z:CP
HWI-D00306:376:HA62FADXX:1:1101:2552:20869	99	Xist	647	255	73M	=	856	282	TTTTTTTTTCTTTTTCTTTTGCCCATCGGGGCTGTGGATACCTGCTTTAAATTTTTTTTTTCACGGCCCAACG	FFFFFHHHHHIJJJJHIJJJJIJJJJJJHIIHIIHIJEHHHGHFFFFFACCEEEEDDDDDDA@CDDDDDDD?B	AS:i:146	XN:i:0	XM:i:0	XO:i:0	XG:i:0	NM:i:0	MD:Z:73	YS:i:146	YT:Z:CP
HWI-D00306:376:HA62FADXX:1:1101:2552:20869	147	Xist	856	255	73M	=	647	-282	TGCTCTTAAACTGAGTGGGTGTTCAGGGCGTGGAGAGCCCGCGTCCGCCATTATGGCTTCTGCGTGATACGGC	>9:>:A:A>443((<8B<3:+>32-B?5553A>:<;8CB@A<F@JJJJJIGJJJJJIJIIIGIHHGHHDFFFF	AS:i:146	XN:i:0	XM:i:0	XO:i:0	XG:i:0	NM:i:0	MD:Z:73	YS:i:146	YT:Z:CP
HWI-D00306:376:HA62FADXX:1:1101:13221:20860	99	Xist	807	255	1S72M	=	856	123	TTGATCGTTTGGTGCTGTGTGAGTGAACCTATGGCTTAGAAAAACGACTTTGCTCTTAAACTGAGTGGGTGTT	FFFBEFHFHFIIBHGIIIIHHGIEDHIIGIJJHHIJJJJJJIHGIEHIJGEIIJIIIIGIJJJHHHHHFBDBA	AS:i:144	XN:i:0	XM:i:0	XO:i:0	XG:i:0	NM:i:0	MD:Z:72	YS:i:142	YT:Z:CP
HWI-D00306:376:HA62FADXX:1:1101:13221:20860	147	Xist	856	255	73M	=	807	-123	TGCTCTTAAACTGAGTGGGTGTTCAGGGCGTGGGGAGCCCGCGTCCGCCATTATGGCTTCTGCGTGATACGGC	###########################################?@??>B<FBGEGGDIIIIEAHDFHHDDDD?	AS:i:142	XN:i:0	XM:i:1	XO:i:0	XG:i:0	NM:i:1	MD:Z:33A39	YS:i:144	YT:Z:CP
HWI-D00306:376:HA62FADXX:1:1101:5101:21315	99	Xist	812	255	73M	=	856	117	GTTTGGTGCTGTGTGAGTGAACCTATGGCTTAGAAAAACGACTTTGCTCTTAAACTGAGTGGGTGTTCAGGGC	FFFFFHHFHHJIJJJJIFHHJJJJJJJJJJJJJJJJJJJJIJJJJJJJJJJIJJJJJJJHIHHBBDEEEEEDD	AS:i:146	XN:i:0	XM:i:0	XO:i:0	XG:i:0	NM:i:0	MD:Z:73	YS:i:146	YT:Z:CP
HWI-D00306:376:HA62FADXX:1:1101:5101:21315	147	Xist	856	255	73M	=	812	-117	TGCTCTTAAACTGAGTGGGTGTTCAGGGCGTGGAGAGCCCGCGTCCGCCATTATGGCTTCTGCGTGATACGGC	##A::>>>>44332B?BB?>3>3(5B@75A:C@:9'8DGHEBA@IJJJJJJJIJJIJJJJJJJHGHBHDFFFF	AS:i:146	XN:i:0	XM:i:0	XO:i:0	XG:i:0	NM:i:0	MD:Z:73	YS:i:146	YT:Z:CP
HWI-D00306:376:HA62FADXX:1:1101:5917:21940	99	Xist	757	255	73M	=	856	172	TTGCACTACCTGGAATATCTATGCCTCTTATTTGCGTGTACTGTTGCTGCTGATCGTTTGGTGCTGTGTGAGT	FFFFFHHHHHJJIJJJJJJJJJJJJJJJJJJJJJJJJJHIJJJJJJJJJJJJJJJJHIHIJHIJIIHIHHGH?	AS:i:146	XN:i:0	XM:i:0	XO:i:0	XG:i:0	NM:i:0	MD:Z:73	YS:i:146	YT:Z:CP
HWI-D00306:376:HA62FADXX:1:1101:5917:21940	147	Xist	856	255	73M	=	757	-172	TGCTCTTAAACTGAGTGGGTGTTCAGGGCGTGGAGAGCCCGCGTCCGCCATTATGGCTTCTGCGTGATACGGC	#########################B?5(?:C@?<2;A=-@8F>IIIJIGJGIJJIHJIJIJJHHHFFDFFFF	AS:i:146	XN:i:0	XM:i:0	XO:i:0	XG:i:0	NM:i:0	MD:Z:73	YS:i:146	YT:Z:CP
HWI-D00306:376:HA62FADXX:1:1101:3747:22980	99	Xist	810	255	73M	=	856	119	TCGTTTGGTGCTGTGTGAGTGAACCTATGGCTTAGAAAAACGACTTTGCTCTTAAACTGAGTGGGTGTTCAGG	FFFFFHHHHHJJJHHHIJJHHHJJJJJJJJJJJJIJJJJJJJJJJJJJIJJJJJJJJJJIJBCHHBDDCEEEE	AS:i:146	XN:i:0	XM:i:0	XO:i:0	XG:i:0	NM:i:0	MD:Z:73	YS:i:146	YT:Z:CP
HWI-D00306:376:HA62FADXX:1:1101:3747:22980	147	Xist	856	255	73M	=	810	-119	TGCTCTTAAACTGAGTGGGTGTTCAGGGCGTGGAGAGCCCGCGTCCGCCATTATGGCTTCTGCGTGATACGGC	#####CADC@499(<8;?9>3@92-8?0593A:55';A=4@;7@IJJJIGJJJJJIJIGGHFJHFHHHDFF@F	AS:i:146	XN:i:0	XM:i:0	XO:i:0	XG:i:0	NM:i:0	MD:Z:73	YS:i:146	YT:Z:CP
HWI-D00306:376:HA62FADXX:1:1101:5642:22837	99	Xist	227	255	1S72M	=	856	703	TTTTTCAGTCAATTTTTCATTTTTAAGGAATATTTCTTTGTTGTGCCTTTTGGTTGATACTTGTGTGTGTATG	FFFDDDHDFBEEHIJJIJIJHIIIGGGG?FHDGIIIJIIIFIIIGDGHHGI@<EIG;A37?E?BDDBBEEEED	AS:i:144	XN:i:0	XM:i:0	XO:i:0	XG:i:0	NM:i:0	MD:Z:72	YS:i:142	YT:Z:CP
HWI-D00306:376:HA62FADXX:1:1101:5642:22837	147	Xist	856	255	73M	=	227	-703	TGCTCTTAACCTGAGTGGGTGTTCAGGGCGTGGAGAGCCCGCGTCCGCCATTATGGCTTCTGCGTGATACGGC	#########################DB7595C:5<28BEA;;F<IJGIJJJJIIJIHJIIJJJHGHHHFFD?D	AS:i:142	XN:i:0	XM:i:1	XO:i:0	XG:i:0	NM:i:1	MD:Z:9A63	YS:i:144	YT:Z:CP
HWI-D00306:376:HA62FADXX:1:1101:10045:22795	99	Xist	641	255	73M	=	856	288	TTATTATTTTTTTTTCTTTTTCTTTTGCCCATCGGGGCTGTGGATACCTGCTTTAAATTTTTTTTTTCACGGC	FFFFFGHHGHIJJIJJJJJJJJIJJJJJJJJIIJJJJJJHHHHHFFFFFDEEEEEEDDEDDDDDDDDDDDDDB	AS:i:146	XN:i:0	XM:i:0	XO:i:0	XG:i:0	NM:i:0	MD:Z:73	YS:i:146	YT:Z:CP
HWI-D00306:376:HA62FADXX:1:1101:10045:22795	147	Xist	856	255	73M	=	641	-288	TGCTCTTAAACTGAGTGGGTGTTCAGGGCGTGGAGAGCCCGCGTCCGCCATTATGGCTTCTGCGTGATACGGC	#########################B?5<<:>539'@BA888<EIJJIGJJJJJJIJJJJJGJHHHGHFFFFF	AS:i:146	XN:i:0	XM:i:0	XO:i:0	XG:i:0	NM:i:0	MD:Z:73	YS:i:146	YT:Z:CP
HWI-D00306:376:HA62FADXX:1:1101:16018:23406	99	Xist	698	255	2S71M	=	856	233	ATTTTTTTTTTTCACGGCCCAACGGGGCGCTTGGTGGATGGAAATATGGTTTTGTGAGTTATTGCACTACCTG	FFFFFHHHHHJJIGGGIJJIIICHHJH6;;?BBD+8?88>BCCC@3>AC>CBB829>@:C>CCCCCCACCDAD	AS:i:142	XN:i:0	XM:i:0	XO:i:0	XG:i:0	NM:i:0	MD:Z:71	YS:i:142	YT:Z:CP
HWI-D00306:376:HA62FADXX:1:1101:16018:23406	147	Xist	856	255	73M	=	698	-233	TGCTCTTAAACTGAGTGGGTTTTCAGGGCGTGGAGAGCCCGCGTCCGCCATTATGGCTTCTGCGTGATACGGC	############A8B?<2(3(:3<078553CCC:9,'BBA@;:>IJJIICIJIIIFIJIIIIGHFHFDDFFFF	AS:i:142	XN:i:0	XM:i:1	XO:i:0	XG:i:0	NM:i:1	MD:Z:20G52	YS:i:142	YT:Z:CP
HWI-D00306:376:HA62FADXX:1:1101:9581:23637	99	Xist	781	255	73M	=	856	148	CTCTTATTTGCGTGTACTGTTGCTGCTGATCGTTTGGTGCTGTGTGAGTGAACCTATGGCTTAGAAAAACGAC	FFFFFHHHHHJJJIHIJJJJJJJJJJIJIJJJIJJJJHJJIJHIHIJJIJJIJJJJJJJJJJJJJJHHHHFFD	AS:i:146	XN:i:0	XM:i:0	XO:i:0	XG:i:0	NM:i:0	MD:Z:73	YS:i:146	YT:Z:CP
HWI-D00306:376:HA62FADXX:1:1101:9581:23637	147	Xist	856	255	73M	=	781	-148	TGCTCTTAAACTGAGTGGGTGTTCAGGGCGTGGAGAGCCCGCGTCCGCCATTATGGCTTCTGCGTGATACGGC	:<>>>C@EECA>3082B?9>:C<<@DB58?5C@C?88A=;A@:DJIJJJJJJJJJJJJIJJJIGHHHHDFFFF	AS:i:146	XN:i:0	XM:i:0	XO:i:0	XG:i:0	NM:i:0	MD:Z:73	YS:i:146	YT:Z:CP
HWI-D00306:376:HA62FADXX:1:1101:8114:23569	99	Xist	798	255	1S72M	=	856	132	TTGTTGCTGCTGATCGTTTGGTGCTGTGTGAGTGAACCTATGGCTTAGAAAAACGACTTTGCTCTTAAACTGA	FFFFFHHHGHIHGIJJIIIIDACFHIBBEFCE?DGIIEFGIGGGJIIGHIIHHGHGIJJGIEHGHHHFDDCD@	AS:i:144	XN:i:0	XM:i:0	XO:i:0	XG:i:0	NM:i:0	MD:Z:72	YS:i:138	YT:Z:CP
HWI-D00306:376:HA62FADXX:1:1101:8114:23569	147	Xist	856	255	73M	=	798	-132	TGCTCTTAAACTGGGTGGGTGTTCAGGGCGTGGAGAGCCCGGGTCCGCCATTATGGCTTCTGCGTGATACGGC	#############################################?;>>FEIIFFECA<8FEEFFFFD@:DDD	AS:i:138	XN:i:0	XM:i:2	XO:i:0	XG:i:0	NM:i:2	MD:Z:13A27C31	YS:i:144	YT:Z:CP
HWI-D00306:376:HA62FADXX:1:1101:16729:23766	99	Xist	753	255	73M	=	856	176	GTTATTGCACTACCTGGAATATCTATGCCTCTTATTTGCGTGTACTGTTGCTGCTGATCGTTTGGTGCTGTGT	FFDDFHHHFHJIHIJJJJFIIJJJJJJJJJIJJIIJJJJJJJJJJJJJJJJJJJJJJJJJJJJJJJIIHHGHH	AS:i:146	XN:i:0	XM:i:0	XO:i:0	XG:i:0	NM:i:0	MD:Z:73	YS:i:146	YT:Z:CP
HWI-D00306:376:HA62FADXX:1:1101:16729:23766	147	Xist	856	255	73M	=	753	-176	TGCTCTTAAACTGAGTGGGTGTTCAGGGCGTGGAGAGCCCGCGTCCGCCATTATGGCTTCTGCGTGATACGGC	#####################################A8@F>D6JJIHGGHJIJJJJIIIJFIHHGHDFFEAD	AS:i:146	XN:i:0	XM:i:0	XO:i:0	XG:i:0	NM:i:0	MD:Z:73	YS:i:146	YT:Z:CP
HWI-D00306:376:HA62FADXX:1:1101:8108:24568	99	Xist	810	255	73M	=	856	119	TCGTTTGGTGCTGTGTGAGTGAACCTATGGCTTAGAAAAACGACTTTGCTCTTAAACTGAGTGGGTGTTCAGG	FFFFFHHHHHJJIGHHHIHEHHHIJJJJIJJJJJJJJJJJJIIJIIJIJJIJJJJJIJIJJCEHH?BDDCEEE	AS:i:146	XN:i:0	XM:i:0	XO:i:0	XG:i:0	NM:i:0	MD:Z:73	YS:i:146	YT:Z:CP
HWI-D00306:376:HA62FADXX:1:1101:8108:24568	147	Xist	856	255	73M	=	810	-119	TGCTCTTAAACTGAGTGGGTGTTCAGGGCGTGGAGAGCCCGCGTCCGCCATTATGGCTTCTGCGTGATACGGC	:9>@>C@A@4:33(2(@?9@:>3+-B?5593C@:<8;CA@A<:@JJIJJIJJJIJJJJJGJJIHHHFHDFFFF	AS:i:146	XN:i:0	XM:i:0	XO:i:0	XG:i:0	NM:i:0	MD:Z:73	YS:i:146	YT:Z:CP
HWI-D00306:376:HA62FADXX:1:1101:13345:24752	99	Xist	771	255	73M	=	856	158	ATATCTATGCCTCTTATTTGCGTGTACTGTTGCTGCTGATCGTTTGGTGCTGTGTGAGTGAACCTATGGCTTA	FFFFFHHHHHJJJJJJJJJJJJIJJJJJJIGGJJJJJJIJIJJJJJJHGJJJJJJJJIIHIJJJJJJJJHHHG	AS:i:146	XN:i:0	XM:i:0	XO:i:0	XG:i:0	NM:i:0	MD:Z:73	YS:i:146	YT:Z:CP
HWI-D00306:376:HA62FADXX:1:1101:13345:24752	147	Xist	856	255	73M	=	771	-158	TGCTCTTAAACTGAGTGGGTGTTCAGGGCGTGGAGAGCCCGCGTCCGCCATTATGGCTTCTGCGTGATACGGC	@C@>@C>A@:3>9(88@8333>?85BB5893CA:5,/DB;@;?6JJGEIJJIIIJJJJIJIIJHHHHHFFFFD	AS:i:146	XN:i:0	XM:i:0	XO:i:0	XG:i:0	NM:i:0	MD:Z:73	YS:i:146	YT:Z:CP
HWI-D00306:376:HA62FADXX:1:1101:19561:24756	99	Xist	741	255	73M	=	856	188	ATGGTTTTGTGAGTTATTGCACTACCTGGAATATCTATGCCTCTTATTTGCGTGTACTGTTGCTGCTGATCGT	FFFFDHHHHHHIJIIJJJJJJJJJJJJJJGIJJJJJJJJJIJJJJJJJJJJJJJJJJJJJJJJJJJJJJJJHH	AS:i:146	XN:i:0	XM:i:0	XO:i:0	XG:i:0	NM:i:0	MD:Z:73	YS:i:146	YT:Z:CP
HWI-D00306:376:HA62FADXX:1:1101:19561:24756	147	Xist	856	255	73M	=	741	-188	TGCTCTTAAACTGAGTGGGTGTTCAGGGCGTGGAGAGCCCGCGTCCGCCATTATGGCTTCTGCGTGATACGGC	##C>3A>C>449A8<?B?<:>>905B@<8<>DC?<//CE@;@FDJJIJJJJIJJJJJJJJJJJHHHHHFFFFF	AS:i:146	XN:i:0	XM:i:0	XO:i:0	XG:i:0	NM:i:0	MD:Z:73	YS:i:146	YT:Z:CP
HWI-D00306:376:HA62FADXX:1:1101:5765:26231	99	Xist	785	255	73M	=	856	144	TATTTGCGTGTACTGTTGCTGCTGATCGTTTGGTGCTGTGTGAGTGAACCTATGGCTTAGAAAAACGACTTTG	FFFFFHHHHGIJJJJIJJJJJJJHIJJFHHIJJHIIJJIJIJJIHIGIJJJJJGIIJJJJJJIJJHFHFFDDA	AS:i:146	XN:i:0	XM:i:0	XO:i:0	XG:i:0	NM:i:0	MD:Z:73	YS:i:146	YT:Z:CP
HWI-D00306:376:HA62FADXX:1:1101:5765:26231	147	Xist	856	255	73M	=	785	-144	TGCTCTTAAACTGAGTGGGTGTTCAGGGCGTGGAGAGCCCGCGTCCGCCATTATGGCTTCTGCGTGATACGGC	#########################DB<<<5A>5A=BA6A@6G8IGIHCJJJJIHECIFHIHBHGFFFDFDDD	AS:i:146	XN:i:0	XM:i:0	XO:i:0	XG:i:0	NM:i:0	MD:Z:73	YS:i:146	YT:Z:CP
HWI-D00306:376:HA62FADXX:1:1101:2901:26649	99	Xist	812	255	73M	=	856	117	GTTTGGTGCTGTGTGAGTGAACCTATGGCTTAGAAAAACGACTTTGCTCTTAAACTGAGTGGGTGTTCAGGGC	FDFFFHDFFHJIGGGIJHIJJJJJJJJJJJJJJJJJJJJJJJJJJJJJJJJJJJJJJJJIJJJ>EEEFDBECD	AS:i:146	XN:i:0	XM:i:0	XO:i:0	XG:i:0	NM:i:0	MD:Z:73	YS:i:146	YT:Z:CP
HWI-D00306:376:HA62FADXX:1:1101:2901:26649	147	Xist	856	255	73M	=	812	-117	TGCTCTTAAACTGAGTGGGTGTTCAGGGCGTGGAGAGCCCGCGTCCGCCATTATGGCTTCTGCGTGATACGGC	:9@4(@3C@4:9C<?<B?9A@@90&B?<895C>>?6?CE@F@?BJIJIJIJJJJIGEIIFIJJHHHHHDFFFF	AS:i:146	XN:i:0	XM:i:0	XO:i:0	XG:i:0	NM:i:0	MD:Z:73	YS:i:146	YT:Z:CP
HWI-D00306:376:HA62FADXX:1:1101:9380:26812	99	Xist	698	255	2S69M2S	=	856	233	TTTTTTTTTTTTCACGGCCCAACGGGGCGCTTGGTGGATGGAAATATGGTTTTGTGAGTTATTGCACTACCGG	FFFFFHGGHAGIBFCDHHEGHFHEFFD/,6:@@B88?8@>@>CCCCACCACBD8<CACAA>CC:@AACDAC>B	AS:i:138	XN:i:0	XM:i:0	XO:i:0	XG:i:0	NM:i:0	MD:Z:69	YS:i:134	YT:Z:CP
HWI-D00306:376:HA62FADXX:1:1101:9380:26812	147	Xist	856	255	73M	=	698	-233	TGCCATTAAACTGAGTGGGTCTTCAGGGCGTGGAGAGCCCGCGTCCGCCATTATGGCTTCTGCGTGATACGGC	################??>+(:?A502),3CCC?5,'/:5'-::BGCFECHCIIIHGIGIHDBFFFD?DDDDA	AS:i:134	XN:i:0	XM:i:3	XO:i:0	XG:i:0	NM:i:3	MD:Z:3T0C15G52	YS:i:138	YT:Z:CP
HWI-D00306:376:HA62FADXX:1:1101:14462:27217	99	Xist	832	255	73M	=	856	97	ACCTATGGCTTAGAAAAACGACTTTGCTCTTAAACTGAGTGGGTGTTCAGGGCGTGGAGAGCCCGCGTCCGCC	FFFFFHGHHHJJJIJJJJJJJJIJJJJJJJJJIJJJJIJHIIJFHIJJJJGHJJHHHFFFFDEDDDDDDDDDD	AS:i:146	XN:i:0	XM:i:0	XO:i:0	XG:i:0	NM:i:0	MD:Z:73	YS:i:146	YT:Z:CP
HWI-D00306:376:HA62FADXX:1:1101:14462:27217	147	Xist	856	255	73M	=	832	-97	TGCTCTTAAACTGAGTGGGTGTTCAGGGCGTGGAGAGCCCGCGTCCGCCATTATGGCTTCTGCGTGATACGGC	#####DC@>:3390@BB?33(:98-B?5,9:A:55'/B=;550@IJJJIJJJIJJJJJIHIIJHHHHHDFFFF	AS:i:146	XN:i:0	XM:i:0	XO:i:0	XG:i:0	NM:i:0	MD:Z:73	YS:i:146	YT:Z:CP
HWI-D00306:376:HA62FADXX:1:1101:3616:27608	99	Xist	845	255	73M	=	856	84	AAAAACGACTTTGCTCTTAAACTGAGTGGGTGTTCAGGGCGTGGAGAGCCCGCGTCCGCCATTATGGCTTCTG	FFFFFHHHHHJJJJJJJJJJJJJJIJHIJJGHHIIJJIJJJFHIJJJJJHHHFDDDDDDDDDDDEDDDDDDCC	AS:i:146	XN:i:0	XM:i:0	XO:i:0	XG:i:0	NM:i:0	MD:Z:73	YS:i:142	YT:Z:CP
HWI-D00306:376:HA62FADXX:1:1101:3616:27608	147	Xist	856	255	73M	=	845	-84	TGCTCTTAAACTGAGGGGGTGTTCAGGGCGTGGAGAGCCCGCGTCCGCCATTATGGCTTCTGCGTGATACGGC	33>CC@>DB:9+0&0&DBA@:>92-B?58<3C::9'8A=;@BF<IJIJJIJJJIJJIJJJJJJHHHGHDFFDF	AS:i:142	XN:i:0	XM:i:1	XO:i:0	XG:i:0	NM:i:1	MD:Z:15T57	YS:i:146	YT:Z:CP
HWI-D00306:376:HA62FADXX:1:1101:16812:27694	99	Xist	761	255	73M	=	856	168	ACTACCTGGAATATCTATGCCTCTTATTTGCGTGTACTGTTGCTGCTGATCGTTTGGTGCTGTGTGAGTGAAC	FFFFFHHHHHJJIJJJJJJJJJJJJIJJJJIHHIJJJJJJJJJJJIJJHIJJJJIJJIJJJJIIJJJJHHHHH	AS:i:146	XN:i:0	XM:i:0	XO:i:0	XG:i:0	NM:i:0	MD:Z:73	YS:i:146	YT:Z:CP
HWI-D00306:376:HA62FADXX:1:1101:16812:27694	147	Xist	856	255	73M	=	761	-168	TGCTCTTAAACTGAGTGGGTGTTCAGGGCGTGGAGAGCCCGCGTCCGCCATTATGGCTTCTGCGTGATACGGC	#######A@:439++8;8(::A<88B?5<5(C@>93'CB;8;7@JJJJJIHGGIIJJIGJHIIGHHHGFFFFF	AS:i:146	XN:i:0	XM:i:0	XO:i:0	XG:i:0	NM:i:0	MD:Z:73	YS:i:146	YT:Z:CP
HWI-D00306:376:HA62FADXX:1:1101:13047:28420	99	Xist	692	255	1S72M	=	856	238	TTTTAAATTTTTTTTTTCACGGCCCAACGGGGCGCTTGGTGGATGGAAATATGGTTTTGTGAGTTATTGCACT	FFFFFHHHHHJJJJJJJJJJJIJJJJJJJHHFDDDDDDDCBDBDDDDDDDDEEDDDDDDDDDDDDDEDDDDDD	AS:i:144	XN:i:0	XM:i:0	XO:i:0	XG:i:0	NM:i:0	MD:Z:72	YS:i:146	YT:Z:CP
HWI-D00306:376:HA62FADXX:1:1101:13047:28420	147	Xist	856	255	73M	=	692	-238	TGCTCTTAAACTGAGTGGGTGTTCAGGGCGTGGAGAGCCCGCGTCCGCCATTATGGCTTCTGCGTGATACGGC	###############################C@></;AA;@;6BJJIJIJJJJJJJJJIIIIHHGHHHDFFFF	AS:i:146	XN:i:0	XM:i:0	XO:i:0	XG:i:0	NM:i:0	MD:Z:73	YS:i:144	YT:Z:CP
HWI-D00306:376:HA62FADXX:1:1101:16929:28710	99	Xist	739	255	73M	=	856	190	ATATGGTTTTGTGAGTTATTGCACTACCTGGAATATCTATGCCTCTTATTTGCGTGTACTGTTGCTGCTGATC	FFFFFHFHHHJJJJJIJJJJJJJJJJJJJIJHIJJIJJJJJJIIJJJJJJJJJJIJJJJJJIIJIJJJIIDHH	AS:i:146	XN:i:0	XM:i:0	XO:i:0	XG:i:0	NM:i:0	MD:Z:73	YS:i:146	YT:Z:CP
HWI-D00306:376:HA62FADXX:1:1101:16929:28710	147	Xist	856	255	73M	=	739	-190	TGCTCTTAAACTGAGTGGGTGTTCAGGGCGTGGAGAGCCCGCGTCCGCCATTATGGCTTCTGCGTGATACGGC	43:@:>3C@:4(<2(27<3>3C<25B@5593C::?8'DE>GABGJJJJJJIJIJJJJJJJIIJHHHHHDFFFF	AS:i:146	XN:i:0	XM:i:0	XO:i:0	XG:i:0	NM:i:0	MD:Z:73	YS:i:146	YT:Z:CP
HWI-D00306:376:HA62FADXX:1:1101:1753:29302	99	Xist	771	255	73M	=	856	158	ATATCTATGCCTCTTATTTGCGTGTACTGTTGCTGCTGATCGTTTGGTGCTGTGTGAGTGAACCTATGGCTTA	FFFFFHHHHHJJJIJJJJJJJJJJIIJJJIGJJJJJIJIJJJJJJJJIJJJJHIJJJJHIJJJJJJJJHHHHH	AS:i:146	XN:i:0	XM:i:0	XO:i:0	XG:i:0	NM:i:0	MD:Z:73	YS:i:142	YT:Z:CP
HWI-D00306:376:HA62FADXX:1:1101:1753:29302	147	Xist	856	255	73M	=	771	-158	TGCTCTTAAACTGAGTGGGTTTTCAGGGCGTGGAGAGCCCGCGTCCGCCATTATGGCTTCTGCGTGATACGGC	C<4(4>:C@4:>3(+(?8(3(CA?5B<5,5(:>5,,'AB8;@:?EIJIIJJJIIJJIIIIIJIDHHHHFFFFF	AS:i:142	XN:i:0	XM:i:1	XO:i:0	XG:i:0	NM:i:1	MD:Z:20G52	YS:i:146	YT:Z:CP
HWI-D00306:376:HA62FADXX:1:1101:15825:29519	99	Xist	749	255	73M	=	856	180	GTGAGTTATTGCACTACCTGGAATATCTATGCCTCTTATTTGCGTGTACTGTTGCTGCTGATCGTTTGGTGCT	FDFFFHHHHHJJJJIJJJJJJHJIGGIIIJFHJIEIIJJJIJJIGGDGGIIJJJHGHIGIGGHHGIIJJ?ACE	AS:i:146	XN:i:0	XM:i:0	XO:i:0	XG:i:0	NM:i:0	MD:Z:73	YS:i:146	YT:Z:CP
HWI-D00306:376:HA62FADXX:1:1101:15825:29519	147	Xist	856	255	73M	=	749	-180	TGCTCTTAAACTGAGTGGGTGTTCAGGGCGTGGAGAGCCCGCGTCCGCCATTATGGCTTCTGCGTGATACGGC	49::4@>AB>4390@?<?933>((&B?55?3?::9/8AA;@;@EJIIIIIJJHJJJJJJFJJJHHHFDDFEFF	AS:i:146	XN:i:0	XM:i:0	XO:i:0	XG:i:0	NM:i:0	MD:Z:73	YS:i:146	YT:Z:CP
HWI-D00306:376:HA62FADXX:1:1101:10887:29973	99	Xist	834	255	1S72M	=	856	96	TCTATGGCTTAGAAAAACGACTTTGCTCTTAAACTGAGTGGGTGTTCAGGGCGTGGAGAGCCCGCGTCCGCCA	FFFFFHHHHHJJJIIHIJJJJJJJJJJJJJJJJJJJJJHIJJFHGHIJJJJIIBEHFFFFDDDDDBDDDDDBB	AS:i:144	XN:i:0	XM:i:0	XO:i:0	XG:i:0	NM:i:0	MD:Z:72	YS:i:146	YT:Z:CP
HWI-D00306:376:HA62FADXX:1:1101:10887:29973	147	Xist	856	255	73M	=	834	-96	TGCTCTTAAACTGAGTGGGTGTTCAGGGCGTGGAGAGCCCGCGTCCGCCATTATGGCTTCTGCGTGATACGGC	33:::CAAAA>99+00B?933><8-<<71<@?C:9'/>8'5'(6IJJIIIJJJJIIHJJIJIIHHHHFDFFFF	AS:i:146	XN:i:0	XM:i:0	XO:i:0	XG:i:0	NM:i:0	MD:Z:73	YS:i:144	YT:Z:CP
HWI-D00306:376:HA62FADXX:1:1101:14940:29760	99	Xist	786	255	73M	=	856	143	ATTTGCGTGTACTGTTGCTGCTGATCGTTTGGTGCTGTGTGAGTGAACCTATGGCTTAGAAAAACGACTTTGC	FFFFFHHHHHIJJJJJJJJJJJJJJJJHIJJJHHIJJGHIJJJIJJJJJJIJJJJJJJJJJJJJHHHFFDEEE	AS:i:146	XN:i:0	XM:i:0	XO:i:0	XG:i:0	NM:i:0	MD:Z:73	YS:i:142	YT:Z:CP
HWI-D00306:376:HA62FADXX:1:1101:14940:29760	147	Xist	856	255	73M	=	786	-143	TGCTCTTAAACTGAGTGGGTGTTAAGGGCGTGGAGAGCCCGCGTCCGCCATTATGGCTTCTGCGTGATACGGC	###@:A@C>:4+((<@@8(>:>9(5B?7893C>>9/8A:4/A:FJIIGIJJJIJJJJJIHIGJHHHHHFFFFF	AS:i:142	XN:i:0	XM:i:1	XO:i:0	XG:i:0	NM:i:1	MD:Z:23C49	YS:i:146	YT:Z:CP
HWI-D00306:376:HA62FADXX:1:1101:2648:30534	99	Xist	832	255	73M	=	856	97	ACCTATGGCTTAGAAAAACGACTTTGCTCTTAAACTGAGTGGGTGTTCAGGGCGTGGAGAGCCCGCGTCCGCC	FFFFFHHHHHJJJJGIJJJJJJJJJJIJJJJJJJJJJJJGHIIFHHIJJIJJJJGHHFFFDDEDDDDDDDDDD	AS:i:146	XN:i:0	XM:i:0	XO:i:0	XG:i:0	NM:i:0	MD:Z:73	YS:i:146	YT:Z:CP
HWI-D00306:376:HA62FADXX:1:1101:2648:30534	147	Xist	856	255	73M	=	832	-97	TGCTCTTAAACTGAGTGGGTGTTCAGGGCGTGGAGAGCCCGCGTCCGCCATTATGGCTTCTGCGTGATACGGC	#####@:CC>A9<2?2D??>:>305@871<5C@>92/A=4@BFBJJJJJIJIJJJJIJIJJJJHHHHHDFFFD	AS:i:146	XN:i:0	XM:i:0	XO:i:0	XG:i:0	NM:i:0	MD:Z:73	YS:i:146	YT:Z:CP
HWI-D00306:376:HA62FADXX:1:1101:8566:30691	99	Xist	846	255	73M	=	856	83	AAAACGACTTTGCTCTTAAACTGAGTGGGTGTTCAGGGCGTGGAGAGCCCGCGTCCGCCATTATGGCTTCTGC	FDFFFHGHHHIIGGIIIGHFHHHFGGHGGHIFFHGHIIJI<AHIIJGIGIHFDDDDDDBBBCDEDCDCDDCDC	AS:i:146	XN:i:0	XM:i:0	XO:i:0	XG:i:0	NM:i:0	MD:Z:73	YS:i:130	YT:Z:CP
HWI-D00306:376:HA62FADXX:1:1101:8566:30691	147	Xist	856	255	73M	=	846	-83	TGCTTTAAATCTGAGTGGGTGTTCAGGGCGTGGGGAGCCCGCGTCCGCCATTATGGCTTCTGCGTGATACGGC	##########################################HFDFGD4IIIG@BEIIEHGHGHFAHA@DDB4	AS:i:130	XN:i:0	XM:i:4	XO:i:0	XG:i:0	NM:i:4	MD:Z:4C1T2A23A39	YS:i:146	YT:Z:CP
HWI-D00306:376:HA62FADXX:1:1101:16761:30560	99	Xist	435	255	73M	=	856	494	ATTTTTTTTTCTAAACTTGCCCATCTGGGCTGTGGATACCTGCTTTTATTCTTTTTTTCTTCTCCTTAGCCCA	FDEBDDDFFFGGEHGGGIGGHIGIFEGEGGEGGIIFHIIFEEGHIJJCGI;EHHHHFDCCDCCCDDDDCDDD?	AS:i:146	XN:i:0	XM:i:0	XO:i:0	XG:i:0	NM:i:0	MD:Z:73	YS:i:146	YT:Z:CP
HWI-D00306:376:HA62FADXX:1:1101:16761:30560	147	Xist	856	255	73M	=	435	-494	TGCTCTTAAACTGAGTGGGTGTTCAGGGCGTGGAGAGCCCGCGTCCGCCATTATGGCTTCTGCGTGATACGGC	#####CCA@::990?<<8+:3:3+-B<0(53CA>A6?CB8@/@@JJJJIJJJJIJIJJJJJJJHHHHGFFFFF	AS:i:146	XN:i:0	XM:i:0	XO:i:0	XG:i:0	NM:i:0	MD:Z:73	YS:i:146	YT:Z:CP
HWI-D00306:376:HA62FADXX:1:1101:5742:30835	99	Xist	215	255	73M	=	856	714	ATATTTGTAATATTTTCAGTCAATTTTTCATTTTTAAGGAATATTTCTTTGTTGTGCCTTTTGGTTGATACTT	DBDB??B2CDAECHEGGHIGHGHIIIIIIIIIIFGHIIIGHHIIIIIIIICHI;F6<9DCFHGBIGGGHIIGG	AS:i:146	XN:i:0	XM:i:0	XO:i:0	XG:i:0	NM:i:0	MD:Z:73	YS:i:142	YT:Z:CP
HWI-D00306:376:HA62FADXX:1:1101:5742:30835	147	Xist	856	255	73M	=	215	-714	TGCTCTTAAACTGAGTGGGTGTTCAGGGGGTGGAGAGCCCGCGTCCGCCATTATGGCTTCTGCGTGATACGGC	#####################@<2&B:0(9(A:59'8A:'A/>GJJJIJJIIGJJIHIHGJJJHHHHHFFFFF	AS:i:142	XN:i:0	XM:i:1	XO:i:0	XG:i:0	NM:i:1	MD:Z:28C44	YS:i:146	YT:Z:CP
HWI-D00306:376:HA62FADXX:1:1101:6321:31002	99	Xist	695	255	73M	=	856	234	AAATTTTTTTTTTCACGGCCCAACGGGGCGCTTGGTGGATGGAAATATGGTTTTGTGAGTTATTGCACTACCT	DFFFFHHHHHJJJJIIIJJJJJJJJJJJHDDDDDD>BDDDDDDDDDDEEDCDDDBDDDDDEDEDDDDDDDDDC	AS:i:146	XN:i:0	XM:i:0	XO:i:0	XG:i:0	NM:i:0	MD:Z:73	YS:i:146	YT:Z:CP
HWI-D00306:376:HA62FADXX:1:1101:6321:31002	147	Xist	856	255	73M	=	695	-234	TGCTCTTAAACTGAGTGGGTGTTCAGGGCGTGGAGAGCCCGCGTCCGCCATTATGGCTTCTGCGTGATACGGC	>CA@@C>CB>>9?8?8D@<C@>3(5DB@<9(?>>?8>DHBHBGEJJIJJJJJJIJGIJIHIIIHGHHHFFEDD	AS:i:146	XN:i:0	XM:i:0	XO:i:0	XG:i:0	NM:i:0	MD:Z:73	YS:i:146	YT:Z:CP
HWI-D00306:376:HA62FADXX:1:1101:4034:31409	99	Xist	697	255	73M	=	856	232	ATTTTTTTTTTCACGGCCCAACGGGGCGCTTGGTGGATGGAAATATGGTTTTGTGAGTTATTGCACTACCTGG	FFFFFHHHHHJJJIIJJJJJJJJIJJHDDBBDD>@DBCDDDDDDCEEDDDDDDBDDDCCCEDDDDDDDDDDDD	AS:i:146	XN:i:0	XM:i:0	XO:i:0	XG:i:0	NM:i:0	MD:Z:73	YS:i:146	YT:Z:CP
HWI-D00306:376:HA62FADXX:1:1101:4034:31409	147	Xist	856	255	73M	=	697	-232	TGCTCTTAAACTGAGTGGGTGTTCAGGGCGTGGAGAGCCCGCGTCCGCCATTATGGCTTCTGCGTGATACGGC	C<@@@C>@@:>??8?@@?3A>A9(5@<0895C>?@B@A=/@@@@HFJJJJJJJJJIHJJIGIGHHHHHFFFFF	AS:i:146	XN:i:0	XM:i:0	XO:i:0	XG:i:0	NM:i:0	MD:Z:73	YS:i:146	YT:Z:CP
HWI-D00306:376:HA62FADXX:1:1101:4003:31523	99	Xist	824	255	73M	=	856	105	GTGAGTGAACCTATGGCTTAGAAAAACGACTTTGCTCTTAAACTGAGTGGGTGTTCAGGGCGTGGAGAGCCCG	FFFFFFHHHHJJJJJJJJJJJJJJJJJJJJJJJJJJJJJJIJJJJIJDDHIAGGIJJJJJHHFFDDDDDDDDD	AS:i:146	XN:i:0	XM:i:0	XO:i:0	XG:i:0	NM:i:0	MD:Z:73	YS:i:146	YT:Z:CP
HWI-D00306:376:HA62FADXX:1:1101:4003:31523	147	Xist	856	255	73M	=	824	-105	TGCTCTTAAACTGAGTGGGTGTTCAGGGCGTGGAGAGCCCGCGTCCGCCATTATGGCTTCTGCGTGATACGGC	>CC@>A:AB>CA<(<0B?9CAC<85B?719:C>>?26B=@F@??JJJIJJJJJJJJIJJJIJJHHHHGDFFFF	AS:i:146	XN:i:0	XM:i:0	XO:i:0	XG:i:0	NM:i:0	MD:Z:73	YS:i:146	YT:Z:CP
HWI-D00306:376:HA62FADXX:1:1101:18312:31664	99	Xist	739	255	1S72M	=	856	191	TATATGGTTTTGTGAGTTATTGCACTACCTGGAATATCTATGCCTCTTATTTGCGTGTACTGTTGCTGCTGAT	FFFFFHHFHHJJIJJJIJIJJJJJJJJJJJIJIJIIJJJJJJJJJJJJJHHIJJJJJIJJIJHJJJJJJJJHH	AS:i:144	XN:i:0	XM:i:0	XO:i:0	XG:i:0	NM:i:0	MD:Z:72	YS:i:146	YT:Z:CP
HWI-D00306:376:HA62FADXX:1:1101:18312:31664	147	Xist	856	255	73M	=	739	-191	TGCTCTTAAACTGAGTGGGTGTTCAGGGCGTGGAGAGCCCGCGTCCGCCATTATGGCTTCTGCGTGATACGGC	################@<9>3@90-BB959(>5:<8;BA;;@@?HEIIGGJIFJJJJJJJJJJHHHHHDFFFF	AS:i:146	XN:i:0	XM:i:0	XO:i:0	XG:i:0	NM:i:0	MD:Z:73	YS:i:144	YT:Z:CP
HWI-D00306:376:HA62FADXX:1:1101:7458:32170	99	Xist	709	255	73M	=	856	220	ACGGCCCAACGGGGCGCTTGGTGGATGGAAATATGGTTTTGTGAGTTATTGCACTACCTGGAATATCTATGCC	FFFFFHHHGHJJJJJJJJJJJGHIHHHHHFFFFFFECEEDDDDDDDDDEDDDDDDDDDDDDDDDDEEEEEEDD	AS:i:146	XN:i:0	XM:i:0	XO:i:0	XG:i:0	NM:i:0	MD:Z:73	YS:i:138	YT:Z:CP
HWI-D00306:376:HA62FADXX:1:1101:7458:32170	147	Xist	856	255	73M	=	709	-220	TGCTCTTAAACTGAGTGGGTGTTCAGGGCGTGGAGAGCCCGCGTCCGCCAGTATGGCTTCTGCGTGATACGGC	>C>:3C@C:+:33(@?DB?::>385DB:7C>CC?A=BBB<GBGGIIJHEJJIJJJHFIJIJJJHHHHHFFFFF	AS:i:138	XN:i:0	XM:i:1	XO:i:0	XG:i:0	NM:i:1	MD:Z:50T22	YS:i:146	YT:Z:CP
HWI-D00306:376:HA62FADXX:1:1101:20778:32017	99	Xist	709	255	73M	=	856	220	ACGGCCCAACGGGGCGCTTGGTGGATGGAAATATGGTTTTGTGAGTTATTGCACTACCTGGAATATCTATGCC	BDDADDAHHFHEIHIIIGIAHF@;EHGF;CAHEEEEEEECBCCCC5;ADACCACCCCCCC??CCCEEEEDECC	AS:i:146	XN:i:0	XM:i:0	XO:i:0	XG:i:0	NM:i:0	MD:Z:73	YS:i:114	YT:Z:CP
HWI-D00306:376:HA62FADXX:1:1101:20778:32017	147	Xist	856	255	73M	=	709	-220	TGCTTTTAAACGGAGTGGGTGTTGGGCGCGTGGAGAGCCCCAATCCGCCATTATGGCTTCTGCGTGATACGGC	#############################################A57=7?3AA7;7?)0AA?,?7<=AA@+A	AS:i:114	XN:i:0	XM:i:8	XO:i:0	XG:i:0	NM:i:8	MD:Z:4C6T11C0A1G13G0C0G30	YS:i:146	YT:Z:CP
HWI-D00306:376:HA62FADXX:1:1101:6129:34149	99	Xist	646	255	73M	=	856	283	ATTTTTTTTTCTTTTTCTTTTGCCCATCGGGGCTGTGGATACCTGCTTTAAATTTTTTTTTTCACGGCCCAAC	DDDDDFHHFH?FHIGI3CFGGHHHGH>@FEDB4@EEHEEECEC?;6?BCACAD@CCFBBBBBC@A?B@BB?B8	AS:i:146	XN:i:0	XM:i:0	XO:i:0	XG:i:0	NM:i:0	MD:Z:73	YS:i:142	YT:Z:CP
HWI-D00306:376:HA62FADXX:1:1101:6129:34149	147	Xist	856	255	73M	=	646	-283	TGCTCTTAAACTGAGTGGGTGTTCGGGGCGTGGAGAGCCCGCGTCCGCCATTATGGCTTCTGCGTGATACGGC	43C>:>3CC@:9+0<0@<30&0))&5<01<:?55,''=:46<D:D<D>JIIJIIIFIJIIJJJHDHH>DFDFD	AS:i:142	XN:i:0	XM:i:1	XO:i:0	XG:i:0	NM:i:1	MD:Z:24A48	YS:i:146	YT:Z:CP
HWI-D00306:376:HA62FADXX:1:1101:4225:34488	99	Xist	706	255	73M	=	856	223	TTCGCGGCCCAACGGGGCGCTTGGTGGATGGAAATATGGTTTTGTGAGTTATTGCACTACCTGGAATATCTAT	DBBDDHHDHHIIEH@GIIBE@EHF@BE?CCACCCC>CACA;ABBBCCCAC@CCCCCCCCCCCCBBCCCDEEDD	AS:i:139	XN:i:0	XM:i:1	XO:i:0	XG:i:0	NM:i:1	MD:Z:3A69	YS:i:118	YT:Z:CP
HWI-D00306:376:HA62FADXX:1:1101:4225:34488	147	Xist	856	255	73M	=	706	-223	TGCTCTTAAACTGAGGGTGTTTTCGGGGGGTGGAGCGCCCGCGTCCGCCATTATGGCTTCTGCGTGATACAGC	###########################################################???=@>>@6<));8	AS:i:118	XN:i:0	XM:i:7	XO:i:0	XG:i:0	NM:i:7	MD:Z:15T1G2G3A3C6A34G2	YS:i:139	YT:Z:CP
HWI-D00306:376:HA62FADXX:1:1101:19628:34731	99	Xist	595	255	1S72M	=	856	335	TTTTAGTCTTTTTTTCCCATGCCCAACGGGGCCTCGGATACCTGCTGTTATTATTTTTTTTTCTTTTTCTTTT	FFFFEHHHHHJJJJJJJJJJJJJJJJJJJJJJIJJJJJJIJJJHHHHEFFFFFFFFEEDDDDCDDDDDDDDCD	AS:i:144	XN:i:0	XM:i:0	XO:i:0	XG:i:0	NM:i:0	MD:Z:72	YS:i:142	YT:Z:CP
HWI-D00306:376:HA62FADXX:1:1101:19628:34731	147	Xist	856	255	73M	=	595	-335	TGCTCTTAAACTGGGTGGGTGTTCAGGGCGTGGAGAGCCCGCGTCCGCCATTATGGCTTCTGCGTGATACGGC	#####AA>::220&2(789:3>C85B?5193CA?93'CB;-/?@FIHDIJJJJJJJIJJJIHBFFFGHDFFFF	AS:i:142	XN:i:0	XM:i:1	XO:i:0	XG:i:0	NM:i:1	MD:Z:13A59	YS:i:144	YT:Z:CP
HWI-D00306:376:HA62FADXX:1:1101:9174:34891	99	Xist	775	255	1S72M	=	856	155	CCTATGCCTCTTATTTGCGTGTACTGTTGCTGCTGATCGTTTGGTGCTGTGTGAGTGAACCTATGGCTTAGAA	FFFFFHHHHGIJJJJJJJJJIHHIJJJJJJJJJJJJJJJJJJJIIIJJJIIIJJJIIJJJJJJJJIHHHHHFF	AS:i:144	XN:i:0	XM:i:0	XO:i:0	XG:i:0	NM:i:0	MD:Z:72	YS:i:146	YT:Z:CP
HWI-D00306:376:HA62FADXX:1:1101:9174:34891	147	Xist	856	255	73M	=	775	-155	TGCTCTTAAACTGAGTGGGTGTTCAGGGCGTGGAGAGCCCGCGTCCGCCATTATGGCTTCTGCGTGATACGGC	#####@3@:+>>A8@<<<<:3:3(5DB88A:C@:?;?A:4F>GDGGJIIJJJJJIJJJJIJJJHFHHHFFFDD	AS:i:146	XN:i:0	XM:i:0	XO:i:0	XG:i:0	NM:i:0	MD:Z:73	YS:i:144	YT:Z:CP
HWI-D00306:376:HA62FADXX:1:1101:7613:35115	99	Xist	774	255	73M	=	856	155	TCTATGCCTCTTATTTGCGTGTACTGTTGCTGCTGATCGTTTGGTGCTGTGTGAGTGAACCTATGGCTTAGAA	FFFFFHHGHHJJJJJJJJJJJIIJJJJJIJIJJJJIJJJJJJJJBHIIJHHGHIJFHJIIJJJJJJJHHHHHF	AS:i:146	XN:i:0	XM:i:0	XO:i:0	XG:i:0	NM:i:0	MD:Z:73	YS:i:146	YT:Z:CP
HWI-D00306:376:HA62FADXX:1:1101:7613:35115	147	Xist	856	255	73M	=	774	-155	TGCTCTTAAACTGAGTGGGTGTTCAGGGCGTGGAGAGCCCGCGTCCGCCATTATGGCTTCTGCGTGATACGGC	:3:A:C>@3::9(28?57DCA><ABB?@<95AA>5;8AE@;/(6IEIJFJJJIEFGGIGIJJJHHHHDFFFFF	AS:i:146	XN:i:0	XM:i:0	XO:i:0	XG:i:0	NM:i:0	MD:Z:73	YS:i:146	YT:Z:CP
HWI-D00306:376:HA62FADXX:1:1101:13725:36221	99	Xist	842	255	73M	=	856	87	TAGAAAAACGACTTTGCTCTTAAACTGAGTGGGTGTTCAGGGCGTGGAGAGCCCGCGTCCGCCATTATGGCTT	FFFFFHHHHGIJJJJJJJJJJJJJJJJJJGIJJFFGHJJIIJJJIJJJJJHHHHFFDDDDDDDDDDDEDCDDD	AS:i:146	XN:i:0	XM:i:0	XO:i:0	XG:i:0	NM:i:0	MD:Z:73	YS:i:138	YT:Z:CP
HWI-D00306:376:HA62FADXX:1:1101:13725:36221	147	Xist	856	255	73M	=	842	-87	TGCTTTAAAACTGAGTGGGTGTTCAGGGCGTGGAGAGCCCGCGTCCGCCATTATGGCTTCTGCGTGATACGGC	################@<3@::+(&@8&(?3?:5938AB5;5:@JJIHGIIJJJJJJJIJJJIHGHFHDFFFF	AS:i:138	XN:i:0	XM:i:2	XO:i:0	XG:i:0	NM:i:2	MD:Z:4C1T66	YS:i:146	YT:Z:CP
HWI-D00306:376:HA62FADXX:1:1101:8304:36857	99	Xist	698	255	4S69M	=	856	235	TTTTTTTTTTTTTTCACGGCCCAACGGGGCGCTTGGTGGATGGAAATATGGTTTTGTGAGTTATTGCACTACC	FFFFFHHHHHIIIIA=C@BBDF=A5=?BB6007@@B38@/88@ACC@+39@@CBB(+3+:@C:>C@:4>ACCC	AS:i:138	XN:i:0	XM:i:0	XO:i:0	XG:i:0	NM:i:0	MD:Z:69	YS:i:141	YT:Z:CP
HWI-D00306:376:HA62FADXX:1:1101:8304:36857	147	Xist	856	255	73M	=	698	-235	TGCTCTTAAACTGAGTGGGTGTTCAGGGCGTGGAGACCCCGCGTCCGCCATTATGGCTTCTGCGTGATACGGC	###@4@:A>::99<?8;83>(:(2-:858888(3),2BE@55(:DHDGH@IIDIGGEIHDHGHHFBBD=ABBA	AS:i:141	XN:i:0	XM:i:1	XO:i:0	XG:i:0	NM:i:1	MD:Z:36G36	YS:i:138	YT:Z:CP
HWI-D00306:376:HA62FADXX:1:1101:2071:37218	99	Xist	846	255	73M	=	856	83	AAAACGACTTTGCTCTTAAACTGAGTGGGTGTTCAGGGCGTGGAGAGCCCGCGTCCGCCATTATGGCTTCTGC	FFFFFGHHGHJJJJJJJJJIJJJJJFHIJFHIJJIJJJJJHIJJJJJIJJHHDDDDDDDDDDDEDDDDDDDD>	AS:i:146	XN:i:0	XM:i:0	XO:i:0	XG:i:0	NM:i:0	MD:Z:73	YS:i:142	YT:Z:CP
HWI-D00306:376:HA62FADXX:1:1101:2071:37218	147	Xist	856	255	73M	=	846	-83	TGCTCTTAAACTGAGTGGGTGTTCAGGGCGGGGAGAGCCCGCGTCCGCCATTATGGCTTCTGCGTGATACGGC	######@C@:(93(80<@?:(>305B90&3(>555';AA6@4@DHGGIIGIIIJIIIIHDJJJHHHHFDFFFF	AS:i:142	XN:i:0	XM:i:1	XO:i:0	XG:i:0	NM:i:1	MD:Z:30T42	YS:i:146	YT:Z:CP
HWI-D00306:376:HA62FADXX:1:1101:9484:37747	99	Xist	835	255	73M	=	856	94	TATGGCTTAGAAAAACGACTTTGCTCTTAAACTGAGTGGGTGTTCAGGGCGTGGAGAGCCCGCGTCCGCCATT	FFFFFGHHHHJJIJIIJJJJJJJJJJIJJJIIJJIJGHHIHHIJJIFHIIIIJHHHFFFFDDDDDBDDDDDDD	AS:i:146	XN:i:0	XM:i:0	XO:i:0	XG:i:0	NM:i:0	MD:Z:73	YS:i:138	YT:Z:CP
HWI-D00306:376:HA62FADXX:1:1101:9484:37747	147	Xist	856	255	73M	=	835	-94	TGCTCTTAAACTGAGTGGGTGTTAAGGGCGGGGAGAGCCCGCGTCCGCCATTATGGCTTCTGCGTGATACGGC	#########################BB503(>>3A8@A8;@BFGIJJJIIGGJIJIHGFJIJJHGFFHFFFFD	AS:i:138	XN:i:0	XM:i:2	XO:i:0	XG:i:0	NM:i:2	MD:Z:23C6T42	YS:i:146	YT:Z:CP
HWI-D00306:376:HA62FADXX:1:1101:2493:37923	99	Xist	786	255	73M	=	856	143	ATTTGCGTGTACTGTTGCTGCTGATCGTTTGGTGCTGTGTGAGTGAACCTATGGCTTAGAAAAACGACTTTGC	FFFFFHHHHHJJJJJJJJJJJJJIIJJJJJJJHIIJJHIIJJJHIJJJJJJJJJJJJJJJJIIIHHHFFDEED	AS:i:146	XN:i:0	XM:i:0	XO:i:0	XG:i:0	NM:i:0	MD:Z:73	YS:i:146	YT:Z:CP
HWI-D00306:376:HA62FADXX:1:1101:2493:37923	147	Xist	856	255	73M	=	786	-143	TGCTCTTAAACTGAGTGGGTGTTCAGGGCGTGGAGAGCCCGCGTCCGCCATTATGGCTTCTGCGTGATACGGC	@A>>4A>CB@@C<8??DBC@:@985D@7,95A>:B@@CB;@ADAJJJJJJJJJJJJJJJJJJJHHHHHFFFFF	AS:i:146	XN:i:0	XM:i:0	XO:i:0	XG:i:0	NM:i:0	MD:Z:73	YS:i:146	YT:Z:CP
HWI-D00306:376:HA62FADXX:1:1101:14411:38102	99	Xist	850	255	73M	=	856	79	CGACTTTGCTCTTAAACTGAGTGGGTGTTCAGGGCGTGGAGAGCCCGCGTCCGCCATTATGGCTTCTGCGTGA	FFFFFHHHHHJJJJJGIJJJJFHHICC@GHJJJJJJDHIIJJJJJJJJHFDDDDDDDDDEDDDDDDDDCDB@?	AS:i:146	XN:i:0	XM:i:0	XO:i:0	XG:i:0	NM:i:0	MD:Z:73	YS:i:130	YT:Z:CP
HWI-D00306:376:HA62FADXX:1:1101:14411:38102	147	Xist	856	255	73M	=	850	-79	TGCTCTAAAACGGAGGGGGTGTTCAGGGCGTGGAGGGCCCGCGTCCGCCATTATGGCTTCTGCGTGATACGGC	###########################################BIJIEHGJJJIJJJJJJIFIFHHHGFFFFF	AS:i:130	XN:i:0	XM:i:4	XO:i:0	XG:i:0	NM:i:4	MD:Z:6T4T3T19A37	YS:i:146	YT:Z:CP
HWI-D00306:376:HA62FADXX:1:1101:20257:38048	99	Xist	746	255	73M	=	856	183	TTTGTGAGTTATTGCACTACCTGGAATATCTATGCCTCTTATTTGCGTGTACTGTTGCTGCTGATCGTTTGGT	FFFFDHHDFFHHIJIJJJJIIEGIJIHIIIIJGHIJIIGHGGIGJJJ@GFHGIIJJJJJJJJHJIGIHGEEH?	AS:i:146	XN:i:0	XM:i:0	XO:i:0	XG:i:0	NM:i:0	MD:Z:73	YS:i:118	YT:Z:CP
HWI-D00306:376:HA62FADXX:1:1101:20257:38048	147	Xist	856	255	73M	=	746	-183	TGCTCTTAACCGGGGGGGGTGTACAGGGAGGGGAGAGCCCGCGTCCGCCATTATGGCTTCTGCGTGATACGGC	############################################DF;DEEIIIGF<+F::GDFFFFFD@?DA:	AS:i:118	XN:i:0	XM:i:7	XO:i:0	XG:i:0	NM:i:7	MD:Z:9A1T1A1T6T5C1T42	YS:i:146	YT:Z:CP
HWI-D00306:376:HA62FADXX:1:1101:2650:38994	99	Xist	649	255	73M	=	856	280	TTTTTTTCTTTTTCTTTTGCCCATCGGGGCTGTGGATACCTGCTTTAAATTTTTTTTTTCACGGCCCAACGGG	FFFFFHHGHHJJJJJJJJJJJJJJJJJJJJJJIJJFHIJJIIIHHHHHHFFFFFDDDDDDDDDDDDDDDDDDD	AS:i:146	XN:i:0	XM:i:0	XO:i:0	XG:i:0	NM:i:0	MD:Z:73	YS:i:146	YT:Z:CP
HWI-D00306:376:HA62FADXX:1:1101:2650:38994	147	Xist	856	255	73M	=	649	-280	TGCTCTTAAACTGAGTGGGTGTTCAGGGCGTGGAGAGCCCGCGTCCGCCATTATGGCTTCTGCGTGATACGGC	:34>>C@DB::?9(28<?9A:CA<0B@555(C@>?8?A:@A@?@JJJJJJJJJJJIJJJJJIJHHHHHFFFFF	AS:i:146	XN:i:0	XM:i:0	XO:i:0	XG:i:0	NM:i:0	MD:Z:73	YS:i:146	YT:Z:CP
HWI-D00306:376:HA62FADXX:1:1101:2512:39336	99	Xist	762	255	1S72M	=	856	168	TCTACCTGGAATATCTATGCCTCTTATTTGCGTGTACTGTTGCTGCTGATCGTTTGGTGCTGTGTGAGTGAAC	FFFFFHHHHHIJGIJJJJJJJJJJJJJJJJJJJJJIJJJJJJJJJJJJHIJJJJJJJHIJJJHIIJJJFGHHH	AS:i:144	XN:i:0	XM:i:0	XO:i:0	XG:i:0	NM:i:0	MD:Z:72	YS:i:142	YT:Z:CP
HWI-D00306:376:HA62FADXX:1:1101:2512:39336	147	Xist	856	255	73M	=	762	-168	TGCTCTTAAACTGAGTGGGTGTTCAGGGCGGGGAGAGCCCGCGTCCGCCATTATGGCTTCTGCGTGATACGGC	@9@:(C>CB>:9?887DB<@3:+0-B<5&3(A:>98;A=;<@@7IGJJJIIJIJJJJIJJIIJHHHHFFFFFF	AS:i:142	XN:i:0	XM:i:1	XO:i:0	XG:i:0	NM:i:1	MD:Z:30T42	YS:i:144	YT:Z:CP
HWI-D00306:376:HA62FADXX:1:1101:9882:39315	99	Xist	753	255	7M2D66M	=	856	176	GTTATTGCTACCTGGAATATCTATGCCTCTTATTTGCGTGTACTGTTGCTGCTGATCGTTTGGTGCTGTGTGA	FDDFFHHHHHJJJJJJJJJJIJJJJJIIJJJJJJJJIJIIIGIIJJJJIIJJJJIIJJJJJJJHHIJHHHHHH	AS:i:135	XN:i:0	XM:i:0	XO:i:1	XG:i:2	NM:i:2	MD:Z:7^CA66	YS:i:146	YT:Z:CP
HWI-D00306:376:HA62FADXX:1:1101:9882:39315	147	Xist	856	255	73M	=	753	-176	TGCTCTTAAACTGAGTGGGTGTTCAGGGCGTGGAGAGCCCGCGTCCGCCATTATGGCTTCTGCGTGATACGGC	##A:@>3C>CA>9(+(7833(A98@B@7,5(?@>?;/AB;8;7?JIDJJJJIIJJIIIIIIIJHHHHHFFFFF	AS:i:146	XN:i:0	XM:i:0	XO:i:0	XG:i:0	NM:i:0	MD:Z:73	YS:i:135	YT:Z:CP
HWI-D00306:376:HA62FADXX:1:1101:19312:40536	99	Xist	742	255	73M	=	856	187	TGGTTTTGTGAGTTATTGCACTACCTGGAATATCTATGCCTCTTATTTGCGTGTACTGTTGCTGCTGATCGTT	FFFDDHHHHHJJHHIJGJJJJJIJJJJJJJJJJJJJJIJJJJJIIJJJJJIIJJJJJJIJJJJJJJIJJIGEH	AS:i:146	XN:i:0	XM:i:0	XO:i:0	XG:i:0	NM:i:0	MD:Z:73	YS:i:142	YT:Z:CP
HWI-D00306:376:HA62FADXX:1:1101:19312:40536	147	Xist	856	255	73M	=	742	-187	TGCTCTTAAACGGAGTGGGTGTTCAGGGCGTGGAGAGCCCGCGTCCGCCATTATGGCTTCTGCGTGATACGGC	################@<9>@CC80B?78<5>:55,99'/4-@?IJJJJIHIJFIEJJIIJJIFHHFHDFFFF	AS:i:142	XN:i:0	XM:i:1	XO:i:0	XG:i:0	NM:i:1	MD:Z:11T61	YS:i:146	YT:Z:CP
HWI-D00306:376:HA62FADXX:1:1101:8159:40872	99	Xist	815	255	73M	=	856	114	TGGTGCTGTGTGAGTGAACCTATGGCTTAGAAAAACGACTTTGCTCTTAAACTGAGTGGGTGTTCAGGGCGTG	FFFDDHHHFHFHIJFIIIJJJJJJJJJJJJJJJJJJJJJJJJJJJJJJJIJJJJJJHIJJGHEHHHHFFFDBD	AS:i:146	XN:i:0	XM:i:0	XO:i:0	XG:i:0	NM:i:0	MD:Z:73	YS:i:138	YT:Z:CP
HWI-D00306:376:HA62FADXX:1:1101:8159:40872	147	Xist	856	255	73M	=	815	-114	TGCTCTTAAACTGAGTGGGTGTTCAGGGCGTGGAGAGCCCGCGTCTGCCATTATGGCTTCTGCGTGATACGGC	CCC@DCECCCCCCDBBB?CA:CCDDDDDDEEEFFFDGJJIIIGIIIJJJJJJJIGIHIIIIJIHHHHFDFFFF	AS:i:138	XN:i:0	XM:i:1	XO:i:0	XG:i:0	NM:i:1	MD:Z:45C27	YS:i:146	YT:Z:CP
HWI-D00306:376:HA62FADXX:1:1101:15740:41331	99	Xist	776	255	73M	=	856	153	TATGCCTCTTATTTGCGTGTATTGTTGCTGCTGATCGTTTGGTGCTGTGTGAGTGAACCTATGGCTTAGAAAA	FFFFFHHHHHJJIJJIICHHHIIJGIIJIJIJJJJJJHIJIJGHIHIFIIJJJJJJJJJJIJJJJJHHHHHGF	AS:i:138	XN:i:0	XM:i:1	XO:i:0	XG:i:0	NM:i:1	MD:Z:21C51	YS:i:146	YT:Z:CP
HWI-D00306:376:HA62FADXX:1:1101:15740:41331	147	Xist	856	255	73M	=	776	-153	TGCTCTTAAACTGAGTGGGTGTTCAGGGCGTGGAGAGCCCGCGTCCGCCATTATGGCTTCTGCGTGATACGGC	>A:::C>C>4:9<22(;??@>C??5DDB??>CA:B;8DEA@8@@IJIIGJJJGIJJJJJHJJJHHGHHDFFFD	AS:i:146	XN:i:0	XM:i:0	XO:i:0	XG:i:0	NM:i:0	MD:Z:73	YS:i:138	YT:Z:CP
HWI-D00306:376:HA62FADXX:1:1101:3518:41573	99	Xist	634	21	40M1D33M	=	856	295	CCTGCTGTTATTATTTTTTTTTCTTTTTCTTTTGCCCATCGGGCTGTGGATACCTGCTTTAAATTTTTTTTTT	FFFFFHHHHHJJJJJJJJJJJJJJJJJJJJJJJIJJJJJJJJJJJHHHHFFFFFFEEDEEEDDEEDDDDDDDD	AS:i:138	XS:i:53	XN:i:0	XM:i:0	XO:i:1	XG:i:1	NM:i:1	MD:Z:40^G33	YS:i:146	YT:Z:CP
HWI-D00306:376:HA62FADXX:1:1101:3518:41573	147	Xist	856	21	73M	=	634	-295	TGCTCTTAAACTGAGTGGGTGTTCAGGGCGTGGAGAGCCCGCGTCCGCCATTATGGCTTCTGCGTGATACGGC	33>::A:@>4393((8@<++(@985B?5<CAC@>?8>B=4A;@AJJJJJJJJGIIJJJJJJJIHGHHHFFFFF	AS:i:146	XN:i:0	XM:i:0	XO:i:0	XG:i:0	NM:i:0	MD:Z:73	YS:i:138	YT:Z:CP
HWI-D00306:376:HA62FADXX:1:1101:3518:41573	355	Xist	451	21	31S9M1D32M1S	=	856	509	CCTGCTGTTATTATTTTTTTTTCTTTTTCTTTTGCCCATCGGGCTGTGGATACCTGCTTTAAATTTTTTTTTT	FFFFFHHHHHJJJJJJJJJJJJJJJJJJJJJJJIJJJJJJJJJJJHHHHFFFFFFEEDEEEDDEEDDDDDDDD	AS:i:53	XS:i:53	XN:i:0	XM:i:3	XO:i:1	XG:i:1	NM:i:4	MD:Z:9^T20T1T1C7	YS:i:146	YT:Z:CP
HWI-D00306:376:HA62FADXX:1:1101:3518:41573	403	Xist	856	21	73M	=	451	-509	TGCTCTTAAACTGAGTGGGTGTTCAGGGCGTGGAGAGCCCGCGTCCGCCATTATGGCTTCTGCGTGATACGGC	33>::A:@>4393((8@<++(@985B?5<CAC@>?8>B=4A;@AJJJJJJJJGIIJJJJJJJIHGHHHFFFFF	AS:i:146	XN:i:0	XM:i:0	XO:i:0	XG:i:0	NM:i:0	MD:Z:73	YS:i:53	YT:Z:CP
HWI-D00306:376:HA62FADXX:1:1101:18805:44142	99	Xist	692	255	73M	=	856	237	TTTAAATTTTTTTTTTCACGGCCCAACGGGGCGCTTGGTGGATGGAAATATGGTTTTGTGAGTTATTGCACTA	FFFFFHHHHHJJJJJJJIJIJJJJJIJIHHFDDDDDDDABDBDCDDDDDDEED>CDDDBDDDDEDEDCDDDDD	AS:i:146	XN:i:0	XM:i:0	XO:i:0	XG:i:0	NM:i:0	MD:Z:73	YS:i:146	YT:Z:CP
HWI-D00306:376:HA62FADXX:1:1101:18805:44142	147	Xist	856	255	73M	=	692	-237	TGCTCTTAAACTGAGTGGGTGTTCAGGGCGTGGAGAGCCCGCGTCCGCCATTATGGCTTCTGCGTGATACGGC	##CA3@:@>+((3(22<83::@<2&DB:1?5A::9/;A:-;8EGJJJJIJJIIJIIJJJJJJJHHHHHDFFDD	AS:i:146	XN:i:0	XM:i:0	XO:i:0	XG:i:0	NM:i:0	MD:Z:73	YS:i:146	YT:Z:CP
HWI-D00306:376:HA62FADXX:1:1101:2889:44655	99	Xist	773	255	73M	=	856	156	ATCTATGCCTCTTATTTGCGTGTACTGTTGCTGCTGATCGTTTGGTGCTGTGTGAGTGAACCTATGGCTTAGA	FFFFFHHHHHJJJJJJJJJJJJJJJJJIJIJJJJJJJJJHGIJIJFHHIJHIJIJJFHHIJJIJJJJHHHHHF	AS:i:146	XN:i:0	XM:i:0	XO:i:0	XG:i:0	NM:i:0	MD:Z:73	YS:i:146	YT:Z:CP
HWI-D00306:376:HA62FADXX:1:1101:2889:44655	147	Xist	856	255	73M	=	773	-156	TGCTCTTAAACTGAGTGGGTGTTCAGGGCGTGGAGAGCCCGCGTCCGCCATTATGGCTTCTGCGTGATACGGC	33AA>C@@:@:(922(@?<A:C?85B<0(C>?A?<8;AHBG@:@IJJJJIGIIIJJJJJJJIJHHHGHDFFFF	AS:i:146	XN:i:0	XM:i:0	XO:i:0	XG:i:0	NM:i:0	MD:Z:73	YS:i:146	YT:Z:CP
HWI-D00306:376:HA62FADXX:1:1101:3212:44876	99	Xist	836	255	73M	=	856	93	ATGGCTTAGAAAAACGACTTTGCTCTTAAACTGAGTGGGTGTTCAGGGCGTGGAGAGCCCGCGTCCGCCATTA	FFFFFGHHHHIJIJJJJJJJIJJIJJJJJJJJJJIBGIJFGHIJJJJJJJAGHHHFFFFDDDDDBDDDDDDDC	AS:i:146	XN:i:0	XM:i:0	XO:i:0	XG:i:0	NM:i:0	MD:Z:73	YS:i:146	YT:Z:CP
HWI-D00306:376:HA62FADXX:1:1101:3212:44876	147	Xist	856	255	73M	=	836	-93	TGCTCTTAAACTGAGTGGGTGTTCAGGGCGTGGAGAGCCCGCGTCCGCCATTATGGCTTCTGCGTGATACGGC	#########################BB98A>A:59';A8;@6?7IIJJJIJJIJJJJIJJJIGHHGGHDFFFD	AS:i:146	XN:i:0	XM:i:0	XO:i:0	XG:i:0	NM:i:0	MD:Z:73	YS:i:146	YT:Z:CP
HWI-D00306:376:HA62FADXX:1:1101:12959:45485	99	Xist	716	255	73M	=	856	213	AACGGGGCGCTTGGTGGATGGAAATATGGTTTTGTGAGTTATTGCACTACCTGGAATATCTATGCCTCTTATT	FFFFFHHHHHJJJJGGJIJIJIIJIJJJJ=FHJJEHIIHGHHHHHFFFFFEEEEEDDDEFFEFEDDDDDDDDE	AS:i:146	XN:i:0	XM:i:0	XO:i:0	XG:i:0	NM:i:0	MD:Z:73	YS:i:146	YT:Z:CP
HWI-D00306:376:HA62FADXX:1:1101:12959:45485	147	Xist	856	255	73M	=	716	-213	TGCTCTTAAACTGAGTGGGTGTTCAGGGCGTGGAGAGCCCGCGTCCGCCATTATGGCTTCTGCGTGATACGGC	##@C:@:@4++(((<<<<9:(A<2-B?75<3C>3A8?AB;@@GBIIJJJJJJJJIHFJJIJJIHHHHHFFFFD	AS:i:146	XN:i:0	XM:i:0	XO:i:0	XG:i:0	NM:i:0	MD:Z:73	YS:i:146	YT:Z:CP
HWI-D00306:376:HA62FADXX:1:1101:7913:45706	99	Xist	772	255	73M	=	856	157	TATCTATGCCTCTTATTTGCGTGTACTGTTGCTGCTGATCGTTTGGTGCTGTGTGAGTGAACCTATGGCTTAG	FFFFFHHHHHJJJJJJJJJJJGIIIJJJJJJJJJJJJJJJJJJJJJHIJJJIIJIJJGIJJJJJJJJJHHHHF	AS:i:146	XN:i:0	XM:i:0	XO:i:0	XG:i:0	NM:i:0	MD:Z:73	YS:i:146	YT:Z:CP
HWI-D00306:376:HA62FADXX:1:1101:7913:45706	147	Xist	856	255	73M	=	772	-157	TGCTCTTAAACTGAGTGGGTGTTCAGGGCGTGGAGAGCCCGCGTCCGCCATTATGGCTTCTGCGTGATACGGC	>9@@>C>A>>399(8?B?<>::3(-B?0(5(?5593;CE;@8@FJJJJJJJJJJJJIJJJJJJHHHHHFFFFF	AS:i:146	XN:i:0	XM:i:0	XO:i:0	XG:i:0	NM:i:0	MD:Z:73	YS:i:146	YT:Z:CP
HWI-D00306:376:HA62FADXX:1:1101:12852:45548	99	Xist	786	255	73M	=	856	143	ATTTGCGTGTACTGTTGCTGCTGATCGTTTGGTGCTGTGTGAGTGAACCTATGGCTTAGAAAAACGACTTTGC	FFFFFHHHHHHJJJJJJJJJJJJJJJIHHJIJGIJJIGHIIJJDHIJJJJJJJJIJJJJJIIEGHHGFFDEEE	AS:i:146	XN:i:0	XM:i:0	XO:i:0	XG:i:0	NM:i:0	MD:Z:73	YS:i:146	YT:Z:CP
HWI-D00306:376:HA62FADXX:1:1101:12852:45548	147	Xist	856	255	73M	=	786	-143	TGCTCTTAAACTGAGTGGGTGTTCAGGGCGTGGAGAGCCCGCGTCCGCCATTATGGCTTCTGCGTGATACGGC	###############################C@CA8>CE@<A?@JJIHHGIIJIJJIJIIIJJGGGHHFFFFF	AS:i:146	XN:i:0	XM:i:0	XO:i:0	XG:i:0	NM:i:0	MD:Z:73	YS:i:146	YT:Z:CP
HWI-D00306:376:HA62FADXX:1:1101:2614:46010	99	Xist	834	255	1S72M	=	856	96	TCTATGGCTTAGAAAAACGACTTTGCTCTTAAACTGAGTGGGTGTTCAGGGCGTGGAGAGCCCGCGTCCGCCA	FFFFFHHHHHJJJIIJJJJJJJJJJJJJJJJJJJJJJJIJJIFG@FHIIIIJJHHHFFFFDEDDDDDDDDDDD	AS:i:144	XN:i:0	XM:i:0	XO:i:0	XG:i:0	NM:i:0	MD:Z:72	YS:i:146	YT:Z:CP
HWI-D00306:376:HA62FADXX:1:1101:2614:46010	147	Xist	856	255	73M	=	834	-96	TGCTCTTAAACTGAGTGGGTGTTCAGGGCGTGGAGAGCCCGCGTCCGCCATTATGGCTTCTGCGTGATACGGC	A9>:>C>>(3@990<858(3(:(8-B?<<9(A>:98;A:5@B@DIJIGIGGIJIIGIIIHIJJGHDHFDDFFF	AS:i:146	XN:i:0	XM:i:0	XO:i:0	XG:i:0	NM:i:0	MD:Z:73	YS:i:144	YT:Z:CP
HWI-D00306:376:HA62FADXX:1:1101:4963:46168	99	Xist	835	255	1S72M	=	856	95	TTATGGCTTAGAAAAACGACTTTGCTCTTAAACTGAGTGGGTGTTCAGGGCGTGGAGAGCCCGCGTCCGCCAT	DDDDDBFFHFIIIIGGIB@FHIIIIIGHGIIIBBGGGIAGG???BCH==BCE;BA;BDEEACCBB=;;09@B@	AS:i:144	XN:i:0	XM:i:0	XO:i:0	XG:i:0	NM:i:0	MD:Z:72	YS:i:134	YT:Z:CP
HWI-D00306:376:HA62FADXX:1:1101:4963:46168	147	Xist	856	255	73M	=	835	-95	TGCTCTTAAACTAAGTGGGTGTTAAGGGCGTGGAAAGCCCGCGTCCGCCATTATGGCTTCTGCGTGATACGGC	############################################???8@@<?<@9?<>@8;=5>>8=58<.--	AS:i:134	XN:i:0	XM:i:3	XO:i:0	XG:i:0	NM:i:3	MD:Z:12G10C10G38	YS:i:144	YT:Z:CP
HWI-D00306:376:HA62FADXX:1:1101:14364:48648	99	Xist	846	255	73M	=	856	83	AAAACGACTTTGCTCTTAAACTGAGTGGGTGTTCAGGGCGTGGAGAGCCCGCGTCCGCCATTATGGCTTCTGC	FFFFFFHHHHIIIJGIHGJJJJJIIFGII?FGHIIJJJIJJIIIJIGIHHFFD?BDDDDBBDDEDDDDD?CC>	AS:i:146	XN:i:0	XM:i:0	XO:i:0	XG:i:0	NM:i:0	MD:Z:73	YS:i:146	YT:Z:CP
HWI-D00306:376:HA62FADXX:1:1101:14364:48648	147	Xist	856	255	73M	=	846	-83	TGCTCTTAAACTGAGTGGGTGTTCAGGGCGTGGAGAGCCCGCGTCCGCCATTATGGCTTCTGCGTGATACGGC	##############?<B<3@:>+(&@B9<<3>>:986CE<BFADHDJJJJJJJJIIIIIJJJJGHHHHDDFFD	AS:i:146	XN:i:0	XM:i:0	XO:i:0	XG:i:0	NM:i:0	MD:Z:73	YS:i:146	YT:Z:CP
HWI-D00306:376:HA62FADXX:1:1101:16050:49378	99	Xist	798	255	1S72M	=	856	132	TTGTTGCTGCTGATCGTTTGGTGCTGTGTGAGTGAACCTATGGCTTAGAAAAACGACTTTGCTCTTAAACTGA	FFFEFHHHHHJJIJJJHIIJIFGHJJHHGHIJIJJJJJJJJJIJJJJJJIJJJJJJJJJJJHHHHHHFFFFFF	AS:i:144	XN:i:0	XM:i:0	XO:i:0	XG:i:0	NM:i:0	MD:Z:72	YS:i:146	YT:Z:CP
HWI-D00306:376:HA62FADXX:1:1101:16050:49378	147	Xist	856	255	73M	=	798	-132	TGCTCTTAAACTGAGTGGGTGTTCAGGGCGTGGAGAGCCCGCGTCCGCCATTATGGCTTCTGCGTGATACGGC	###############?B<?:(@<2&@?<<95?:>5'/CEB@<??IIIEGJJIFJJIIJGGIGIHHHDGFFFFF	AS:i:146	XN:i:0	XM:i:0	XO:i:0	XG:i:0	NM:i:0	MD:Z:73	YS:i:144	YT:Z:CP
HWI-D00306:376:HA62FADXX:1:1101:16703:49681	99	Xist	786	255	73M	=	856	143	ATTTGCGTGTACTGTTGCTGCTGATCGTTTGGTGCTGTGTGAGTGAACCTATGGCTTAGAAAAACGACTTTGC	FFFFFHHHHHIJJJIJJJJJJJJHIJJIJJJIIJJJJHJJJJJHIJJJIJJIJJJJJJJJJJIJHHHFFDEEC	AS:i:146	XN:i:0	XM:i:0	XO:i:0	XG:i:0	NM:i:0	MD:Z:73	YS:i:146	YT:Z:CP
HWI-D00306:376:HA62FADXX:1:1101:16703:49681	147	Xist	856	255	73M	=	786	-143	TGCTCTTAAACTGAGTGGGTGTTCAGGGCGTGGAGAGCCCGCGTCCGCCATTATGGCTTCTGCGTGATACGGC	#########################B<0(?:C@>?6>CEB@46@JJJIJIJJJJJIJJJIJIJHHHHGFFFFF	AS:i:146	XN:i:0	XM:i:0	XO:i:0	XG:i:0	NM:i:0	MD:Z:73	YS:i:146	YT:Z:CP
HWI-D00306:376:HA62FADXX:1:1101:4538:50903	99	Xist	777	255	73M	=	856	152	ATGCCTCTTATTTGCGTGTACTGTTGCTGCTGATCGTTTGGTGCTGTGTGAGTGAACCTATGGCTTAGAAAAA	FFFFFGHHHHJJJJIJHHIFIIIIJIIJHEHHIJJIIJJJJFGFHJJJIIIIHIJJJJIHGJJJJIGHHHHFF	AS:i:146	XN:i:0	XM:i:0	XO:i:0	XG:i:0	NM:i:0	MD:Z:73	YS:i:146	YT:Z:CP
HWI-D00306:376:HA62FADXX:1:1101:4538:50903	147	Xist	856	255	73M	=	777	-152	TGCTCTTAAACTGAGTGGGTGTTCAGGGCGTGGAGAGCCCGCGTCCGCCATTATGGCTTCTGCGTGATACGGC	#########################B?55C>C>??86CBBABFDJJIJIHCGJJIJIJJJIJJFHGHHFFFFF	AS:i:146	XN:i:0	XM:i:0	XO:i:0	XG:i:0	NM:i:0	MD:Z:73	YS:i:146	YT:Z:CP
HWI-D00306:376:HA62FADXX:1:1101:17166:51211	99	Xist	698	255	2S71M	=	856	233	ATTTTTTTTTTTCACGGCCCAACGGGGCGCTTGGTGGATGGAAATATGGTTTTGTGAGTTATTGCACTACCTG	FFFFFHHHHHJJHGJJJJIIHJGGHIHBB@BBBD8?B8CCDACDDCDECACDDBBDCDDDCEDDDDDDDDDDD	AS:i:142	XN:i:0	XM:i:0	XO:i:0	XG:i:0	NM:i:0	MD:Z:71	YS:i:146	YT:Z:CP
HWI-D00306:376:HA62FADXX:1:1101:17166:51211	147	Xist	856	255	73M	=	698	-233	TGCTCTTAAACTGAGTGGGTGTTCAGGGCGTGGAGAGCCCGCGTCCGCCATTATGGCTTCTGCGTGATACGGC	#####################C?A8DB<@<>C::9'/BA;'4?DIIIJJIIJJIIJJJIDJIIDHFDFDDFFF	AS:i:146	XN:i:0	XM:i:0	XO:i:0	XG:i:0	NM:i:0	MD:Z:73	YS:i:142	YT:Z:CP
HWI-D00306:376:HA62FADXX:1:1101:9508:51966	99	Xist	416	18	20M1I52M	=	856	513	ATTCTTTTTTTTTCTTATTATTTTTTTTTTCTAAACTTGCCCATCTGGGCTGTGGATACCTGCTTTTATTCTT	DAB>?DB?C?EEGEHI@HGGIIIIIFHFEHFHECDFEEDCEECE9@A<;2='9:9(5(5,:38@@CC(:@CDD	AS:i:136	XS:i:53	XN:i:0	XM:i:0	XO:i:1	XG:i:1	NM:i:1	MD:Z:72	YS:i:146	YT:Z:CP
HWI-D00306:376:HA62FADXX:1:1101:9508:51966	147	Xist	856	18	73M	=	416	-513	TGCTCTTAAACTGAGTGGGTGTTCAGGGCGTGGAGAGCCCGCGTCCGCCATTATGGCTTCTGCGTGATACGGC	###############################?5398/BA;8@A>JJJJJJIJJJIIIJJGIIIGHHHGFFFFF	AS:i:146	XN:i:0	XM:i:0	XO:i:0	XG:i:0	NM:i:0	MD:Z:73	YS:i:136	YT:Z:CP
HWI-D00306:376:HA62FADXX:1:1101:9508:51966	355	Xist	665	18	36S30M7S	=	856	300	ATTCTTTTTTTTTCTTATTATTTTTTTTTTCTAAACTTGCCCATCTGGGCTGTGGATACCTGCTTTTATTCTT	DAB>?DB?C?EEGEHI@HGGIIIIIFHFEHFHECDFEEDCEECE9@A<;2='9:9(5(5,:38@@CC(:@CDD	AS:i:53	XS:i:53	XN:i:0	XM:i:1	XO:i:0	XG:i:0	NM:i:1	MD:Z:9G20	YS:i:146	YT:Z:CP
HWI-D00306:376:HA62FADXX:1:1101:9508:51966	403	Xist	856	18	73M	=	665	-300	TGCTCTTAAACTGAGTGGGTGTTCAGGGCGTGGAGAGCCCGCGTCCGCCATTATGGCTTCTGCGTGATACGGC	###############################?5398/BA;8@A>JJJJJJIJJJIIIJJGIIIGHHHGFFFFF	AS:i:146	XN:i:0	XM:i:0	XO:i:0	XG:i:0	NM:i:0	MD:Z:73	YS:i:53	YT:Z:CP
HWI-D00306:376:HA62FADXX:1:1101:9508:51966	355	Xist	480	18	14S18M2I4M1D29M6S	=	856	463	ATTCTTTTTTTTTCTTATTATTTTTTTTTTCTAAACTTGCCCATCTGGGCTGTGGATACCTGCTTTTATTCTT	DAB>?DB?C?EEGEHI@HGGIIIIIFHFEHFHECDFEEDCEECE9@A<;2='9:9(5(5,:38@@CC(:@CDD	AS:i:45	XS:i:53	XN:i:0	XM:i:6	XO:i:2	XG:i:3	NM:i:9	MD:Z:5C7C4C3^A7G4C0A15	YS:i:146	YT:Z:CP
HWI-D00306:376:HA62FADXX:1:1101:9508:51966	403	Xist	856	18	73M	=	480	-463	TGCTCTTAAACTGAGTGGGTGTTCAGGGCGTGGAGAGCCCGCGTCCGCCATTATGGCTTCTGCGTGATACGGC	###############################?5398/BA;8@A>JJJJJJIJJJIIIJJGIIIGHHHGFFFFF	AS:i:146	XN:i:0	XM:i:0	XO:i:0	XG:i:0	NM:i:0	MD:Z:73	YS:i:45	YT:Z:CP
HWI-D00306:376:HA62FADXX:1:1101:5736:52200	99	Xist	845	255	1S72M	=	856	85	AAAAAACGACTTTGCTCTTAAACTGAGTGGGTGTTCAGGGCGTGGAGAGCCCGCGTCCGCCATTATGGCTTCT	FFFFFHHHHHJJJJJJJJJIJIJJJJJHIJJHHHIJJIJJJIAHIJHHHHFFDDDDDDDDDDDDDEDDDDDCC	AS:i:144	XN:i:0	XM:i:0	XO:i:0	XG:i:0	NM:i:0	MD:Z:72	YS:i:146	YT:Z:CP
HWI-D00306:376:HA62FADXX:1:1101:5736:52200	147	Xist	856	255	73M	=	845	-85	TGCTCTTAAACTGAGTGGGTGTTCAGGGCGTGGAGAGCCCGCGTCCGCCATTATGGCTTCTGCGTGATACGGC	#######CB44(9028D@9>@>9+-B<0,55?:59/8A>5A;?FJIJJJJJJJJJIGJJIIJJHHHHHDFFFD	AS:i:146	XN:i:0	XM:i:0	XO:i:0	XG:i:0	NM:i:0	MD:Z:73	YS:i:144	YT:Z:CP
HWI-D00306:376:HA62FADXX:1:1101:8691:52855	99	Xist	657	255	73M	=	856	272	TTTTTCTTTTGCCCATCGGGGCTGTGGATACCTGCTTTAAATTTTTTTTTTCACGGCCCAACGGGGCGCTTGG	FFFFFHHHHHJJJJJJJJJFJJJJJJJIJJGJJJJIJJJIGIJJJJJJHFDDDDDDDDDDDDDDDDDDBBDDB	AS:i:146	XN:i:0	XM:i:0	XO:i:0	XG:i:0	NM:i:0	MD:Z:73	YS:i:146	YT:Z:CP
HWI-D00306:376:HA62FADXX:1:1101:8691:52855	147	Xist	856	255	73M	=	657	-272	TGCTCTTAAACTGAGTGGGTGTTCAGGGCGTGGAGAGCCCGCGTCCGCCATTATGGCTTCTGCGTGATACGGC	:<@A:>3C>:>AC8?<@B?C@A385B?58CCC>55''A:;@BBEIIIIIIIIHIEGIIJIFJJHHHHGFFFFF	AS:i:146	XN:i:0	XM:i:0	XO:i:0	XG:i:0	NM:i:0	MD:Z:73	YS:i:146	YT:Z:CP
HWI-D00306:376:HA62FADXX:1:1101:9804:53318	99	Xist	772	255	73M	=	856	157	TATCTATGCCTCTTATTTGCGTGTACTGTTGCTGCTGATCGTTTGGTGCTGTGTGAGTGAACCTATGGCTTAG	FFFFFHHHGHJIJJIJJJJJJHIJJJIJIIIJJJJJJHHIJJJJJJGHHIIIJJIIJFHIIJJJJJJGDHHGG	AS:i:146	XN:i:0	XM:i:0	XO:i:0	XG:i:0	NM:i:0	MD:Z:73	YS:i:141	YT:Z:CP
HWI-D00306:376:HA62FADXX:1:1101:9804:53318	147	Xist	856	255	73M	=	772	-157	TGCTCTTAAACTGAGTGGGTGTTCAGGGCGTGGAGAGTCCGCGTCCGCCATTATGGCTTCTGCGTGATACGGC	43>C@:::+(49?0B?DB<3::388@<8(,(5(;;/3/EAF<F>JJIGIJGJJJIGCEJIIIJHHFF?BFEAA	AS:i:141	XN:i:0	XM:i:1	XO:i:0	XG:i:0	NM:i:1	MD:Z:37C35	YS:i:146	YT:Z:CP
HWI-D00306:376:HA62FADXX:1:1101:10501:53433	99	Xist	777	255	73M	=	856	152	ATGCCTCTTATTTGCGTGTACTGTTGCTGCTGATCGTTTGGTGCTGTGTGAGTGAACCTATGGCTTAGAAAAA	FFFFFHHHHHJJJJJJIHHIJJJIJJJJJJJJIJJJIJJJIFHIJJJJJIJJIIJIJJJJJJJIJJHHHHHHF	AS:i:146	XN:i:0	XM:i:0	XO:i:0	XG:i:0	NM:i:0	MD:Z:73	YS:i:138	YT:Z:CP
HWI-D00306:376:HA62FADXX:1:1101:10501:53433	147	Xist	856	255	73M	=	777	-152	TGCTCTTAAACTGAGTGGGTGTTCAGGGCGTGGAGAGCCCGCGTCAGCCATTATGGCTTCTGCGTGATACGGC	CCDDCDDDEDCC?A?BDBDDDDCBDDDDDECFFDEFFIDIGJJIJIJJJJJJIJJIJJJJJJJHHFHFDFFFF	AS:i:138	XN:i:0	XM:i:1	XO:i:0	XG:i:0	NM:i:1	MD:Z:45C27	YS:i:146	YT:Z:CP
HWI-D00306:376:HA62FADXX:1:1101:4501:54167	99	Xist	692	255	73M	=	856	237	TTTAAATTTTTTTTTTCACGGCCCAACGGGGCGCTTGGTGGATGGAAATATGGTTTTGTGAGTTATTGCACTA	FFFFFHHHHHJJJJJJJJJHIJJJJJJJJJJGDDDDDDCBDBDDCDDDDDEEDCCDDBDDDDDDDEDDDDDDD	AS:i:146	XN:i:0	XM:i:0	XO:i:0	XG:i:0	NM:i:0	MD:Z:73	YS:i:146	YT:Z:CP
HWI-D00306:376:HA62FADXX:1:1101:4501:54167	147	Xist	856	255	73M	=	692	-237	TGCTCTTAAACTGAGTGGGTGTTCAGGGCGTGGAGAGCCCGCGTCCGCCATTATGGCTTCTGCGTGATACGGC	:3::4@:C>>:9<28?B@<CAC?8BDB@?A>C>:93/BHBGG@FIJIJJJIFIJJIJJJJIJJHHHHHFFFFF	AS:i:146	XN:i:0	XM:i:0	XO:i:0	XG:i:0	NM:i:0	MD:Z:73	YS:i:146	YT:Z:CP
HWI-D00306:376:HA62FADXX:1:1101:19071:54569	99	Xist	843	255	73M	=	856	86	AGAAAAACGACTTTGCTCTTAAACTGAGTGGGTGTTCAGGGCGTGGAGAGCCCGCGTTCGCCATTATGGCTTC	DDDFFGHHHHJHJIIJJJJJIGIJGIJGHGIJFDFFHGIJJIGFHIHIJHGHHFFDDB@DDDDBDDDDDDCD?	AS:i:139	XN:i:0	XM:i:1	XO:i:0	XG:i:0	NM:i:1	MD:Z:57C15	YS:i:139	YT:Z:CP
HWI-D00306:376:HA62FADXX:1:1101:19071:54569	147	Xist	856	255	73M	=	843	-86	TGCTCTTAAACTGAGTGGGTGTTCAGGGCGTGGAGAGCCCGCGTTCGCCATTATGGCTTCTGCGTGATACGGC	CCCC@CDCB449??DDDBC>@CC?6BDDDCC?;>=8<BAHGH<GEJFIIJIIGGGJIGGEGGGHFF?>DFFFF	AS:i:139	XN:i:0	XM:i:1	XO:i:0	XG:i:0	NM:i:1	MD:Z:44C28	YS:i:139	YT:Z:CP
HWI-D00306:376:HA62FADXX:1:1101:13734:55080	99	Xist	836	255	73M	=	856	93	ATGGCTTAGAAAAACGACTTTGCTCTTAAACTGAGTGGGTGTTCAGGGCGTGGAGAGCCCGCGTCCGCCATTA	FFFFFHHGHHJJJJJJJJJJJJJJJJJJJJJJJJJDGIJFGGHJJJJJJJJJHHHFFFFDDCDDDDDDDDDDC	AS:i:146	XN:i:0	XM:i:0	XO:i:0	XG:i:0	NM:i:0	MD:Z:73	YS:i:146	YT:Z:CP
HWI-D00306:376:HA62FADXX:1:1101:13734:55080	147	Xist	856	255	73M	=	836	-93	TGCTCTTAAACTGAGTGGGTGTTCAGGGCGTGGAGAGCCCGCGTCCGCCATTATGGCTTCTGCGTGATACGGC	:3:>>A:@44>93((85<+3(A9<-B?9<<:C>??36CB@GGHEJJJIIIIFJJIJIIJIJIJGGHGHDDFFF	AS:i:146	XN:i:0	XM:i:0	XO:i:0	XG:i:0	NM:i:0	MD:Z:73	YS:i:146	YT:Z:CP
HWI-D00306:376:HA62FADXX:1:1101:17241:55451	99	Xist	777	255	73M	=	856	152	ATGCCTCTTATTTGCGTGTACTGTTGCTGCTGATCGTTTGGTGCTGTGTGAGTGAACCTATGGCTTAGAAAAA	FFFFFHHHHHJJJJJJIJJJJJJJJJJJJJJJIJJJJJJJJHHIJJHIJJJJHIIJJJJJJJJJJJHHHHHFF	AS:i:146	XN:i:0	XM:i:0	XO:i:0	XG:i:0	NM:i:0	MD:Z:73	YS:i:146	YT:Z:CP
HWI-D00306:376:HA62FADXX:1:1101:17241:55451	147	Xist	856	255	73M	=	777	-152	TGCTCTTAAACTGAGTGGGTGTTCAGGGCGTGGAGAGCCCGCGTCCGCCATTATGGCTTCTGCGTGATACGGC	:<A>>@:@@4+(3(+2B<9>3@320B<)(95?>:?88CB;;5@DJJJJJJJJJJJJJJJJJIJHGHHHFFFFD	AS:i:146	XN:i:0	XM:i:0	XO:i:0	XG:i:0	NM:i:0	MD:Z:73	YS:i:146	YT:Z:CP
HWI-D00306:376:HA62FADXX:1:1101:8395:56222	99	Xist	710	255	1S72M	=	856	220	TCGGCCCAACGGGGCGCTTGGTGGATGGAAATATGGTTTTGTGAGTTATTGCACTACCTGGAATATCTATGCC	FFFFFHHHHHIJJJJJIJJJJCFHFIIIIJJHHHHHEFFFFAEDEEEEEDDDDDDDDDDDDDDDDEEEEEEDD	AS:i:144	XN:i:0	XM:i:0	XO:i:0	XG:i:0	NM:i:0	MD:Z:72	YS:i:146	YT:Z:CP
HWI-D00306:376:HA62FADXX:1:1101:8395:56222	147	Xist	856	255	73M	=	710	-220	TGCTCTTAAACTGAGTGGGTGTTCAGGGCGTGGAGAGCCCGCGTCCGCCATTATGGCTTCTGCGTGATACGGC	>9:43C>>4+@93(20;<<:::9<0@<)(55A:59'9><AB@??GJIIGHFJJJGIIJIIIGIHGHHDFFFFB	AS:i:146	XN:i:0	XM:i:0	XO:i:0	XG:i:0	NM:i:0	MD:Z:73	YS:i:144	YT:Z:CP
HWI-D00306:376:HA62FADXX:1:1101:12932:56262	99	Xist	558	255	73M	=	856	371	AACCTTTCTCGGTCCATCGGGACCTCGGATACCTGCGTTTAGTCTTTTTTTCCCATGCCCAACGGGGCCTCGG	FFFFFHHHHHJIJJJJJJJIJJJJJJJJJJJJJJIIJHIJJJHIJJJJJHDEEEEEDDDDDDDDDDDDDDDDD	AS:i:146	XN:i:0	XM:i:0	XO:i:0	XG:i:0	NM:i:0	MD:Z:73	YS:i:146	YT:Z:CP
HWI-D00306:376:HA62FADXX:1:1101:12932:56262	147	Xist	856	255	73M	=	558	-371	TGCTCTTAAACTGAGTGGGTGTTCAGGGCGTGGAGAGCCCGCGTCCGCCATTATGGCTTCTGCGTGATACGGC	@9::(@::4+(99022@?9:(:+(-B?5(<(C@3?8;=8/@/6@GJJJJIGJIJJIHJJIJIIHGGHHFFFDB	AS:i:146	XN:i:0	XM:i:0	XO:i:0	XG:i:0	NM:i:0	MD:Z:73	YS:i:146	YT:Z:CP
HWI-D00306:376:HA62FADXX:1:1101:16749:56722	99	Xist	797	255	73M	=	856	132	CTGTTGCTGCTGATCGTTTGGTGCTGTGTGAGTGAACCTATGGCTTAGAAAAACGACTTTGCTCTTAAACTGA	FFFFEHHGHHJJJJJIGGIJJGIIJJIGIIJJIIJJIJJJJJIJJJJJJJJJJJJJJJJJJJHHHHHHFFFFB	AS:i:146	XN:i:0	XM:i:0	XO:i:0	XG:i:0	NM:i:0	MD:Z:73	YS:i:146	YT:Z:CP
HWI-D00306:376:HA62FADXX:1:1101:16749:56722	147	Xist	856	255	73M	=	797	-132	TGCTCTTAAACTGAGTGGGTGTTCAGGGCGTGGAGAGCCCGCGTCCGCCATTATGGCTTCTGCGTGATACGGC	4<4@:A>CB:4++(00;?C>:C<2-D@5(?:>5:928<=4@;6??HGIIIIIGJIJIJIIGFJHGHHFDFFFF	AS:i:146	XN:i:0	XM:i:0	XO:i:0	XG:i:0	NM:i:0	MD:Z:73	YS:i:146	YT:Z:CP
HWI-D00306:376:HA62FADXX:1:1101:6254:57061	99	Xist	752	255	73M	=	856	177	AGTTATTGCACTACCTGGAATATCTATGCCTCTTATTTGCGTGTACTGTTGCTGCTGATCGTTTGGTGCTGTG	FFFFFHHHHHIJJJJJJJIJJJJJJJIIJGJJJJJJJJIIIFHHHIIIIJJIJJJJIJJIJIIJJIHGGFHHG	AS:i:146	XN:i:0	XM:i:0	XO:i:0	XG:i:0	NM:i:0	MD:Z:73	YS:i:146	YT:Z:CP
HWI-D00306:376:HA62FADXX:1:1101:6254:57061	147	Xist	856	255	73M	=	752	-177	TGCTCTTAAACTGAGTGGGTGTTCAGGGCGTGGAGAGCCCGCGTCCGCCATTATGGCTTCTGCGTGATACGGC	###@:>DAB:+(9(8872(::>38&<?759(CA5<33/5';4?7HEIIHEIJIHFGGFIHIGGHHHHFDFFFF	AS:i:146	XN:i:0	XM:i:0	XO:i:0	XG:i:0	NM:i:0	MD:Z:73	YS:i:146	YT:Z:CP
HWI-D00306:376:HA62FADXX:1:1101:17905:57481	99	Xist	854	255	73M	=	856	75	TTTGCTCTTAAACTGAGTGGGTGTTCAGGGCGTGGAGAGCCCGCGTCCGCCATTATGGCTTCTGCGTGATACG	FFFFFHHHHHJJJJJJJHHGJGIIJJIHJJIJJJJJJIIJJJJJHFCDDDDDDDDEDDDDDDDCDD;@?CDCB	AS:i:146	XN:i:0	XM:i:0	XO:i:0	XG:i:0	NM:i:0	MD:Z:73	YS:i:146	YT:Z:CP
HWI-D00306:376:HA62FADXX:1:1101:17905:57481	147	Xist	856	255	73M	=	854	-75	TGCTCTTAAACTGAGTGGGTGTTCAGGGCGTGGAGAGCCCGCGTCCGCCATTATGGCTTCTGCGTGATACGGC	#########################B<0(<5C:>?;8CA;AA@@JJJJIHIJJIIJJJJJIFJHGHHHDFFFF	AS:i:146	XN:i:0	XM:i:0	XO:i:0	XG:i:0	NM:i:0	MD:Z:73	YS:i:146	YT:Z:CP
HWI-D00306:376:HA62FADXX:1:1101:7441:57806	99	Xist	776	255	1S72M	=	856	154	TTATGCCTCTTATTTGCGTGTACTGTTGCTGCTGATCGTTTGGTGCTGTGTGAGTGAACCTATGGCTTAGAAA	FFFFFGFHHHBDFGIIIGDGIIIJGIHGGIJIGGJJJIJIJJGDFIIIGFFGIJIJJGHIJJJJJJHHHHHGF	AS:i:144	XN:i:0	XM:i:0	XO:i:0	XG:i:0	NM:i:0	MD:Z:72	YS:i:110	YT:Z:CP
HWI-D00306:376:HA62FADXX:1:1101:7441:57806	147	Xist	856	255	73M	=	776	-154	TGCTCTTAAACGGCGGGGGTTTTGGGGGTGTGGATGGCCCGCGTCCGCCATTATGGCTTCTGCGTGATACGGC	###########################################FIGG?4GGE?E@FGF@:ADDFFBFC?DDBB	AS:i:110	XN:i:0	XM:i:9	XO:i:0	XG:i:0	NM:i:9	MD:Z:11T1A1T4G2C0A3C5G0A37	YS:i:144	YT:Z:CP
HWI-D00306:376:HA62FADXX:1:1101:5642:58025	99	Xist	786	255	73M	=	856	143	ATTTGCGTGTACTGTTGCTGCTGATCGTTTGGTGCTGTGTGAGTGAACCTATGGCTTAGAAAAACGACTTTGC	FFFFFHHHHHIJJJJJJJJJJJJJJJJIJJJJJJJJJIHGIJJGHIJJJJJJJJJJJJJJJJJJHHHFFDEED	AS:i:146	XN:i:0	XM:i:0	XO:i:0	XG:i:0	NM:i:0	MD:Z:73	YS:i:146	YT:Z:CP
HWI-D00306:376:HA62FADXX:1:1101:5642:58025	147	Xist	856	255	73M	=	786	-143	TGCTCTTAAACTGAGTGGGTGTTCAGGGCGTGGAGAGCCCGCGTCCGCCATTATGGCTTCTGCGTGATACGGC	#########################B@78?3C@5<88CE;;5(7JJIJIJJJJJJJJJJJJJJHHHHHFFFFF	AS:i:146	XN:i:0	XM:i:0	XO:i:0	XG:i:0	NM:i:0	MD:Z:73	YS:i:146	YT:Z:CP
HWI-D00306:376:HA62FADXX:1:1101:6017:58047	99	Xist	574	255	73M	=	856	355	TCGGGACCTCGGATACCTGCGTTTAGTCTTTTTTTCCCATGCCCAACGGGGCCTCGGATACCTGCTGTTATTA	FFFFFHHHHHJJJJJJJJJJJHJJJJJJJJJJJJJJJJJJJJJJHHHFFFDDDDDDDDDDDDDDDDDDDCED@	AS:i:146	XN:i:0	XM:i:0	XO:i:0	XG:i:0	NM:i:0	MD:Z:73	YS:i:146	YT:Z:CP
HWI-D00306:376:HA62FADXX:1:1101:6017:58047	147	Xist	856	255	73M	=	574	-355	TGCTCTTAAACTGAGTGGGTGTTCAGGGCGTGGAGAGCCCGCGTCCGCCATTATGGCTTCTGCGTGATACGGC	:9:::C@>4(++<0?@B?<@:CA85DB8?<:CCAA??CEAGGHGJJJJJJJJJJJIJIJJJJJHHHHHDFFFF	AS:i:146	XN:i:0	XM:i:0	XO:i:0	XG:i:0	NM:i:0	MD:Z:73	YS:i:146	YT:Z:CP
HWI-D00306:376:HA62FADXX:1:1101:15109:58015	99	Xist	798	255	1S72M	=	856	132	TTGTTGCTGCTGATCGTTTGGTGCTGTGTGAGTGAACCTATGGCTTAGAAAAACGACTTTGCTCTTAAACTGA	FFFFFHHHHHJJIJJJJJJJJHHIJJHHIJJJIIJJJJJJJJJJJJJJJJJJJJJJJJJJJHHHHHHFFFFFD	AS:i:144	XN:i:0	XM:i:0	XO:i:0	XG:i:0	NM:i:0	MD:Z:72	YS:i:138	YT:Z:CP
HWI-D00306:376:HA62FADXX:1:1101:15109:58015	147	Xist	856	255	73M	=	798	-132	TGCTCTTAAACTGAGTGGGTGTTCAGGGCGTGGAGAGCCCGCGTCCGTCATTATGGCTTCTGCGTGATACGGC	DDDDDDEEDDDDCBDDDDCDDDDBBB@DDDDDDEDDDHJJIJJJIIJIIJJJJJIIGIIHGFJGHHHFDDFFF	AS:i:138	XN:i:0	XM:i:1	XO:i:0	XG:i:0	NM:i:1	MD:Z:47C25	YS:i:144	YT:Z:CP
HWI-D00306:376:HA62FADXX:1:1101:15451:58209	99	Xist	699	255	1S72M	=	856	231	ATTTTTTTTTCACGGCCCAACGGGGCGCTTGGTGGATGGAAATATGGTTTTGTGAGTTATTGCACTACCTGGA	DDFFFHHHHHJJGHIIIJJJIEIIIHB>?BB?5<?ADC?ACDDCDDD@CDB88C::ACDEDCCD@CCCADDDD	AS:i:144	XN:i:0	XM:i:0	XO:i:0	XG:i:0	NM:i:0	MD:Z:72	YS:i:134	YT:Z:CP
HWI-D00306:376:HA62FADXX:1:1101:15451:58209	147	Xist	856	255	73M	=	699	-231	TGCCCTTAAACTGAGTGGGTGTTCAGGGCGTGGGGAGCCGGCGTCCGCCATTATGGCTTCTGCGTGATACGGC	#########################################AEDFEFEEGFGFFGF<FFF@>BFCAA6DDDB4	AS:i:134	XN:i:0	XM:i:3	XO:i:0	XG:i:0	NM:i:3	MD:Z:3T29A5C33	YS:i:144	YT:Z:CP
HWI-D00306:376:HA62FADXX:1:1101:4090:58593	99	Xist	698	255	2S71M	=	856	233	TTTTTTTTTTTTCACGGCCCAACGGGGCGCTTGGTGGATGGAAATATGGTTTTGTGAGTTATTGCACTACCTG	FFFFFHHHHHJJGEIIGHJGJI<EHHF>=?BDBD8@D?CCDACCCDEED>CDD@<CDCDECCA>A@ACACDCD	AS:i:142	XN:i:0	XM:i:0	XO:i:0	XG:i:0	NM:i:0	MD:Z:71	YS:i:142	YT:Z:CP
HWI-D00306:376:HA62FADXX:1:1101:4090:58593	147	Xist	856	255	73M	=	698	-233	TGCTCTTAAACTGAGTGGGTTTTCAGGGCGTGGAGAGCCCGCGTCCGCCATTATGGCTTCTGCGTGATACGGC	###########################################?IJJGHCHHEGHBIIGHIHEHHHHHDFDD?	AS:i:142	XN:i:0	XM:i:1	XO:i:0	XG:i:0	NM:i:1	MD:Z:20G52	YS:i:142	YT:Z:CP
HWI-D00306:376:HA62FADXX:1:1101:13432:60305	99	Xist	854	255	1S72M	=	856	76	TTTTGCTCTTAAACTGAGTGGGTGTTCAGGGCGTGGAGAGCCCGCGTCTGCCATTATGGCTTCTGCGTGATAC	FFFFFFHHHHJJJJJIJJHGHIGFHIIIIJJJJIIJJJJJJJJJJIHFFFEEEEEEEDDDDDCCCDD=B@DEC	AS:i:137	XN:i:0	XM:i:1	XO:i:0	XG:i:0	NM:i:1	MD:Z:47C24	YS:i:138	YT:Z:CP
HWI-D00306:376:HA62FADXX:1:1101:13432:60305	147	Xist	856	255	73M	=	854	-76	TGCTCTTAAACTGAGTGGGTGTTCAGGGCGTGGAGAGCCCGCGTCTGCCATTATGGCTTCTGCGTGATACGGC	DDCADDDCEDDCDBDDDDDCCCC?BDBBACEEFFFFGJIGJIDJJJIJIIJJIJJJJJIIJJJHHHHHFFFFF	AS:i:138	XN:i:0	XM:i:1	XO:i:0	XG:i:0	NM:i:1	MD:Z:45C27	YS:i:137	YT:Z:CP
HWI-D00306:376:HA62FADXX:1:1101:18116:60328	99	Xist	786	255	73M	=	856	143	ATTTGCGTGTACTGTTGCTGCTGATCGTTTGGTGCTGTGTGAGTGAACCTATGGCTTAGAAAAACGACTTTGC	FFFFFHHFHHJJJJJJJJJJJJJIJJJJJJJJHGIJIIHHGIJJJJJJIJJIIIJJJJIJJJJJHHHFFDEEE	AS:i:146	XN:i:0	XM:i:0	XO:i:0	XG:i:0	NM:i:0	MD:Z:73	YS:i:146	YT:Z:CP
HWI-D00306:376:HA62FADXX:1:1101:18116:60328	147	Xist	856	255	73M	=	786	-143	TGCTCTTAAACTGAGTGGGTGTTCAGGGCGTGGAGAGCCCGCGTCCGCCATTATGGCTTCTGCGTGATACGGC	3<@@4A>C>43++(((@<9:3@92&<?5593AA:9'6CB@;'@?GDIJIIJIJJJJJJIDJJJHHHHFAFFFD	AS:i:146	XN:i:0	XM:i:0	XO:i:0	XG:i:0	NM:i:0	MD:Z:73	YS:i:146	YT:Z:CP
HWI-D00306:376:HA62FADXX:1:1101:8485:61417	99	Xist	844	255	73M	=	856	85	GAAAAACGACTTTGCTCTTAAACTGAGTGGGTGTTCAGGGCGTGGAGAGCCCGCGTCCGCCATTATGGCTTCT	FFFFFHHHHHJJJJJJJJJJJJJJJIJHIJJHHHIIJJJIJJHHJJJJJHHHFFDDDDDDDDDDDEDDDDDDA	AS:i:146	XN:i:0	XM:i:0	XO:i:0	XG:i:0	NM:i:0	MD:Z:73	YS:i:146	YT:Z:CP
HWI-D00306:376:HA62FADXX:1:1101:8485:61417	147	Xist	856	255	73M	=	844	-85	TGCTCTTAAACTGAGTGGGTGTTCAGGGCGTGGAGAGCCCGCGTCCGCCATTATGGCTTCTGCGTGATACGGC	#######A@4439(28;2(@>>380DB7<9(C@A<8/CB;/8:@JJJJJJJJJIJJJJJJJIIHHGHGFFFFF	AS:i:146	XN:i:0	XM:i:0	XO:i:0	XG:i:0	NM:i:0	MD:Z:73	YS:i:146	YT:Z:CP
HWI-D00306:376:HA62FADXX:1:1101:18271:61564	99	Xist	798	255	73M	=	856	131	TGTTGCTGCTGATCGTTTGGTGCTGTGTGAGTGAACCTATGGCTTAGAAAAACGACTTTGCTCTTAAACTGAG	FFFFFGHHHHGGGIIGGIJJGIJJHHIGHIJBGIIIFGIIGJJJJIIJIICGIIIJJJJJJHHHHGHFFFFFF	AS:i:146	XN:i:0	XM:i:0	XO:i:0	XG:i:0	NM:i:0	MD:Z:73	YS:i:142	YT:Z:CP
HWI-D00306:376:HA62FADXX:1:1101:18271:61564	147	Xist	856	255	73M	=	798	-131	TGCTCTTAAACTGAGTGGGTGTTCAGGGCGTGGAGAGCCCGCGCCCGCCATTATGGCTTCTGCGTGATACGGC	##########################?07A8CC><0-DB>=95'JIFJIHEJIGIIHFAGHFEHHFHDDFED?	AS:i:142	XN:i:0	XM:i:1	XO:i:0	XG:i:0	NM:i:1	MD:Z:43T29	YS:i:146	YT:Z:CP
HWI-D00306:376:HA62FADXX:1:1101:7168:62092	99	Xist	682	255	73M	=	856	247	GGATACCTGCTTTAAATTTTTTTTTTCACGGCCCAACGGGGCGCTTGGTGGATGGAAATATGGTTTTGTGAGT	FDFFFHHHHHJJJJJIIJJJJJJJJJJJJIJIIJJJIHEFFDDDDDDDABDDCCDCCCDDDDDDDDBBDDDDC	AS:i:146	XN:i:0	XM:i:0	XO:i:0	XG:i:0	NM:i:0	MD:Z:73	YS:i:146	YT:Z:CP
HWI-D00306:376:HA62FADXX:1:1101:7168:62092	147	Xist	856	255	73M	=	682	-247	TGCTCTTAAACTGAGTGGGTGTTCAGGGCGTGGAGAGCCCGCGTCCGCCATTATGGCTTCTGCGTGATACGGC	C9>4(:4C>:(338?878++(>98<B?5@?CCCA?/?DEGA<HEIIHJJJJJJIHCBGIJJIJHHHHFDFDFF	AS:i:146	XN:i:0	XM:i:0	XO:i:0	XG:i:0	NM:i:0	MD:Z:73	YS:i:146	YT:Z:CP
HWI-D00306:376:HA62FADXX:1:1101:9213:62224	99	Xist	698	255	2S71M	=	856	233	ATTTTTTTTTTTCACGGCCCAACGGGGCGCTTGGTGGATGGAAATATGGTTTTGTGAGTTATTGCACTACCTG	FDFFFHHGHHJJIGHIDIJIJIHGIJHFBDDDDD>?B<CCDDCCCDEEDCCDDBBDCDDEDEDDDCDDDDDCD	AS:i:142	XN:i:0	XM:i:0	XO:i:0	XG:i:0	NM:i:0	MD:Z:71	YS:i:134	YT:Z:CP
HWI-D00306:376:HA62FADXX:1:1101:9213:62224	147	Xist	856	255	73M	=	698	-233	TGCTCTTAAACTGAGTGGGTTTTCAGGGCGTGGAGAGCCCGCGTCCGCCATTATGTCTTCTGCGTGATACGGC	#######@:4:(32<<?833(@32&B?57A@C>:93'A=4B@@FJJIIEIJJJJHIGE>JIDJHGHHGFFFFF	AS:i:134	XN:i:0	XM:i:2	XO:i:0	XG:i:0	NM:i:2	MD:Z:20G34G17	YS:i:142	YT:Z:CP
HWI-D00306:376:HA62FADXX:1:1101:2766:62286	99	Xist	328	255	73M	=	856	601	TATTCTTGCCCATCGGGGCCACGGATACCTGTGTGTCCTCCCCGCCATTCCATGCCCAACGGGGTTTTGGATA	BBABDD?BBAHIHIHIGIHHIIIDGGGIGIIHIGHIIIIIIIIIFEHEEDAAD?;;>>???:?B==BBBBCC>	AS:i:146	XN:i:0	XM:i:0	XO:i:0	XG:i:0	NM:i:0	MD:Z:73	YS:i:139	YT:Z:CP
HWI-D00306:376:HA62FADXX:1:1101:2766:62286	147	Xist	856	255	73M	=	328	-601	TGCTCTTAAACTGAGTGGGTGTTCAGGGCGTGGAGAGCCCGCGTCCGACATTATGGCTTCTGCGTGATACGGC	CDCDDCDCBACAA<8BB?CDDDDDBDBB?DDDCCDCFEGIJIJIJJIHJJJIJJJJJJJJIFJHHHHHFFFFF	AS:i:139	XN:i:0	XM:i:1	XO:i:0	XG:i:0	NM:i:1	MD:Z:47C25	YS:i:146	YT:Z:CP
HWI-D00306:376:HA62FADXX:1:1101:11396:62392	99	Xist	741	255	73M	=	856	188	ATGGTTTTGTGAGTTATTGCACTACCTGGAATATCTATGCCTCTTATTTGCGTGTACTGTTGCTGCTGATCGT	FFFFDHHHHHJJJIJJJJJJJJJJJJJJJJJJJJJJJJJJJJJJJJJJJJJJIJIJJJJJIJJJJJJJJJJHF	AS:i:146	XN:i:0	XM:i:0	XO:i:0	XG:i:0	NM:i:0	MD:Z:73	YS:i:146	YT:Z:CP
HWI-D00306:376:HA62FADXX:1:1101:11396:62392	147	Xist	856	255	73M	=	741	-188	TGCTCTTAAACTGAGTGGGTGTTCAGGGCGTGGAGAGCCCGCGTCCGCCATTATGGCTTCTGCGTGATACGGC	:943>C@@B:+33(20B@?>:C??8@<)(3:C>596@DEBF@6AJIIHGGIFJJJIHIIIJJJHHHHHDFFFF	AS:i:146	XN:i:0	XM:i:0	XO:i:0	XG:i:0	NM:i:0	MD:Z:73	YS:i:146	YT:Z:CP
HWI-D00306:376:HA62FADXX:1:1101:5447:62891	99	Xist	810	255	73M	=	856	119	TCGTTTGGTGCTGTGTGAGTGAACCTATGGCTTAGAAAAACGACTTTGCTCTTAAACTGAGTGGGTGTTCAGG	FDDFFHHHDHIJJGHIHIJHHJJJIJJJJJJJJJJJJJJJJJJJJJJJJJJJJJJJJJJGICEHHDEFDEEEE	AS:i:146	XN:i:0	XM:i:0	XO:i:0	XG:i:0	NM:i:0	MD:Z:73	YS:i:146	YT:Z:CP
HWI-D00306:376:HA62FADXX:1:1101:5447:62891	147	Xist	856	255	73M	=	810	-119	TGCTCTTAAACTGAGTGGGTGTTCAGGGCGTGGAGAGCCCGCGTCCGCCATTATGGCTTCTGCGTGATACGGC	:9>:3C@>:4:(?8<2BB?::><85<<5<<:>,(5';A:/BHF?IJIHHHGJJJIGGIJJJJJHHHHHDFFFF	AS:i:146	XN:i:0	XM:i:0	XO:i:0	XG:i:0	NM:i:0	MD:Z:73	YS:i:146	YT:Z:CP
HWI-D00306:376:HA62FADXX:1:1101:16382:62895	99	Xist	699	255	72M1S	=	856	230	TTTTTTTTTCACGGCCCAACGGGGCGCTTGGTGGATGGAAATATGGTTTTGTGAGTTATTGCACTACCTGGAT	FFFFFHHGHGJJIJJJJJJIJIIJGDBDDDD:?BBCCD?CDDDDDDACDDDBC>CCDDDDDDDDDDDDDDDAC	AS:i:144	XN:i:0	XM:i:0	XO:i:0	XG:i:0	NM:i:0	MD:Z:72	YS:i:146	YT:Z:CP
HWI-D00306:376:HA62FADXX:1:1101:16382:62895	147	Xist	856	255	73M	=	699	-230	TGCTCTTAAACTGAGTGGGTGTTCAGGGCGTGGAGAGCCCGCGTCCGCCATTATGGCTTCTGCGTGATACGGC	33:@::3@::>><088723:::+25B?58<@A>:,''B=54;0<JIIGIGJJJIHDIJJJIJJHGHHDDFFFD	AS:i:146	XN:i:0	XM:i:0	XO:i:0	XG:i:0	NM:i:0	MD:Z:73	YS:i:144	YT:Z:CP
HWI-D00306:376:HA62FADXX:1:1101:15405:65088	99	Xist	836	255	73M	=	856	93	ATGGCTTAGAAAAACGACTTTGCTCTTAAACTGAGTGGGTGTTCAGGGCGTGGAGAGCCCGCGTCCGCCATTA	FFFFFHHHHHJJIJJJJJJJIJJJJJJJJJJJJJJHIJJHHHJIJJJIJJGHHHFFFFEDDDDDDDDDDDDDD	AS:i:146	XN:i:0	XM:i:0	XO:i:0	XG:i:0	NM:i:0	MD:Z:73	YS:i:142	YT:Z:CP
HWI-D00306:376:HA62FADXX:1:1101:15405:65088	147	Xist	856	255	73M	=	836	-93	TGCTCTTAAACTGAGTGGTTGTTCAGGGCGTGGAGAGCCCGCGTCCGCCATTATGGCTTCTGCGTGATACGGC	#########################B?5(55A:,9'3A5'-'?6IIIIGEHIJIJJJJIHGDGFHHDFDFFFF	AS:i:142	XN:i:0	XM:i:1	XO:i:0	XG:i:0	NM:i:1	MD:Z:18G54	YS:i:146	YT:Z:CP
HWI-D00306:376:HA62FADXX:1:1101:10030:65384	99	Xist	771	255	10S63M	=	856	168	ACGAGCTCTTATATCTATGCCTCTTATTTGCGTGTACTGTTGCTGCTGATCGTTTGGTGCTGTGTGAGTGAAC	DFFFFHHHHHJJJJJJJJJJJJJJJIJJJJJJIJIIJJJIJIJJJIJJJJJJIIJJJHIJJJJHHHHHEFFFF	AS:i:126	XN:i:0	XM:i:0	XO:i:0	XG:i:0	NM:i:0	MD:Z:63	YS:i:146	YT:Z:CP
HWI-D00306:376:HA62FADXX:1:1101:10030:65384	147	Xist	856	255	73M	=	771	-168	TGCTCTTAAACTGAGTGGGTGTTCAGGGCGTGGAGAGCCCGCGTCCGCCATTATGGCTTCTGCGTGATACGGC	############A8?<D?<@3@92-B?0(ACCCA?28?EAA@EFIJIJIIJIFIJJJJIIJJIHHHHHDFFFF	AS:i:146	XN:i:0	XM:i:0	XO:i:0	XG:i:0	NM:i:0	MD:Z:73	YS:i:126	YT:Z:CP
HWI-D00306:376:HA62FADXX:1:1101:16053:65508	99	Xist	739	255	73M	=	856	190	ATATGGTTTTGTGAGTTATTGCACTACCTGGAATATCTATGCCTCTTATTTGCGTGTACTGTTGCTGCTGATC	FFFFFHFHHHJHHJJIJIJJJJJJJJJJJJJIJJJJJJJJJJJJJJJJJJJJJJIIIJJJJJJJJJJJJJJJH	AS:i:146	XN:i:0	XM:i:0	XO:i:0	XG:i:0	NM:i:0	MD:Z:73	YS:i:146	YT:Z:CP
HWI-D00306:376:HA62FADXX:1:1101:16053:65508	147	Xist	856	255	73M	=	739	-190	TGCTCTTAAACTGAGTGGGTGTTCAGGGCGTGGAGAGCCCGCGTCCGCCATTATGGCTTCTGCGTGATACGGC	#####AA@>(A><2<@B@?A:CA?5DB<<<9DCC<6DDEBGFGDIJJJJJJJIJJIIIJJIJJHHHGHDFFFF	AS:i:146	XN:i:0	XM:i:0	XO:i:0	XG:i:0	NM:i:0	MD:Z:73	YS:i:146	YT:Z:CP
HWI-D00306:376:HA62FADXX:1:1101:8284:66265	99	Xist	798	255	73M	=	856	131	TGTTGCTGCTGATCGTTTGGTGCTGTGTGAGTGAACCTATGGCTTAGAAAAACGACTTTGCTCTTAAACTGAG	FFFFFHHHHHIJJJJJJJJGFHIJJHIJIHHFGHIJJJGJJJJJIJJJJJIIJJIJJJIHHHHHHHHGFFFFF	AS:i:146	XN:i:0	XM:i:0	XO:i:0	XG:i:0	NM:i:0	MD:Z:73	YS:i:142	YT:Z:CP
HWI-D00306:376:HA62FADXX:1:1101:8284:66265	147	Xist	856	255	73M	=	798	-131	TGCTCTTAACCTGAGTGGGTGTTCAGGGCGTGGAGAGCCCGCGTCCGCCATTATGGCTTCTGCGTGATACGGC	#########################B<77C>A>:?@@CB<AFD@JIIIIIJJJJJIIIIGJIJHHHHADFFFD	AS:i:142	XN:i:0	XM:i:1	XO:i:0	XG:i:0	NM:i:1	MD:Z:9A63	YS:i:146	YT:Z:CP
HWI-D00306:376:HA62FADXX:1:1101:14984:66787	99	Xist	522	255	46M27S	=	856	407	ACCTGCTTTTTGTAAAAAAAAAAAAAAAAAAAAAAAAACCTTTTTCTTTTTTTTTTTTCTCCCGACCCCCCCG	D??:::=AB?BFFFEEHFEFFFIFIIFD@BBB@BBBB####################################	AS:i:81	XN:i:0	XM:i:2	XO:i:0	XG:i:0	NM:i:2	MD:Z:30C12C2	YS:i:134	YT:Z:CP
HWI-D00306:376:HA62FADXX:1:1101:14984:66787	147	Xist	856	255	73M	=	522	-407	TGCTCTTAAACTGAGTGGGTGTTCTGGGCGTTGAGTGCCCGCGTCCGCCATTATGGCTTCTGCGTGATACGGC	###########################################D?DBD?EEE>EEEBFC@EEADD<+C8AD>D	AS:i:134	XN:i:0	XM:i:3	XO:i:0	XG:i:0	NM:i:3	MD:Z:24A6G3A37	YS:i:81	YT:Z:CP
HWI-D00306:376:HA62FADXX:1:1101:16518:67105	99	Xist	740	255	73M	=	856	189	TATGGTTTTGTGAGTTATTGCACTACCTGGAATATCTATGCCTCTTATTTGCGTGTACTGTTGCTGCTGATCG	ADDFFFHHHHIJJJIJJJJJJJJJJJJJJJJJJJJJJJJJJIJJJJJJJJIJJHHJJJIJJJJIJJJJJJIGH	AS:i:146	XN:i:0	XM:i:0	XO:i:0	XG:i:0	NM:i:0	MD:Z:73	YS:i:146	YT:Z:CP
HWI-D00306:376:HA62FADXX:1:1101:16518:67105	147	Xist	856	255	73M	=	740	-189	TGCTCTTAAACTGAGTGGGTGTTCAGGGCGTGGAGAGCCCGCGTCCGCCATTATGGCTTCTGCGTGATACGGC	#####@DD@:4>382(;8(3>>?<8<<0(9(>3:5'/9/-6F:FIHGHEIJJIJJJJJIHIHGFFDGHFFDBD	AS:i:146	XN:i:0	XM:i:0	XO:i:0	XG:i:0	NM:i:0	MD:Z:73	YS:i:146	YT:Z:CP
HWI-D00306:376:HA62FADXX:1:1101:19847:67210	99	Xist	787	255	73M	=	856	142	TTTGCGTGTACTGTTGCTGCTGATCGTTTGGTGCTGTGTGAGTGAACCTATGGTTTAGAAAAACGACTTTGCT	BDFFFHDFCDFHGDGHEHIGEIGGHHHIGCD?FDGEHGHGGGDHHGHGICGHGHIJJGIGGGIH89BBCCCEC	AS:i:139	XN:i:0	XM:i:1	XO:i:0	XG:i:0	NM:i:1	MD:Z:53C19	YS:i:93	YT:Z:CP
HWI-D00306:376:HA62FADXX:1:1101:19847:67210	147	Xist	856	255	73M	=	787	-142	TGCTATGAGAATGAGTGGCTGTACAGGAGATGGAGGCCCAGCGTCCGCCATTATGGCTTCTGCGTGATAAGGC	################################################@@CCA723<=A72+17@2+22+<++	AS:i:93	XN:i:0	XM:i:13	XO:i:0	XG:i:0	NM:i:13	MD:Z:4C1T1A1C7G3T4G0C0G5A0G2C29C3	YS:i:139	YT:Z:CP
HWI-D00306:376:HA62FADXX:1:1101:17644:68493	99	Xist	812	255	73M	=	856	117	GTTTGGTGCTGTGTGAGTGAACCTATGGCTTAGAAAAACGACTTTGCTCTTAAACTGAGTGGGTGTTCAGGGC	FFFFFHHHHHIFHHIJJHIJJJJJJJJJJJJIJJJJIJJJHIJJJJJJJHIJIJJJJHIHIJJHHFFFFFDDD	AS:i:146	XN:i:0	XM:i:0	XO:i:0	XG:i:0	NM:i:0	MD:Z:73	YS:i:146	YT:Z:CP
HWI-D00306:376:HA62FADXX:1:1101:17644:68493	147	Xist	856	255	73M	=	812	-117	TGCTCTTAAACTGAGTGGGTGTTCAGGGCGTGGAGAGCCCGCGTCCGCCATTATGGCTTCTGCGTGATACGGC	@AC@:CA@:4>392(0@?3:>@<<5B?78A>CCCA;8C<BG@??JJJJJJJJIJIIIJJJJJIHHHHFAFFFF	AS:i:146	XN:i:0	XM:i:0	XO:i:0	XG:i:0	NM:i:0	MD:Z:73	YS:i:146	YT:Z:CP
HWI-D00306:376:HA62FADXX:1:1101:10196:68690	99	Xist	740	255	73M	=	856	189	TATGGTTTTGTGAGTTATTGCACTACCTGGAATATCTATGCCTCTTATTTGCGTGTACTGTTGCTGCTGATCG	FFFFFHFGHHIIJIGJJJIJJJJJJJJJJJIJGIJJJJJJIIJJJJJJIJIJJHIJJJIJHJJJJJJJJGIJH	AS:i:146	XN:i:0	XM:i:0	XO:i:0	XG:i:0	NM:i:0	MD:Z:73	YS:i:146	YT:Z:CP
HWI-D00306:376:HA62FADXX:1:1101:10196:68690	147	Xist	856	255	73M	=	740	-189	TGCTCTTAAACTGAGTGGGTGTTCAGGGCGTGGAGAGCCCGCGTCCGCCATTATGGCTTCTGCGTGATACGGC	########################################H@DBJIJIIHBJIJJJIJJIJJJGHGHHDFFFD	AS:i:146	XN:i:0	XM:i:0	XO:i:0	XG:i:0	NM:i:0	MD:Z:73	YS:i:146	YT:Z:CP
HWI-D00306:376:HA62FADXX:1:1101:6181:69099	99	Xist	392	255	73M	=	856	537	TTTTGGATACTTACCTGCCTTTTCATTCTTTTTTTTTCTTATTATTTTTTTTTTTAAACTTGCCCATCTGGGC	DAB?@8D<FA@@GGGGIIIIIIIIGIIIIIIIIIIIIIIIIIICCHIIIHECB';8:3+:A>@CC339>CC?<	AS:i:142	XN:i:0	XM:i:1	XO:i:0	XG:i:0	NM:i:1	MD:Z:53C19	YS:i:146	YT:Z:CP
HWI-D00306:376:HA62FADXX:1:1101:6181:69099	147	Xist	856	255	73M	=	392	-537	TGCTCTTAAACTGAGTGGGTGTTCAGGGCGTGGAGAGCCCGCGTCCGCCATTATGGCTTCTGCGTGATACGGC	#####################AA2&@B77C@DC?9'8CE<A@6DIGHIIJJJGIGGHJIIIJJHHHHHFFFFF	AS:i:146	XN:i:0	XM:i:0	XO:i:0	XG:i:0	NM:i:0	MD:Z:73	YS:i:142	YT:Z:CP
HWI-D00306:376:HA62FADXX:1:1101:15615:70744	99	Xist	764	255	73M	=	856	165	ACCTGGAATATCTATGCCTCTTATTTGCGTGTACTGTTGCTGCTGATCGTTTGGTGCTGTGTGAGTGAACCTA	FFFFFHHHHHJJJJJJJJJJJJJJJJJJJIIHGIJJJJJJJJJJJJIJJIJJIJDHIJIFHHIJJEIIHHHFH	AS:i:146	XN:i:0	XM:i:0	XO:i:0	XG:i:0	NM:i:0	MD:Z:73	YS:i:146	YT:Z:CP
HWI-D00306:376:HA62FADXX:1:1101:15615:70744	147	Xist	856	255	73M	=	764	-165	TGCTCTTAAACTGAGTGGGTGTTCAGGGCGTGGAGAGCCCGCGTCCGCCATTATGGCTTCTGCGTGATACGGC	><@:>C>A>43>?2<0B??:::325B?58?3A:59'8AA486DAGJIIHIIJJIIGGIJJJJHGHHHHDFFFF	AS:i:146	XN:i:0	XM:i:0	XO:i:0	XG:i:0	NM:i:0	MD:Z:73	YS:i:146	YT:Z:CP
HWI-D00306:376:HA62FADXX:1:1101:12127:71130	99	Xist	784	255	73M	=	856	145	TTATTTGCGTGTACTGTTGCTGCTGATCGTTTGGTGCTGTGTGAGTGAACCTATGGCTTAGAAAAACGACTTT	FFFFFHHHHHJIIJJJJJJJJJJJJHIJJIIIIJFHIIJHIIJJJIIJJJJJJJIIIIJJJIJIIHHHFFDDE	AS:i:146	XN:i:0	XM:i:0	XO:i:0	XG:i:0	NM:i:0	MD:Z:73	YS:i:142	YT:Z:CP
HWI-D00306:376:HA62FADXX:1:1101:12127:71130	147	Xist	856	255	73M	=	784	-145	TGCTCTTAACCTGAGTGGGTGTTCAGGGCGTGGAGAGCCCGCGTCCGCCATTATGGCTTCTGCGTGATACGGC	>9@@A@3@4(339(?0BBA@:>900DB<<<:C:5<;8?EA@@@<IJJIGIJJJJIDGIIIJJIHHGHHFFFFF	AS:i:142	XN:i:0	XM:i:1	XO:i:0	XG:i:0	NM:i:1	MD:Z:9A63	YS:i:146	YT:Z:CP
HWI-D00306:376:HA62FADXX:1:1101:6459:71436	99	Xist	807	255	73M	=	856	122	TGATCGTTTGGTGCTGTGTGAGTGAACCTATGGCTTAGAAAAACGACTTTGCTCTTAAACTGAGTGGGTGTTC	DDDDDBHHHHGEHIIIABHGIIHHHA9CFGIIIGIIGIIGIDFHIEBGGFHIIIIIIGH@A=AECEEFDD<AA	AS:i:146	XN:i:0	XM:i:0	XO:i:0	XG:i:0	NM:i:0	MD:Z:73	YS:i:134	YT:Z:CP
HWI-D00306:376:HA62FADXX:1:1101:6459:71436	147	Xist	856	255	73M	=	807	-122	TGCTCTTAAACGGAGTGGGTGTTCAGGGCGTGGGGAGCCGGCGTCCGCCATTATGGCTTCTGCGTGATACGGC	########################################AA76?0DD@BEE??8E>IEEEB?DC?;C=0?DD	AS:i:134	XN:i:0	XM:i:3	XO:i:0	XG:i:0	NM:i:3	MD:Z:11T21A5C33	YS:i:146	YT:Z:CP
HWI-D00306:376:HA62FADXX:1:1101:8606:71467	99	Xist	776	255	73M	=	856	153	TATGCCTCTTATTTGCGTGTACTGTTGCTGCTGATCGTTTGGTGCTGTGTGAGTGAACCTATGGCTTAGAAAA	FFFFFHHHHHJJJJJJJGIGHJJJJJJJJJJJJFIJJJJJJJHHJJIHHHIJJIJJJJJJIJJJJJHHHHHHF	AS:i:146	XN:i:0	XM:i:0	XO:i:0	XG:i:0	NM:i:0	MD:Z:73	YS:i:146	YT:Z:CP
HWI-D00306:376:HA62FADXX:1:1101:8606:71467	147	Xist	856	255	73M	=	776	-153	TGCTCTTAAACTGAGTGGGTGTTCAGGGCGTGGAGAGCCCGCGTCCGCCATTATGGCTTCTGCGTGATACGGC	:CA@>@:C>(@C<2(7<8(:3>30<@808,(A>?<;>CA;@ADAJJJJJIGJJIJJIJIJIIJGGHHFAFFFF	AS:i:146	XN:i:0	XM:i:0	XO:i:0	XG:i:0	NM:i:0	MD:Z:73	YS:i:146	YT:Z:CP
HWI-D00306:376:HA62FADXX:1:1101:16825:71421	99	Xist	834	255	9S64M	=	856	104	ACGACGCTTCTATGGCTTAGAAAAACGACTTTGCTCTTAAACTGAGTGGGTGTTCAGGGCGTGGAGAGCCCGC	FFFFFHHHHHJJJIIJIEHHHIGIIJJJJJJJJJHHGIJHIJIJGGFHIJBEEHEFFFFFDDDDDDDDDBDDD	AS:i:128	XN:i:0	XM:i:0	XO:i:0	XG:i:0	NM:i:0	MD:Z:64	YS:i:142	YT:Z:CP
HWI-D00306:376:HA62FADXX:1:1101:16825:71421	147	Xist	856	255	73M	=	834	-104	TGCTCTTAAACGGAGTGGGTGTTCAGGGCGTGGAGAGCCCGCGTCCGCCATTATGGCTTCTGCGTGATACGGC	#############?<0<<<33>9A5B@885(:>?9/8ABAA@?FGIIGGGGJJIGIHJJIJJIHHDGHDDBAD	AS:i:142	XN:i:0	XM:i:1	XO:i:0	XG:i:0	NM:i:1	MD:Z:11T61	YS:i:128	YT:Z:CP
HWI-D00306:376:HA62FADXX:1:1101:5919:71964	99	Xist	786	255	73M	=	856	143	ATTTGCGTGTACTGTTGCTGCTGATCGTTTGGTGCTGTGTGAGTGAACCTATGGCTTAGAAAAACGACTTTGC	FFFFFHHFHHJJJJHIJJJJJJJIJJJJJJJJHIIJJIIHIJJGHHIJJJJJJJJJJJJJJJJJHHHFFDEED	AS:i:146	XN:i:0	XM:i:0	XO:i:0	XG:i:0	NM:i:0	MD:Z:73	YS:i:146	YT:Z:CP
HWI-D00306:376:HA62FADXX:1:1101:5919:71964	147	Xist	856	255	73M	=	786	-143	TGCTCTTAAACTGAGTGGGTGTTCAGGGCGTGGAGAGCCCGCGTCCGCCATTATGGCTTCTGCGTGATACGGC	4<::>>4@@:>>9(8(B<<A@@<?<DB78A9DA></9A:8@8ADIJIJJJJJJJJJJJJIJJJGHHFHDFFFF	AS:i:146	XN:i:0	XM:i:0	XO:i:0	XG:i:0	NM:i:0	MD:Z:73	YS:i:146	YT:Z:CP
HWI-D00306:376:HA62FADXX:1:1101:8688:71844	99	Xist	738	255	73M	=	856	191	AATATGGTTTTGTGAGTTATTGCACTACCTGGAATATCTATGCCTCTTATTTGCGTGTACTGTTGCTGCTGAT	FFFFFHHFHHJJHIJJIJIIJJJJJJJJJJJIJJJIJJIJJJJJJJJJJJJJJJJJJHIJJJJJIJJIJIJJH	AS:i:146	XN:i:0	XM:i:0	XO:i:0	XG:i:0	NM:i:0	MD:Z:73	YS:i:138	YT:Z:CP
HWI-D00306:376:HA62FADXX:1:1101:8688:71844	147	Xist	856	255	73M	=	738	-191	TGCTCTTAAACTGAGTGGGTGTTCGGGGCGGGGAGAGCCCGCGTCCGCCATTATGGCTTCTGCGTGATACGGC	######################################A;8@67JIGIJGFJIIJIGJJIGIJHHHHHAFFFF	AS:i:138	XN:i:0	XM:i:2	XO:i:0	XG:i:0	NM:i:2	MD:Z:24A5T42	YS:i:146	YT:Z:CP
HWI-D00306:376:HA62FADXX:1:1101:19708:72040	99	Xist	478	255	73M	=	856	451	TTTTATTCTTTTTTTCTTCTCCTTAGCCCATCGGGGCCATGGATACCTGCTTTTTGTAAAAAAAAAAAAAAAA	A?:=D????DBGGIIIIIIIIIIIIIIIIGIIIIIIIIIHHIEIEDCGA>HHHEE9B:3(6;;?B@B@B@BB>	AS:i:146	XN:i:0	XM:i:0	XO:i:0	XG:i:0	NM:i:0	MD:Z:73	YS:i:142	YT:Z:CP
HWI-D00306:376:HA62FADXX:1:1101:19708:72040	147	Xist	856	255	73M	=	478	-451	TGCTCTTAAACTGAGTGGGTGTTAAGGGCGTGGAGAGCCCGCGTCCGCCATTATGGCTTCTGCGTGATACGGC	:33@4@>C>4493088783:3>3(0<?55?:CA>?8/=/<F@@@JJJIJGJJJJJIIJJIJJIHHHHGFFFFF	AS:i:142	XN:i:0	XM:i:1	XO:i:0	XG:i:0	NM:i:1	MD:Z:23C49	YS:i:146	YT:Z:CP
HWI-D00306:376:HA62FADXX:1:1101:9807:72466	99	Xist	523	255	26M4D47M	=	856	406	CCTGCTTTTTGTAAAAAAAAAAAAAAAAAAAAACCTTTCTCGTTCCTTTGGTTTTTCGGAACCCCGCGTTTAG	DBADBDDHHGIGGGGGIIIIIDGIIHEDDDDD&528@####################################	AS:i:89	XN:i:0	XM:i:10	XO:i:1	XG:i:4	NM:i:14	MD:Z:26^AAAC16G3A1C2G0A0C0C5T0A2T8	YS:i:146	YT:Z:CP
HWI-D00306:376:HA62FADXX:1:1101:9807:72466	147	Xist	856	255	73M	=	523	-406	TGCTCTTAAACTGAGTGGGTGTTCAGGGCGTGGAGAGCCCGCGTCCGCCATTATGGCTTCTGCGTGATACGGC	#################?<@::+(5B?5,9(C>:?8;CA5;/D@IJJJJJJIJJIIIJJIJJIHHHFHFFFFF	AS:i:146	XN:i:0	XM:i:0	XO:i:0	XG:i:0	NM:i:0	MD:Z:73	YS:i:89	YT:Z:CP
HWI-D00306:376:HA62FADXX:1:1101:11700:73504	99	Xist	733	255	73M	=	856	196	ATGGAAATATGGTTTTGTGAGTTATTGCACTACCTGGAATATCTATGCCTCTTATTTGCGTGTACTGTTGCTG	FFFFEHHHHHJJHHIJJIJJIHIJJJJJJJJJJJJJJJIJJJJJJJJJJJJJJJIJJGIJIIIIIJJJIJHHH	AS:i:146	XN:i:0	XM:i:0	XO:i:0	XG:i:0	NM:i:0	MD:Z:73	YS:i:142	YT:Z:CP
HWI-D00306:376:HA62FADXX:1:1101:11700:73504	147	Xist	856	255	73M	=	733	-196	TGCTCTTAAACTGAGTGGGTGTTCGGGGCGTGGAGAGCCCGCGTCCGCCATTATGGCTTCTGCGTGATACGGC	:3>>:C>@>+3392<8@<90&5))&B?55<>C@:5'/ABA;/D?HBIIHIJJJJJIIGJIJJJHFHHHDFFFF	AS:i:142	XN:i:0	XM:i:1	XO:i:0	XG:i:0	NM:i:1	MD:Z:24A48	YS:i:146	YT:Z:CP
HWI-D00306:376:HA62FADXX:1:1101:10642:74913	99	Xist	703	255	73M	=	856	226	TTTTTCACGGCCCAACGGGGCGCTTGGTGGATGGAAATATGGTTTTGTGAGTTATTGCACTACCTGGAATATC	DFFFFHHHHHJJJJJHJJJJJJJJJHHEFFFFFDEEEEDEEDCCDDDBDDDCEDEDDDDDDDDDDDDDDDDEE	AS:i:146	XN:i:0	XM:i:0	XO:i:0	XG:i:0	NM:i:0	MD:Z:73	YS:i:146	YT:Z:CP
HWI-D00306:376:HA62FADXX:1:1101:10642:74913	147	Xist	856	255	73M	=	703	-226	TGCTCTTAAACTGAGTGGGTGTTCAGGGCGTGGAGAGCCCGCGTCCGCCATTATGGCTTCTGCGTGATACGGC	@9:>3C>@B4499(2(B?9::C920B?519:A>:926>8BGBGDJJIJIIJJIJJIFJJJJJIGHHHHDFFFF	AS:i:146	XN:i:0	XM:i:0	XO:i:0	XG:i:0	NM:i:0	MD:Z:73	YS:i:146	YT:Z:CP
HWI-D00306:376:HA62FADXX:1:1101:16221:74840	99	Xist	811	255	1S72M	=	856	119	ACGTTTGGTGCTGTGTGAGTGAACCTATGGCTTAGAAAAACGACTTTGCTCTTAAACTGAGTGGGTGTTCAGG	FFFFFHHHHGJJJJJHGIIHHIIJJJJJJJJJJJJJJJJJJJJJJJJJJJJIJJJJJJJJJCEHHEEFDEEEE	AS:i:144	XN:i:0	XM:i:0	XO:i:0	XG:i:0	NM:i:0	MD:Z:72	YS:i:146	YT:Z:CP
HWI-D00306:376:HA62FADXX:1:1101:16221:74840	147	Xist	856	255	73M	=	811	-119	TGCTCTTAAACTGAGTGGGTGTTCAGGGCGTGGAGAGCCCGCGTCCGCCATTATGGCTTCTGCGTGATACGGC	#####@:>44:3?2<8B<9:3>305B?0(<:CAC?;>CE;@FFFJJJJIJJIJIJIIJJJJJJHHFHHDFFFD	AS:i:146	XN:i:0	XM:i:0	XO:i:0	XG:i:0	NM:i:0	MD:Z:73	YS:i:144	YT:Z:CP
HWI-D00306:376:HA62FADXX:1:1101:6804:76243	99	Xist	739	255	73M	=	856	190	ATATGGTTTTGTGAGTTATTGCACTACCTGGAATATCTATGCCTCTTATTTGCGTGTACTGTTGCTGCTGATC	FFFFFHDDHHIIIJIHHGIJJJIJJJJJIJJJJJJJJJJJJJIJJJJJJJJJJJIJJJJIJGJJJJJIJIJFH	AS:i:146	XN:i:0	XM:i:0	XO:i:0	XG:i:0	NM:i:0	MD:Z:73	YS:i:138	YT:Z:CP
HWI-D00306:376:HA62FADXX:1:1101:6804:76243	147	Xist	856	255	73M	=	739	-190	TGCTTTTAAACTGAGTGGGTGTTCAGGGCGGGGAGAGCCCGCGTCCGCCATTATGGCTTCTGCGTGATACGGC	##########################################?@GIJJIJJIHBIHGIEJIIJHHDHHDFFDD	AS:i:138	XN:i:0	XM:i:2	XO:i:0	XG:i:0	NM:i:2	MD:Z:4C25T42	YS:i:146	YT:Z:CP
HWI-D00306:376:HA62FADXX:1:1101:15620:76189	99	Xist	771	255	18S55M	=	856	176	ACGCTCTTCCGATCTTTTATATCTATGCCTCTTATTTGCGTGTACTGTTGCTGCTGATCGTTTGGTGCTGTGT	FFFFFHHHHHJHIIIJJJJJJJJJJJJJJJIJJJJJJJJJJJJJJJJIJJJJJIJJJJJJIJHHHFFFFFFEC	AS:i:110	XN:i:0	XM:i:0	XO:i:0	XG:i:0	NM:i:0	MD:Z:55	YS:i:146	YT:Z:CP
HWI-D00306:376:HA62FADXX:1:1101:15620:76189	147	Xist	856	255	73M	=	771	-176	TGCTCTTAAACTGAGTGGGTGTTCAGGGCGTGGAGAGCCCGCGTCCGCCATTATGGCTTCTGCGTGATACGGC	43>@3@4:4+(990<878((@@<<-DB78<3C@??=8AA;F;GFFIJJIIIIIJIIIJIJJGIFHHHHDFFFF	AS:i:146	XN:i:0	XM:i:0	XO:i:0	XG:i:0	NM:i:0	MD:Z:73	YS:i:110	YT:Z:CP
HWI-D00306:376:HA62FADXX:1:1101:19512:76400	99	Xist	737	255	1S72M	=	856	193	AAAATATGGTTTTGTGAGTTATTGCACTACCTGGAATATCTATGCCTCTTATTTGCGTGTACTGTTGCTGCTG	FFFFFHHHHHJJJJIJJIIJJJJJJJJJJJJJJJJJIIJJJJJJJJJJJJJJJJJJJIIIJJJJJJJJJJJHH	AS:i:144	XN:i:0	XM:i:0	XO:i:0	XG:i:0	NM:i:0	MD:Z:72	YS:i:146	YT:Z:CP
HWI-D00306:376:HA62FADXX:1:1101:19512:76400	147	Xist	856	255	73M	=	737	-193	TGCTCTTAAACTGAGTGGGTGTTCAGGGCGTGGAGAGCCCGCGTCCGCCATTATGGCTTCTGCGTGATACGGC	#####@:@:(:398<0@83>3A<<5BB7895>::5/8CB;8;.@JJJJJJIJJJJJJJIJJJJGHHHHDFFFF	AS:i:146	XN:i:0	XM:i:0	XO:i:0	XG:i:0	NM:i:0	MD:Z:73	YS:i:144	YT:Z:CP
HWI-D00306:376:HA62FADXX:1:1101:5320:76643	99	Xist	740	255	73M	=	856	189	TATGGTTTTGTGAGTTATTGCACTACCTGGAATATCTATGCCTCTTATTTGCGTGTACTGTTGCTGCTGATCG	FFFFFBFHHGJIIICIHIJJIJIJJEGEHJJJJJJJIIJJJJJJIJJIIIJIJGGFHGHIHIJIIGIHHIIIH	AS:i:146	XN:i:0	XM:i:0	XO:i:0	XG:i:0	NM:i:0	MD:Z:73	YS:i:146	YT:Z:CP
HWI-D00306:376:HA62FADXX:1:1101:5320:76643	147	Xist	856	255	73M	=	740	-189	TGCTCTTAAACTGAGTGGGTGTTCAGGGCGTGGAGAGCCCGCGTCCGCCATTATGGCTTCTGCGTGATACGGC	##DCCC@>4(3332+(;<3@@:3+&@<5(<3C@59,@A:-5'@?EGD>HFH@CEHHFGGF>BGHHFFF@DFFF	AS:i:146	XN:i:0	XM:i:0	XO:i:0	XG:i:0	NM:i:0	MD:Z:73	YS:i:146	YT:Z:CP
HWI-D00306:376:HA62FADXX:1:1101:3151:77112	99	Xist	755	255	73M	=	856	174	TATTGCACTACCTGGAATATCTATGCCTCTTATTTGCGTGTACTGTTGCTGCTGATCGTTTGGTGCTGTGTGA	FFFFFHHHHHJJJJJJJJJJJJJJJJJJIJJIJJJJJJIJHIJJJJJJJJJIJJHIJIHJJJJHHIJJHHHHH	AS:i:146	XN:i:0	XM:i:0	XO:i:0	XG:i:0	NM:i:0	MD:Z:73	YS:i:146	YT:Z:CP
HWI-D00306:376:HA62FADXX:1:1101:3151:77112	147	Xist	856	255	73M	=	755	-174	TGCTCTTAAACTGAGTGGGTGTTCAGGGCGTGGAGAGCCCGCGTCCGCCATTATGGCTTCTGCGTGATACGGC	>3:4:@4C>443<8?<;@<AAC9<5B@9?C>?:59/8BBE@AF@JJJJJJJJJJJIIJJJJJJHHHHHFFFFF	AS:i:146	XN:i:0	XM:i:0	XO:i:0	XG:i:0	NM:i:0	MD:Z:73	YS:i:146	YT:Z:CP
HWI-D00306:376:HA62FADXX:1:1101:18093:78129	99	Xist	697	255	73M	=	856	232	ATTTTTTTTTTCACGGCCCAACGGGGCGCTTGGTGGATGGAAATATGGTTTTGTGAGTTATTGCACTACCTGG	FFFFFHHHHHJJIIIIJJJJIGHJJGECBDDBB>?BBCDBCDCDDEEDACDDBADDDCDDEDCDCDCDCDCDB	AS:i:146	XN:i:0	XM:i:0	XO:i:0	XG:i:0	NM:i:0	MD:Z:73	YS:i:141	YT:Z:CP
HWI-D00306:376:HA62FADXX:1:1101:18093:78129	147	Xist	856	255	73M	=	697	-232	TGCTCTTAAACTGAGTGGGTGTTAAGGGCGTGGAGAGCCCGCGTCCGCCATTATGGCTTCTGCGTGATACGGC	43::>@:C:+:>9(28B?::(:3+&DB<<<3CC:</>AB@;'(6HGGEHEGIGIEHGIFIHIIHFHHHDFFDD	AS:i:141	XN:i:0	XM:i:1	XO:i:0	XG:i:0	NM:i:1	MD:Z:23C49	YS:i:146	YT:Z:CP
HWI-D00306:376:HA62FADXX:1:1101:11880:79245	99	Xist	643	18	73M	=	856	286	ATTTTTTTTTTTTCTTTTTCTTTTGCCCATCGGGGCTGTGGATACCTGCTTTAAATTTTTTTTTTCACGGCCC	FFFFFHHHHHJJEB@GGJG=CGICB@GG9;7CHE<69<(;;(;;>55:9@CDDD@CDDDDDDDDB>@3<9@BB	AS:i:139	XS:i:57	XN:i:0	XM:i:1	XO:i:0	XG:i:0	NM:i:1	MD:Z:3A69	YS:i:146	YT:Z:CP
HWI-D00306:376:HA62FADXX:1:1101:11880:79245	147	Xist	856	18	73M	=	643	-286	TGCTCTTAAACTGAGTGGGTGTTCAGGGCGTGGAGAGCCCGCGTCCGCCATTATGGCTTCTGCGTGATACGGC	#####A@@:(3>3(87<8<3(33?8@B<<?@>>:A;6CE@E@<AIJIJIJIJIJJIHGGIIIJHHHHHFFFFD	AS:i:146	XN:i:0	XM:i:0	XO:i:0	XG:i:0	NM:i:0	MD:Z:73	YS:i:139	YT:Z:CP
HWI-D00306:376:HA62FADXX:1:1101:11880:79245	355	Xist	451	18	22S30M1I13M7S	=	856	500	ATTTTTTTTTTTTCTTTTTCTTTTGCCCATCGGGGCTGTGGATACCTGCTTTAAATTTTTTTTTTCACGGCCC	FFFFFHHHHHJJEB@GGJG=CGICB@GG9;7CHE<69<(;;(;;>55:9@CDDD@CDDDDDDDDB>@3<9@BB	AS:i:57	XS:i:57	XN:i:0	XM:i:3	XO:i:1	XG:i:1	NM:i:4	MD:Z:9T20T3C8	YS:i:146	YT:Z:CP
HWI-D00306:376:HA62FADXX:1:1101:11880:79245	403	Xist	856	18	73M	=	451	-500	TGCTCTTAAACTGAGTGGGTGTTCAGGGCGTGGAGAGCCCGCGTCCGCCATTATGGCTTCTGCGTGATACGGC	#####A@@:(3>3(87<8<3(33?8@B<<?@>>:A;6CE@E@<AIJIJIJIJIJJIHGGIIIJHHHHHFFFFD	AS:i:146	XN:i:0	XM:i:0	XO:i:0	XG:i:0	NM:i:0	MD:Z:73	YS:i:57	YT:Z:CP
HWI-D00306:376:HA62FADXX:1:1101:11880:79245	355	Xist	486	18	6S11M1I34M21S	=	856	449	ATTTTTTTTTTTTCTTTTTCTTTTGCCCATCGGGGCTGTGGATACCTGCTTTAAATTTTTTTTTTCACGGCCC	FFFFFHHHHHJJEB@GGJG=CGICB@GG9;7CHE<69<(;;(;;>55:9@CDDD@CDDDDDDDDB>@3<9@BB	AS:i:49	XS:i:57	XN:i:0	XM:i:5	XO:i:1	XG:i:1	NM:i:6	MD:Z:10C2C2A12C0A14	YS:i:146	YT:Z:CP
HWI-D00306:376:HA62FADXX:1:1101:11880:79245	403	Xist	856	18	73M	=	486	-449	TGCTCTTAAACTGAGTGGGTGTTCAGGGCGTGGAGAGCCCGCGTCCGCCATTATGGCTTCTGCGTGATACGGC	#####A@@:(3>3(87<8<3(33?8@B<<?@>>:A;6CE@E@<AIJIJIJIJIJJIHGGIIIJHHHHHFFFFD	AS:i:146	XN:i:0	XM:i:0	XO:i:0	XG:i:0	NM:i:0	MD:Z:73	YS:i:49	YT:Z:CP
HWI-D00306:376:HA62FADXX:1:1101:18139:79358	99	Xist	764	255	73M	=	856	165	ACCTGGAATATCTATGCCTCTTATTTGCGTGTACTGTTGCTGCTGATCGTTTGGTGCTGTGTGAGTGAACCTA	FFFFFGHHHHJJJJJJJJJJJJJJJJJJJHIJJJJJJJIJJJJJJHIJJHIJIHHIIJJGIHIJJIIJHHHHH	AS:i:146	XN:i:0	XM:i:0	XO:i:0	XG:i:0	NM:i:0	MD:Z:73	YS:i:146	YT:Z:CP
HWI-D00306:376:HA62FADXX:1:1101:18139:79358	147	Xist	856	255	73M	=	764	-165	TGCTCTTAAACTGAGTGGGTGTTCAGGGCGTGGAGAGCCCGCGTCCGCCATTATGGCTTCTGCGTGATACGGC	:3AAAC:C>4:9<282<@<@>>(85B<5?A>A>>9/8<B@@;6>IIJIJIIIFJIJIJJJJIJHDGHGDFFFF	AS:i:146	XN:i:0	XM:i:0	XO:i:0	XG:i:0	NM:i:0	MD:Z:73	YS:i:146	YT:Z:CP
HWI-D00306:376:HA62FADXX:1:1101:12971:79549	99	Xist	810	255	73M	=	856	119	TCGTTTGGTGCTGTGTGAGTGAACCTATGGCTTAGAAAAACGACTTTGCTCTTAAACTGAGTGGGTGTTCAGG	FFFFFHHHFFIJJIJIIHJFHIIIIJJHJJJJJJJJJJJJIJJJJJJJJJJJJJJJJJIJJHHHH=BDDEEEE	AS:i:146	XN:i:0	XM:i:0	XO:i:0	XG:i:0	NM:i:0	MD:Z:73	YS:i:146	YT:Z:CP
HWI-D00306:376:HA62FADXX:1:1101:12971:79549	147	Xist	856	255	73M	=	810	-119	TGCTCTTAAACTGAGTGGGTGTTCAGGGCGTGGAGAGCCCGCGTCCGCCATTATGGCTTCTGCGTGATACGGC	######CA>3>390<8@?<>+++(5DB<8<3?>55'3A8;;A@@IGIFJJJJJJJIJIJJIGEHHGHHDFFDF	AS:i:146	XN:i:0	XM:i:0	XO:i:0	XG:i:0	NM:i:0	MD:Z:73	YS:i:146	YT:Z:CP
HWI-D00306:376:HA62FADXX:1:1101:18682:79978	99	Xist	717	255	73M	=	856	212	ACGGGGCGCTTGGTGGATGGAAATATGGTTTTGTGAGTTATTGCACTACCTGGAATATCTATGCCTCTTATTT	BDDF<FFHFHIBE0?FDHHID>FHFII@=C@GGIIDGGEHHEEEHBDBDCCECCECCDDEFEDACCCCCCC@>	AS:i:146	XN:i:0	XM:i:0	XO:i:0	XG:i:0	NM:i:0	MD:Z:73	YS:i:106	YT:Z:CP
HWI-D00306:376:HA62FADXX:1:1101:18682:79978	147	Xist	856	255	73M	=	717	-212	TGCCCTCTTATTGAGTGGGTGTTAAGGAGGTGGAGACCCCGCGTCCGCCATTATGGCTTCTGCGTGATACGAC	#########################################################################	AS:i:106	XN:i:0	XM:i:10	XO:i:0	XG:i:0	NM:i:10	MD:Z:3T2T0A0A1C12C3G0C7G34G1	YS:i:146	YT:Z:CP
HWI-D00306:376:HA62FADXX:1:1101:13680:80665	99	Xist	162	255	73M	=	856	767	TTTTGATATGTTCTGGTAAGATTTTTTTTTTGACATGTCCTCCATACTTTTTGATATTTGTAATATTTTCAGT	FFDDDHDHDDB@BFFHGHFIIIIIIIIIIIIIIIHHHHFGFDFED@CACEEC>1>5@DF;C:;@>CBFED>@;	AS:i:146	XN:i:0	XM:i:0	XO:i:0	XG:i:0	NM:i:0	MD:Z:73	YS:i:146	YT:Z:CP
HWI-D00306:376:HA62FADXX:1:1101:13680:80665	147	Xist	856	255	73M	=	162	-767	TGCTCTTAAACTGAGTGGGTGTTCAGGGCGTGGAGAGCCCGCGTCCGCCATTATGGCTTCTGCGTGATACGGC	#############################ACC@><38AA8A<AIJJJIJIJJIIJJJJJJJJJGHGHHFFFDD	AS:i:146	XN:i:0	XM:i:0	XO:i:0	XG:i:0	NM:i:0	MD:Z:73	YS:i:146	YT:Z:CP
HWI-D00306:376:HA62FADXX:1:1101:16630:80629	99	Xist	645	255	73M	=	856	284	TATTTTTTTTTCTTTTTCTTTTGCCCATCGGGGCTGTGGATACCTGCTTTAAATTTTTTTTTTCACGGCCCAA	FFFFFHHHHHJHIJJJJJJJJJJIJIJIJHIJJIJJIIHAEHHHFFEDFFEEEDEEDDDDDDDCDDDDDDDDD	AS:i:146	XN:i:0	XM:i:0	XO:i:0	XG:i:0	NM:i:0	MD:Z:73	YS:i:146	YT:Z:CP
HWI-D00306:376:HA62FADXX:1:1101:16630:80629	147	Xist	856	255	73M	=	645	-284	TGCTCTTAAACTGAGTGGGTGTTCAGGGCGTGGAGAGCCCGCGTCCGCCATTATGGCTTCTGCGTGATACGGC	#########################B@78A:>::5'8CB8;5DDDJIJIIDFJJJJJJIHJIIGHGGHFFFFF	AS:i:146	XN:i:0	XM:i:0	XO:i:0	XG:i:0	NM:i:0	MD:Z:73	YS:i:146	YT:Z:CP
HWI-D00306:376:HA62FADXX:1:1101:12457:81109	99	Xist	798	255	1S72M	=	856	132	TTGTTGCTGCTGATCGTTTGGTGCTGTGTGAGTGAACCTATGGCTTAGAAAAACGACTTTGCTCTTAAACTGA	FFFFFHHHHHJJJJJJHIJJJHGHJJIJIJJIHIIJJJJJJJJJJJJJJJIGGIIJJJJJJHHHHHHFFFFFF	AS:i:144	XN:i:0	XM:i:0	XO:i:0	XG:i:0	NM:i:0	MD:Z:72	YS:i:146	YT:Z:CP
HWI-D00306:376:HA62FADXX:1:1101:12457:81109	147	Xist	856	255	73M	=	798	-132	TGCTCTTAAACTGAGTGGGTGTTCAGGGCGTGGAGAGCCCGCGTCCGCCATTATGGCTTCTGCGTGATACGGC	#################?3A:@38&DB<<<3C:(<8;A=4@;F@JJJJJJJIJJJIGIIHJIJHHHHHFFFFF	AS:i:146	XN:i:0	XM:i:0	XO:i:0	XG:i:0	NM:i:0	MD:Z:73	YS:i:144	YT:Z:CP
HWI-D00306:376:HA62FADXX:1:1101:18218:81247	99	Xist	604	255	73M	=	856	325	TTTTTCCCATGCCCAACGGGGCCTCGGATACCTGCTGTTATTATTTTTTTTTCTTTTTCTTTTGCCCATCGGG	FFFFFGHHHHJJJJJJJJJJJJJJJJJIJJJJIJJJJIJIJJJJJJJJHFDDDDDDDDCDDDDDDDDDDDDDD	AS:i:146	XN:i:0	XM:i:0	XO:i:0	XG:i:0	NM:i:0	MD:Z:73	YS:i:146	YT:Z:CP
HWI-D00306:376:HA62FADXX:1:1101:18218:81247	147	Xist	856	255	73M	=	604	-325	TGCTCTTAAACTGAGTGGGTGTTCAGGGCGTGGAGAGCCCGCGTCCGCCATTATGGCTTCTGCGTGATACGGC	################@<?@3>905@<08<5?555,'BA4@8<FIHFJJJHJIJJJJJIJIIIGHGHFDFDFF	AS:i:146	XN:i:0	XM:i:0	XO:i:0	XG:i:0	NM:i:0	MD:Z:73	YS:i:146	YT:Z:CP
HWI-D00306:376:HA62FADXX:1:1101:6942:82021	99	Xist	444	255	73M	=	856	485	TCTAAACTTGCCCATCTGGGCTGTGGATACCTGCTTTTATTCTTTTTTTCTTCTCCTTAGCCCATCGGGGCCA	DDDDDHFDFHFIDEHEIIIIIIIHHEFHGIIIIIIIIIHIIIIIIIIII@FH@G@=CE@=CDEACHDBDCBB8	AS:i:146	XN:i:0	XM:i:0	XO:i:0	XG:i:0	NM:i:0	MD:Z:73	YS:i:146	YT:Z:CP
HWI-D00306:376:HA62FADXX:1:1101:6942:82021	147	Xist	856	255	73M	=	444	-485	TGCTCTTAAACTGAGTGGGTGTTCAGGGCGTGGAGAGCCCGCGTCCGCCATTATGGCTTCTGCGTGATACGGC	:<:>4A:C>:>><0<2@89:3C<8-DB77A:CAA<8;A=AA@AFJJIFJJIJJJJJIIJJJJJHHHHHFFFFF	AS:i:146	XN:i:0	XM:i:0	XO:i:0	XG:i:0	NM:i:0	MD:Z:73	YS:i:146	YT:Z:CP
HWI-D00306:376:HA62FADXX:1:1101:16907:82473	99	Xist	850	255	1S72M	=	856	80	GCGACTTTGCTCTTAAACTGAGTGGGTGTTCAGGGCGTGGAGAGCCCGCGTCCGCCATTATGGCTTCTGCGTG	FFFFFHHHHHJJJJJIIJJJIJHGHIHIIJJJGIJJJIJJJJJHHHHFDDBDDDDDDDDDEDDDDDDDDDDBD	AS:i:144	XN:i:0	XM:i:0	XO:i:0	XG:i:0	NM:i:0	MD:Z:72	YS:i:142	YT:Z:CP
HWI-D00306:376:HA62FADXX:1:1101:16907:82473	147	Xist	856	255	73M	=	850	-80	TGCTCTTAAACTGAGTGGGTGTTCAGGGCGTGGAGAGCCCGCTTCCGCCATTATGGCTTCTGCGTGATACGGC	43AA>@4A::433+2(7@9@>:,58@?6?@6@6?;9:GA@87(?IJJJJJJIIJJIJIJJJJJHDGHGFFFFF	AS:i:142	XN:i:0	XM:i:1	XO:i:0	XG:i:0	NM:i:1	MD:Z:42G30	YS:i:144	YT:Z:CP
HWI-D00306:376:HA62FADXX:1:1101:15923:82989	99	Xist	660	255	73M	=	856	269	TTCTTTTGCCCATCGGGGCTGTGGATACCTGCTTTAAATTTTTTTTTTCACGGCCCAACGGGGCGCTTGGTGG	FFFFFHHHHHIJJJJIIIJJJHIJJJJJJJIJJJJJJIIJJJJJJEFBECDDDDDDD@DDBDDDDDDDDD:??	AS:i:146	XN:i:0	XM:i:0	XO:i:0	XG:i:0	NM:i:0	MD:Z:73	YS:i:138	YT:Z:CP
HWI-D00306:376:HA62FADXX:1:1101:15923:82989	147	Xist	856	255	73M	=	660	-269	TGCTCTTAAACTGAGTGGGTGTTCTGGGGGTGGAGAGCCCGCGTCCGCCATTATGGCTTCTGCGTGATACGGC	################@?9A93+(&:0&(A>?::9/;A:4A;EHIHGGGFJJJJIIIIHDHIIHDHHFDDFDD	AS:i:138	XN:i:0	XM:i:2	XO:i:0	XG:i:0	NM:i:2	MD:Z:24A3C44	YS:i:146	YT:Z:CP
HWI-D00306:376:HA62FADXX:1:1101:18313:83099	99	Xist	647	18	3S51M1I18M	=	856	285	TATTTTTTTTTTCTTTTTCTTTTGCCCATCGGGGCTGTGGATACCTGCTTTAAATTTTTTTTTTTCACGGCCC	FFFFFHHHHHJJFHIJJJIJJJJJIJIIIJJJJJHHHHHFBEEFEEEEDEDCCCDEDDDDDDDDDCCDDDDDB	AS:i:130	XS:i:55	XN:i:0	XM:i:0	XO:i:1	XG:i:1	NM:i:1	MD:Z:69	YS:i:146	YT:Z:CP
HWI-D00306:376:HA62FADXX:1:1101:18313:83099	147	Xist	856	18	73M	=	647	-285	TGCTCTTAAACTGAGTGGGTGTTCAGGGCGTGGAGAGCCCGCGTCCGCCATTATGGCTTCTGCGTGATACGGC	33A>4A@>>4(>3+08789>(>3A@D?7<9>>3><3;CB@;;6@IIIJJJIIJJJIJJJJJJJGGGHHFFFFF	AS:i:146	XN:i:0	XM:i:0	XO:i:0	XG:i:0	NM:i:0	MD:Z:73	YS:i:130	YT:Z:CP
HWI-D00306:376:HA62FADXX:1:1101:18313:83099	355	Xist	451	18	21S42M10S	=	856	499	TATTTTTTTTTTCTTTTTCTTTTGCCCATCGGGGCTGTGGATACCTGCTTTAAATTTTTTTTTTTCACGGCCC	FFFFFHHHHHJJFHIJJJIJJJJJIJIIIJJJJJHHHHHFBEEFEEEEDEDCCCDEDDDDDDDDDCCDDDDDB	AS:i:55	XS:i:55	XN:i:0	XM:i:4	XO:i:0	XG:i:0	NM:i:4	MD:Z:9T20T1T1C7	YS:i:146	YT:Z:CP
HWI-D00306:376:HA62FADXX:1:1101:18313:83099	403	Xist	856	18	73M	=	451	-499	TGCTCTTAAACTGAGTGGGTGTTCAGGGCGTGGAGAGCCCGCGTCCGCCATTATGGCTTCTGCGTGATACGGC	33A>4A@>>4(>3+08789>(>3A@D?7<9>>3><3;CB@;;6@IIIJJJIIJJJIJJJJJJJGGGHHFFFFF	AS:i:146	XN:i:0	XM:i:0	XO:i:0	XG:i:0	NM:i:0	MD:Z:73	YS:i:55	YT:Z:CP
HWI-D00306:376:HA62FADXX:1:1101:18313:83099	355	Xist	481	18	13M1I37M22S	=	856	448	TATTTTTTTTTTCTTTTTCTTTTGCCCATCGGGGCTGTGGATACCTGCTTTAAATTTTTTTTTTTCACGGCCC	FFFFFHHHHHJJFHIJJJIJJJJJIJIIIJJJJJHHHHHFBEEFEEEEDEDCCCDEDDDDDDDDDCCDDDDDB	AS:i:47	XS:i:55	XN:i:0	XM:i:6	XO:i:1	XG:i:1	NM:i:7	MD:Z:4C10C2C2A12C0A14	YS:i:146	YT:Z:CP
HWI-D00306:376:HA62FADXX:1:1101:18313:83099	403	Xist	856	18	73M	=	481	-448	TGCTCTTAAACTGAGTGGGTGTTCAGGGCGTGGAGAGCCCGCGTCCGCCATTATGGCTTCTGCGTGATACGGC	33A>4A@>>4(>3+08789>(>3A@D?7<9>>3><3;CB@;;6@IIIJJJIIJJJIJJJJJJJGGGHHFFFFF	AS:i:146	XN:i:0	XM:i:0	XO:i:0	XG:i:0	NM:i:0	MD:Z:73	YS:i:47	YT:Z:CP
HWI-D00306:376:HA62FADXX:1:1101:4564:83563	99	Xist	773	255	73M	=	856	156	ATCTATGCCTCTTATTTGCGTGTACTGTTGCTGCTGATCGTTTGGTGCTGTGTGAGTGAACCTATGGCTTAGA	FFFFFGHHHHJJJJJJJJJJHIIJJIJJJJJJJJJJJJJJJJJJJDHIIJHIHIJJFHIJIJJJJJJHHHHGF	AS:i:146	XN:i:0	XM:i:0	XO:i:0	XG:i:0	NM:i:0	MD:Z:73	YS:i:142	YT:Z:CP
HWI-D00306:376:HA62FADXX:1:1101:4564:83563	147	Xist	856	255	73M	=	773	-156	TGCTCTTAAACTGAGTGGGTGTTCGGGGCGTGGAGAGCCCGCGTCCGCCATTATGGCTTCTGCGTGATACGGC	#####A:CC::33(<2B?95&0)&&B<0,?:A:(9''B=8@4D:JJJJJJJJJJJJIJJIJJJHHHHHDFFDD	AS:i:142	XN:i:0	XM:i:1	XO:i:0	XG:i:0	NM:i:1	MD:Z:24A48	YS:i:146	YT:Z:CP
HWI-D00306:376:HA62FADXX:1:1101:18703:83846	99	Xist	782	255	1S72M	=	856	148	TTCTTATTTGCGTGTACTGTTGCTGCTGATCGTTTGGTGCTGTGTGAGTGAACCTATGGCTTAGAAAAACGAC	FFFFFHHGHHJJIIJJJJJIIIIJJJJJJJJJJJIIJDGGIJHGJJJJFHJJJJJJJJIIIJJIJJHHHHFFD	AS:i:144	XN:i:0	XM:i:0	XO:i:0	XG:i:0	NM:i:0	MD:Z:72	YS:i:146	YT:Z:CP
HWI-D00306:376:HA62FADXX:1:1101:18703:83846	147	Xist	856	255	73M	=	782	-148	TGCTCTTAAACTGAGTGGGTGTTCAGGGCGTGGAGAGCCCGCGTCCGCCATTATGGCTTCTGCGTGATACGGC	########B@>99(02@83:3>325BB78?:?>55'8>:;@A?@IJIIJIJJJJJIJIJIJJJHGHHHFFFFF	AS:i:146	XN:i:0	XM:i:0	XO:i:0	XG:i:0	NM:i:0	MD:Z:73	YS:i:144	YT:Z:CP
HWI-D00306:376:HA62FADXX:1:1101:11241:84389	99	Xist	700	255	73M	=	856	229	TTTTTTTTCACGGCCCAACGGGGCGCTTGGTGGATGGAAATATGGTTTTGTGAGTTATTGCACTACCTGGAAT	FFFFFGHFFHJGHIIHEIFHIIIJDDDDDB>?BBDDDDCDCCEDDACDDDBCDDDEDEDDDDDDDDCCDDDDD	AS:i:146	XN:i:0	XM:i:0	XO:i:0	XG:i:0	NM:i:0	MD:Z:73	YS:i:134	YT:Z:CP
HWI-D00306:376:HA62FADXX:1:1101:11241:84389	147	Xist	856	255	73M	=	700	-229	TGCTCTTAAACTGCGTGGGTTTTCAGGGCGTGAAGAGCCCGCGTCCGCCATTATGGCTTCTGCGTGATACGGC	#####################################CA;;@?0GFIFIIGHHIHF@IHIGHGFFHHHDDDD?	AS:i:134	XN:i:0	XM:i:3	XO:i:0	XG:i:0	NM:i:3	MD:Z:13A6G11G40	YS:i:146	YT:Z:CP
HWI-D00306:376:HA62FADXX:1:1101:15226:84256	99	Xist	815	255	73M	=	856	114	TGGTGCTGTGTGAGTGAACCTATGGCTTAGAAAAACGACTTTGCTCTTAAACTGAGTGGGTGTTCAGGGCGTG	DDFDDHHHHHHHIIGIJJIJJJJJIJJJJJJJJJJJJJJJJJJIJJJJJJIJJJJIGHIJHHHHHFFFFFDBB	AS:i:146	XN:i:0	XM:i:0	XO:i:0	XG:i:0	NM:i:0	MD:Z:73	YS:i:146	YT:Z:CP
HWI-D00306:376:HA62FADXX:1:1101:15226:84256	147	Xist	856	255	73M	=	815	-114	TGCTCTTAAACTGAGTGGGTGTTCAGGGCGTGGAGAGCCCGCGTCCGCCATTATGGCTTCTGCGTGATACGGC	####@A>CDDCCC<??DBA@>A9<5B@78<5CC><8;B=8FFDDIJJIIGHJJJJJJJIHJJJHGHHGDFFFF	AS:i:146	XN:i:0	XM:i:0	XO:i:0	XG:i:0	NM:i:0	MD:Z:73	YS:i:146	YT:Z:CP
HWI-D00306:376:HA62FADXX:1:1101:6715:84655	99	Xist	717	255	73M	=	856	212	ACGGGGCGCTTGGTGGATGGAAATATGGTTTTGTGAGTTATTGCACTACCTGGAATATCTATGCCTCTTATTT	FDDFFHGHHHIJJDGIHIIJGHJJJJJJFHIJJJJGHHHHHHHFFFFFFDEEEEDDCEFEEFEDDDDDDDCDE	AS:i:146	XN:i:0	XM:i:0	XO:i:0	XG:i:0	NM:i:0	MD:Z:73	YS:i:142	YT:Z:CP
HWI-D00306:376:HA62FADXX:1:1101:6715:84655	147	Xist	856	255	73M	=	717	-212	TGCTCTTAAACTGGGTGGGTGTTCAGGGCGTGGAGAGCCCGCGTCCGCCATTATGGCTTCTGCGTGATACGGC	3<CCCA>@:+880&+(;@<33@925B?0(<(>5,,'8A=48A@FIIJIIHHGJIHEJJJIJIGBHDHHDDDDD	AS:i:142	XN:i:0	XM:i:1	XO:i:0	XG:i:0	NM:i:1	MD:Z:13A59	YS:i:146	YT:Z:CP
HWI-D00306:376:HA62FADXX:1:1101:20288:84569	99	Xist	644	255	73M	=	856	285	TTATTTTTTTTTCTTTTTCTTTTGCCCATCGGGGCTGTGGATACCTGCTTTAAATTTTTTTTTTCACGGCCCA	FFFFFHHHHHJJIJJJJJJJJJJJJJJJJJJJJJJJJIHHHHHHFFFFFEEDDEEEDDDDDDDDDDDDDDDDD	AS:i:146	XN:i:0	XM:i:0	XO:i:0	XG:i:0	NM:i:0	MD:Z:73	YS:i:146	YT:Z:CP
HWI-D00306:376:HA62FADXX:1:1101:20288:84569	147	Xist	856	255	73M	=	644	-285	TGCTCTTAAACTGAGTGGGTGTTCAGGGCGTGGAGAGCCCGCGTCCGCCATTATGGCTTCTGCGTGATACGGC	:3:>4A@:4(:99(??<<3:3@985D?75<:C::5/3>B@<@FFJIIFJIHJIJJIIJJJJJJHHGHHFFFFD	AS:i:146	XN:i:0	XM:i:0	XO:i:0	XG:i:0	NM:i:0	MD:Z:73	YS:i:146	YT:Z:CP
HWI-D00306:376:HA62FADXX:1:1101:8603:85795	99	Xist	782	255	73M	=	856	147	TCTTATTTGCGTGTACTGTTGCTGCTGATCGTTTGGTGCTGTGTGAGTGAACCTATGGCTTAGAAAAACGACT	FFFFFHHHHHJFHHIJIJJJJJJJIJJIJJJHIJJJFGIJJJJJJJJFHIHIJJJJJJIJJJJJJJHHHFFDD	AS:i:146	XN:i:0	XM:i:0	XO:i:0	XG:i:0	NM:i:0	MD:Z:73	YS:i:146	YT:Z:CP
HWI-D00306:376:HA62FADXX:1:1101:8603:85795	147	Xist	856	255	73M	=	782	-147	TGCTCTTAAACTGAGTGGGTGTTCAGGGCGTGGAGAGCCCGCGTCCGCCATTATGGCTTCTGCGTGATACGGC	####CA:@:+4(98?<B?9C>@<<5B?55<:?55,''AA8;AFDJJJJIIJGIJIJIJIIJJJHHHHHFFFFF	AS:i:146	XN:i:0	XM:i:0	XO:i:0	XG:i:0	NM:i:0	MD:Z:73	YS:i:146	YT:Z:CP
HWI-D00306:376:HA62FADXX:1:1101:14602:85913	99	Xist	420	255	73M	=	856	509	TTTTTTTTTCTTATTATTTTTTTTTCTAAACTTGCCCATCTGGGCTGTGGTTACCTGCTTTTATTCTTTTTTT	DDA??@:?0?DEBDDHGIIIIIIIIIECCACEB@C@DECCCCC@?CBB33,8(,,::<@CCC3>>ACCCCCB<	AS:i:141	XN:i:0	XM:i:1	XO:i:0	XG:i:0	NM:i:1	MD:Z:50A22	YS:i:134	YT:Z:CP
HWI-D00306:376:HA62FADXX:1:1101:14602:85913	147	Xist	856	255	73M	=	420	-509	TGCTTTTAAACTGAGTGGGTGTTAGGGGCGTGGAGAGCCCGCGTCCGCCATTATGGCTTCTGCGTGATACGGC	###############################?3:<39<=/A;@:IGEFIHHCEEGE;GGGGIIHHDDFADDDD	AS:i:134	XN:i:0	XM:i:3	XO:i:0	XG:i:0	NM:i:3	MD:Z:4C18C0A48	YS:i:141	YT:Z:CP
HWI-D00306:376:HA62FADXX:1:1101:13809:86608	99	Xist	766	255	24S49M	=	856	187	ACACGACGCTCTTCCGATCTATGTCTGGAATATCTATGCCTCTTATTTGCGTGTACTGTTGCTGCTGATCGTT	FFFFFHHFHHJJJJJJJJJJJJJJJJJJJJJJJJJJJJJJJJJJJJIJJJJIIGHHHHHHFFFFFFEEEEDCD	AS:i:98	XN:i:0	XM:i:0	XO:i:0	XG:i:0	NM:i:0	MD:Z:49	YS:i:146	YT:Z:CP
HWI-D00306:376:HA62FADXX:1:1101:13809:86608	147	Xist	856	255	73M	=	766	-187	TGCTCTTAAACTGAGTGGGTGTTCAGGGCGTGGAGAGCCCGCGTCCGCCATTATGGCTTCTGCGTGATACGGC	:<A::@>@:++(3++(@?93::++&B?5(<(C>?</?><8B>HGIJJJIIFJJJJJJIGEJJJHHHHHFFFFF	AS:i:146	XN:i:0	XM:i:0	XO:i:0	XG:i:0	NM:i:0	MD:Z:73	YS:i:98	YT:Z:CP
HWI-D00306:376:HA62FADXX:1:1101:3101:87992	99	Xist	706	255	73M	=	856	223	TTCACGGCCCAACGGGGCGCTTGGTGGATGGAAATATGGTTTTGTGAGTTATTGCACTACCTGGAATATCTAT	FFFFFHHHHHJJJJJJJJJJJJJJCEIEGHHHHFFFFFFFEEDEDDDDCDCEDDDDDDDDDDDDBDDDEEEEE	AS:i:146	XN:i:0	XM:i:0	XO:i:0	XG:i:0	NM:i:0	MD:Z:73	YS:i:142	YT:Z:CP
HWI-D00306:376:HA62FADXX:1:1101:3101:87992	147	Xist	856	255	73M	=	706	-223	TGCTCTTAAACTGAGTGGGTGTTCAGGGGGTGGAGAGCCCGCGTCCGCCATTATGGCTTCTGCGTGATACGGC	############################################IGIIGGIHEGJIIHIHJIGDHGHFAFFFD	AS:i:142	XN:i:0	XM:i:1	XO:i:0	XG:i:0	NM:i:1	MD:Z:28C44	YS:i:146	YT:Z:CP
HWI-D00306:376:HA62FADXX:1:1101:2138:88421	99	Xist	696	255	73M	=	856	233	AATTTTTTTTTTCACGGCCCAACGGGGCGCTTGGTGGATGGAAATATGGTTTTGTGAGTTATTGCACTACCTG	FFFFFHHHHHJJJJJHGIJJJJIJJJJHDDDDDD:?DDDDDDDDDDEEC@CDDBACDDDEDEDDDDDDDDDDD	AS:i:146	XN:i:0	XM:i:0	XO:i:0	XG:i:0	NM:i:0	MD:Z:73	YS:i:146	YT:Z:CP
HWI-D00306:376:HA62FADXX:1:1101:2138:88421	147	Xist	856	255	73M	=	696	-233	TGCTCTTAAACTGAGTGGGTGTTCAGGGCGTGGAGAGCCCGCGTCCGCCATTATGGCTTCTGCGTGATACGGC	43AC@CC@>+4A9(2+5<+33>?80DB9<<:CAA?8;DE@BGHIJIJJJJJJJJJJJJJJJJJHGHHHFFFFD	AS:i:146	XN:i:0	XM:i:0	XO:i:0	XG:i:0	NM:i:0	MD:Z:73	YS:i:146	YT:Z:CP
HWI-D00306:376:HA62FADXX:1:1101:2427:89096	99	Xist	843	255	73M	=	856	86	AGAAAAACGACTTTGCTCTTAAACTGAGTGGGTGTTCAGGGCGTGGAGAGCCCGCGTCCGCCATTATGGCTTC	FFFFFHHHHHJJJJJJJJJJJJJJJJIJJJJJGHJJJIIJJJJJIJIJJJHHHFFDDDDDDDDDDDEDDDDD<	AS:i:146	XN:i:0	XM:i:0	XO:i:0	XG:i:0	NM:i:0	MD:Z:73	YS:i:146	YT:Z:CP
HWI-D00306:376:HA62FADXX:1:1101:2427:89096	147	Xist	856	255	73M	=	843	-86	TGCTCTTAAACTGAGTGGGTGTTCAGGGCGTGGAGAGCCCGCGTCCGCCATTATGGCTTCTGCGTGATACGGC	##############?<D@9>::+(-@8&5<5A::938BB58AD@JIIJJJJIJJJJJJJJJJJGHHHHFFFFF	AS:i:146	XN:i:0	XM:i:0	XO:i:0	XG:i:0	NM:i:0	MD:Z:73	YS:i:146	YT:Z:CP
HWI-D00306:376:HA62FADXX:1:1101:12790:89485	99	Xist	726	255	1S72M	=	856	204	TTTGGTGGATGGAAATATGGTTTTGTGAGTTATTGCACTACCTGGAATATCTATGCCTCTTATTTGCGTGTAC	FFFFFAFHHFIICGIJJIJICHIJJHGGIFIIJJJJJJJIIIIJJIIJJIJJJIJJIJJHJIGGIJIJIHEFH	AS:i:144	XN:i:0	XM:i:0	XO:i:0	XG:i:0	NM:i:0	MD:Z:72	YS:i:138	YT:Z:CP
HWI-D00306:376:HA62FADXX:1:1101:12790:89485	147	Xist	856	255	73M	=	726	-204	TGCTCTTAACCTGAGTGGGTGTTCGGGGCGTGGAGAGCCCGCGTCCGCCATTATGGCTTCTGCGTGATACGGC	3C@>>A:>4((>9(?8B?905@95&B?5(<:5>59'3''6A>FBHGGF@EHEGHHHEIGBGGGHDHHD<FEFF	AS:i:138	XN:i:0	XM:i:2	XO:i:0	XG:i:0	NM:i:2	MD:Z:9A14A48	YS:i:144	YT:Z:CP
HWI-D00306:376:HA62FADXX:1:1101:1926:89603	99	Xist	736	255	73M	=	856	193	GAAATATGGTTTTGTGAGTTATTGCACTACCTGGAATATCTATGCCTCTTATTTGCGTGTACTGTTGCTGCTG	FFFFFHHHHFHIJJJIGIHHJJJJJJJJJJJJJJJJJJJJFJJJJJJJJJJJJJJJJIIJJJJJIIJJJJHHH	AS:i:146	XN:i:0	XM:i:0	XO:i:0	XG:i:0	NM:i:0	MD:Z:73	YS:i:142	YT:Z:CP
HWI-D00306:376:HA62FADXX:1:1101:1926:89603	147	Xist	856	255	73M	=	736	-193	TGCTCTTAAACGGAGTGGGTGTTCAGGGCGTGGAGAGCCCGCGTCCGCCATTATGGCTTCTGCGTGATACGGC	##############?<BBCC@CA85B?98A:A>?9'/A:/FFF?IIIJJIJJJJJJIJJIIFIHHHHHFFFFF	AS:i:142	XN:i:0	XM:i:1	XO:i:0	XG:i:0	NM:i:1	MD:Z:11T61	YS:i:146	YT:Z:CP
HWI-D00306:376:HA62FADXX:1:1101:6474:89761	99	Xist	699	255	73M	=	856	230	TTTTTTTTTCACGGCCCAACGGGGCGCTTGGTGGATGGAAATATGGTTTTGTGAGTTATTGCACTACCTGGAA	FFFFFHHHGFDGHIJJIIJGIJJJECBBDDD:?BACCDDDCCACEC@CDDB?CADDEDDDCDCDCDDDCCDDC	AS:i:146	XN:i:0	XM:i:0	XO:i:0	XG:i:0	NM:i:0	MD:Z:73	YS:i:139	YT:Z:CP
HWI-D00306:376:HA62FADXX:1:1101:6474:89761	147	Xist	856	255	73M	=	699	-230	TGCTCTTAAACTGAGTGGGTGTTAAGGGCGTGGAGAGCCCGCGTCCGCCATTATGGCTTCTGCGTGATACGGC	#######AA>:99+2(<83:(>>?-@B@8A>?>:9/8AE@;-(@JJJJIIJJJJJJIJIJJJJHHGHHFFFFF	AS:i:139	XN:i:0	XM:i:1	XO:i:0	XG:i:0	NM:i:1	MD:Z:23C49	YS:i:146	YT:Z:CP
HWI-D00306:376:HA62FADXX:1:1101:3727:90248	99	Xist	695	255	73M	=	856	234	AAATTTTTTTTTTCACGGCCCAACGGGGCGCTTGGTGGATGGAAATATGGTTTTGTGAGTTATTGCACTACCT	FFFFFHHHHHIJJGHGGHJIJJJIHHIIHBDBDDD:?BBCCDCCCDDDDC9AAB<<?@C>ACDCDD>CCDDDD	AS:i:146	XN:i:0	XM:i:0	XO:i:0	XG:i:0	NM:i:0	MD:Z:73	YS:i:121	YT:Z:CP
HWI-D00306:376:HA62FADXX:1:1101:3727:90248	147	Xist	856	255	73M	=	695	-234	TGCTCTTAACCGGAGTGGGTGTTCAGGGGGGGGAGGGCCCGCGACCGCCATTATGGCTTCTGCGTGATACGGC	#####################################B;'5;00GGJIGIHIIHCGGCGIHGHHAHHD@FFFF	AS:i:121	XN:i:0	XM:i:6	XO:i:0	XG:i:0	NM:i:6	MD:Z:9A1T16C1T4A7T29	YS:i:146	YT:Z:CP
HWI-D00306:376:HA62FADXX:1:1101:3198:90189	99	Xist	772	255	73M	=	856	157	TATCTATGCCTCTTATTTGCGTGTACTGTTGCTGCTGATCGTTTGGTGCTGTGTGAGTGAACCTATGGCTTAG	FFFFFHHHHHJJJJJJJJIJJFHIIJJHFHIIJJJJIJIIJGHIJGDGGIIJIFHIIDHEGGIIJIIJHGHFB	AS:i:146	XN:i:0	XM:i:0	XO:i:0	XG:i:0	NM:i:0	MD:Z:73	YS:i:138	YT:Z:CP
HWI-D00306:376:HA62FADXX:1:1101:3198:90189	147	Xist	856	255	73M	=	772	-157	TGCTCTTAAAGTGAGTGGGTGTTCAGGGCGTGGAGAGCCCGTGTCCGCCATTATGGCTTCTGCGTGATACGGC	###############################################BAA<BBBBA;AAAC?+7CBBA<AA=A	AS:i:138	XN:i:0	XM:i:2	XO:i:0	XG:i:0	NM:i:2	MD:Z:10C30C31	YS:i:146	YT:Z:CP
HWI-D00306:376:HA62FADXX:1:1101:19819:90164	99	Xist	771	255	73M	=	856	158	ATATCTATGCCTCTTATTTGCGTGTACTGTTGCTGCTGATCGTTTGGTGCTGTGTGAGTGAACCTATGGCTTA	FFFFFHFHHHGIJJJIJJJJJJHIJGIJIIIGJJJIJJJGIJIJJJJFGIIJHIIJJEFHIJJIJJJJHHHHF	AS:i:146	XN:i:0	XM:i:0	XO:i:0	XG:i:0	NM:i:0	MD:Z:73	YS:i:138	YT:Z:CP
HWI-D00306:376:HA62FADXX:1:1101:19819:90164	147	Xist	856	255	73M	=	771	-158	TGCTCTTAAATTGGGTGGGTGTTCAGGGCGTGGAGAGCCCGCGTCCGCCATTATGGCTTCTGCGTGATACGGC	################@?9A:3+(&8@7?<::((('33:;A;6@@0CEFBFBDHDGGHGEIHBGHHHGFDFDB	AS:i:138	XN:i:0	XM:i:2	XO:i:0	XG:i:0	NM:i:2	MD:Z:10C2A59	YS:i:146	YT:Z:CP
HWI-D00306:376:HA62FADXX:1:1101:16471:90806	99	Xist	741	255	73M	=	856	188	ATGGTTTTGTGAGTTATTGCACTACCTGGAATATCTATGCCTCTTATTTGCGTGTACTGTTGCTGCTGATCGT	DDDFEHHHHGJJJIJIJIJIJJJIJJJJJIJJIJIJJJJJJJJJJJJJJJIJHJJIIJIFHJJJJIJJJIIGH	AS:i:146	XN:i:0	XM:i:0	XO:i:0	XG:i:0	NM:i:0	MD:Z:73	YS:i:146	YT:Z:CP
HWI-D00306:376:HA62FADXX:1:1101:16471:90806	147	Xist	856	255	73M	=	741	-188	TGCTCTTAAACTGAGTGGGTGTTCAGGGCGTGGAGAGCCCGCGTCCGCCATTATGGCTTCTGCGTGATACGGC	3<>>:>@A:+439(8<B@<>3:(+&<?51?>>:(9/BA=<FA<DJIIJIJJIJIIGIJFIJJJHHGGHDFFFD	AS:i:146	XN:i:0	XM:i:0	XO:i:0	XG:i:0	NM:i:0	MD:Z:73	YS:i:146	YT:Z:CP
HWI-D00306:376:HA62FADXX:1:1101:16367:91249	99	Xist	698	255	2S71M	=	856	233	ATTTTTTTTTTTCACGGCCCAACGGGGCGCTTGGTGGATGGAAATATGGTTTTGTGAGTTATTGCACTACCTG	FFFFFHHHHHJJIJJJFJJIIJIHJIHBBBDDBD>@DACCDCDDDCDEDCDDDBACDDDEDEDDDDDDDDDDD	AS:i:142	XN:i:0	XM:i:0	XO:i:0	XG:i:0	NM:i:0	MD:Z:71	YS:i:142	YT:Z:CP
HWI-D00306:376:HA62FADXX:1:1101:16367:91249	147	Xist	856	255	73M	=	698	-233	TGCTCTTAAACTGAGTGGGTGTTCAGGGCGTGGAGACCCCGCGTCCGCCATTATGGCTTCTGCGTGATACGGC	#####A>:4(>>?<87B<933>9A5:2&<?8883)''BB<;;06GHCJIJJJJGIIIGFGIGGHHHHHDFFFF	AS:i:142	XN:i:0	XM:i:1	XO:i:0	XG:i:0	NM:i:1	MD:Z:36G36	YS:i:142	YT:Z:CP
HWI-D00306:376:HA62FADXX:1:1101:4134:91253	99	Xist	584	255	71M2S	=	856	345	GGATACCTGCGTTTAGTCTTTTTTTCCCATGCCCAACGGGGCCTCGGATACCTGCTGTTATTATTTTTTTTCT	FFFFFHHHHHJJIJIJIJJJJJJJJJJIJJJJJJJJJJJJJJHHHHFFFDEEEEDDDDDDEDDEFEEDDDDDD	AS:i:142	XN:i:0	XM:i:0	XO:i:0	XG:i:0	NM:i:0	MD:Z:71	YS:i:146	YT:Z:CP
HWI-D00306:376:HA62FADXX:1:1101:4134:91253	147	Xist	856	255	73M	=	584	-345	TGCTCTTAAACTGAGTGGGTGTTCAGGGCGTGGAGAGCCCGCGTCCGCCATTATGGCTTCTGCGTGATACGGC	#######DC>:39(28<?9:3>985B<0(9(?:55,'A845;(?JIJIGHGBJIJIIJIHIIJGHHGHFFEDD	AS:i:146	XN:i:0	XM:i:0	XO:i:0	XG:i:0	NM:i:0	MD:Z:73	YS:i:142	YT:Z:CP
HWI-D00306:376:HA62FADXX:1:1101:2606:91519	99	Xist	421	21	2S71M	=	856	510	TCTTTTTTTTCTTATTATTTTTTTTTCTAAACTTGCCCATCTGGGCTGTGGATACCTGCTTTTATTCTTTTTT	DD?BBDBDAHGGIEHIGHIIIIIIIIIGICFIIGIEHIHEBH@E<=@>B>3(;(--;;;@CCC:@CDDCCCCB	AS:i:142	XS:i:55	XN:i:0	XM:i:0	XO:i:0	XG:i:0	NM:i:0	MD:Z:71	YS:i:142	YT:Z:CP
HWI-D00306:376:HA62FADXX:1:1101:2606:91519	147	Xist	856	21	73M	=	421	-510	TGCTCTTAAACTGAGTGGGTGTTCAGGGCGTGGAGCGCCCGCGTCCGCCATTATGGCTTCTGCGTGATACGGC	##@:3A>A@:(++(<8)(3>::92&7<5<?>B753'39:4;4@DDDAGEDC>HGGFDF@@AHECADDADDDDD	AS:i:142	XN:i:0	XM:i:1	XO:i:0	XG:i:0	NM:i:1	MD:Z:35A37	YS:i:142	YT:Z:CP
HWI-D00306:376:HA62FADXX:1:1101:2606:91519	355	Xist	641	21	11S16M1D5M2D41M	=	856	299	TCTTTTTTTTCTTATTATTTTTTTTTCTAAACTTGCCCATCTGGGCTGTGGATACCTGCTTTTATTCTTTTTT	DD?BBDBDAHGGIEHIGHIIIIIIIIIGICFIIGIEHIHEBH@E<=@>B>3(;(--;;;@CCC:@CDDCCCCB	AS:i:55	XS:i:55	XN:i:0	XM:i:7	XO:i:2	XG:i:3	NM:i:10	MD:Z:16^T1T0T0T1^TT9G20A1A1T6	YS:i:142	YT:Z:CP
HWI-D00306:376:HA62FADXX:1:1101:2606:91519	403	Xist	856	21	73M	=	641	-299	TGCTCTTAAACTGAGTGGGTGTTCAGGGCGTGGAGCGCCCGCGTCCGCCATTATGGCTTCTGCGTGATACGGC	##@:3A>A@:(++(<8)(3>::92&7<5<?>B753'39:4;4@DDDAGEDC>HGGFDF@@AHECADDADDDDD	AS:i:142	XN:i:0	XM:i:1	XO:i:0	XG:i:0	NM:i:1	MD:Z:35A37	YS:i:55	YT:Z:CP
HWI-D00306:376:HA62FADXX:1:1101:3471:91731	99	Xist	693	255	5M1I67M	=	856	236	TTAAATTTTTTTTTTTCACGGCCCAACGGGGCGCTTGGTGGATGGAAATATGGTTTTGTGAGTTATTGCACTA	FFFFFHHHHHJIJJJJJJJJGIJJJJJJJHHFDDDDDD8@@BCCD9@CCCDEC>CBBDACCDCDCCCDDCCDC	AS:i:136	XN:i:0	XM:i:0	XO:i:1	XG:i:1	NM:i:1	MD:Z:72	YS:i:138	YT:Z:CP
HWI-D00306:376:HA62FADXX:1:1101:3471:91731	147	Xist	856	255	73M	=	693	-236	TGCTCTTAAACGGAGTGGGTGTTCGGGGCGTGGAGAGCCCGCGTCCGCCATTATGGCTTCTGCGTGATACGGC	#########################B?55A>C@>5'9=:-'@6<GIIHGGGHEIIIHEEFGF@?DHFD@FFFD	AS:i:138	XN:i:0	XM:i:2	XO:i:0	XG:i:0	NM:i:2	MD:Z:11T12A48	YS:i:136	YT:Z:CP
HWI-D00306:376:HA62FADXX:1:1101:18707:92932	99	Xist	786	255	73M	=	856	143	ATTTGCGTGTACTGTTGCTGCTGATCGTTTGGTGCTGTGTGAGTGAACCTATGGCTTAGAAAAACGACTTTGC	FFFFFHHHHHJJJJIJJJJJGJJJJJJJJJJIHJJJJGIIGIJGHIIJJJIIIJJJJJJJJJJJHHHFFDEEE	AS:i:146	XN:i:0	XM:i:0	XO:i:0	XG:i:0	NM:i:0	MD:Z:73	YS:i:146	YT:Z:CP
HWI-D00306:376:HA62FADXX:1:1101:18707:92932	147	Xist	856	255	73M	=	786	-143	TGCTCTTAAACTGAGTGGGTGTTCAGGGCGTGGAGAGCCCGCGTCCGCCATTATGGCTTCTGCGTGATACGGC	#####@>@4(43<880B?9>@>3+&B?789(A:(5';CB;A8FAGIJIHJJJJJIHFIJJJJIHHHHHDFFDF	AS:i:146	XN:i:0	XM:i:0	XO:i:0	XG:i:0	NM:i:0	MD:Z:73	YS:i:146	YT:Z:CP
HWI-D00306:376:HA62FADXX:1:1101:5739:93162	99	Xist	734	255	73M	=	856	195	TGGAAATATGGTTTTGTGAGTTATTGCACTACCTGGAATATCTATGCCTCTTATTTGCGTGTACTGTTGCTGC	FFFFFHHHHHJHIJJJJJIJHJJJJJJJJJJJJJJIJJJJJJJJJJJJJJJJJJJJJJJHIIJJJJJJJJJJG	AS:i:146	XN:i:0	XM:i:0	XO:i:0	XG:i:0	NM:i:0	MD:Z:73	YS:i:146	YT:Z:CP
HWI-D00306:376:HA62FADXX:1:1101:5739:93162	147	Xist	856	255	73M	=	734	-195	TGCTCTTAAACTGAGTGGGTGTTCAGGGCGTGGAGAGCCCGCGTCCGCCATTATGGCTTCTGCGTGATACGGC	####@CAC@:AA9(8<B<333:385B?5<<:C@9<3/CA8F;?EJJIJJJJJJJJJIJJJJJJHHGHHDFFFF	AS:i:146	XN:i:0	XM:i:0	XO:i:0	XG:i:0	NM:i:0	MD:Z:73	YS:i:146	YT:Z:CP
HWI-D00306:376:HA62FADXX:1:1101:3750:93337	99	Xist	815	255	73M	=	856	114	TGGTGCTGTGTGAGTGAACCTATGGCTTAGAAAAACGACTTTGCTCTTAAACTGAGTGGGTGTTCAGGGCGTG	FFDDFFHFDFHGGIIGHIIIIGIIIGIIIHIII@HHIFIIIIIEHHEIIIICHHIGHIBHHGHHHHEFFFDDB	AS:i:146	XN:i:0	XM:i:0	XO:i:0	XG:i:0	NM:i:0	MD:Z:73	YS:i:134	YT:Z:CP
HWI-D00306:376:HA62FADXX:1:1101:3750:93337	147	Xist	856	255	73M	=	815	-114	TGCTCTAAAAATGAGTGGGTCTTCAGGGCGTGGAGAGCCCGCGTCCGCCATTATGGCTTCTGCGTGATACGGC	#####################################A=@4;??HG@GE?<HBIIHFDFC1EHHD?HF@:DDD	AS:i:134	XN:i:0	XM:i:3	XO:i:0	XG:i:0	NM:i:3	MD:Z:6T3C9G52	YS:i:146	YT:Z:CP
HWI-D00306:376:HA62FADXX:1:1101:10967:94146	99	Xist	528	255	1S24M1D48M	=	856	402	TTTTTTGTAAAAAAAAAAAAAAAAAAAAAAACCCTTTCCCGGCCCTTTGTGTCCTTGTTACCCCCCTTTTGGT	DDBBBDDFBB<F>DEBGHGIIHECBBBBBBB##########################################	AS:i:72	XN:i:0	XM:i:16	XO:i:1	XG:i:1	NM:i:17	MD:Z:24^C6A6T3T2A1C1G1A3C1G0A0T0A2T0G1G3A2	YS:i:146	YT:Z:CP
HWI-D00306:376:HA62FADXX:1:1101:10967:94146	147	Xist	856	255	73M	=	528	-402	TGCTCTTAAACTGAGTGGGTGTTCAGGGCGTGGAGAGCCCGCGTCCGCCATTATGGCTTCTGCGTGATACGGC	433AADCC@::>+(+8;?<A>A?8-B?5(?@CA??8BDHHGAA@IJIJJIJJJJIIIJIFIIJHGHFHDFFFF	AS:i:146	XN:i:0	XM:i:0	XO:i:0	XG:i:0	NM:i:0	MD:Z:73	YS:i:72	YT:Z:CP
HWI-D00306:376:HA62FADXX:1:1101:1599:94746	99	Xist	594	255	73M	=	856	335	GTTTAGTCTTTTTTTCCCATGCCCAACGGGGCCTCGGATACCTGCTGTTATTATTTTTTTTTCTTTTTCTTTT	FFFFFHHHHHJJJJJJJJJJJJJJJJJJJJJJJJJJJHJIJJJIHHHHHFFFFFFFEEDDDDDDDDDDDDDDD	AS:i:146	XN:i:0	XM:i:0	XO:i:0	XG:i:0	NM:i:0	MD:Z:73	YS:i:146	YT:Z:CP
HWI-D00306:376:HA62FADXX:1:1101:1599:94746	147	Xist	856	255	73M	=	594	-335	TGCTCTTAAACTGAGTGGGTGTTCAGGGCGTGGAGAGCCCGCGTCCGCCATTATGGCTTCTGCGTGATACGGC	#####C>A:(:>98??B?<:::325B@58<3A>?A8?DE@AFFAJJJJIJJJJJJIGJJJIIIFDGHHFFFFF	AS:i:146	XN:i:0	XM:i:0	XO:i:0	XG:i:0	NM:i:0	MD:Z:73	YS:i:146	YT:Z:CP
HWI-D00306:376:HA62FADXX:1:1101:16610:95294	99	Xist	773	255	73M	=	856	156	ATCTATGCCTCTTATTTGCGTGTACTGTTGCTGCTGATCGTTTGGTGCTGTGTGAGTGAACCTATGGCTTAGA	DDFFFHGDDHHHHIJIICHGHGFHEIHIIJJGIIJEIGGGHIHF@GHIGIEFCCGGBGGGJIIGHG>CHH>AD	AS:i:146	XN:i:0	XM:i:0	XO:i:0	XG:i:0	NM:i:0	MD:Z:73	YS:i:142	YT:Z:CP
HWI-D00306:376:HA62FADXX:1:1101:16610:95294	147	Xist	856	255	73M	=	773	-156	TGCTCTTAAACTGAGTGGGTGTTCAGGGCGTGGAGGGCCCGCGTCCGCCATTATGGCTTCTGCGTGATACGGC	##########################################HFD@><?E9FCHF<HE<?@>AFFC?>DDDD;	AS:i:142	XN:i:0	XM:i:1	XO:i:0	XG:i:0	NM:i:1	MD:Z:35A37	YS:i:146	YT:Z:CP
HWI-D00306:376:HA62FADXX:1:1101:8155:95625	99	Xist	529	255	73M	=	856	400	TTTTGTAAAAAAAAAAAAAAAAAAAAAAAAACCTTTCTCGGTCCTTCGGGTCCTCGGCTACCCCCGTTTAGGC	DDBDB?FHBDBGAGAEIGGIHF>@BBBBCB@B@CC@#####################################	AS:i:115	XN:i:0	XM:i:7	XO:i:0	XG:i:0	NM:i:7	MD:Z:23C20A5A6A4T0G7T1	YS:i:138	YT:Z:CP
HWI-D00306:376:HA62FADXX:1:1101:8155:95625	147	Xist	856	255	73M	=	529	-400	TGCTCTTAAACTGAGTGGGTGTTCAGGGCGTGGAGAGCCCGCGTCTGCCATTATGGCTTCTGCGTGATACGGC	@DDDADDDC@DDC?BDDDDCCCCBBDDDDDEEFFFEEJJIIIJJJIJJJIJJJJJIIIIIJJIHGHHHFFFFF	AS:i:138	XN:i:0	XM:i:1	XO:i:0	XG:i:0	NM:i:1	MD:Z:45C27	YS:i:115	YT:Z:CP
HWI-D00306:376:HA62FADXX:1:1101:15621:95722	99	Xist	810	255	73M	=	856	119	TCGTTTGGTGCTGTGTGAGTGAACCTATGGCTTAGAAAAACGACTTTGCTCTTAAACTGAGTGGGTGTTCAGG	FFFDDHHHDHIJIGHHIJIHIJJJJJIIJJJJJJJJJJJJJJIIJJJJJJJJIJJJJJJJJAHHHBDEDEEEE	AS:i:146	XN:i:0	XM:i:0	XO:i:0	XG:i:0	NM:i:0	MD:Z:73	YS:i:146	YT:Z:CP
HWI-D00306:376:HA62FADXX:1:1101:15621:95722	147	Xist	856	255	73M	=	810	-119	TGCTCTTAAACTGAGTGGGTGTTCAGGGCGTGGAGAGCCCGCGTCCGCCATTATGGCTTCTGCGTGATACGGC	DCA:4@:A>::+3(2(;<(:>@920BB:5<:C@3?8>=84@/@BGGIIIGJJJJJIJIHHJJJHGFHHDFFFF	AS:i:146	XN:i:0	XM:i:0	XO:i:0	XG:i:0	NM:i:0	MD:Z:73	YS:i:146	YT:Z:CP
HWI-D00306:376:HA62FADXX:1:1101:6574:96204	99	Xist	692	255	6M1I66M	=	856	237	TTTAAATTTTTTTTTTTCACGGCCCAACGGGGCGCTTGGTGGATGGAAATATGGTTTTGTGAGTTATTGCACT	FFFFFHHGHHJJJJJIIIJJJJJJJJJJJHHFDDDDDDDABDBCDDDDDDDEEDDDDDDDDCDCDDEDDDDDC	AS:i:136	XN:i:0	XM:i:0	XO:i:1	XG:i:1	NM:i:1	MD:Z:72	YS:i:136	YT:Z:CP
HWI-D00306:376:HA62FADXX:1:1101:6574:96204	147	Xist	856	255	73M	=	692	-237	TGCTCTTAAACTGAGTGGGTTTTTAGGGCGTGGAGAGCCCGCGTCCGCCATTATGGCTTCTGCGTGATACGGC	#######ADCC?9288<8&3(C<98B?5555C:>?;3B=4@;??JJJIJJIJJJJJIJJJIJJHHHHHDFFFD	AS:i:136	XN:i:0	XM:i:2	XO:i:0	XG:i:0	NM:i:2	MD:Z:20G2C49	YS:i:136	YT:Z:CP
HWI-D00306:376:HA62FADXX:1:1101:14100:96159	99	Xist	698	255	2S71M	=	856	233	TTTTTTTTTTTTCACGGCCCAACGGGGCGCTTGGTGGATGGAAATATGGTTTTGTGAGTTATTGCACTACCTG	FFFFFHHHHHJIDAGGIIJIGC;?DCD?B0@BBB38?8@CD?CC@>>CDCDDBD8?3>>CCDAC>4@CADDDD	AS:i:142	XN:i:0	XM:i:0	XO:i:0	XG:i:0	NM:i:0	MD:Z:71	YS:i:134	YT:Z:CP
HWI-D00306:376:HA62FADXX:1:1101:14100:96159	147	Xist	856	255	73M	=	698	-233	TGCTCTTAAACTGAGTGGGTGTTCAGGCCGTGGAGCCCCCGCGTCCGCCATTATGGCTTCTGCGTGATACGGC	43>A>C@>:(:?<2+(;8(::3(200)&?8>?<60&'CE;'5(:HFCHGEFBGEE<IHBIGDHFFAADDFDFF	AS:i:134	XN:i:0	XM:i:3	XO:i:0	XG:i:0	NM:i:3	MD:Z:27G7A0G36	YS:i:142	YT:Z:CP
HWI-D00306:376:HA62FADXX:1:1101:20679:96797	99	Xist	180	255	73M	=	856	749	AGATTTTTTTTTTGACATGTCCTCCATACTTTTTGATATTTGTAATATTTTCAGTCAATTTTTCATTTTTAAG	DDDDBBDBDDGGIGHIFGFDFHGIIEHGIIIIIIIIIIIIIIGEEICHHHHFEAD@@;BCECCC>CDDECBCC	AS:i:146	XN:i:0	XM:i:0	XO:i:0	XG:i:0	NM:i:0	MD:Z:73	YS:i:146	YT:Z:CP
HWI-D00306:376:HA62FADXX:1:1101:20679:96797	147	Xist	856	255	73M	=	180	-749	TGCTCTTAAACTGAGTGGGTGTTCAGGGCGTGGAGAGCCCGCGTCCGCCATTATGGCTTCTGCGTGATACGGC	@93C@A>A:+4>3(207<3:(@9+&980(9@A:59''<E@A88IDJIIIHIIIHBC3IHGIIHDHDBFDFDDD	AS:i:146	XN:i:0	XM:i:0	XO:i:0	XG:i:0	NM:i:0	MD:Z:73	YS:i:146	YT:Z:CP
HWI-D00306:376:HA62FADXX:1:1101:3185:97369	99	Xist	810	255	73M	=	856	119	TCGTTTGGTGCTGTGTGAGTGAACCTATGGCTTAGAAAAACGACTTTGCTCTTAAACTGAGTGGGTGTTCAGG	FFFDFHHHFHIJIHIDFIJCHHJJJJJJJIJJJJJJJJJJJJJJJJJJJJJJJJJJJIJJJCHHH@BBCEEDE	AS:i:146	XN:i:0	XM:i:0	XO:i:0	XG:i:0	NM:i:0	MD:Z:73	YS:i:146	YT:Z:CP
HWI-D00306:376:HA62FADXX:1:1101:3185:97369	147	Xist	856	255	73M	=	810	-119	TGCTCTTAAACTGAGTGGGTGTTCAGGGCGTGGAGAGCCCGCGTCCGCCATTATGGCTTCTGCGTGATACGGC	43@A@@4@444(3(2(B@<:>>3(5B?:85(C>(5'8AA4@4@?EFJGJJJJJJJIFJJJJJJHHHGHDFFFF	AS:i:146	XN:i:0	XM:i:0	XO:i:0	XG:i:0	NM:i:0	MD:Z:73	YS:i:146	YT:Z:CP
HWI-D00306:376:HA62FADXX:1:1101:2639:97669	99	Xist	836	255	73M	=	856	93	ATGGCTTAGAAAAACGACTTTGCTCTTAAACTGAGTGGGTGTTCAGGGCGTGGAGAGCCCGCGTCCGCCATTA	FFFFFHHHHHJJJJJJJJJJJJIJJJJJJJJJJGHDGIJHIHIJIJJJJJHJHHHEFFFDDDDDDDDDDDDDD	AS:i:146	XN:i:0	XM:i:0	XO:i:0	XG:i:0	NM:i:0	MD:Z:73	YS:i:146	YT:Z:CP
HWI-D00306:376:HA62FADXX:1:1101:2639:97669	147	Xist	856	255	73M	=	836	-93	TGCTCTTAAACTGAGTGGGTGTTCAGGGCGTGGAGAGCCCGCGTCCGCCATTATGGCTTCTGCGTGATACGGC	:9@@@@>AB:>990?8DB<33:9<0DB@??:CCC?8/CA;;8?@JIHHIJIJJJJJJJJJJJIHHHHHFFFFF	AS:i:146	XN:i:0	XM:i:0	XO:i:0	XG:i:0	NM:i:0	MD:Z:73	YS:i:146	YT:Z:CP
HWI-D00306:376:HA62FADXX:1:1101:6867:97769	99	Xist	847	255	73M	=	856	82	AAACGACTTTGCTCTTAAACTGAGTGGGTGTTCAGGGCGTGGAGAGCCCGCGTCCGCCATTATGGCTTCTGCG	FFFFFHHHHHJJJJJJJJIJJJJJEHGIIHIIJJJJIIJHFGGJIJIJJHHFDDDDDDDDDDEDDDDDCCDDD	AS:i:146	XN:i:0	XM:i:0	XO:i:0	XG:i:0	NM:i:0	MD:Z:73	YS:i:146	YT:Z:CP
HWI-D00306:376:HA62FADXX:1:1101:6867:97769	147	Xist	856	255	73M	=	847	-82	TGCTCTTAAACTGAGTGGGTGTTCAGGGCGTGGAGAGCCCGCGTCCGCCATTATGGCTTCTGCGTGATACGGC	#####################A<8-B?57<:A::533AEA@;:AJJJIGGEIGIIIHGJJIFJHGHFC1FFFF	AS:i:146	XN:i:0	XM:i:0	XO:i:0	XG:i:0	NM:i:0	MD:Z:73	YS:i:146	YT:Z:CP
HWI-D00306:376:HA62FADXX:1:1101:16921:97932	99	Xist	640	255	73M	=	856	289	GTTATTATTTTTTTTTCTTTTTCTTTTGCCCATCGGGGCTGTGGATACCTGCTTTAAATTTTTTTTTTCACGG	FDDFFHHHHHJJJJJJIJJJJJJJJJJJJJIIIIIDIJJHHHHF@DEFFEECEEEDDCDEDDDDDDDDCCCBD	AS:i:146	XN:i:0	XM:i:0	XO:i:0	XG:i:0	NM:i:0	MD:Z:73	YS:i:146	YT:Z:CP
HWI-D00306:376:HA62FADXX:1:1101:16921:97932	147	Xist	856	255	73M	=	640	-289	TGCTCTTAAACTGAGTGGGTGTTCAGGGCGTGGAGAGCCCGCGTCCGCCATTATGGCTTCTGCGTGATACGGC	>3>A>C>>@::99(2<<89>3@<8-BB<83:?@><;8A<;F@6@HHJJJIGIIJJJIIJJIJJHHHGHFFFFF	AS:i:146	XN:i:0	XM:i:0	XO:i:0	XG:i:0	NM:i:0	MD:Z:73	YS:i:146	YT:Z:CP
HWI-D00306:376:HA62FADXX:1:1101:11709:98305	99	Xist	695	255	73M	=	856	234	AAATTTTTTTTTTCACGGCCCAACGGGGCGCTTGGTGGATGGAAATATGGTTTTGTGAGTTATTGCACTACCT	FFFFFHHHHHJJJJJIJJJJJJJHHJJJHDDDDDDCBDDDDDDDDDDEDDCCDDDDDDDDDDEDDDDDCDDDC	AS:i:146	XN:i:0	XM:i:0	XO:i:0	XG:i:0	NM:i:0	MD:Z:73	YS:i:146	YT:Z:CP
HWI-D00306:376:HA62FADXX:1:1101:11709:98305	147	Xist	856	255	73M	=	695	-234	TGCTCTTAAACTGAGTGGGTGTTCAGGGCGTGGAGAGCCCGCGTCCGCCATTATGGCTTCTGCGTGATACGGC	>C@::C>DC>:?9?<<;89::>38@@@9<CCCCC</>AA@BADEJJIIHJJJIJJJJJJJJJJHHHGHFFFFF	AS:i:146	XN:i:0	XM:i:0	XO:i:0	XG:i:0	NM:i:0	MD:Z:73	YS:i:146	YT:Z:CP
HWI-D00306:376:HA62FADXX:1:1101:13318:98543	99	Xist	833	255	73M	=	856	96	CCTATGGCTTAGAAAAACGACTTTGCTCTTAAACTGAGTGGGTGTTCAGGGCGTGGAGAGCCCGCGTCCGCCA	FFFFFHHHHHJJJJJJJJJIJJJJJJJJJJJIJJJJJIDHIIHIJJJJJJJJJGHHFFFFDEDDDDDDDDDDD	AS:i:146	XN:i:0	XM:i:0	XO:i:0	XG:i:0	NM:i:0	MD:Z:73	YS:i:146	YT:Z:CP
HWI-D00306:376:HA62FADXX:1:1101:13318:98543	147	Xist	856	255	73M	=	833	-96	TGCTCTTAAACTGAGTGGGTGTTCAGGGCGTGGAGAGCCCGCGTCCGCCATTATGGCTTCTGCGTGATACGGC	@<@@>>:@>439?8?8;23(::925DDD?A:C>>?/8DHBA@@FGJIJJJJJJJIIJJJJJIJHGHHHFFFFF	AS:i:146	XN:i:0	XM:i:0	XO:i:0	XG:i:0	NM:i:0	MD:Z:73	YS:i:146	YT:Z:CP
HWI-D00306:376:HA62FADXX:1:1101:16182:98717	99	Xist	698	255	2S71M	=	856	233	ATTTTTTTTTTTCACGGCCCAACGGGGCGCTTGGTGGATGGAAATATGGTTTTGTGAGTTATTGCACTACCTG	FFFFFHHHHHJHIJJFGIGGEGAGGBE<?@D=BD3?B?@@BCCC>9>9>99AB@8<(3:@@CCCDDDDACACC	AS:i:142	XN:i:0	XM:i:0	XO:i:0	XG:i:0	NM:i:0	MD:Z:71	YS:i:138	YT:Z:CP
HWI-D00306:376:HA62FADXX:1:1101:16182:98717	147	Xist	856	255	73M	=	698	-233	TGCTCTTAACCTGAGTGGGTGTTCAGGGCGTGGAGACCCCGCGTCCGCCATTATGGCTTCTGCGTGATACGGC	########################################A@EFIGHBHGHBDGHDGIFAGEEHDHHHDFFDD	AS:i:138	XN:i:0	XM:i:2	XO:i:0	XG:i:0	NM:i:2	MD:Z:9A26G36	YS:i:142	YT:Z:CP
HWI-D00306:376:HA62FADXX:1:1101:20722:98675	99	Xist	854	255	73M	=	856	75	TTTGCTCTTAAACTGAGTGGGTGTTCAGGGCGTGGAGAGCCCGCGTCCGCCATTATGGCTTCTGCGTGATACG	FFFFFHHHHHIJJJJJJIIJJHHIJJJJIJJJHIJJJJIJJJJJJHHFFDDDDDDEDDDDDDDCCB8@@CEDD	AS:i:146	XN:i:0	XM:i:0	XO:i:0	XG:i:0	NM:i:0	MD:Z:73	YS:i:142	YT:Z:CP
HWI-D00306:376:HA62FADXX:1:1101:20722:98675	147	Xist	856	255	73M	=	854	-75	TGCTCTTAACCTGAGTGGGTGTTCAGGGCGTGGAGAGCCCGCGTCCGCCATTATGGCTTCTGCGTGATACGGC	###############################C@:5'3B=8AA<FHJIGIJIJIJJJJJJJJJJHHHHHDFFFF	AS:i:142	XN:i:0	XM:i:1	XO:i:0	XG:i:0	NM:i:1	MD:Z:9A63	YS:i:146	YT:Z:CP
HWI-D00306:376:HA62FADXX:1:1101:16857:98829	99	Xist	761	255	73M	=	856	168	ACTACCTGGAATATCTATGCCTCTTATTTGCGTGTACTGTTGCTGCTGATCGTTTGGTGCTGTGTGAGTGAAC	FFFFFHHHHHJJJJJJJJJJJJJJJIHIJIJJIJJJJJJJJJJJJIHHHJIJJJIJJFHGIJHIJIIJHHHGH	AS:i:146	XN:i:0	XM:i:0	XO:i:0	XG:i:0	NM:i:0	MD:Z:73	YS:i:138	YT:Z:CP
HWI-D00306:376:HA62FADXX:1:1101:16857:98829	147	Xist	856	255	73M	=	761	-168	TGCTCTTAAACTGAGGGGGTGTTAAGGGCGTGGAGAGCCCGCGTCCGCCATTATGGCTTCTGCGTGATACGGC	#########################B?0(<:C>:9''A<5'56FJIFIIHEHIJJJIIIJIJIGHHHHDDFDF	AS:i:138	XN:i:0	XM:i:2	XO:i:0	XG:i:0	NM:i:2	MD:Z:15T7C49	YS:i:146	YT:Z:CP
HWI-D00306:376:HA62FADXX:1:1101:12195:99487	99	Xist	795	255	73M	=	856	134	TACTGTTGCTGCTGATCGTTTGGTGCTGTGTGAGTGAACCTATGGCTTAGAAAAACGACTTTGCTCTTAAACT	FFFFFHGHHHJJJIIJJJIJIJJHIJJJJJJJJJJJJJJJJJJJJJJJJJIJJJJJJJJJJHHHHHHFFFFFF	AS:i:146	XN:i:0	XM:i:0	XO:i:0	XG:i:0	NM:i:0	MD:Z:73	YS:i:146	YT:Z:CP
HWI-D00306:376:HA62FADXX:1:1101:12195:99487	147	Xist	856	255	73M	=	795	-134	TGCTCTTAAACTGAGTGGGTGTTCAGGGCGTGGAGAGCCCGCGTCCGCCATTATGGCTTCTGCGTGATACGGC	#####CCDD@>>A8<8D@<>>><8-D@95<>C@>923B='BGD@JIJIIIJJJJJJJJIJJJJGHHHHFFFFF	AS:i:146	XN:i:0	XM:i:0	XO:i:0	XG:i:0	NM:i:0	MD:Z:73	YS:i:146	YT:Z:CP
HWI-D00306:376:HA62FADXX:1:1101:5789:100099	99	Xist	812	255	73M	=	856	117	GTTTGGTGCTGTGTGAGTGAACCTATGGTTTAGAAAAACGACTTTGCTCTTAAACTGAGTGGGTGTTCAGGGC	DDFFFHFHHHJHIIJJJHHIJJJJJJIJIJJJJJJJJJJJJJJJJJJJJJJJJJJJJJJEHIIBHDFFFFFDD	AS:i:138	XN:i:0	XM:i:1	XO:i:0	XG:i:0	NM:i:1	MD:Z:28C44	YS:i:146	YT:Z:CP
HWI-D00306:376:HA62FADXX:1:1101:5789:100099	147	Xist	856	255	73M	=	812	-117	TGCTCTTAAACTGAGTGGGTGTTCAGGGCGTGGAGAGCCCGCGTCCGCCATTATGGCTTCTGCGTGATACGGC	ACACAC>A>4@>9(<0B?9:@>92&D@5<<:?>?</8CEEF@:DJJIJIIJJJJJJJJJJJIJHGGGHDFFFF	AS:i:146	XN:i:0	XM:i:0	XO:i:0	XG:i:0	NM:i:0	MD:Z:73	YS:i:138	YT:Z:CP
HWI-D00306:376:HA62FADXX:1:1101:8736:101000	99	Xist	757	255	73M	=	856	172	TTGCACTACCTGGAATATCTATGCCTCTTATTTGCGTGTACTGTTGCTGCTGATCGTTTGGTGCTGTGTGAGT	FFFFFHHHHHJIJJJJJJIJJJJIJJJJJJJJJJJJGHIJJJJJIIJJJJJJIJJJIJIJJFGIJJIHHHHH=	AS:i:146	XN:i:0	XM:i:0	XO:i:0	XG:i:0	NM:i:0	MD:Z:73	YS:i:146	YT:Z:CP
HWI-D00306:376:HA62FADXX:1:1101:8736:101000	147	Xist	856	255	73M	=	757	-172	TGCTCTTAAACTGAGTGGGTGTTCAGGGCGTGGAGAGCCCGCGTCCGCCATTATGGCTTCTGCGTGATACGGC	###############################?::5'6BA5/-(6IJJJJJJJJJIGJJJJIJJHHHHHDFFFF	AS:i:146	XN:i:0	XM:i:0	XO:i:0	XG:i:0	NM:i:0	MD:Z:73	YS:i:146	YT:Z:CP
HWI-D00306:376:HA62FADXX:1:1102:14378:2166	99	Xist	320	255	73M	=	856	609	TGTTTATATATTCTTGCCCATCGGGGCCACGGATACCTGTGTGTCCTCCCCGCCATTCCATGCCCAACGGGGT	DDDDBHAFFFEGIIIIIIIIIIIIIIIIFHGIDGGGGIIGEHGGIEF@=;@A699?C;66>>>CCCBBBBBB5	AS:i:146	XN:i:0	XM:i:0	XO:i:0	XG:i:0	NM:i:0	MD:Z:73	YS:i:146	YT:Z:CP
HWI-D00306:376:HA62FADXX:1:1102:14378:2166	147	Xist	856	255	73M	=	320	-609	TGCTCTTAAACTGAGTGGGTGTTCAGGGCGTGGAGAGCCCGCGTCCGCCATTATGGCTTCTGCGTGATACGGC	#####@4C>:439(88;83:(A<2&:8-1<3A@></8A=8;<AFJJIIIJJJIIJJJJJIJJJHHHDFFFFFF	AS:i:146	XN:i:0	XM:i:0	XO:i:0	XG:i:0	NM:i:0	MD:Z:73	YS:i:146	YT:Z:CP
HWI-D00306:376:HA62FADXX:1:1102:9830:3685	99	Xist	767	255	73M	=	856	162	TGGAATATCTATGCCTCTTATTTGCGTGTACTGTTGCTGCTGATCGTTTGGTGCTGTGTGAGTGAACCTATGG	FFFDFHGHHHIJJJIJJJJJJJJJJJHIHIJJJIJJJJJJJJIJJJHIJJJFGHHJGIHIJJEHIJJJHHHHH	AS:i:146	XN:i:0	XM:i:0	XO:i:0	XG:i:0	NM:i:0	MD:Z:73	YS:i:146	YT:Z:CP
HWI-D00306:376:HA62FADXX:1:1102:9830:3685	147	Xist	856	255	73M	=	767	-162	TGCTCTTAAACTGAGTGGGTGTTCAGGGCGTGGAGAGCCCGCGTCCGCCATTATGGCTTCTGCGTGATACGGC	:CA:(:(@:(A>9++(;<<>3@92&8B91?>A55<;?C>B<FEAJJJJJJJJJJJJJJJJJJJHHHHHDFFFF	AS:i:146	XN:i:0	XM:i:0	XO:i:0	XG:i:0	NM:i:0	MD:Z:73	YS:i:146	YT:Z:CP
HWI-D00306:376:HA62FADXX:1:1102:19557:3514	99	Xist	762	255	1S72M	=	856	168	CCTACCTGGAATATCTATGCCTCTTATTTGCGTGTACTGTTGCTGCTGATCGTTTGGTGCTGTGAGAGTGAAC	?D8BDHABBCHEIGGDHGGGHHGIH@EHEHIAG@?DGDABDFDGGFFG@FHIGGIIH6@;F;@G)=4=?C?H=	AS:i:140	XN:i:0	XM:i:1	XO:i:0	XG:i:0	NM:i:1	MD:Z:63T8	YS:i:94	YT:Z:CP
HWI-D00306:376:HA62FADXX:1:1102:19557:3514	147	Xist	856	255	73M	=	762	-168	TGTTTTTAAGTTGGTTGGGTCTTCAGGGTGTGGAGTCCCAGCATCCGCCATTATGGCTTCTTCGTGATACGGC	#########################################################################	AS:i:94	XN:i:0	XM:i:13	XO:i:0	XG:i:0	NM:i:13	MD:Z:2C1C4A0C2A0G5G7C6A0G2C2G18G11	YS:i:140	YT:Z:CP
HWI-D00306:376:HA62FADXX:1:1102:9377:4228	99	Xist	761	255	73M	=	856	168	ACTACCTGGAATATCTATGCCTCTTATTTGCGTGTACTGTTGCTGCTGATCGTTTGGTGCTGTGTGAGTGAAC	FFFFFHHHHHJJJJJJJJJIJJJJJJJJJJJIHIIFIJJJJJJJJJIJJJJJJJJJJHIJIJJJJJJJHHHHH	AS:i:146	XN:i:0	XM:i:0	XO:i:0	XG:i:0	NM:i:0	MD:Z:73	YS:i:146	YT:Z:CP
HWI-D00306:376:HA62FADXX:1:1102:9377:4228	147	Xist	856	255	73M	=	761	-168	TGCTCTTAAACTGAGTGGGTGTTCAGGGCGTGGAGAGCCCGCGTCCGCCATTATGGCTTCTGCGTGATACGGC	#####@>A>44(<022@<3:A@3?@980(53C:></8DEA@;?8JJJJIJIJJJJJJIJJJJIHHGHDDFFDA	AS:i:146	XN:i:0	XM:i:0	XO:i:0	XG:i:0	NM:i:0	MD:Z:73	YS:i:146	YT:Z:CP
HWI-D00306:376:HA62FADXX:1:1102:6243:4266	99	Xist	787	255	2S71M	=	856	144	CTTTTGCGTGTACTGTTGCTGCTGATCGTTTGGTGCTGTGTGAGTGAACCTATGGCTTAGAAAAACGACTTTG	DFFFFGHHFHJGIJJHIJIGIJJEIJJJEHIIJFGCEHFFFHGIHIIIIJICHIIJIIHGHGIIIHHDFCDCC	AS:i:142	XN:i:0	XM:i:0	XO:i:0	XG:i:0	NM:i:0	MD:Z:71	YS:i:142	YT:Z:CP
HWI-D00306:376:HA62FADXX:1:1102:6243:4266	147	Xist	856	255	73M	=	787	-144	TGCTCTTAAACTGAGTGGGTTTTCAGGGCGTGGAGAGCCCGCGTCCGCCATTATGGCTTCTGCGTGATACGGC	######################??58@58,(:((9'8A<88;7<BHGGGGJIGGIHDFIJIGGDHFF>FFDFF	AS:i:142	XN:i:0	XM:i:1	XO:i:0	XG:i:0	NM:i:1	MD:Z:20G52	YS:i:142	YT:Z:CP
HWI-D00306:376:HA62FADXX:1:1102:18906:5304	99	Xist	697	255	73M	=	856	232	ATTTTTTTTTTCGCGGCCCAACGGGGCGCTTGGTGGATGGAAATATGGTTTTGTGAGTTATTGCACTACCTGG	FFFFFHHHHHJJIIJIJJIJIIJHHFDDDDBDD@@DBDDDDDDDDEEDDDDD?BDDDDEDEDDDDCCDDDDDD	AS:i:138	XN:i:0	XM:i:1	XO:i:0	XG:i:0	NM:i:1	MD:Z:12A60	YS:i:146	YT:Z:CP
HWI-D00306:376:HA62FADXX:1:1102:18906:5304	147	Xist	856	255	73M	=	697	-232	TGCTCTTAAACTGAGTGGGTGTTCAGGGCGTGGAGAGCCCGCGTCCGCCATTATGGCTTCTGCGTGATACGGC	###########?9(8BB?<A::3(0B@7593:,(52/CH@@AAAGJJJGHIGIJIJIIIHIIGHGHHHFFDFF	AS:i:146	XN:i:0	XM:i:0	XO:i:0	XG:i:0	NM:i:0	MD:Z:73	YS:i:138	YT:Z:CP
HWI-D00306:376:HA62FADXX:1:1102:9919:5834	99	Xist	706	255	73M	=	856	223	TTCACGGCCCAACGGGGCGCTTGGTGGATGGAAATATGGTTTTGTGAGTTATTGCACTACCTGGAATATCTAT	FFFFFHHGHHJJJIJJJJJDIJJJGIJJHHHEHFFFFFFDEEDEDDDDDDDEDDDDDDDDDDDDDDDDEEEEE	AS:i:146	XN:i:0	XM:i:0	XO:i:0	XG:i:0	NM:i:0	MD:Z:73	YS:i:139	YT:Z:CP
HWI-D00306:376:HA62FADXX:1:1102:9919:5834	147	Xist	856	255	73M	=	706	-223	TGCTTTTAAACTGAGTGGGTGTTCAGGGCGTGGAGAGCCCGCGTCCGCCATTATGGCTTCTGCGTGATACGGC	###DC>4C@44(?080@<(3+>++5B?0(9(:(,(/BDH@A567JJJIJJIJJJGJJJJIIIGDHHHHDFFFF	AS:i:139	XN:i:0	XM:i:1	XO:i:0	XG:i:0	NM:i:1	MD:Z:4C68	YS:i:146	YT:Z:CP
HWI-D00306:376:HA62FADXX:1:1102:9119:6278	99	Xist	828	255	73M	=	856	101	GTGAACCTATGGCTTAGAAAAACGACTTTGCTCTTAAACTGAGTGGGTGTTCAGGGCGTGGAGAGCCCGCGTC	FFFFFGHHHHJIJJJJJJJJIJDIJJJJJJJJJJJJJIIIIFHGGIGGHHGJGHIIJHHFFDDEDDDDDDDDD	AS:i:146	XN:i:0	XM:i:0	XO:i:0	XG:i:0	NM:i:0	MD:Z:73	YS:i:146	YT:Z:CP
HWI-D00306:376:HA62FADXX:1:1102:9119:6278	147	Xist	856	255	73M	=	828	-101	TGCTCTTAAACTGAGTGGGTGTTCAGGGCGTGGAGAGCCCGCGTCCGCCATTATGGCTTCTGCGTGATACGGC	49>:4>4A:+(>?080@<93:@3(5DB@@<3A>:A;8@EEA;(6JIJIJIHIEIIIIIGBIJIGHHHHDFDFD	AS:i:146	XN:i:0	XM:i:0	XO:i:0	XG:i:0	NM:i:0	MD:Z:73	YS:i:146	YT:Z:CP
HWI-D00306:376:HA62FADXX:1:1102:16140:6675	99	Xist	704	255	73M	=	856	225	TTTTCACGGCCCAACGGGGCGCTTGGTGGATGGAAATATGGTTTTGTGAGTTATTGCACTACCTGGAATATCT	FFFFFHHHHGJIJJJHIIJIIIJJJJ@GHCHHHFFFFFFEECEEDDDDDDCDDEDDDDDDDDDDCDDDDDEED	AS:i:146	XN:i:0	XM:i:0	XO:i:0	XG:i:0	NM:i:0	MD:Z:73	YS:i:142	YT:Z:CP
HWI-D00306:376:HA62FADXX:1:1102:16140:6675	147	Xist	856	255	73M	=	704	-225	TGCTCTTAACCTGAGTGGGTGTTCAGGGCGTGGAGAGCCCGCGTCCGCCATTATGGCTTCTGCGTGATACGGC	39@>AA>:+(4++(2(;<3@@@3(&B?7553>5(?38<B;/<@BHIJIHIIJIJJJIIIHIIIFFFDHDFFFF	AS:i:142	XN:i:0	XM:i:1	XO:i:0	XG:i:0	NM:i:1	MD:Z:9A63	YS:i:146	YT:Z:CP
HWI-D00306:376:HA62FADXX:1:1102:2331:7709	99	Xist	695	255	73M	=	856	234	AAATTTTTTTTTTCACGGCCCAACGGGGCGCTTGGTGGATGGAAATATGGTTTTGTGAGTTATTGCACTACCT	FDFFFHHHHHGIIDHBAEHBGCF;BHBGA;8@BDBCBB8AC?AACCDD@C3@BDDACCCDCCCCD@ADDCCCD	AS:i:146	XN:i:0	XM:i:0	XO:i:0	XG:i:0	NM:i:0	MD:Z:73	YS:i:140	YT:Z:CP
HWI-D00306:376:HA62FADXX:1:1102:2331:7709	147	Xist	856	255	73M	=	695	-234	TGCTCTTAAACTGAGTGGGTGTTCAGGGCGTGGAGAGCCCGCGTCCGCTATTATGGCTTCTGCGTGATACGGC	@?:@:A>4>4>9@8<2-?9:B>9(0/@8,55B;5='?9'4@?0)??:9:E?GFCAB@EFG@IGAA:;DDDDDB	AS:i:140	XN:i:0	XM:i:1	XO:i:0	XG:i:0	NM:i:1	MD:Z:48C24	YS:i:146	YT:Z:CP
HWI-D00306:376:HA62FADXX:1:1102:11458:7656	99	Xist	811	255	73M	=	856	118	CGTTTGGTGCTGTGTGAGTGAACCTATGGCTTAGAAAAACGACTTTGCTCTTAAACTGAGTGGGTGTTCAGGG	FFDFFHHFHHJICFFHIJCHIJJJJJJJJJJJJJJJIJJJJJJJJJJJJJJIJJJJIJJJEHHHADFFFEEEC	AS:i:146	XN:i:0	XM:i:0	XO:i:0	XG:i:0	NM:i:0	MD:Z:73	YS:i:146	YT:Z:CP
HWI-D00306:376:HA62FADXX:1:1102:11458:7656	147	Xist	856	255	73M	=	811	-118	TGCTCTTAAACTGAGTGGGTGTTCAGGGCGTGGAGAGCCCGCGTCCGCCATTATGGCTTCTGCGTGATACGGC	#####A:A:+:99(??@?9@>@90-B@58<(A:5<88CE8GEAHJJIIIIIIJJJJIJJJIJJHFHHHDFFFF	AS:i:146	XN:i:0	XM:i:0	XO:i:0	XG:i:0	NM:i:0	MD:Z:73	YS:i:146	YT:Z:CP
HWI-D00306:376:HA62FADXX:1:1102:8346:8710	99	Xist	742	255	73M	=	856	187	TGGTTTTGTGAGTTATTGCACTACCTGGAATATCTATGCCTCTTATTTGCGTGTACTGTTGCTGCTGATCGTT	FFFDDHGHHGJJGHIJJIJJJJJJJJJJJJJJJJJJIJJJJJIIIJJJJJJHIGIJJJJJJJJJJJJJJJHHH	AS:i:146	XN:i:0	XM:i:0	XO:i:0	XG:i:0	NM:i:0	MD:Z:73	YS:i:142	YT:Z:CP
HWI-D00306:376:HA62FADXX:1:1102:8346:8710	147	Xist	856	255	73M	=	742	-187	TGCTCTTAAACTGAGTGGGTGTTCAGGGAGTGGAGAGCCCGCGTCCGCCATTATGGCTTCTGCGTGATACGGC	################B?333>333A9,(,5A>55'/>:5A;:DIJJIJJJIIJJJIIIJJIJHHHHFAFFFF	AS:i:142	XN:i:0	XM:i:1	XO:i:0	XG:i:0	NM:i:1	MD:Z:28C44	YS:i:146	YT:Z:CP
HWI-D00306:376:HA62FADXX:1:1102:11147:10601	99	Xist	784	255	73M	=	856	145	TTATTTGCGTGTACTGTTGCTGCTGATCGTTTGGTGCTGTGTGAGTGAACCTATGGCTTAGAAAAACGACTTT	FFFFDHHHGHIHHIGHHHIGIIHIIHHIJFGIIJHIEGJJJHHII?DHGIIHEIIAGIIGIJIJGFHFFFDDD	AS:i:146	XN:i:0	XM:i:0	XO:i:0	XG:i:0	NM:i:0	MD:Z:73	YS:i:142	YT:Z:CP
HWI-D00306:376:HA62FADXX:1:1102:11147:10601	147	Xist	856	255	73M	=	784	-145	TGCTCTTAAACTGAGGGGGTGTTCAGGGCGTGGAGAGCCCGCGTCCGCCATTATGGCTTCTGCGTGATACGGC	################B?93CC<25BB75?:?A:A;>BAAA@BBIG@AFBFCGEIIIIIGHG=GGHHFDFDFF	AS:i:142	XN:i:0	XM:i:1	XO:i:0	XG:i:0	NM:i:1	MD:Z:15T57	YS:i:146	YT:Z:CP
HWI-D00306:376:HA62FADXX:1:1102:15009:11180	99	Xist	745	255	73M	=	856	184	TTTTGTGAGTTATTGCACTACCTGGAATATCTATGCCTCTTATTTGCGTGTACTGTTGCTGCTGATCGTTTGG	FFFFFFHHHFHJJJJIJJJJJJIJJJJJJJJJJIIJJIJJJJJJJIJJGGFFGIJJJHGIHJJJIJGGHIHHG	AS:i:146	XN:i:0	XM:i:0	XO:i:0	XG:i:0	NM:i:0	MD:Z:73	YS:i:146	YT:Z:CP
HWI-D00306:376:HA62FADXX:1:1102:15009:11180	147	Xist	856	255	73M	=	745	-184	TGCTCTTAAACTGAGTGGGTGTTCAGGGCGTGGAGAGCCCGCGTCCGCCATTATGGCTTCTGCGTGATACGGC	###@::>C:3@>?<20@83A>>385@?0(5(C>>933>:4F8??IHGEG@JGJJIGHIGGIJJHGHHFFFDDD	AS:i:146	XN:i:0	XM:i:0	XO:i:0	XG:i:0	NM:i:0	MD:Z:73	YS:i:146	YT:Z:CP
HWI-D00306:376:HA62FADXX:1:1102:15644:11978	99	Xist	717	255	73M	=	856	212	ACGGGGCGCTTGGTGGATGGAAATATGGTTTTGTGAGTTATTGCACTACCTGGAATATCTATGCCTCTTATTT	FFFFFHHHHHJJJGHGIJJJIJJJJJJIFHIJGGHIJJHHHHHHHFFFFFEEEEEDDEEEEDDDDDDDDDDEE	AS:i:146	XN:i:0	XM:i:0	XO:i:0	XG:i:0	NM:i:0	MD:Z:73	YS:i:146	YT:Z:CP
HWI-D00306:376:HA62FADXX:1:1102:15644:11978	147	Xist	856	255	73M	=	717	-212	TGCTCTTAAACTGAGTGGGTGTTCAGGGCGTGGAGAGCCCGCGTCCGCCATTATGGCTTCTGCGTGATACGGC	#########################B?0(93>5(5/??=@@6FDIIIGIIJJJJJJJIJIIIJHGHHFDFFFD	AS:i:146	XN:i:0	XM:i:0	XO:i:0	XG:i:0	NM:i:0	MD:Z:73	YS:i:146	YT:Z:CP
HWI-D00306:376:HA62FADXX:1:1102:4298:12506	99	Xist	697	255	73M	=	856	232	ATTTTTTTTTTCACGGCCCAACGGGGCGCTTGGTGGATGGAAATATGGTTTTGTGAGTTATTGCACTACCTGG	DDFFFHHHHHJGGIJJJJJJJHHIJIFDDDDDDDDDBDDDDDDDDEEDCDDDDBDCCCEDEDDDDDDDDDDDD	AS:i:146	XN:i:0	XM:i:0	XO:i:0	XG:i:0	NM:i:0	MD:Z:73	YS:i:134	YT:Z:CP
HWI-D00306:376:HA62FADXX:1:1102:4298:12506	147	Xist	856	255	73M	=	697	-232	TGCTCTTAAACTAAGTGGGTGTTCGGGGCGGGGAGAGCCCGCGTCCGCCATTATGGCTTCTGCGTGATACGGC	###############################A>:5'??5';;6@:GGD?@EE<?BE@FC@?FEFFFFC?DDB4	AS:i:134	XN:i:0	XM:i:3	XO:i:0	XG:i:0	NM:i:3	MD:Z:12G11A5T42	YS:i:146	YT:Z:CP
HWI-D00306:376:HA62FADXX:1:1102:3750:12754	99	Xist	842	255	73M	=	856	87	TAGAAAAACGACTTTGCTCTTAAACTGAGTGGGTGTTCAGGGCGTGGAGAGCCCGCGTCCGCCATTATGGCTT	FFFFFHHHHHJJJJJJJJJJJJJJJJJJJDHIJGHHJJIGHIJJGHIJJJHHHHFFDBBDDDDDDDDEDDDDD	AS:i:146	XN:i:0	XM:i:0	XO:i:0	XG:i:0	NM:i:0	MD:Z:73	YS:i:146	YT:Z:CP
HWI-D00306:376:HA62FADXX:1:1102:3750:12754	147	Xist	856	255	73M	=	842	-87	TGCTCTTAAACTGAGTGGGTGTTCAGGGCGTGGAGAGCCCGCGTCCGCCATTATGGCTTCTGCGTGATACGGC	################B?93(A985BB88<>CC>9/BA<5F<@DIJIIIIJJIIJJIJJHGIJHHHHHDFFFF	AS:i:146	XN:i:0	XM:i:0	XO:i:0	XG:i:0	NM:i:0	MD:Z:73	YS:i:146	YT:Z:CP
HWI-D00306:376:HA62FADXX:1:1102:4040:12861	99	Xist	703	255	73M	=	856	226	TTTTTTACGGCCCAACGGGGCGCTTGGTGGATGGAAATATGGTTTTGTGAGTTATTGCACTACCTGGAATATC	DFFFFHHHHHJJJJJJJJJJJJJIHHH?BFBEEDCEEDDFEDCDDDDDDDDCACDDDDDDDDDDDDDDDDDEE	AS:i:139	XN:i:0	XM:i:1	XO:i:0	XG:i:0	NM:i:1	MD:Z:5C67	YS:i:142	YT:Z:CP
HWI-D00306:376:HA62FADXX:1:1102:4040:12861	147	Xist	856	255	73M	=	703	-226	TGCTCTTAAACTGAGTGGGTGTTCAGGGCGGGGAGAGCCCGCGTCCGCCATTATGGCTTCTGCGTGATACGGC	#####@AC@::>?282<8++(>98&B75-8(C:>5,8A:4;8DEJJJJJIJJJGJJIJJIJJJHHHHHDFFFD	AS:i:142	XN:i:0	XM:i:1	XO:i:0	XG:i:0	NM:i:1	MD:Z:30T42	YS:i:139	YT:Z:CP
HWI-D00306:376:HA62FADXX:1:1102:20691:12879	99	Xist	825	255	73M	=	856	104	TGAGTGAACCTATGGCTTAGAAAAACGACTTTGCTCTTAAACTGAGTGGGTGTTCAGGGCGTGGAGAGCCCGC	ADFFFHHHHHJJJJJJJJJJJIIGIJJJJJJJJJJJJJJJJIJJIJGIHIFHIJJIHIIJHBFDDDEDDDDDD	AS:i:146	XN:i:0	XM:i:0	XO:i:0	XG:i:0	NM:i:0	MD:Z:73	YS:i:146	YT:Z:CP
HWI-D00306:376:HA62FADXX:1:1102:20691:12879	147	Xist	856	255	73M	=	825	-104	TGCTCTTAAACTGAGTGGGTGTTCAGGGCGTGGAGAGCCCGCGTCCGCCATTATGGCTTCTGCGTGATACGGC	#######C@:@9<2+(72(3(C9+&:?9<<>CC??;/CBAA8DAIIJIGCIJJJJIGIJIFJJHGHHHDFFFF	AS:i:146	XN:i:0	XM:i:0	XO:i:0	XG:i:0	NM:i:0	MD:Z:73	YS:i:146	YT:Z:CP
HWI-D00306:376:HA62FADXX:1:1102:5655:13028	99	Xist	786	255	73M	=	856	143	ATTTGCGTGTACTGTTGCTGCTGATCGTTTGGTGCTGTGTGAGTGAACCTATGGCTTAGAAAAACGACTTTGC	FFFFFGFHHCFEHGGIJJJJJIGIGJJJJJJJCGHGGFHHHGI?FHHIGIIJJJIIIIJJJJEHHHHFDCEEC	AS:i:146	XN:i:0	XM:i:0	XO:i:0	XG:i:0	NM:i:0	MD:Z:73	YS:i:134	YT:Z:CP
HWI-D00306:376:HA62FADXX:1:1102:5655:13028	147	Xist	856	255	73M	=	786	-143	TGCTTTTAATCGGAGTGGGTGTTCAGGGCGTGGAGAGCCCGCGTCCGCCATTATGGCTTCTGCGTGATACGGC	############################################IHIG@HHGIGGBHGAEHAEFBFBD8DBAD	AS:i:134	XN:i:0	XM:i:3	XO:i:0	XG:i:0	NM:i:3	MD:Z:4C4A1T61	YS:i:146	YT:Z:CP
HWI-D00306:376:HA62FADXX:1:1102:10235:13180	99	Xist	647	21	1S72M	=	856	283	TTTTTTTTTTCTTTTTCTTTTGCCCATCGGGGCTGTGGATACCTGCTTTAAATTTTTTTTTTCACGGCCCAAC	FFFFFHHHHHBFHIJJEHIJJGGIJGHGHJJJEEFBECCC@AECCBCCDCDCDDDDDDDDDD944<>BBBBA#	AS:i:144	XS:i:57	XN:i:0	XM:i:0	XO:i:0	XG:i:0	NM:i:0	MD:Z:72	YS:i:146	YT:Z:CP
HWI-D00306:376:HA62FADXX:1:1102:10235:13180	147	Xist	856	21	73M	=	647	-283	TGCTCTTAAACTGAGTGGGTGTTCAGGGCGTGGAGAGCCCGCGTCCGCCATTATGGCTTCTGCGTGATACGGC	#####################################AA;-;(6GDBIJIGIJIHGIIGIJJJHHDHHFFFFF	AS:i:146	XN:i:0	XM:i:0	XO:i:0	XG:i:0	NM:i:0	MD:Z:73	YS:i:144	YT:Z:CP
HWI-D00306:376:HA62FADXX:1:1102:10235:13180	355	Xist	451	21	19S30M1I13M10S	=	856	497	TTTTTTTTTTCTTTTTCTTTTGCCCATCGGGGCTGTGGATACCTGCTTTAAATTTTTTTTTTCACGGCCCAAC	FFFFFHHHHHBFHIJJEHIJJGGIJGHGHJJJEEFBECCC@AECCBCCDCDCDDDDDDDDDD944<>BBBBA#	AS:i:57	XS:i:57	XN:i:0	XM:i:3	XO:i:1	XG:i:1	NM:i:4	MD:Z:9T20T3C8	YS:i:146	YT:Z:CP
HWI-D00306:376:HA62FADXX:1:1102:10235:13180	403	Xist	856	21	73M	=	451	-497	TGCTCTTAAACTGAGTGGGTGTTCAGGGCGTGGAGAGCCCGCGTCCGCCATTATGGCTTCTGCGTGATACGGC	#####################################AA;-;(6GDBIJIGIJIHGIIGIJJJHHDHHFFFFF	AS:i:146	XN:i:0	XM:i:0	XO:i:0	XG:i:0	NM:i:0	MD:Z:73	YS:i:57	YT:Z:CP
HWI-D00306:376:HA62FADXX:1:1102:10235:13180	355	Xist	486	21	3S8M1I37M24S	=	856	446	TTTTTTTTTTCTTTTTCTTTTGCCCATCGGGGCTGTGGATACCTGCTTTAAATTTTTTTTTTCACGGCCCAAC	FFFFFHHHHHBFHIJJEHIJJGGIJGHGHJJJEEFBECCC@AECCBCCDCDCDDDDDDDDDD944<>BBBBA#	AS:i:45	XS:i:57	XN:i:0	XM:i:5	XO:i:1	XG:i:1	NM:i:6	MD:Z:10C2C2A12C0A14	YS:i:146	YT:Z:CP
HWI-D00306:376:HA62FADXX:1:1102:10235:13180	403	Xist	856	21	73M	=	486	-446	TGCTCTTAAACTGAGTGGGTGTTCAGGGCGTGGAGAGCCCGCGTCCGCCATTATGGCTTCTGCGTGATACGGC	#####################################AA;-;(6GDBIJIGIJIHGIIGIJJJHHDHHFFFFF	AS:i:146	XN:i:0	XM:i:0	XO:i:0	XG:i:0	NM:i:0	MD:Z:73	YS:i:45	YT:Z:CP
HWI-D00306:376:HA62FADXX:1:1102:4397:13547	99	Xist	698	255	3S70M	=	856	234	ATTTTTTTTTTTTCACGGCCCAACGGGGCGCTTGGTGGATGGAAATATGGTTTTGTGAGTTATTGCACTACCT	FFFFFHHHHHJJJHBGGIIJJJJGHHHF>@=B:BD+8?8CCDCCDD>B>>>@BD<AA@CCD@CDDA>@@ACC>	AS:i:140	XN:i:0	XM:i:0	XO:i:0	XG:i:0	NM:i:0	MD:Z:70	YS:i:142	YT:Z:CP
HWI-D00306:376:HA62FADXX:1:1102:4397:13547	147	Xist	856	255	73M	=	698	-234	TGCTCTTAAACTGAGTGGGTGTTAAGGGCGTGGAGAGCCCGCGTCCGCCATTATGGCTTCTGCGTGATACGGC	#######AB:>CA80B<?>:++((5@?55((>C>5,'CB@5-(AIIIIIGHGEIIIHIGGGBGGFDDFDFFDD	AS:i:142	XN:i:0	XM:i:1	XO:i:0	XG:i:0	NM:i:1	MD:Z:23C49	YS:i:140	YT:Z:CP
HWI-D00306:376:HA62FADXX:1:1102:13562:14070	99	Xist	717	255	73M	=	856	212	ACGGGGCGCTTGGTGGATGGAAATATGGTTTTGTGAGTTATTGCACTACCTGGAATATCTATGCCTCTTATTT	FFFFFGHHHHJJJDHIIJJJJJJJJJJIFGIJJJJJJEHHHHHHFFFFFEEEEEEDDEEFFFEDDDDDDDDED	AS:i:146	XN:i:0	XM:i:0	XO:i:0	XG:i:0	NM:i:0	MD:Z:73	YS:i:146	YT:Z:CP
HWI-D00306:376:HA62FADXX:1:1102:13562:14070	147	Xist	856	255	73M	=	717	-212	TGCTCTTAAACTGAGTGGGTGTTCAGGGCGTGGAGAGCCCGCGTCCGCCATTATGGCTTCTGCGTGATACGGC	>3AC>>3A>+(9C<BBDBCC@C?88D@<5A>CC>928BA;A<IHJIJJJIJJJJIJIFJJIIIHHHGHFFFFF	AS:i:146	XN:i:0	XM:i:0	XO:i:0	XG:i:0	NM:i:0	MD:Z:73	YS:i:146	YT:Z:CP
HWI-D00306:376:HA62FADXX:1:1102:17317:14091	99	Xist	832	255	73M	=	856	97	ACCTATGGCTTAGAAAAACGACTTTGCTCTTAAACTGAGTGGGTGTTCAGGGCGTGGAGAGCCCGCGTCCGCC	FFFFFHHHHHJJJJJJJJJJJJJJJJJJJJJJJJJJJJJHIJJDGHJJJJJJJJHHHFFFFDEDDDDDDDDDD	AS:i:146	XN:i:0	XM:i:0	XO:i:0	XG:i:0	NM:i:0	MD:Z:73	YS:i:142	YT:Z:CP
HWI-D00306:376:HA62FADXX:1:1102:17317:14091	147	Xist	856	255	73M	=	832	-97	TGCTCTTAAACTGGGTGGGTGTTCAGGGCGTGGAGAGCCCGCGTCCGCCATTATGGCTTCTGCGTGATACGGC	:3:44A>@>+2(0&<7B?93:@92-B@78<3C>59/8A=-8@?DJJIJJJJJJJJJJJJJJJJHHHHHFFFFF	AS:i:142	XN:i:0	XM:i:1	XO:i:0	XG:i:0	NM:i:1	MD:Z:13A59	YS:i:146	YT:Z:CP
HWI-D00306:376:HA62FADXX:1:1102:3762:14535	99	Xist	784	255	73M	=	856	145	TTATTTGCGTGTACTGTTGCTGCTGATCGTTTGGTGCTGTGTGAGTGAACCTATGGCTTAGAAAAACGACTTT	FFFFFHHHHHHGIJJJHJJIJJJJJJJJJGIJJJFHIJJIIIIJJHIIJJJJJJJJJJJJJJJJIJHHFFDDE	AS:i:146	XN:i:0	XM:i:0	XO:i:0	XG:i:0	NM:i:0	MD:Z:73	YS:i:146	YT:Z:CP
HWI-D00306:376:HA62FADXX:1:1102:3762:14535	147	Xist	856	255	73M	=	784	-145	TGCTCTTAAACTGAGTGGGTGTTCAGGGCGTGGAGAGCCCGCGTCCGCCATTATGGCTTCTGCGTGATACGGC	################D@?>3>3+&B?75?:?>:939A=5;'7(IJIJJJJIJIJJJJJIJJJHHHHDDFFFF	AS:i:146	XN:i:0	XM:i:0	XO:i:0	XG:i:0	NM:i:0	MD:Z:73	YS:i:146	YT:Z:CP
HWI-D00306:376:HA62FADXX:1:1102:13393:14941	99	Xist	665	255	73M	=	856	264	TTGCCCATCGGGGCTGTGGATACCTGCTTTAAATTTTTTTTTTCACGGCCCAACGGGGCGCTTGGTGGATGGA	FFFFFHHHHHIIJJJJIIIIJJJJJJJJJJJJJJJJJJJJJHFECEDCDDDBDDDDBDDDDDDDD>@DDDDDC	AS:i:146	XN:i:0	XM:i:0	XO:i:0	XG:i:0	NM:i:0	MD:Z:73	YS:i:142	YT:Z:CP
HWI-D00306:376:HA62FADXX:1:1102:13393:14941	147	Xist	856	255	73M	=	665	-264	TGCTCTTAAACTGAGTGGGTGTTCAGGGCGGGGAGAGCCCGCGTCCGCCATTATGGCTTCTGCGTGATACGGC	#####A:@:+43+(20@<3:(>32&B70&3(>>3<2@>=44'@@HGGIGIJIJJIIHJJIIHEHHDFFDDEDD	AS:i:142	XN:i:0	XM:i:1	XO:i:0	XG:i:0	NM:i:1	MD:Z:30T42	YS:i:146	YT:Z:CP
HWI-D00306:376:HA62FADXX:1:1102:6615:15082	99	Xist	757	255	1S72M	=	856	173	TTTGCACTACCTGGAATATCTATGCCTCTTATTTGCGTGTACTGTTGCTGCTGATCGTTTGGTGCTGTGTGAG	FFFFFHHHHGJJJJHIIGHJJJJJJJIIJJJJJJJJIIJJJJJJJJJIJJJJJIJIJJIJJJHJIGJIHHHHH	AS:i:144	XN:i:0	XM:i:0	XO:i:0	XG:i:0	NM:i:0	MD:Z:72	YS:i:146	YT:Z:CP
HWI-D00306:376:HA62FADXX:1:1102:6615:15082	147	Xist	856	255	73M	=	757	-173	TGCTCTTAAACTGAGTGGGTGTTCAGGGCGTGGAGAGCCCGCGTCCGCCATTATGGCTTCTGCGTGATACGGC	#####################################A=4;;?:IJJIJJIJIJIJIJJIJJJHFHHHDFFFF	AS:i:146	XN:i:0	XM:i:0	XO:i:0	XG:i:0	NM:i:0	MD:Z:73	YS:i:144	YT:Z:CP
HWI-D00306:376:HA62FADXX:1:1102:6630:15452	99	Xist	659	21	39M1I33M	=	856	270	TTTCTTTTGCCCATCGGGGCTGTGGATACCTGCTTTAAATTTTTTTTTTTCACGGCCCAACGGGGCGCTTGGT	FFFFFHHHHHIJJJJJIJJIJJIHIHIJJJJIJJJJJJJJJJJJJJHFDDDDDDDDDDDDDDDDDBDDDBDD4	AS:i:136	XS:i:52	XN:i:0	XM:i:0	XO:i:1	XG:i:1	NM:i:1	MD:Z:72	YS:i:142	YT:Z:CP
HWI-D00306:376:HA62FADXX:1:1102:6630:15452	147	Xist	856	21	73M	=	659	-270	TGCTCTTAAACTGAGTGGGTTTTCAGGGCGTGGAGAGCCCGCGTCCGCCATTATGGCTTCTGCGTGATACGGC	#####DCAB>433(08<833(33(5<<5(5(A>:?8/BA8A8DFJJIHGIIIJJIGGGJJJJJHHFGHFFFFD	AS:i:142	XN:i:0	XM:i:1	XO:i:0	XG:i:0	NM:i:1	MD:Z:20G52	YS:i:136	YT:Z:CP
HWI-D00306:376:HA62FADXX:1:1102:6630:15452	355	Xist	451	21	6S30M1I12M24S	=	856	484	TTTCTTTTGCCCATCGGGGCTGTGGATACCTGCTTTAAATTTTTTTTTTTCACGGCCCAACGGGGCGCTTGGT	FFFFFHHHHHIJJJJJIJJIJJIHIHIJJJJIJJJJJJJJJJJJJJHFDDDDDDDDDDDDDDDDDBDDDBDD4	AS:i:52	XS:i:52	XN:i:0	XM:i:3	XO:i:1	XG:i:1	NM:i:4	MD:Z:9T20T3C7	YS:i:142	YT:Z:CP
HWI-D00306:376:HA62FADXX:1:1102:6630:15452	403	Xist	856	21	73M	=	451	-484	TGCTCTTAAACTGAGTGGGTTTTCAGGGCGTGGAGAGCCCGCGTCCGCCATTATGGCTTCTGCGTGATACGGC	#####DCAB>433(08<833(33(5<<5(5(A>:?8/BA8A8DFJJIHGIIIJJIGGGJJJJJHHFGHFFFFD	AS:i:142	XN:i:0	XM:i:1	XO:i:0	XG:i:0	NM:i:1	MD:Z:20G52	YS:i:52	YT:Z:CP
HWI-D00306:376:HA62FADXX:1:1102:9681:16255	99	Xist	776	255	1S72M	=	856	154	TTATGCCTCTTATTTGCGTGTACTGTTGCTGCTGATCGTTTGGTGCTGTGTGAGTGAAACTATGGCTTAGAAA	FFFFFHHHHHJJJJJJJJJJHIIJJJJJJJJJJJJJJJIJJJJHEGIIHHIJIJJIIIJJIGIJJJJHHHHHH	AS:i:136	XN:i:0	XM:i:1	XO:i:0	XG:i:0	NM:i:1	MD:Z:57C14	YS:i:146	YT:Z:CP
HWI-D00306:376:HA62FADXX:1:1102:9681:16255	147	Xist	856	255	73M	=	776	-154	TGCTCTTAAACTGAGTGGGTGTTCAGGGCGTGGAGAGCCCGCGTCCGCCATTATGGCTTCTGCGTGATACGGC	#####@3@::499(2(72(33>387B?51A:C@><26BB;;@:@JJJIIGIIJIIIFJJIJIIHHHGHFFFFF	AS:i:146	XN:i:0	XM:i:0	XO:i:0	XG:i:0	NM:i:0	MD:Z:73	YS:i:136	YT:Z:CP
HWI-D00306:376:HA62FADXX:1:1102:4879:16672	99	Xist	773	255	73M	=	856	156	ATCTATGCCTCTTATTTGCGTGTACTGTTGCTGCTGATCGTTTGGTGCTGTGTGAGTGAACCTATGGCTTAGA	FFFFFHHHHHJJJJJJIJJJIJJJJJJHIJJJJGIJIJJJJJJJJDFHIJGHJJJJCHIJJJJJJJJHHHGHC	AS:i:146	XN:i:0	XM:i:0	XO:i:0	XG:i:0	NM:i:0	MD:Z:73	YS:i:138	YT:Z:CP
HWI-D00306:376:HA62FADXX:1:1102:4879:16672	147	Xist	856	255	73M	=	773	-156	TGCTCTTAAACTGGGTGGGTGTTCGGGGCGTGGAGAGCCCGCGTCCGCCATTATGGCTTCTGCGTGATACGGC	##########################?8<CAA:>A?@CA@FAF<JIJJIJJJJJJJIIIIJJJHHHHF@DFFD	AS:i:138	XN:i:0	XM:i:2	XO:i:0	XG:i:0	NM:i:2	MD:Z:13A10A48	YS:i:146	YT:Z:CP
HWI-D00306:376:HA62FADXX:1:1102:15295:17064	99	Xist	739	255	73M	=	856	190	ATATGGTTTTGTGAGTTATTGCACTACCTGGAATATCTATGCCTCTTATTTGCGTGTACTGTTGCTGCTGATC	FFFFFGHHHHJIJJJHJJJJJJJJJJJJJJIIJJJJJJJJJIJJJJJJJJJJJJIIJJJJJJJJJIJJJJJJG	AS:i:146	XN:i:0	XM:i:0	XO:i:0	XG:i:0	NM:i:0	MD:Z:73	YS:i:146	YT:Z:CP
HWI-D00306:376:HA62FADXX:1:1102:15295:17064	147	Xist	856	255	73M	=	739	-190	TGCTCTTAAACTGAGTGGGTGTTCAGGGCGTGGAGAGCCCGCGTCCGCCATTATGGCTTCTGCGTGATACGGC	#########################B<0(9:?5:98;BA4F8??JIJIJIJJJJIJJIIIIJJHHHHHDFFFD	AS:i:146	XN:i:0	XM:i:0	XO:i:0	XG:i:0	NM:i:0	MD:Z:73	YS:i:146	YT:Z:CP
HWI-D00306:376:HA62FADXX:1:1102:5721:18241	99	Xist	785	255	73M	=	856	144	TATTTGCGTGTACTGTTGCTGCTGATCGATTGGTGCTGTGTGAGTGAACCTATGGCTTAGAAAAACGACTTTG	FFFFFHGHHHEHIJJJJJJJJJJJJJJJJJIJJFHIJJHIIIJJHIJJJJJJJJJJJJJJJIJJJJHHFFDEE	AS:i:138	XN:i:0	XM:i:1	XO:i:0	XG:i:0	NM:i:1	MD:Z:28T44	YS:i:146	YT:Z:CP
HWI-D00306:376:HA62FADXX:1:1102:5721:18241	147	Xist	856	255	73M	=	785	-144	TGCTCTTAAACTGAGTGGGTGTTCAGGGCGTGGAGAGCCCGCGTCCGCCATTATGGCTTCTGCGTGATACGGC	49CCCC>C:(>CDA?<@?3:3>9+-DB98?:CC><88@HEGBBBJJJIJJJJJIIIIJJJJJIHFHFHFFFFF	AS:i:146	XN:i:0	XM:i:0	XO:i:0	XG:i:0	NM:i:0	MD:Z:73	YS:i:138	YT:Z:CP
HWI-D00306:376:HA62FADXX:1:1102:2940:19958	99	Xist	697	255	73M	=	856	232	ATTTTTTTTTTCACGGCCCAACGGGGGGCTTGGTGTATGGAAATATGGTTTTGGGAGTTATTGCGCTACCTGG	DDDFFHHFG<C;*0::?DA;CE=6@################################################	AS:i:130	XN:i:0	XM:i:4	XO:i:0	XG:i:0	NM:i:4	MD:Z:26C8G17T10A8	YS:i:146	YT:Z:CP
HWI-D00306:376:HA62FADXX:1:1102:2940:19958	147	Xist	856	255	73M	=	697	-232	TGCTCTTAAACTGAGTGGGTGTTCAGGGCGTGGAGAGCCCGCGTCCGCCATTATGGCTTCTGCGTGATACGGC	#####@:@:(:??887B<<:>@3<5B?-??:?:A9/>CA@@@?<JJJJJIJJJJJJJJJJJJJHHHHHDFFFD	AS:i:146	XN:i:0	XM:i:0	XO:i:0	XG:i:0	NM:i:0	MD:Z:73	YS:i:130	YT:Z:CP
HWI-D00306:376:HA62FADXX:1:1102:14803:20862	99	Xist	612	255	73M	=	856	317	ATGCCCAACGGGGCCTCGGATACCTACTGTTATTATTTTTTTTTCTTTTTCTTTTGCCCATCGGGGCTGTGGA	FFFFFHHHGHJIIJJJJIJIJJJJGFGIIGGHIJ@HHIGJIHHFEEDCCCEDDDDDCDDDDDDDBDDBDBCD@	AS:i:139	XN:i:0	XM:i:1	XO:i:0	XG:i:0	NM:i:1	MD:Z:25G47	YS:i:146	YT:Z:CP
HWI-D00306:376:HA62FADXX:1:1102:14803:20862	147	Xist	856	255	73M	=	612	-317	TGCTCTTAAACTGAGTGGGTGTTCAGGGCGTGGAGAGCCCGCGTCCGCCATTATGGCTTCTGCGTGATACGGC	################B?9>>:+(5BB<8<:C>5A;;=5/88?FEIGGDCGHIIGIGIIGIGHDFHHGFDFFF	AS:i:146	XN:i:0	XM:i:0	XO:i:0	XG:i:0	NM:i:0	MD:Z:73	YS:i:139	YT:Z:CP
HWI-D00306:376:HA62FADXX:1:1102:3092:21071	99	Xist	774	255	73M	=	856	155	TCTATGCCTCTTATTTGCGTGTACTGTTGCTGCTGATCGTTTGGTGCTGTGTGAGTGAACCTATGGCTTAGAA	FFFFFHHHHHJJIJJJJJJHHFHIJJJJJJJJJJJHJJJJJJJJHIJJJHIHIJJIHHIJJJJJJJJHHHHHF	AS:i:146	XN:i:0	XM:i:0	XO:i:0	XG:i:0	NM:i:0	MD:Z:73	YS:i:146	YT:Z:CP
HWI-D00306:376:HA62FADXX:1:1102:3092:21071	147	Xist	856	255	73M	=	774	-155	TGCTCTTAAACTGAGTGGGTGTTCAGGGCGTGGAGAGCCCGCGTCCGCCATTATGGCTTCTGCGTGATACGGC	><CDCC@ED@:9<8?<;?3:>C?85DB98CCCA:9/@DB;A8?7IGIIJJJJJJJJJIJJJJJHHHHHDFFFF	AS:i:146	XN:i:0	XM:i:0	XO:i:0	XG:i:0	NM:i:0	MD:Z:73	YS:i:146	YT:Z:CP
HWI-D00306:376:HA62FADXX:1:1102:20467:21575	99	Xist	434	255	73M	=	856	495	TATTTTTTTTTCTAAACTTGCCCATCTGGGCTGTGGATACCTGCTTTTATTCTTTTTTTCTTCTCCTTAGCCC	BDDDDFDFDFIGGIFGIIJJJJJIJJIIIIJJIFGG=FFIGIGFJHIJDHI;CHHHHFDACC>ACCCCCDDDD	AS:i:146	XN:i:0	XM:i:0	XO:i:0	XG:i:0	NM:i:0	MD:Z:73	YS:i:146	YT:Z:CP
HWI-D00306:376:HA62FADXX:1:1102:20467:21575	147	Xist	856	255	73M	=	434	-495	TGCTCTTAAACTGAGTGGGTGTTCAGGGCGTGGAGAGCCCGCGTCCGCCATTATGGCTTCTGCGTGATACGGC	@?>4(A:@CCCC<0@BB@<>3@3858B@??:?5>5'3AEA@;76IJIJJJJJJJJJJJJIJJJHHHHHFFFDD	AS:i:146	XN:i:0	XM:i:0	XO:i:0	XG:i:0	NM:i:0	MD:Z:73	YS:i:146	YT:Z:CP
HWI-D00306:376:HA62FADXX:1:1102:15801:21906	99	Xist	761	255	73M	=	856	168	ACTACCTGGAATATCTATGCCTCTTATTTGCGTGTACTGTTGCTGCTGATCGTTTGGTGCTGTGTGAGTGAAC	FFFFFHHHHGJJJJJJJJJJJJJJJJJJJJJJHHGHIJJJJJJJJJJJIJJJJJJJJCFHIJIIHIJJEHHHH	AS:i:146	XN:i:0	XM:i:0	XO:i:0	XG:i:0	NM:i:0	MD:Z:73	YS:i:146	YT:Z:CP
HWI-D00306:376:HA62FADXX:1:1102:15801:21906	147	Xist	856	255	73M	=	761	-168	TGCTCTTAAACTGAGTGGGTGTTCAGGGCGTGGAGAGCCCGCGTCCGCCATTATGGCTTCTGCGTGATACGGC	39C@:@:@>4:??8<8B?<>>@32-BB@<?3CA><;>CEAEBFFJJJJJJJJJJJIIJIHJGJHHHHHFFFFF	AS:i:146	XN:i:0	XM:i:0	XO:i:0	XG:i:0	NM:i:0	MD:Z:73	YS:i:146	YT:Z:CP
HWI-D00306:376:HA62FADXX:1:1102:17569:22235	99	Xist	786	255	73M	=	856	143	ATTTGCGTGTACTGTTGCTGCTGATCGTTTGGTGCTGTGTGAGTGAACCTATGGCTTAGAAAAACGACTTTGC	FFFFFHHHHHJJJJIJJJJJJJJJJJIHIJJJHJJJJJJJJJJHIJJJJJJJJJJJJJJJJJJJHHHFFDEEC	AS:i:146	XN:i:0	XM:i:0	XO:i:0	XG:i:0	NM:i:0	MD:Z:73	YS:i:146	YT:Z:CP
HWI-D00306:376:HA62FADXX:1:1102:17569:22235	147	Xist	856	255	73M	=	786	-143	TGCTCTTAAACTGAGTGGGTGTTCAGGGCGTGGAGAGCCCGCGTCCGCCATTATGGCTTCTGCGTGATACGGC	#####@:C@4:33+<8B?9:>A<8-BB78<:?:A<6>BE;A@DDJJJJJJJJJJIJJJJIJJJHHHHFDFFFF	AS:i:146	XN:i:0	XM:i:0	XO:i:0	XG:i:0	NM:i:0	MD:Z:73	YS:i:146	YT:Z:CP
HWI-D00306:376:HA62FADXX:1:1102:10416:22266	99	Xist	776	255	1S72M	=	856	154	TTATGCCTCTTATTTGCGTGTACTGTTGCTGCTGATCGTTTGGTGCTGTGTGAGTGAACCTATGGCTTAGAAA	D;DDDFFFBDBFBGBHAG:CAHCEGIIICG4?FHDGIE?FHGGBGIGIBHII=A<BGGAEHFGGGIGFEHCHE	AS:i:144	XN:i:0	XM:i:0	XO:i:0	XG:i:0	NM:i:0	MD:Z:72	YS:i:139	YT:Z:CP
HWI-D00306:376:HA62FADXX:1:1102:10416:22266	147	Xist	856	255	73M	=	776	-154	TGCTCTTAAACTGAGTGGGTGTTCAGGGCGTGGAGAGCCCGCGTCTGCCATTATGGCTTCTGCGTGATACGGC	:?CCC>@>>>>998<BDB?A@>95@@?8?CACBFFDBB@@@@D?CEGGE<<IGG@EIHBEDDG<HDD<DAAFF	AS:i:139	XN:i:0	XM:i:1	XO:i:0	XG:i:0	NM:i:1	MD:Z:45C27	YS:i:144	YT:Z:CP
HWI-D00306:376:HA62FADXX:1:1102:15464:22455	99	Xist	741	255	73M	=	856	188	ATGGTTTTGTGAGTTATTGCACTACCTGGAATATCTATGCCTCTTATTTGCGTGTACTGTTGCTGCTGATCGT	FFFFDHHHHHJIJHHIJJJJJJJJJJJJJJJJJJJJJJJJJJJJJJJJJJJJJJJJJJJJJIJJJJJJJJJHH	AS:i:146	XN:i:0	XM:i:0	XO:i:0	XG:i:0	NM:i:0	MD:Z:73	YS:i:146	YT:Z:CP
HWI-D00306:376:HA62FADXX:1:1102:15464:22455	147	Xist	856	255	73M	=	741	-188	TGCTCTTAAACTGAGTGGGTGTTCAGGGCGTGGAGAGCCCGCGTCCGCCATTATGGCTTCTGCGTGATACGGC	#######@>+>?<8??@<A>3C<20DB@?A:C::<88CB;8;@:JJJJJIJJJJGGGJIJJIJHHHHHFFFFF	AS:i:146	XN:i:0	XM:i:0	XO:i:0	XG:i:0	NM:i:0	MD:Z:73	YS:i:146	YT:Z:CP
HWI-D00306:376:HA62FADXX:1:1102:2506:24260	99	Xist	705	255	73M	=	856	224	TTTCATGGCCCAACGGGGCGCTTGGTGGATGGAAATATGGTTTTGTGAGTTATTGCACTACCTGGAATATCTA	FFFFFHHHHHJIGHGIIIIIJJJIJCFHGIIJGGIHHHHHHHFFFFEDEEEEEDDDDDDDDDDDDDDDDEEFD	AS:i:139	XN:i:0	XM:i:1	XO:i:0	XG:i:0	NM:i:1	MD:Z:5C67	YS:i:138	YT:Z:CP
HWI-D00306:376:HA62FADXX:1:1102:2506:24260	147	Xist	856	255	73M	=	705	-224	TGCTCTTAAACTGAGTGGTTGTTCAGGGCGTGGAGGGCCCGCGTCCGCCATTATGGCTTCTGCGTGATACGGC	#####################C<258?72?58,,,'8=54GF@BIIHGHEIGFJJIIIIHIIJHGGHHFDFDD	AS:i:138	XN:i:0	XM:i:2	XO:i:0	XG:i:0	NM:i:2	MD:Z:18G16A37	YS:i:139	YT:Z:CP
HWI-D00306:376:HA62FADXX:1:1102:14105:24705	99	Xist	152	255	73M	=	856	777	ATTTTTGACGTTTTGATATGTTCTGGTAAGATTTTTTTTTTGACATGTCCTCCATACTTTTTGATATTTGTAA	FDDDDBDHAAGFHGICFEHGIIIIIIEFFDFHHIIIIIIIIIHDHH>C>>@;7.>;;@CEDD;5>@CDEDDD>	AS:i:146	XN:i:0	XM:i:0	XO:i:0	XG:i:0	NM:i:0	MD:Z:73	YS:i:146	YT:Z:CP
HWI-D00306:376:HA62FADXX:1:1102:14105:24705	147	Xist	856	255	73M	=	152	-777	TGCTCTTAAACTGAGTGGGTGTTCAGGGCGTGGAGAGCCCGCGTCCGCCATTATGGCTTCTGCGTGATACGGC	:<CCCCCA>4>A92<?<8(:3C?A5@@<8C@C>59=?DFHHFBFIJIIJJJIIIJJJJIJIJJHHGHHFFFDD	AS:i:146	XN:i:0	XM:i:0	XO:i:0	XG:i:0	NM:i:0	MD:Z:73	YS:i:146	YT:Z:CP
HWI-D00306:376:HA62FADXX:1:1102:8215:24763	99	Xist	810	255	73M	=	856	119	TCGTTTGGTGCTGTGTGAGTGAACCTATGGCTTAGAAAAACGACTTTGCTCTTAAACTGAGTGGGTGTTCAGG	FFFDFHHHFFHIJHJIJJIHIJJJJJJJJJJJJJJJJJJJJJIJJJJJJJJJJJJIJIIGI?EHHBFFDDEEE	AS:i:146	XN:i:0	XM:i:0	XO:i:0	XG:i:0	NM:i:0	MD:Z:73	YS:i:146	YT:Z:CP
HWI-D00306:376:HA62FADXX:1:1102:8215:24763	147	Xist	856	255	73M	=	810	-119	TGCTCTTAAACTGAGTGGGTGTTCAGGGCGTGGAGAGCCCGCGTCCGCCATTATGGCTTCTGCGTGATACGGC	################B<?:3:9<5B?5?C@CC>A;;A:8A;0?JIIIHFJIHIEGGIGIJIIHAHHFDDFFF	AS:i:146	XN:i:0	XM:i:0	XO:i:0	XG:i:0	NM:i:0	MD:Z:73	YS:i:146	YT:Z:CP
HWI-D00306:376:HA62FADXX:1:1102:14614:24961	99	Xist	740	255	73M	=	856	189	TATGGTTTTGTGAGTTATTGCACTACCTGGAATATCTATGCCTCTTATTTGCGTGTACTGTTGCTGCTGATCG	FFFFFDHHHHIJJJHIIJJJJJJJJJJJJIJJJJJJJJJJJJJJJJJIJJJJJJJIJJJJJJJJJJJJJIIJH	AS:i:146	XN:i:0	XM:i:0	XO:i:0	XG:i:0	NM:i:0	MD:Z:73	YS:i:139	YT:Z:CP
HWI-D00306:376:HA62FADXX:1:1102:14614:24961	147	Xist	856	255	73M	=	740	-189	TGCTCTTAAACTGAGTGGGTGTTCAGGGCGTGGAGAGCCCGCGTCTGCCATTATGGCTTCTGCGTGATACGGC	CDCACDEDDCDDC<BBDDCCCDDDBDDDBECEC@EDHIHGIIGIIGIJJIIJJJJIJJJHJJJGHGHHFFFFF	AS:i:139	XN:i:0	XM:i:1	XO:i:0	XG:i:0	NM:i:1	MD:Z:45C27	YS:i:146	YT:Z:CP
HWI-D00306:376:HA62FADXX:1:1102:10598:25336	99	Xist	778	255	73M	=	856	151	TGCCTCTTATTTGCGTGTACTGTTGCTGCTGATCGTTTGGTGCTGTGTGAGTGAACCTATGGCTTAGAAAAAC	FFFFFHHHHHJJJJJIJJJJJJJJJJJJJJJIJJJJJJJIFHIIIHIIIIIFHIJJJJJJJJJJJIHHHHHFF	AS:i:146	XN:i:0	XM:i:0	XO:i:0	XG:i:0	NM:i:0	MD:Z:73	YS:i:146	YT:Z:CP
HWI-D00306:376:HA62FADXX:1:1102:10598:25336	147	Xist	856	255	73M	=	778	-151	TGCTCTTAAACTGAGTGGGTGTTCAGGGCGTGGAGAGCCCGCGTCCGCCATTATGGCTTCTGCGTGATACGGC	##@@4:3C>:@??28(B?<A:>((5B?01<3C:?988BB@8@?:IJIJJJIJJJJJJJJJJJJHHHHHFFFFF	AS:i:146	XN:i:0	XM:i:0	XO:i:0	XG:i:0	NM:i:0	MD:Z:73	YS:i:146	YT:Z:CP
HWI-D00306:376:HA62FADXX:1:1102:18860:25639	99	Xist	812	255	73M	=	856	117	GTTTGGTGCTGTGTGAGTGAACCTATGGCTTAGAAAAACGACTTTGCTCTTAAACTGAGTGGGTGTTCAGGGC	FFFFFHFHHHJHIGHIJHHIIJJJJIJIIJIIJIJJJJJJJJJJIJJJJIIJGIJJJJI=EHHEEDFFFFEED	AS:i:146	XN:i:0	XM:i:0	XO:i:0	XG:i:0	NM:i:0	MD:Z:73	YS:i:134	YT:Z:CP
HWI-D00306:376:HA62FADXX:1:1102:18860:25639	147	Xist	856	255	73M	=	812	-117	TGCTCTTAAACGGAGGGGGTGTTAAGGGCGTGGAGAGCCCGCGTCCGCCATTATGGCTTCTGCGTGATACGGC	#########################D@585(:>>?8?CE;'/?:IIGHCIJJIHIHHGIJIDJHHHHHDADFF	AS:i:134	XN:i:0	XM:i:3	XO:i:0	XG:i:0	NM:i:3	MD:Z:11T3T7C49	YS:i:146	YT:Z:CP
HWI-D00306:376:HA62FADXX:1:1102:17245:25936	99	Xist	820	255	73M	=	856	109	CTGTGTGAGTGAACCTATGGCTTAGAAAAACGACTTTGCTCTTAAACTGAGTGGGTGTTCAGGGCGTGGAGAG	FFFFFHHHHDHIIJJJJJJJJJJJJJJJJJJJJJJJJJJJJJJJJJJJJJJHIJIFHIJJJJHHHFDDDDDDD	AS:i:146	XN:i:0	XM:i:0	XO:i:0	XG:i:0	NM:i:0	MD:Z:73	YS:i:142	YT:Z:CP
HWI-D00306:376:HA62FADXX:1:1102:17245:25936	147	Xist	856	255	73M	=	820	-109	TGCTCTTAACCTGAGTGGGTGTTCAGGGCGTGGAGAGCCCGCGTCCGCCATTATGGCTTCTGCGTGATACGGC	#########################DB:?<3>53988CEA;8??JJGJJJJJJJJJJJIJJJJHHHHHDDFFF	AS:i:142	XN:i:0	XM:i:1	XO:i:0	XG:i:0	NM:i:1	MD:Z:9A63	YS:i:146	YT:Z:CP
HWI-D00306:376:HA62FADXX:1:1102:12407:26064	99	Xist	787	255	2S71M	=	856	144	TTTTTGCGTGTACTGTTGCTGCTGATCGTTTGGTGCTGTGTGAGTGAACCTATGGCTTAGAAAAACGACTTTG	DDFFFHHHHHIIJJJIJJJJJJJJIJJJJJJJIFHIJJIHHIJJGIJJJJJJJJJJJJJJJJHHHGDDDDDDC	AS:i:142	XN:i:0	XM:i:0	XO:i:0	XG:i:0	NM:i:0	MD:Z:71	YS:i:142	YT:Z:CP
HWI-D00306:376:HA62FADXX:1:1102:12407:26064	147	Xist	856	255	73M	=	787	-144	TGCTCTTAAACTGGGTGGGTGTTCAGGGCGTGGAGAGCCCGCGTCCGCCATTATGGCTTCTGCGTGATACGGC	:9>:3>:@>:880&?8<<3+(:(80@?7<95C@:?6;A:-@8DAIJIIJJJJJJIJIIIJIJJHHHHHFFFFF	AS:i:142	XN:i:0	XM:i:1	XO:i:0	XG:i:0	NM:i:1	MD:Z:13A59	YS:i:142	YT:Z:CP
HWI-D00306:376:HA62FADXX:1:1102:4855:26725	99	Xist	599	255	73M	=	856	330	GTCTTTTTTTCCCATGCCCAACGGGGCCTCGGATACCTGCTGTTATTATTTTTTTTTCTTTTTCTTTTGCCCA	FDFFFHHHHHJJJJGJIJJJJJJJJJJJJJJJIJJJJJJIJJHHHHHHHFFFFDBDDDDDDDDDDDDDDDDDD	AS:i:146	XN:i:0	XM:i:0	XO:i:0	XG:i:0	NM:i:0	MD:Z:73	YS:i:142	YT:Z:CP
HWI-D00306:376:HA62FADXX:1:1102:4855:26725	147	Xist	856	255	73M	=	599	-330	TGCTCTTAAACTGGGTGGGTGTTCAGGGCGTGGAGAGCCCGCGTCCGCCATTATGGCTTCTGCGTGATACGGC	################@?3::@3(&@<5595>5,989A=-58DGJJJIJJIIJJJJIIJJIIJHFFDADFFAD	AS:i:142	XN:i:0	XM:i:1	XO:i:0	XG:i:0	NM:i:1	MD:Z:13A59	YS:i:146	YT:Z:CP
HWI-D00306:376:HA62FADXX:1:1102:7289:26855	99	Xist	771	255	73M	=	856	158	ATATCTATGCCTCTTATTTGCGTGTACTGTTGCTGCTGATCGTTTGGTGCTGTGTGAGTGAACCTATGGCTTA	FFFFFHHHHHJJJJJJJJJJJJJIIHJJJJIJJJJJJJJJJJIIJJJIJJJJJJIJJJIJJJJJJJJJJHHHH	AS:i:146	XN:i:0	XM:i:0	XO:i:0	XG:i:0	NM:i:0	MD:Z:73	YS:i:142	YT:Z:CP
HWI-D00306:376:HA62FADXX:1:1102:7289:26855	147	Xist	856	255	73M	=	771	-158	TGCTCTTAAACTGAGTGGGTGTTCAGGGGGTGGAGAGCCCGCGTCCGCCATTATGGCTTCTGCGTGATACGGC	###############################CCC<6BA:'8@0DIIJJIJJJJJJJIJJIJIHHHGGHFFFFF	AS:i:142	XN:i:0	XM:i:1	XO:i:0	XG:i:0	NM:i:1	MD:Z:28C44	YS:i:146	YT:Z:CP
HWI-D00306:376:HA62FADXX:1:1102:14686:28188	99	Xist	742	255	73M	=	856	187	TGGTTTTGTGAGTTATTGCACTACCTGGAATATCTATGCCTCTTATTTGCGTGTACTGTTGCTGCTGATCGTT	FFFDDHHHHHJJHIIIGIJJJJJJJJJJJJJJJJJJJJJJJJJJJJJJJJJIJIJJJJHIJJJJJJJIJJHCH	AS:i:146	XN:i:0	XM:i:0	XO:i:0	XG:i:0	NM:i:0	MD:Z:73	YS:i:146	YT:Z:CP
HWI-D00306:376:HA62FADXX:1:1102:14686:28188	147	Xist	856	255	73M	=	742	-187	TGCTCTTAAACTGAGTGGGTGTTCAGGGCGTGGAGAGCCCGCGTCCGCCATTATGGCTTCTGCGTGATACGGC	###@@C@A>:439+0072(>:>325B<0195>:5<28CA;@@?:IGJIJIIFJJIJIJIJJGJGHGHFDFFDD	AS:i:146	XN:i:0	XM:i:0	XO:i:0	XG:i:0	NM:i:0	MD:Z:73	YS:i:146	YT:Z:CP
HWI-D00306:376:HA62FADXX:1:1102:10689:30178	99	Xist	592	255	73M	=	856	337	GCGTTTAGTCTTTTTTTCCCATGCCCAACGGGGCCTCGGATACCTGCTGTTATTATTTTTTTTTCTTTTTCTT	FFFDDHHHCFIIJJJJJJJJJIJJJJJJJIJJJJJJJJJHHHHFFFFFEEEEDEEFEEEDDDDDDDDDDDDDD	AS:i:146	XN:i:0	XM:i:0	XO:i:0	XG:i:0	NM:i:0	MD:Z:73	YS:i:137	YT:Z:CP
HWI-D00306:376:HA62FADXX:1:1102:10689:30178	147	Xist	856	255	73M	=	592	-337	TGTTCTTAAACTGAGTGGGTGTTAAGGGCGTGGAGAGCCCGCGTCCGCCATTATGGCTTCTGCGTGATACGGC	#####@A@:((33+(0B?:>>>33-DB8893?::<38AB<F@>HIIJHEIIJJJJIJJIHIIJHHHBADFFFF	AS:i:137	XN:i:0	XM:i:2	XO:i:0	XG:i:0	NM:i:2	MD:Z:2C20C49	YS:i:146	YT:Z:CP
HWI-D00306:376:HA62FADXX:1:1102:19869:30118	99	Xist	641	255	73M	=	856	288	TTATTATTTTTTTTTCTTTTTCTTTTGCCCATCGGGGCTGTGGATACCTGCTTTAAATTTTTTTTTTCACGGC	FFFFFHHHFFHIIGGIIIGI<BDHIIFGHIIIGEIAHIIBAEHDHF@DEDCC@ACCCDDCCCCBBBBCCC85<	AS:i:146	XN:i:0	XM:i:0	XO:i:0	XG:i:0	NM:i:0	MD:Z:73	YS:i:142	YT:Z:CP
HWI-D00306:376:HA62FADXX:1:1102:19869:30118	147	Xist	856	255	73M	=	641	-288	TGCTCTTAAACTGAGTGGGTGTTCAGGGCGTGGAGAGCCAGCGTCCGCCATTATGGCTTCTGCGTGATACGGC	@944(:>@4+((3@B@?<9@:>;,'?5,(?377=.75'''F@:0@C?:<FBCIGG;?IGGHEEHHFDFDDDB1	AS:i:142	XN:i:0	XM:i:1	XO:i:0	XG:i:0	NM:i:1	MD:Z:39C33	YS:i:146	YT:Z:CP
HWI-D00306:376:HA62FADXX:1:1102:19486:30683	99	Xist	810	255	73M	=	856	119	TCGTTTGGTGCTGTGTGAGTGAACCTATGGCTTAGAAAAACGACTTTGCTCTTAAACTGAGTGGGTGTTCAGG	FFFDFHHHHHJJJIIHIJJHIIJJJJJJJJJJJJJJJJJJJJJJJJJJJJJJJJIJJJJJJHHHHEFDDEEEE	AS:i:146	XN:i:0	XM:i:0	XO:i:0	XG:i:0	NM:i:0	MD:Z:73	YS:i:146	YT:Z:CP
HWI-D00306:376:HA62FADXX:1:1102:19486:30683	147	Xist	856	255	73M	=	810	-119	TGCTCTTAAACTGAGTGGGTGTTCAGGGCGTGGAGAGCCCGCGTCCGCCATTATGGCTTCTGCGTGATACGGC	39:44@>A::>39+82B?<>3@305B?51<:C@><2>CB@FAD6JJGIJIJJJJJJIGJIIJJHHHHHFFFFF	AS:i:146	XN:i:0	XM:i:0	XO:i:0	XG:i:0	NM:i:0	MD:Z:73	YS:i:146	YT:Z:CP
HWI-D00306:376:HA62FADXX:1:1102:7539:30766	99	Xist	605	255	73M	=	856	324	TTTTTCCATGCCCAACGGGGCCTCGGATACCTGCTGTTATTATTTTTTTTTCTTTTTCTTTTGCCCATCGGGG	FFFFFHHHHGJJIIJJJJJJJJJJIIGIIJJHIHIJJH>EHEEHFFFDDDDACDDDD?CDDDDDDDCDDDDDD	AS:i:139	XN:i:0	XM:i:1	XO:i:0	XG:i:0	NM:i:1	MD:Z:4C68	YS:i:146	YT:Z:CP
HWI-D00306:376:HA62FADXX:1:1102:7539:30766	147	Xist	856	255	73M	=	605	-324	TGCTCTTAAACTGAGTGGGTGTTCAGGGCGTGGAGAGCCCGCGTCCGCCATTATGGCTTCTGCGTGATACGGC	################D@<3+@9A8B?08<>C>AADBCA;8A?DJJJIIIJJJJJIIIJJJJJHHFHHFFFFF	AS:i:146	XN:i:0	XM:i:0	XO:i:0	XG:i:0	NM:i:0	MD:Z:73	YS:i:139	YT:Z:CP
HWI-D00306:376:HA62FADXX:1:1102:9910:33050	99	Xist	824	255	73M	=	856	105	GTGAGTGAACCTATGGCTTAGAAAAACGACTTTGCTCTTAAACTGAGTGGGTGTTCAGGGCGTGGAGAGCCCG	FFFFFFHHHFIJJJJJJJJJJJIJJJIJIJJJJJJJJJIGIHIJJJJJJII@GFIIHGIIGFEDDDDDDDDDD	AS:i:146	XN:i:0	XM:i:0	XO:i:0	XG:i:0	NM:i:0	MD:Z:73	YS:i:146	YT:Z:CP
HWI-D00306:376:HA62FADXX:1:1102:9910:33050	147	Xist	856	255	73M	=	824	-105	TGCTCTTAAACTGAGTGGGTGTTCAGGGCGTGGAGAGCCCGCGTCCGCCATTATGGCTTCTGCGTGATACGGC	>9@>A@:DDC@>90877<9::>305B@75<>?:,5'/A=;;/<@IIIGGJIJJJJFIJIJIGHDDHHHDDFFF	AS:i:146	XN:i:0	XM:i:0	XO:i:0	XG:i:0	NM:i:0	MD:Z:73	YS:i:146	YT:Z:CP
HWI-D00306:376:HA62FADXX:1:1102:11985:33383	99	Xist	553	255	1S72M	=	856	377	AAAAAAAACCTTTCTCGGTCCATCGGGACCTCGGATACCTGCGTTTAGTCTTTTTTTCCCATGCCCAACGGGG	FFFFFHHHHGJJJJJJJJIJIJJJJJJEHJJIIJHHFFFFFFC=BDDDCDEDDDDDDDDDDDDDDDDDDDDDD	AS:i:144	XN:i:0	XM:i:0	XO:i:0	XG:i:0	NM:i:0	MD:Z:72	YS:i:146	YT:Z:CP
HWI-D00306:376:HA62FADXX:1:1102:11985:33383	147	Xist	856	255	73M	=	553	-377	TGCTCTTAAACTGAGTGGGTGTTCAGGGCGTGGAGAGCCCGCGTCCGCCATTATGGCTTCTGCGTGATACGGC	##########################@87CAC@>923AA;58?@JJJIGHJIHJIJIJJIJJJHHHHHDFFDD	AS:i:146	XN:i:0	XM:i:0	XO:i:0	XG:i:0	NM:i:0	MD:Z:73	YS:i:144	YT:Z:CP
HWI-D00306:376:HA62FADXX:1:1102:9070:33677	99	Xist	644	255	73M	=	856	285	TTATTTTTTTTTCTTTTTCTTTTGCCCATCGGGGCTGTGGATACCTGCTTTAAATTTTTTTTTTCACGGCCCA	FFFFFHHHHHJJJJJJJJJJJJJJJJIJJJJJJIJJIGHHHHHGFFFFFEEEEEEEDDDDDDDDCCDDDDDDD	AS:i:146	XN:i:0	XM:i:0	XO:i:0	XG:i:0	NM:i:0	MD:Z:73	YS:i:138	YT:Z:CP
HWI-D00306:376:HA62FADXX:1:1102:9070:33677	147	Xist	856	255	73M	=	644	-285	TGCTCTTAAACTGAGTGGGTGTTCAGGGCGTGGAGAGCCCGCGTTCGCCATTATGGCTTCTGCGTGATACGGC	DDCDDDEEDCCDCDDDDDDDDDDDDDBDBCDDDEDDFEIGJIJIIJJJJJIJJJIGJGIIJJJHHGHDDDFDD	AS:i:138	XN:i:0	XM:i:1	XO:i:0	XG:i:0	NM:i:1	MD:Z:44C28	YS:i:146	YT:Z:CP
HWI-D00306:376:HA62FADXX:1:1102:7822:34162	99	Xist	691	255	73M	=	856	238	CTTTAAATTTTTTTTTTCACGGCCCAACGGGGCGCTTGGTGGATGGAAATATGGTTTTGTGTGTTATTGCACT	FFFFFHHDHHIJJJJJJJJJJJJJJIJGIIJHFDDDDDBCBDBCCDACCDDEEDCCBDBDD(8ACDEDDDCDD	AS:i:142	XN:i:0	XM:i:1	XO:i:0	XG:i:0	NM:i:1	MD:Z:61A11	YS:i:142	YT:Z:CP
HWI-D00306:376:HA62FADXX:1:1102:7822:34162	147	Xist	856	255	73M	=	691	-238	TGCTCTTAACCTGAGTGGGTGTTCAGGGCGTGGAGAGCCCGCGTCCGCCATTATGGCTTCTGCGTGATACGGC	:A@@>C@:4(((3+2(<<9@::++&8<5(<:>>:9;;9/;A<@@DEIIGIIJJIHGCJIIJIHHGGGGFFFFF	AS:i:142	XN:i:0	XM:i:1	XO:i:0	XG:i:0	NM:i:1	MD:Z:9A63	YS:i:142	YT:Z:CP
HWI-D00306:376:HA62FADXX:1:1102:5881:34313	99	Xist	705	255	73M	=	856	224	TTTCACGGCCCAACGGGGCGCTTGGTGGATGGAAATATGGTTTTGTGAGTTATTGCACTACCTGGAATATCTA	FFFFFHHHHHJJJIJJJJIJJJJJJCHHGHHHHHFFFFFFDEEDEDDDDCDDEDDDDDDDDDDDDDDDDEEEE	AS:i:146	XN:i:0	XM:i:0	XO:i:0	XG:i:0	NM:i:0	MD:Z:73	YS:i:146	YT:Z:CP
HWI-D00306:376:HA62FADXX:1:1102:5881:34313	147	Xist	856	255	73M	=	705	-224	TGCTCTTAAACTGAGTGGGTGTTCAGGGCGTGGAGAGCCCGCGTCCGCCATTATGGCTTCTGCGTGATACGGC	#?:CA@:CB:49?28<B?<C@C<85B?51?:C>>9,8AE@8;?6JJJGFJJJJJJHGIIIFJJHHHHDDFDFF	AS:i:146	XN:i:0	XM:i:0	XO:i:0	XG:i:0	NM:i:0	MD:Z:73	YS:i:146	YT:Z:CP
HWI-D00306:376:HA62FADXX:1:1102:16196:34612	99	Xist	698	255	73M	=	856	231	TTTTTTTTTTCACGGCCCAACGGGGCGCTTGGTGGTTGGAAATATGGTTTTGTGAGTTATTGCACTACCTGGA	FFFFFHGHHHIGEHIEGIII?EFHF<;6?@BD(8?08?B@CCDCDED@CBB@8A:@:ACCCCCACCCCD@CDB	AS:i:141	XN:i:0	XM:i:1	XO:i:0	XG:i:0	NM:i:1	MD:Z:35A37	YS:i:134	YT:Z:CP
HWI-D00306:376:HA62FADXX:1:1102:16196:34612	147	Xist	856	255	73M	=	698	-231	TGCTTTTAAACTGAGTGGGTGTTCAGGGCGTGGAGAGCCCGCGTCCGCCATTATGGTTTCTGCGTGATACGGC	##########################?083>?>:9''AA;45(6GGGGIIIGCCF@IGGGGGGHGHHHDDEDF	AS:i:134	XN:i:0	XM:i:2	XO:i:0	XG:i:0	NM:i:2	MD:Z:4C51C16	YS:i:141	YT:Z:CP
HWI-D00306:376:HA62FADXX:1:1102:4130:35533	99	Xist	643	21	73M	=	856	286	ATTATTTTTTTTTCTTTTTCTTTTGCCCATCGGGGTTGTGGATACCTGCTTTAAATTTTTTTTTTCACGGCCC	FFFFFHHHHHJIJHIJJJJIGIJIJJJIHIJJJJJJIGFHHHFFFFFEEEEEEDDEEDDDDDDDDCACBBDDD	AS:i:138	XS:i:48	XN:i:0	XM:i:1	XO:i:0	XG:i:0	NM:i:1	MD:Z:35C37	YS:i:146	YT:Z:CP
HWI-D00306:376:HA62FADXX:1:1102:4130:35533	147	Xist	856	21	73M	=	643	-286	TGCTCTTAAACTGAGTGGGTGTTCAGGGCGTGGAGAGCCCGCGTCCGCCATTATGGCTTCTGCGTGATACGGC	###############################A@:<88CA4;@F8JIHEJIJJIJJIHIJJJJJHHHHHFFFFF	AS:i:146	XN:i:0	XM:i:0	XO:i:0	XG:i:0	NM:i:0	MD:Z:73	YS:i:138	YT:Z:CP
HWI-D00306:376:HA62FADXX:1:1102:4130:35533	355	Xist	451	21	22S30M1I13M7S	=	856	500	ATTATTTTTTTTTCTTTTTCTTTTGCCCATCGGGGTTGTGGATACCTGCTTTAAATTTTTTTTTTCACGGCCC	FFFFFHHHHHJIJHIJJJJIGIJIJJJIHIJJJJJJIGFHHHFFFFFEEEEEEDDEEDDDDDDDDCACBBDDD	AS:i:48	XS:i:48	XN:i:0	XM:i:4	XO:i:1	XG:i:1	NM:i:5	MD:Z:9T3C16T3C8	YS:i:146	YT:Z:CP
HWI-D00306:376:HA62FADXX:1:1102:4130:35533	403	Xist	856	21	73M	=	451	-500	TGCTCTTAAACTGAGTGGGTGTTCAGGGCGTGGAGAGCCCGCGTCCGCCATTATGGCTTCTGCGTGATACGGC	###############################A@:<88CA4;@F8JIHEJIJJIJJIHIJJJJJHHHHHFFFFF	AS:i:146	XN:i:0	XM:i:0	XO:i:0	XG:i:0	NM:i:0	MD:Z:73	YS:i:48	YT:Z:CP
HWI-D00306:376:HA62FADXX:1:1102:6395:36321	99	Xist	807	255	73M	=	856	122	TGTTCGTTCGGCTCTGCGCGACTGAACCTTTTGCTTAGAAAAACTCCTCTGCTCTTAAACTGACAGGGTGTTC	#########################################################################	AS:i:90	XN:i:0	XM:i:14	XO:i:0	XG:i:0	NM:i:14	MD:Z:2A5T2T0G3T1T2G7A1G12G0A2T14G0T8	YS:i:146	YT:Z:CP
HWI-D00306:376:HA62FADXX:1:1102:6395:36321	147	Xist	856	255	73M	=	807	-122	TGCTCTTAAACTGAGTGGGTGTTCAGGGCGTGGAGAGCCCGCGTCCGCCATTATGGCTTCTGCGTGATACGGC	:9>>>>3CD@>3?022@?9:@@90-BB<89(>5,528A:'5/@0IJIJIIHFHFIJJJIIIJIDDGHFDFFDB	AS:i:146	XN:i:0	XM:i:0	XO:i:0	XG:i:0	NM:i:0	MD:Z:73	YS:i:90	YT:Z:CP
HWI-D00306:376:HA62FADXX:1:1102:6489:36405	99	Xist	647	18	2S71M	=	856	284	TTTTTTTTTTTCTTTTTCTTTTTCCCATCGGGGGTGTGGGTACCTGCTTTAAATTTTTTTTTTTACGGCCCAA	DDDDDDDDDDI*9BBDE8BCCI).7.=A)@@DD/,0)+8&0(+(++(+9A(:3>AAAA??=?###########	AS:i:125	XS:i:48	XN:i:0	XM:i:4	XO:i:0	XG:i:0	NM:i:4	MD:Z:20G10C5A23C9	YS:i:130	YT:Z:CP
HWI-D00306:376:HA62FADXX:1:1102:6489:36405	147	Xist	856	18	73M	=	647	-284	TGCTCTTAAACTGAGTCGGTGTCCAGGGCGCGGAGAGCCCACGTCCGCCATTATGGCTTCTGCGTGATACGGC	############################################D?3CDEEEEEC9FE:E1DE?B;D:D@A+;	AS:i:130	XN:i:0	XM:i:4	XO:i:0	XG:i:0	NM:i:4	MD:Z:16G5T7T9G32	YS:i:125	YT:Z:CP
HWI-D00306:376:HA62FADXX:1:1102:6489:36405	355	Xist	451	18	20S46M7S	=	856	498	TTTTTTTTTTTCTTTTTCTTTTTCCCATCGGGGGTGTGGGTACCTGCTTTAAATTTTTTTTTTTACGGCCCAA	DDDDDDDDDDI*9BBDE8BCCI).7.=A)@@DD/,0)+8&0(+(++(+9A(:3>AAAA??=?###########	AS:i:48	XS:i:48	XN:i:0	XM:i:9	XO:i:0	XG:i:0	NM:i:9	MD:Z:2G6T3C5A10T1T1C7C1T1	YS:i:130	YT:Z:CP
HWI-D00306:376:HA62FADXX:1:1102:6489:36405	403	Xist	856	18	73M	=	451	-498	TGCTCTTAAACTGAGTCGGTGTCCAGGGCGCGGAGAGCCCACGTCCGCCATTATGGCTTCTGCGTGATACGGC	############################################D?3CDEEEEEC9FE:E1DE?B;D:D@A+;	AS:i:130	XN:i:0	XM:i:4	XO:i:0	XG:i:0	NM:i:4	MD:Z:16G5T7T9G32	YS:i:48	YT:Z:CP
HWI-D00306:376:HA62FADXX:1:1102:15490:36459	99	Xist	756	255	73M	=	856	173	ATTGCACTACCTGGAATATCTATGCCTCTTATTTGCGTGTACTGTTGCTGCTGATCGTTTGGTGCTGTGTGAG	FFFFFHHHHHJJJJIJJJJJJJJJJJJJJJJJJJJJJFHHJJJJJJJIJJJJJJJJJIJJJIIHJJJIFHHHH	AS:i:146	XN:i:0	XM:i:0	XO:i:0	XG:i:0	NM:i:0	MD:Z:73	YS:i:146	YT:Z:CP
HWI-D00306:376:HA62FADXX:1:1102:15490:36459	147	Xist	856	255	73M	=	756	-173	TGCTCTTAAACTGAGTGGGTGTTCAGGGCGTGGAGAGCCCGCGTCCGCCATTATGGCTTCTGCGTGATACGGC	CC@>4@3CB:43928<<83:(:+(-DB<<<:?::9'/A=4;4?AJJJJJJJJIIIJJJJIJIJHHHHDDFFFF	AS:i:146	XN:i:0	XM:i:0	XO:i:0	XG:i:0	NM:i:0	MD:Z:73	YS:i:146	YT:Z:CP
HWI-D00306:376:HA62FADXX:1:1102:20273:37396	99	Xist	761	255	2S24M2D47M	=	856	170	CTACTACCTGGAATATCTATGCCTCTTTTGCGTGTACTGTTGCTGCTGATCGTTTGGTGCTGTGTGAGTGAAC	FFFFFHHHHHJJJJJJJJJJJJJJJJJJJJJJJJIJJJJJJJJJJJJJJJJJJJJJJGHJJJIJJJJHHHHHH	AS:i:131	XN:i:0	XM:i:0	XO:i:1	XG:i:2	NM:i:2	MD:Z:24^TA47	YS:i:146	YT:Z:CP
HWI-D00306:376:HA62FADXX:1:1102:20273:37396	147	Xist	856	255	73M	=	761	-170	TGCTCTTAAACTGAGTGGGTGTTCAGGGCGTGGAGAGCCCGCGTCCGCCATTATGGCTTCTGCGTGATACGGC	@?>>:C>@:+433(((@?9@:A985BB:5?:CCCA;8DEAF@@?JJJJJJJJJJJIJJJJJJJHHHHHFFFFF	AS:i:146	XN:i:0	XM:i:0	XO:i:0	XG:i:0	NM:i:0	MD:Z:73	YS:i:131	YT:Z:CP
HWI-D00306:376:HA62FADXX:1:1102:9909:37832	99	Xist	698	255	2S71M	=	856	233	ATTTTTTTTTTTCACGGCCCAACGGGGCGCTTGGTGGATGGAAATATGGTTTTGTGAGTTATTGCACTACCTG	FFFFFHHHHHJJIJJJJJJJIJJJGJGEDBDDDD8?B<CCDCDDDDEDD@CDD??CCCDDCDDDDCDDDDCCC	AS:i:142	XN:i:0	XM:i:0	XO:i:0	XG:i:0	NM:i:0	MD:Z:71	YS:i:146	YT:Z:CP
HWI-D00306:376:HA62FADXX:1:1102:9909:37832	147	Xist	856	255	73M	=	698	-233	TGCTCTTAAACTGAGTGGGTGTTCAGGGCGTGGAGAGCCCGCGTCCGCCATTATGGCTTCTGCGTGATACGGC	#################B?@:>3B:5<58A:?@>93/DH@@@76IGGIFIJJJJJJJIIIJJJHHFDHDFFFD	AS:i:146	XN:i:0	XM:i:0	XO:i:0	XG:i:0	NM:i:0	MD:Z:73	YS:i:142	YT:Z:CP
HWI-D00306:376:HA62FADXX:1:1102:11736:37935	99	Xist	326	255	73M	=	856	603	TATATTCTTGCCCATCGGGGCCACGGATACCTGTGTGTCCTCCCCGCCATTCCATGCCCAACGGGGTTTTGGA	AD?D?A:C:C@@FFEHA<CBGIIIGIF<AFHHEDGFGHGIEIEHDGHE8?D>;);666;;2;;/;?=?B?@@4	AS:i:146	XN:i:0	XM:i:0	XO:i:0	XG:i:0	NM:i:0	MD:Z:73	YS:i:138	YT:Z:CP
HWI-D00306:376:HA62FADXX:1:1102:11736:37935	147	Xist	856	255	73M	=	326	-603	TGCTCTAAAACTGAGTGGTTGTTCAGGGCGTGGAGAGCCCGCGTCCGCCATTATGGCTTCTGCGTGATACGGC	###########################################F:6F<B<EC4AFC<3@?:GE?>FDD@DB?D	AS:i:138	XN:i:0	XM:i:2	XO:i:0	XG:i:0	NM:i:2	MD:Z:6T11G54	YS:i:146	YT:Z:CP
HWI-D00306:376:HA62FADXX:1:1102:13761:38906	99	Xist	786	255	73M	=	856	143	ATTTGCGTGTACTGTTGCTGCTGATCGTTTGGTGCTGTGTGAGTGAACCTATGGCTTAGAAAAACGACTTTGC	FFFFFHHHHFHIIJHIJJJJJJJJJJJHIJIJFHIJJHHHJJIGHJJJJJJJJJJJJJJIJIIJHHHFFDEEE	AS:i:146	XN:i:0	XM:i:0	XO:i:0	XG:i:0	NM:i:0	MD:Z:73	YS:i:146	YT:Z:CP
HWI-D00306:376:HA62FADXX:1:1102:13761:38906	147	Xist	856	255	73M	=	786	-143	TGCTCTTAAACTGAGTGGGTGTTCAGGGCGTGGAGAGCCCGCGTCCGCCATTATGGCTTCTGCGTGATACGGC	:9:4@AAC@@43A880<8?A>@985B?-8<:A>:<;?>:AB>BEJJJIIHEIJJJJJJJJJJJGHHHHDFFFF	AS:i:146	XN:i:0	XM:i:0	XO:i:0	XG:i:0	NM:i:0	MD:Z:73	YS:i:146	YT:Z:CP
HWI-D00306:376:HA62FADXX:1:1102:16300:39247	99	Xist	778	255	73M	=	856	151	TGCCTCTTATTTGCGTGTACTGTTGCTGCTGATCGTTTGGTGCTGTGTGAGTGAACCTATGGCTTAGAAAAAC	FFFFFHHHHHJJJJJIIGIJJJJJJJJJJJJIJJIHIJJJHIJJJIIFIJJFHJHIJJJJJJJJJJHHHHHFF	AS:i:146	XN:i:0	XM:i:0	XO:i:0	XG:i:0	NM:i:0	MD:Z:73	YS:i:146	YT:Z:CP
HWI-D00306:376:HA62FADXX:1:1102:16300:39247	147	Xist	856	255	73M	=	778	-151	TGCTCTTAAACTGAGTGGGTGTTCAGGGCGTGGAGAGCCCGCGTCCGCCATTATGGCTTCTGCGTGATACGGC	:A>>:C>C>(:>9(88B??@3A<85DB<<<3CA>A;?CB;AADFIJJJJJJJJJJJJJJJJJJHHGHHDFFFF	AS:i:146	XN:i:0	XM:i:0	XO:i:0	XG:i:0	NM:i:0	MD:Z:73	YS:i:146	YT:Z:CP
HWI-D00306:376:HA62FADXX:1:1102:3394:39398	99	Xist	658	255	73M	=	856	271	TTTTCTTTTGCCCATCGGGGCTGTGGATACCTGCTTTAAATTTTTTTTTTCACGGCCCAACGGGGCGCTTGGT	FFFFFDHHHHIJJIJJJJJJIIJFHIHIIGHIJIJJIJIJJGIJJJHFDBAACDDDDDDD8@DDB@B;BBDD#	AS:i:146	XN:i:0	XM:i:0	XO:i:0	XG:i:0	NM:i:0	MD:Z:73	YS:i:142	YT:Z:CP
HWI-D00306:376:HA62FADXX:1:1102:3394:39398	147	Xist	856	255	73M	=	658	-271	TGCTCTTAAAATGAGTGGGTGTTCAGGGCGTGGAGAGCCCGCGTCCGCCATTATGGCTTCTGCGTGATACGGC	############################################IIIIIIGGGGGGGGHGGGAHHFB?@DB:B	AS:i:142	XN:i:0	XM:i:1	XO:i:0	XG:i:0	NM:i:1	MD:Z:10C62	YS:i:146	YT:Z:CP
HWI-D00306:376:HA62FADXX:1:1102:2388:41442	99	Xist	603	255	73M	=	856	326	TTTTTTCCCATGCCCAACGGGGCCTCGGATACCTGCTGTTATTATTTTTTTTTCTTTTTCTTTTGCCCATCGG	FFFFFHHHHHJJJJJJJJJJJJJJJJJJIJJJJJJJJJJJIIJJJJJJJFDDDDDDDDDDDDDDDDDDDDDDD	AS:i:146	XN:i:0	XM:i:0	XO:i:0	XG:i:0	NM:i:0	MD:Z:73	YS:i:146	YT:Z:CP
HWI-D00306:376:HA62FADXX:1:1102:2388:41442	147	Xist	856	255	73M	=	603	-326	TGCTCTTAAACTGAGTGGGTGTTCAGGGCGTGGAGAGCCCGCGTCCGCCATTATGGCTTCTGCGTGATACGGC	#####################C?85DB98<5C>>5'8CB8F8D?JIIJJIIIJJJJJIJJJJJHHHHHDFFFF	AS:i:146	XN:i:0	XM:i:0	XO:i:0	XG:i:0	NM:i:0	MD:Z:73	YS:i:146	YT:Z:CP
HWI-D00306:376:HA62FADXX:1:1102:4099:42314	99	Xist	726	255	73M	=	856	203	TTGGTGGATGGAAATATGGTTTTGTGAGTTATTGCACTACCTGGAATATCTATGCCTCTTATTTGCGTGTACT	FFFFDFDHHHJHHIIHGHHHHIIIIIHIIJIIGIHIJJJJIJJJIIJIIIIJJJGIGHGIGGIJIHHEHHGHH	AS:i:146	XN:i:0	XM:i:0	XO:i:0	XG:i:0	NM:i:0	MD:Z:73	YS:i:138	YT:Z:CP
HWI-D00306:376:HA62FADXX:1:1102:4099:42314	147	Xist	856	255	73M	=	726	-203	TGCTCTTAAACGGAGTGGGTGTTCAGGGCGTGGAGGGCCCGCGTCCGCCATTATGGCTTCTGCGTGATACGGC	#####################@3A5<80(?98<5'';=5-4A?EHGHIGBFE@BIHGGFIIGHFHHHHDDDDD	AS:i:138	XN:i:0	XM:i:2	XO:i:0	XG:i:0	NM:i:2	MD:Z:11T23A37	YS:i:146	YT:Z:CP
HWI-D00306:376:HA62FADXX:1:1102:9138:42519	99	Xist	810	255	73M	=	856	119	TCGTTTGGTGCTGTGTGAGTGAACCTATGGCTTAGAAAAACGACTTTGCTCTTAAACTGAGTGGGTGTTCAGG	FDFFFFFFFHIIIIGHHIHFHIIJJJIIIIJJJIIJJIGGHIIJJJJJJIIIIJJIIIIJJIHHG=BBCEDEE	AS:i:146	XN:i:0	XM:i:0	XO:i:0	XG:i:0	NM:i:0	MD:Z:73	YS:i:141	YT:Z:CP
HWI-D00306:376:HA62FADXX:1:1102:9138:42519	147	Xist	856	255	73M	=	810	-119	TGCTCTTAAACTGAGTGGGTGTTCGGGGCGTGGAGAGCCCGCGTCCGCCATTATGGCTTCTGCGTGATACGGC	#######D@::?922878+)&5000<85(9AA>?<8;>:5;;((IGJIHIHJIIHGC9GIIHG?FADF@DDBB	AS:i:141	XN:i:0	XM:i:1	XO:i:0	XG:i:0	NM:i:1	MD:Z:24A48	YS:i:146	YT:Z:CP
HWI-D00306:376:HA62FADXX:1:1102:14358:43850	99	Xist	683	255	73M	=	856	246	GATACCTGCTTTAAATTTTTTTTTTCACGGCCCAACGGGGCGCTTGGTGGATGGAAATATGGTTTTGTGAGTT	FFFFDHHHHHJJJJIIJJJJJJJJJJJJJIFHIIJHHFFDCDDDDDD>?DBDDDCCDDDEED@ABDBBDDCCD	AS:i:146	XN:i:0	XM:i:0	XO:i:0	XG:i:0	NM:i:0	MD:Z:73	YS:i:138	YT:Z:CP
HWI-D00306:376:HA62FADXX:1:1102:14358:43850	147	Xist	856	255	73M	=	683	-246	TGCTCTTAAACTGAGTGGGTGTTCAGGGCGTGGAGAGCCCGCGTCCGTCATTATGGCTTCTGCGTGATACGGC	DCCACDDDDCDDDA??3B?DDCDDDDDDDCDDCEDDDHGIGIJIIJIIJIIJJJJJJJJIJIIHHHHFDDFFF	AS:i:138	XN:i:0	XM:i:1	XO:i:0	XG:i:0	NM:i:1	MD:Z:47C25	YS:i:146	YT:Z:CP
HWI-D00306:376:HA62FADXX:1:1102:14944:43924	99	Xist	789	255	73M	=	856	140	TGCGTGTACTGTTGCTGCTGATCGTTTGGTGCTGTGTGAGTGAACCTATGGCTTAGAAAAACGACTTTGCTCT	FFFFDFFFFHJHIIJJJJIIGIGH?FHGICFEGHIIHGIGEHIGIIIJIJGGIJJJIJIDIJHHEFFFEEEEE	AS:i:146	XN:i:0	XM:i:0	XO:i:0	XG:i:0	NM:i:0	MD:Z:73	YS:i:140	YT:Z:CP
HWI-D00306:376:HA62FADXX:1:1102:14944:43924	147	Xist	856	255	73M	=	789	-140	TGCTCTTAAACTGAGTGGGTGTTCAGGGCGTGGAGAGCCCGCGTCCGCCATTATGGCTTCTGCGCGATACGGC	#######@:>>3<087B?9>3:+0-@?5?C>?A?<;=B<9:;/@IJJIIGGIHGIIIJJJIJHF=DFDDFDFF	AS:i:140	XN:i:0	XM:i:1	XO:i:0	XG:i:0	NM:i:1	MD:Z:64T8	YS:i:146	YT:Z:CP
HWI-D00306:376:HA62FADXX:1:1102:17799:43836	99	Xist	698	255	73M	=	856	231	TTTTTTTTTTCACGGCCCAACGGGGCGCTTGGTGGATGGAATTATGGTTTTGTGAGTTATTGCACTACCTGGA	DFFFFHHHHGJJJJJJIJIJJJJJJGDBDDDD>@DBDCDCD3@CDDDCDDDDDDDDCDCDDCDDDDDDDDDDD	AS:i:141	XN:i:0	XM:i:1	XO:i:0	XG:i:0	NM:i:1	MD:Z:41A31	YS:i:138	YT:Z:CP
HWI-D00306:376:HA62FADXX:1:1102:17799:43836	147	Xist	856	255	73M	=	698	-231	TGCTCTTAACCTGAGTGGGTTTTCAGGGCGTGGAGAGCCCGCGTCCGCCATTATGGCTTCTGCGTGATACGGC	#########################B<085>AC??6?CBA;8:DJJIIIGIIIJIIJJJJJIJHGHHGFFFFF	AS:i:138	XN:i:0	XM:i:2	XO:i:0	XG:i:0	NM:i:2	MD:Z:9A10G52	YS:i:141	YT:Z:CP
HWI-D00306:376:HA62FADXX:1:1102:8125:44274	99	Xist	756	255	73M	=	856	173	ATTGCACTACCTGGAATATCTATGCCTCTTATTTGCGTGTACTGTTGCTGCTGTTCGTTTGGTGCTGTGTGAG	FFFFFHGHFHIJIGEIIGIJIIIJJIIJJJJJJJFIJGHGHDCHGGIJJFJJJIJIJIIIJG=@EGIHHHHHH	AS:i:138	XN:i:0	XM:i:1	XO:i:0	XG:i:0	NM:i:1	MD:Z:53A19	YS:i:142	YT:Z:CP
HWI-D00306:376:HA62FADXX:1:1102:8125:44274	147	Xist	856	255	73M	=	756	-173	TGCTCTTAAACTGGGTGGGTGTTCAGGGCGTGGAGAGCCCGCGTCCGCCATTATGGCTTCTGCGTGATACGGC	##########################################@@A?9F?4IIIGC3HF::GHHHFHDFAFD?F	AS:i:142	XN:i:0	XM:i:1	XO:i:0	XG:i:0	NM:i:1	MD:Z:13A59	YS:i:138	YT:Z:CP
HWI-D00306:376:HA62FADXX:1:1102:5222:44512	99	Xist	810	255	73M	=	856	119	TCGTTTGGTGCTGTGTGAGTGAACCTTTGGCTTAGAAAAACGACTTTGCTCTTAAACTGAGTGGGTGTTCAGG	FFFFFHHHHHIJJIJIJJJCHHJJJJJIIIJJJJJJJJIJJJIIIJJIJJJJJIJIJJJJJIJHHEDDDEEEE	AS:i:138	XN:i:0	XM:i:1	XO:i:0	XG:i:0	NM:i:1	MD:Z:26A46	YS:i:142	YT:Z:CP
HWI-D00306:376:HA62FADXX:1:1102:5222:44512	147	Xist	856	255	73M	=	810	-119	TGCTCTTAAACTGAGTGGGTGTTCAGGGCGGGGAGAGCCCGCGTCCGCCATTATGGCTTCTGCGTGATACGGC	#####################################B=;;5(7GIIJJJIFJJIJJJJJJIIGHFFH?DFFF	AS:i:142	XN:i:0	XM:i:1	XO:i:0	XG:i:0	NM:i:1	MD:Z:30T42	YS:i:138	YT:Z:CP
HWI-D00306:376:HA62FADXX:1:1102:7089:45291	99	Xist	753	255	73M	=	856	176	GTTATTGCACTACCTGGAATATCTATGCCTCTTATTTGCGTGTACTGTTGCTGCTGATCGTTTGGTGCTGTGT	FFFFFHHHHHJJJJJJJIJJJJJJJJJJJJJJJJJJJJJJJJJJJJJJJJJJJJJJJJJJJJJJJIJJHHHHF	AS:i:146	XN:i:0	XM:i:0	XO:i:0	XG:i:0	NM:i:0	MD:Z:73	YS:i:146	YT:Z:CP
HWI-D00306:376:HA62FADXX:1:1102:7089:45291	147	Xist	856	255	73M	=	753	-176	TGCTCTTAAACTGAGTGGGTGTTCAGGGCGTGGAGAGCCCGCGTCCGCCATTATGGCTTCTGCGTGATACGGC	43>:@A>C@>>9<088B?3>3>9(5BB:595CA3?88DEAA@@@JJJJJJJJJJJIJJJJIJJGHHHHFFFFF	AS:i:146	XN:i:0	XM:i:0	XO:i:0	XG:i:0	NM:i:0	MD:Z:73	YS:i:146	YT:Z:CP
HWI-D00306:376:HA62FADXX:1:1102:17564:46616	99	Xist	762	255	73M	=	856	167	CTACCTGGAATATCTATGCCTCTTATTTGCGTGTACTGTTGCTGCTGATCGTTTGGTGCTGTGTGAGTGAACC	FFFFFHHHHHIJIJIJJJJJJJIJJIJJJJJHIHHIIJJJJJJJJJJJJJJHIJJJGIIJIIJJJIJHHHHHH	AS:i:146	XN:i:0	XM:i:0	XO:i:0	XG:i:0	NM:i:0	MD:Z:73	YS:i:146	YT:Z:CP
HWI-D00306:376:HA62FADXX:1:1102:17564:46616	147	Xist	856	255	73M	=	762	-167	TGCTCTTAAACTGAGTGGGTGTTCAGGGCGTGGAGAGCCCGCGTCCGCCATTATGGCTTCTGCGTGATACGGC	#####C<DB>>99(28B<3@>CA88BB@<?:C>:923A=4;<D@JJJIJJJJJJJGJJJJIEFHHHHFFFFFF	AS:i:146	XN:i:0	XM:i:0	XO:i:0	XG:i:0	NM:i:0	MD:Z:73	YS:i:146	YT:Z:CP
HWI-D00306:376:HA62FADXX:1:1102:4164:47839	99	Xist	440	255	73M	=	856	489	TTTTTCTAAACTTGCCCATCTGGGCTGTGGATACCTGCTTTTATTCTTTTTTTCTTCTCCTTAGCCCATCGGG	DFFDDFFHDHIGIIJJIIGJJIJIIIIHGI:DDGGGIGJJGIDGHEIIIIIIJ>EH;CAACC??CDEFECCDB	AS:i:146	XN:i:0	XM:i:0	XO:i:0	XG:i:0	NM:i:0	MD:Z:73	YS:i:146	YT:Z:CP
HWI-D00306:376:HA62FADXX:1:1102:4164:47839	147	Xist	856	255	73M	=	440	-489	TGCTCTTAAACTGAGTGGGTGTTCAGGGCGTGGAGAGCCCGCGTCCGCCATTATGGCTTCTGCGTGATACGGC	>9@A:A>@:3:>9(+(@<3:3@3(-DB<8CAA:55/BCB;;<EAJJIJJJIGJIDJIJIHIIHHGGHHFFFFD	AS:i:146	XN:i:0	XM:i:0	XO:i:0	XG:i:0	NM:i:0	MD:Z:73	YS:i:146	YT:Z:CP
HWI-D00306:376:HA62FADXX:1:1102:7859:47912	99	Xist	776	255	73M	=	856	153	TATGCCTCTTATTTGCGTGTACTGTTGCTGCTGATCGTTTGGTGCTGTGTGAGTGAACCTATGGCTTAGAAAA	FFFFFHHHHHJJJJJJJHIIJJJJJJJJJJJJJIJJIHIJJJHIJJJIJJJJJJJIIJJJIJJJJHHHHHHFF	AS:i:146	XN:i:0	XM:i:0	XO:i:0	XG:i:0	NM:i:0	MD:Z:73	YS:i:146	YT:Z:CP
HWI-D00306:376:HA62FADXX:1:1102:7859:47912	147	Xist	856	255	73M	=	776	-153	TGCTCTTAAACTGAGTGGGTGTTCAGGGCGTGGAGAGCCCGCGTCCGCCATTATGGCTTCTGCGTGATACGGC	>?A>3>3A@::99(88<?933C<8-D@7,5(>C????B=GA4:<JJJIJIJJJJJJIJJIJJJHHHHHDFFFF	AS:i:146	XN:i:0	XM:i:0	XO:i:0	XG:i:0	NM:i:0	MD:Z:73	YS:i:146	YT:Z:CP
HWI-D00306:376:HA62FADXX:1:1102:15832:48181	99	Xist	746	255	73M	=	856	183	TTTGTGAGTTATTGCACTACCTGGAATATCTATGCCTCTTATTTGCGTGTACTGTTGCTGCTGATCGTTTGGT	FFFFFHHHHHIIIJJJJJJJJJJJIJIJJJJJJJJIJJJJJJJJJJJGHIJJJJJJJJJJIJJJJJIJJJHH=	AS:i:146	XN:i:0	XM:i:0	XO:i:0	XG:i:0	NM:i:0	MD:Z:73	YS:i:146	YT:Z:CP
HWI-D00306:376:HA62FADXX:1:1102:15832:48181	147	Xist	856	255	73M	=	746	-183	TGCTCTTAAACTGAGTGGGTGTTCAGGGCGTGGAGAGCCCGCGTCCGCCATTATGGCTTCTGCGTGATACGGC	#####A>AB::33(28@<3>:C92-DB7595:555/89'8;4(?JIJJGGGJJIHGCIIJJJJGHHFHDFFFD	AS:i:146	XN:i:0	XM:i:0	XO:i:0	XG:i:0	NM:i:0	MD:Z:73	YS:i:146	YT:Z:CP
HWI-D00306:376:HA62FADXX:1:1102:6581:48908	99	Xist	836	255	73M	=	856	93	ATGGCTTAGAAAAACGACTTTGCTCTTAAACTGAGTGGGTGTTCAGGGCGTGGAGAGCCCGCGTCCGCCATTA	FFFFFHHHHHJJJJJJJJJJJJJJJJJJJJJJJJJHJJJDFHIJJJJJJJJIHHHFFFFDDDDDDDDDDDDDD	AS:i:146	XN:i:0	XM:i:0	XO:i:0	XG:i:0	NM:i:0	MD:Z:73	YS:i:146	YT:Z:CP
HWI-D00306:376:HA62FADXX:1:1102:6581:48908	147	Xist	856	255	73M	=	836	-93	TGCTCTTAAACTGAGTGGGTGTTCAGGGCGTGGAGAGCCCGCGTCCGCCATTATGGCTTCTGCGTGATACGGC	><:>4>4A@::3<220B?9@:@92&DB@<?:C>:9/8DHBEGFEJJJJJJIJIJJGJJJJJIJHHHHHFFFFF	AS:i:146	XN:i:0	XM:i:0	XO:i:0	XG:i:0	NM:i:0	MD:Z:73	YS:i:146	YT:Z:CP
HWI-D00306:376:HA62FADXX:1:1102:16366:48919	99	Xist	756	255	73M	=	856	173	ATTGCACTACCTGGAATATCTATGCCTCTTATTTGCGTGTACTGTTGCTGCTGATCGTTTGGTGCTGTGTGAG	FFFFFAHHFFIJJIGGIJJJJIHIIJJIJIIJJJIDHHGHIIIIHGIDIIFHIHGIJJIIIJHHDHIGE?EHH	AS:i:146	XN:i:0	XM:i:0	XO:i:0	XG:i:0	NM:i:0	MD:Z:73	YS:i:138	YT:Z:CP
HWI-D00306:376:HA62FADXX:1:1102:16366:48919	147	Xist	856	255	73M	=	756	-173	TGCTCTTAAACTGAGTGGGTTTTCAGGGCGTGGAGGGCCCGCGTCCGCCATTATGGCTTCTGCGTGATACGGC	##########################################?6A@FFCEFC9;C>9EEHDBIHBFC@@DDAB	AS:i:138	XN:i:0	XM:i:2	XO:i:0	XG:i:0	NM:i:2	MD:Z:20G14A37	YS:i:146	YT:Z:CP
HWI-D00306:376:HA62FADXX:1:1102:9411:49149	99	Xist	784	255	73M	=	856	145	TTATTTGCGTGTACTGTTGCTGCTGATCGTTTGGTGCTGTGTGAGTGAACCTATGGCTTAGAAAAACGACTTT	FFFFFHHGHHJGJJIIIJJIIJHIJHHHHHJIJGGHIIIIIJJIIGIGEIJJIJJJIJIFHEHJJCHHBDDDE	AS:i:146	XN:i:0	XM:i:0	XO:i:0	XG:i:0	NM:i:0	MD:Z:73	YS:i:142	YT:Z:CP
HWI-D00306:376:HA62FADXX:1:1102:9411:49149	147	Xist	856	255	73M	=	784	-145	TGCTCTTAAACTGAGTGGGTGTTCAGGGCGTGGAGAGTCCGCGTCCGCCATTATGGCTTCTGCGTGATACGGC	####@@4:::A?A822B?3>:A<8;;8,(9(5-;(3''A;'@77JIHGDJIIGIHIIIIIIGJHHFDD@DDDA	AS:i:142	XN:i:0	XM:i:1	XO:i:0	XG:i:0	NM:i:1	MD:Z:37C35	YS:i:146	YT:Z:CP
HWI-D00306:376:HA62FADXX:1:1102:9940:49359	99	Xist	777	255	73M	=	856	152	ATGCCTCTTATTTGCGTGTACTGTTGCTGCTGATCGTTTGGTGCTGTGTGAGTGAACCTATGGCTTAGAAAAA	FFFFFHHHHHIJJJJJIIIJJJJJJJIJJHIJGIJIIIJJJHIHIJIIIJJJJJJIJJIIJJJJJHHHHHHFF	AS:i:146	XN:i:0	XM:i:0	XO:i:0	XG:i:0	NM:i:0	MD:Z:73	YS:i:146	YT:Z:CP
HWI-D00306:376:HA62FADXX:1:1102:9940:49359	147	Xist	856	255	73M	=	777	-152	TGCTCTTAAACTGAGTGGGTGTTCAGGGCGTGGAGAGCCCGCGTCCGCCATTATGGCTTCTGCGTGATACGGC	4<:4>:3CC@:(<288@89>:>90-B?58<5>5:5',>5-'-7@JJIJJIJJJJJJJJJIJJJHHHHHDFFFF	AS:i:146	XN:i:0	XM:i:0	XO:i:0	XG:i:0	NM:i:0	MD:Z:73	YS:i:146	YT:Z:CP
HWI-D00306:376:HA62FADXX:1:1102:14657:49751	99	Xist	764	255	73M	=	856	165	ACCTGGAATATCTATGCCTCTTATTTGCGTGTACTGTTGCTGCTGATCGTTTGGTGCTGTGTGAGTGAACCTA	FFFFFHHHHHHIJJJIGJGIJIJJJJJIJDEGHIJJJJJJIIJJJIJIHFIJJJJGIIIHIFGII>GHEFHHH	AS:i:146	XN:i:0	XM:i:0	XO:i:0	XG:i:0	NM:i:0	MD:Z:73	YS:i:142	YT:Z:CP
HWI-D00306:376:HA62FADXX:1:1102:14657:49751	147	Xist	856	255	73M	=	764	-165	TGCTCTTAAACTGGGTGGGTGTTCAGGGCGTGGAGAGCCCGCGTCCGCCATTATGGCTTCTGCGTGATACGGC	##########################################F@JIGFAFBFDFCIJIGGIGHHDHHF@FFFF	AS:i:142	XN:i:0	XM:i:1	XO:i:0	XG:i:0	NM:i:1	MD:Z:13A59	YS:i:146	YT:Z:CP
HWI-D00306:376:HA62FADXX:1:1102:6293:53287	99	Xist	751	255	73M	=	856	178	GAGTTATTGCACTACCTGGAATATCTATGCCTCTTATTTGCGTGTACTGTTGCTGCTGATCGTTTGGTGCTGT	FFFFFHHGHHJIJJJJIJJIJJJJJJJJIGJHJJIJJJJJJJIIHIJJJIIJJJJIIJIIJJIJIJJEHHHFD	AS:i:146	XN:i:0	XM:i:0	XO:i:0	XG:i:0	NM:i:0	MD:Z:73	YS:i:146	YT:Z:CP
HWI-D00306:376:HA62FADXX:1:1102:6293:53287	147	Xist	856	255	73M	=	751	-178	TGCTCTTAAACTGAGTGGGTGTTCAGGGCGTGGAGAGCCCGCGTCCGCCATTATGGCTTCTGCGTGATACGGC	43CA:A:@@:@9?880B89CC@3+&B?789(::?B;?CB8@'7(GBIIIIIIIIIHFAEIIIIFGHF6FFFFF	AS:i:146	XN:i:0	XM:i:0	XO:i:0	XG:i:0	NM:i:0	MD:Z:73	YS:i:146	YT:Z:CP
HWI-D00306:376:HA62FADXX:1:1102:8998:53271	99	Xist	596	255	73M	=	856	333	TTAGTCTTTTTTTCCCATGCCCAACGGGGCCTCGGATACCTGCTGTTATTATTTTTTTTTCTTTTTCTTTTGC	FFFFEHHHHHJJJJJJJIJJJJJJJJJJJJJJJJJIJJJJJJJHHGHHHFFFFFFFDDDDCCDDDDCDDDDDD	AS:i:146	XN:i:0	XM:i:0	XO:i:0	XG:i:0	NM:i:0	MD:Z:73	YS:i:142	YT:Z:CP
HWI-D00306:376:HA62FADXX:1:1102:8998:53271	147	Xist	856	255	73M	=	596	-333	TGCTTTTAAACTGAGTGGGTGTTCAGGGCGTGGAGAGCCCGCGTCCGCCATTATGGCTTCTGCGTGATACGGC	#########################B?5(<:CC?ABBBB4B<GFIJJIJJJJJIIHDJIFJJHHGGHFFFFFD	AS:i:142	XN:i:0	XM:i:1	XO:i:0	XG:i:0	NM:i:1	MD:Z:4C68	YS:i:146	YT:Z:CP
HWI-D00306:376:HA62FADXX:1:1102:11899:53463	99	Xist	647	18	2S71M	=	856	284	ATTTTTTTTTTCTTTTTCTTTTGCCCATCGGGGCTGTGGGTACCTGCTTTAAATTTTTTTTTTCACGGCCCAA	DDDDDFDDDDI*:BDII39BDE4?DC389(<AD85:..;',((6.(.-;A(;>;>AAA?????3(:290;?##	AS:i:138	XS:i:60	XN:i:0	XM:i:1	XO:i:0	XG:i:0	NM:i:1	MD:Z:37A33	YS:i:146	YT:Z:CP
HWI-D00306:376:HA62FADXX:1:1102:11899:53463	147	Xist	856	18	73M	=	647	-284	TGCTCTTAAACTGAGTGGGTGTTCAGGGCGTGGAGAGCCCGCGTCCGCCATTATGGCTTCTGCGTGATACGGC	###############################?5>58/B=;/A?6JJJIIJJJIGGDBIIJIIJHHHHFFFFDF	AS:i:146	XN:i:0	XM:i:0	XO:i:0	XG:i:0	NM:i:0	MD:Z:73	YS:i:138	YT:Z:CP
HWI-D00306:376:HA62FADXX:1:1102:11899:53463	355	Xist	451	18	20S42M11S	=	856	498	ATTTTTTTTTTCTTTTTCTTTTGCCCATCGGGGCTGTGGGTACCTGCTTTAAATTTTTTTTTTCACGGCCCAA	DDDDDFDDDDI*:BDII39BDE4?DC389(<AD85:..;',((6.(.-;A(;>;>AAA?????3(:290;?##	AS:i:60	XS:i:60	XN:i:0	XM:i:5	XO:i:0	XG:i:0	NM:i:5	MD:Z:9T9A10T1T1C7	YS:i:146	YT:Z:CP
HWI-D00306:376:HA62FADXX:1:1102:11899:53463	403	Xist	856	18	73M	=	451	-498	TGCTCTTAAACTGAGTGGGTGTTCAGGGCGTGGAGAGCCCGCGTCCGCCATTATGGCTTCTGCGTGATACGGC	###############################?5>58/B=;/A?6JJJIIJJJIGGDBIIJIIJHHHHFFFFDF	AS:i:146	XN:i:0	XM:i:0	XO:i:0	XG:i:0	NM:i:0	MD:Z:73	YS:i:60	YT:Z:CP
HWI-D00306:376:HA62FADXX:1:1102:11899:53463	355	Xist	482	18	15M1I34M23S	=	856	447	ATTTTTTTTTTCTTTTTCTTTTGCCCATCGGGGCTGTGGGTACCTGCTTTAAATTTTTTTTTTCACGGCCCAA	DDDDDFDDDDI*:BDII39BDE4?DC389(<AD85:..;',((6.(.-;A(;>;>AAA?????3(:290;?##	AS:i:47	XS:i:60	XN:i:0	XM:i:7	XO:i:1	XG:i:1	NM:i:8	MD:Z:3C10C2C2A12C0A3A10	YS:i:146	YT:Z:CP
HWI-D00306:376:HA62FADXX:1:1102:11899:53463	403	Xist	856	18	73M	=	482	-447	TGCTCTTAAACTGAGTGGGTGTTCAGGGCGTGGAGAGCCCGCGTCCGCCATTATGGCTTCTGCGTGATACGGC	###############################?5>58/B=;/A?6JJJIIJJJIGGDBIIJIIJHHHHFFFFDF	AS:i:146	XN:i:0	XM:i:0	XO:i:0	XG:i:0	NM:i:0	MD:Z:73	YS:i:47	YT:Z:CP
HWI-D00306:376:HA62FADXX:1:1102:20019:53631	99	Xist	655	255	73M	=	856	274	TCTTTTTCTTTTGCCCATCGGGGCTGTGGATACCTGCTTTAAATTTTTTTTTTCACGGCCCAACGGGGCGCTT	FFFFFHHHHHJJJJJJJJJJJJJJJJJJJIJJJJJJJJJJJJJJJJJJJJFDDDDDDDDDDDDDDDDDDDDDD	AS:i:146	XN:i:0	XM:i:0	XO:i:0	XG:i:0	NM:i:0	MD:Z:73	YS:i:142	YT:Z:CP
HWI-D00306:376:HA62FADXX:1:1102:20019:53631	147	Xist	856	255	73M	=	655	-274	TGCTCTTAAACTGAGTGGGTGTTCGGGGCGTGGAGAGCCCGCGTCCGCCATTATGGCTTCTGCGTGATACGGC	:9::4>@@@4++((+0B?9500&)&B@5(,(C@:9/>B=;;/<FIGIJJIIJJJIIHJIJJJJGHHHHDFFFD	AS:i:142	XN:i:0	XM:i:1	XO:i:0	XG:i:0	NM:i:1	MD:Z:24A48	YS:i:146	YT:Z:CP
HWI-D00306:376:HA62FADXX:1:1102:6596:54244	99	Xist	737	255	73M	=	856	192	AAATATGGTTTTGTGAGTTATTGCACTACCTGGAATATCTATGCCTCTTATTTGCGTGTACTGTTGCTGCTGA	FFFFFHHHHHJJJIJJJIJJJJJJJJJJJJJJJJJJJJJJJIJJJJJJJJJJJJJJJJIJJJJJIJJJJIJJE	AS:i:146	XN:i:0	XM:i:0	XO:i:0	XG:i:0	NM:i:0	MD:Z:73	YS:i:141	YT:Z:CP
HWI-D00306:376:HA62FADXX:1:1102:6596:54244	147	Xist	856	255	73M	=	737	-192	TGCTCTTAAACTGAGTGGGTGTTCAGGGCGGGGAGAGCCCGCGTCCGCCATTATGGCTTCTGCGTGATACGGC	39>>:A:DC>339(8<B<<@>@3(&B<50;3A@><;8A<@@@@FIJIJJJJJJJJIIJJIJJJHHHHHDFFFF	AS:i:141	XN:i:0	XM:i:1	XO:i:0	XG:i:0	NM:i:1	MD:Z:30T42	YS:i:146	YT:Z:CP
HWI-D00306:376:HA62FADXX:1:1102:12682:54146	99	Xist	566	255	3S70M	=	856	366	CTTTCGGTCCATCGGGACCTCGGATACCTGCGTTTAGTCTTTTTTTCCCATGCCCAACGGGGCCTCGGATACC	FFFFFHHHHHJJJJJJJJJJJJJJJJIJJJJJJJJJJIJJJJJJHFFFFFEEEEEDDDDDDDDDDDDDDDDDD	AS:i:140	XN:i:0	XM:i:0	XO:i:0	XG:i:0	NM:i:0	MD:Z:70	YS:i:146	YT:Z:CP
HWI-D00306:376:HA62FADXX:1:1102:12682:54146	147	Xist	856	255	73M	=	566	-366	TGCTCTTAAACTGAGTGGGTGTTCAGGGCGTGGAGAGCCCGCGTCCGCCATTATGGCTTCTGCGTGATACGGC	>9@>3>3@:4+(3(88;83>:C?8-B@5(93>:59'8BA;A@DDIIJIIJJIIIJJJJJJJHJHHHHHFFFFD	AS:i:146	XN:i:0	XM:i:0	XO:i:0	XG:i:0	NM:i:0	MD:Z:73	YS:i:140	YT:Z:CP
HWI-D00306:376:HA62FADXX:1:1102:16273:54111	99	Xist	823	255	73M	=	856	106	TGTGAGTGAACCTATGGCTTAGAAAAACGACTTTGCTCTTAAACTGAGTGGGTGTTCAGGGCGTGGAGAGCCC	FFEFFGDFHHJJIJJJJJJJJJJJJJJIJJJJJJJJJJJJJJJJJJJJFIJJFGIJJJJIJHFDCDDDDDDDD	AS:i:146	XN:i:0	XM:i:0	XO:i:0	XG:i:0	NM:i:0	MD:Z:73	YS:i:146	YT:Z:CP
HWI-D00306:376:HA62FADXX:1:1102:16273:54111	147	Xist	856	255	73M	=	823	-106	TGCTCTTAAACTGAGTGGGTGTTCAGGGCGTGGAGAGCCCGCGTCCGCCATTATGGCTTCTGCGTGATACGGC	>?@CCA:@:>@9<0?<B?9C@@9(-DB<8?:C>>A6>DHBF@@AJJJJJJJIJJIJIIJJJIJHHHHFDFFFF	AS:i:146	XN:i:0	XM:i:0	XO:i:0	XG:i:0	NM:i:0	MD:Z:73	YS:i:146	YT:Z:CP
HWI-D00306:376:HA62FADXX:1:1102:3328:56006	99	Xist	698	255	1S72M	=	856	232	TTTTTTTTTTTCACGGCCCAACGGGGCGCTTGGTGGATGGAAATATGGTTTTGTGAGTTATTGCACTACCTGG	FFFFFHHHHHJJIJGIJJJJJEIIJHFDDDDDD:?BBDDDDDDCCDEDCCDDDBCDDCDDEDDDDDDDDDDDD	AS:i:144	XN:i:0	XM:i:0	XO:i:0	XG:i:0	NM:i:0	MD:Z:72	YS:i:142	YT:Z:CP
HWI-D00306:376:HA62FADXX:1:1102:3328:56006	147	Xist	856	255	73M	=	698	-232	TGCTCTTAAACTGAGTGGTTGTTCAGGGCGTGGAGAGCCCGCGTCCGCCATTATGGCTTCTGCGTGATACGGC	###############################A::528CE;;;BFIJIIGIJJJJJIGJJIHIGGHHHHDFFFF	AS:i:142	XN:i:0	XM:i:1	XO:i:0	XG:i:0	NM:i:1	MD:Z:18G54	YS:i:144	YT:Z:CP
HWI-D00306:376:HA62FADXX:1:1102:17473:56142	99	Xist	734	255	73M	=	856	195	TGGAAATATGGTTTTGTGAGTTATTGCACTACCTGGAATATCTATGCCTCTTATTTGCGTGTACTGTTGCTGC	DDDD?=AFFFBAEGDD<AFHCHIIFIFIIFEFIIFFDEDFFIEFIIIIIIFGIIIGGIIFFFFGEFFIIIIIF	AS:i:146	XN:i:0	XM:i:0	XO:i:0	XG:i:0	NM:i:0	MD:Z:73	YS:i:130	YT:Z:CP
HWI-D00306:376:HA62FADXX:1:1102:17473:56142	147	Xist	856	255	73M	=	734	-195	TGCTCTTAAACTGAGTGGGTTTTCCGGGCGGGGGGAGCCCGCGTCCGCCATTATGGCTTCTGCGTGATACGGC	##########################################@6GF?GFC:@9CFGGBFGC?:<>FFFD?D1+	AS:i:130	XN:i:0	XM:i:4	XO:i:0	XG:i:0	NM:i:4	MD:Z:20G3A5T2A39	YS:i:146	YT:Z:CP
HWI-D00306:376:HA62FADXX:1:1102:4002:56607	99	Xist	753	255	73M	=	856	176	GTTATTGCACTACCTGGAATATCTATGCCTCTTATTTGCGTGTACTGTTGCTGCTGATCGTTTGGTGCTGTGT	FFFFFHHHHHJJJJJJJJJJJJJJJJJIJJJJJJIJJJJJHIIJJJJJJJIJJJJJIJJJJJJJJEHIHHHHE	AS:i:146	XN:i:0	XM:i:0	XO:i:0	XG:i:0	NM:i:0	MD:Z:73	YS:i:146	YT:Z:CP
HWI-D00306:376:HA62FADXX:1:1102:4002:56607	147	Xist	856	255	73M	=	753	-176	TGCTCTTAAACTGAGTGGGTGTTCAGGGCGTGGAGAGCCCGCGTCCGCCATTATGGCTTCTGCGTGATACGGC	:9::3A:A>>439080B?<@AA305B@58<5C@>98?DEE>EEJJJJJJJJJJJJJJJJJJJIHHHHHDFFFF	AS:i:146	XN:i:0	XM:i:0	XO:i:0	XG:i:0	NM:i:0	MD:Z:73	YS:i:146	YT:Z:CP
HWI-D00306:376:HA62FADXX:1:1102:18159:57176	99	Xist	663	18	1S35M1D37M	=	856	267	TTTTTGCCCATCGGGGCTGTGGATACCTGCTTTAAATTTTTTTTTCACGGCCCAACGGGGCGCTTGGTGGATG	FFFFFHHHHHJJJJJJJJJIJJIIJJJJJJJJJJJHIIJIJJHFDCCEBDDDDDDDBDDDBDDDDDD>BDDDD	AS:i:136	XS:i:55	XN:i:0	XM:i:0	XO:i:1	XG:i:1	NM:i:1	MD:Z:35^T37	YS:i:146	YT:Z:CP
HWI-D00306:376:HA62FADXX:1:1102:18159:57176	147	Xist	856	18	73M	=	663	-267	TGCTCTTAAACTGAGTGGGTGTTCAGGGCGTGGAGAGCCCGCGTCCGCCATTATGGCTTCTGCGTGATACGGC	#####@:A@::>((28;8(:3:(2-B<555(CA:936CA;8870JJJJIJJJJJJJIJIJIIIHHHFHDFFDD	AS:i:146	XN:i:0	XM:i:0	XO:i:0	XG:i:0	NM:i:0	MD:Z:73	YS:i:136	YT:Z:CP
HWI-D00306:376:HA62FADXX:1:1102:18159:57176	355	Xist	451	18	3S43M27S	=	856	481	TTTTTGCCCATCGGGGCTGTGGATACCTGCTTTAAATTTTTTTTTCACGGCCCAACGGGGCGCTTGGTGGATG	FFFFFHHHHHJJJJJJJJJIJJIIJJJJJJJJJJJHIIJIJJHFDCCEBDDDDDDDBDDDBDDDDDD>BDDDD	AS:i:55	XS:i:55	XN:i:0	XM:i:4	XO:i:0	XG:i:0	NM:i:4	MD:Z:9T20T1T1C8	YS:i:146	YT:Z:CP
HWI-D00306:376:HA62FADXX:1:1102:18159:57176	403	Xist	856	18	73M	=	451	-481	TGCTCTTAAACTGAGTGGGTGTTCAGGGCGTGGAGAGCCCGCGTCCGCCATTATGGCTTCTGCGTGATACGGC	#####@:A@::>((28;8(:3:(2-B<555(CA:936CA;8870JJJJIJJJJJJJIJIJIIIHHHFHDFFDD	AS:i:146	XN:i:0	XM:i:0	XO:i:0	XG:i:0	NM:i:0	MD:Z:73	YS:i:55	YT:Z:CP
HWI-D00306:376:HA62FADXX:1:1102:19364:57799	99	Xist	706	255	73M	=	856	223	TTCGCGGCCCAACGGGGCGCTTGGTGGATGGAAATATGGTTTTGTGAGTTATTGCACTACCTGGAATATCTAT	DDFFFHHHHHJJJIIIJJIHHHHFCFF?CEDCDDDDFEDACDDDBDDDCEDEDDDDDDDDCDDDDDDDEEEEE	AS:i:139	XN:i:0	XM:i:1	XO:i:0	XG:i:0	NM:i:1	MD:Z:3A69	YS:i:146	YT:Z:CP
HWI-D00306:376:HA62FADXX:1:1102:19364:57799	147	Xist	856	255	73M	=	706	-223	TGCTCTTAAACTGAGTGGGTGTTCAGGGCGTGGAGAGCCCGCGTCCGCCATTATGGCTTCTGCGTGATACGGC	################B?933:+(-B?589,>5:929A=5'506IGHHGJJJJJJJJJJJJJJHGGHHDFFDA	AS:i:146	XN:i:0	XM:i:0	XO:i:0	XG:i:0	NM:i:0	MD:Z:73	YS:i:139	YT:Z:CP
HWI-D00306:376:HA62FADXX:1:1102:7204:58231	99	Xist	777	255	73M	=	856	152	ATGCCTCTTATTTGCGTGTACTGTTGCTGCTGATCGTTTGGTGCTGTGTGAGTGAACCTATGGCTTAGAAAAA	FFFFFGGHHHJJJJJJHJHJJJJJJJJJJJJJJDIJJJJJJHIJIJGIIIJJJJJJJJJJJJJJJJHHHHHHF	AS:i:146	XN:i:0	XM:i:0	XO:i:0	XG:i:0	NM:i:0	MD:Z:73	YS:i:146	YT:Z:CP
HWI-D00306:376:HA62FADXX:1:1102:7204:58231	147	Xist	856	255	73M	=	777	-152	TGCTCTTAAACTGAGTGGGTGTTCAGGGCGTGGAGAGCCCGCGTCCGCCATTATGGCTTCTGCGTGATACGGC	#######C@4(33(20<?3:+@92-@?589>?:>B=;CEA@468IIIIJIJJIJJJIIJJJJIHHHHDDFFFF	AS:i:146	XN:i:0	XM:i:0	XO:i:0	XG:i:0	NM:i:0	MD:Z:73	YS:i:146	YT:Z:CP
HWI-D00306:376:HA62FADXX:1:1102:7558:58922	99	Xist	739	255	73M	=	856	190	ATATGGTTTTGTGAGTTATTGCACTACCTGGAATATCTATGCCTCTTATTTGCGTGTACTGTTGCTGCTGATC	FFFFFHHHHHJJJJJIHIIJJJJJJJJJJJJIJJJJJIJJJJJJJJJJJJJJGJIJFHIIJJJJJJJJJJJJH	AS:i:146	XN:i:0	XM:i:0	XO:i:0	XG:i:0	NM:i:0	MD:Z:73	YS:i:142	YT:Z:CP
HWI-D00306:376:HA62FADXX:1:1102:7558:58922	147	Xist	856	255	73M	=	739	-190	TGCTCTTAAACTGAGTGGGTGTTCAGGGCGGGGAGAGCCCGCGTCCGCCATTATGGCTTCTGCGTGATACGGC	###############################A:3988A:5'8?AIJJHGHJJJIIIGIGJJJJHHHGHFFFFF	AS:i:142	XN:i:0	XM:i:1	XO:i:0	XG:i:0	NM:i:1	MD:Z:30T42	YS:i:146	YT:Z:CP
HWI-D00306:376:HA62FADXX:1:1102:3373:59634	99	Xist	824	255	73M	=	856	105	GTGAGTGAACCTATGGCTTAGAAAAACGACTTTGCTCTTAAACTGAGTGGGTGTTCAGGGCGTGGAGAGCCCG	FDFFFFHHHHJJJJJJJJJJJJJJJJJJJJJJJJIJJJJJJJJJJHIFHJJFHHIJJJJJHFDDDDDDDDDDD	AS:i:146	XN:i:0	XM:i:0	XO:i:0	XG:i:0	NM:i:0	MD:Z:73	YS:i:146	YT:Z:CP
HWI-D00306:376:HA62FADXX:1:1102:3373:59634	147	Xist	856	255	73M	=	824	-105	TGCTCTTAAACTGAGTGGGTGTTCAGGGCGTGGAGAGCCCGCGTCCGCCATTATGGCTTCTGCGTGATACGGC	CCCA>C:@::>><8<8D?A>3C<85D@58<3C>>A;>CE@@A@?JJJJJJJJJJJJJJJJJJJHHHHHDFFFF	AS:i:146	XN:i:0	XM:i:0	XO:i:0	XG:i:0	NM:i:0	MD:Z:73	YS:i:146	YT:Z:CP
HWI-D00306:376:HA62FADXX:1:1102:14708:59618	99	Xist	697	255	73M	=	856	232	ATTTTTTTTTTCACGGCCCAACGGGGCGCTTGGTGGATGGAAATATGGTTTTGTGAGTTATTGCACTACCTGG	FFFFFHHHHHJIJGJJJIJJIGGIJJGDDDDDDCBDDDDDCDDDDEEDACDDDBDCDCEDEDDCDDDDDDDDD	AS:i:146	XN:i:0	XM:i:0	XO:i:0	XG:i:0	NM:i:0	MD:Z:73	YS:i:146	YT:Z:CP
HWI-D00306:376:HA62FADXX:1:1102:14708:59618	147	Xist	856	255	73M	=	697	-232	TGCTCTTAAACTGAGTGGGTGTTCAGGGCGTGGAGAGCCCGCGTCCGCCATTATGGCTTCTGCGTGATACGGC	#####C:AB>:9908?B?A>3@92-DDB@A:C@:5/8B=5';<@IJIJJJJJJJJJJJIJJJJHHHHGFFFFD	AS:i:146	XN:i:0	XM:i:0	XO:i:0	XG:i:0	NM:i:0	MD:Z:73	YS:i:146	YT:Z:CP
HWI-D00306:376:HA62FADXX:1:1102:12686:62683	99	Xist	638	255	73M	=	856	291	CTGTTATTATTTTTTTTTCTTTTTCTTTTGCCCATCGGGGCTGTGGATACCTGCTTTAAATTTTTTTTTTCAC	FFFFFHHHGHIJJJJJJJIJJJJJJJJJJJJJJIJJJJJJJHHHHFCEEFFEEEEEECDDEEDDDDDDDDDDC	AS:i:146	XN:i:0	XM:i:0	XO:i:0	XG:i:0	NM:i:0	MD:Z:73	YS:i:146	YT:Z:CP
HWI-D00306:376:HA62FADXX:1:1102:12686:62683	147	Xist	856	255	73M	=	638	-291	TGCTCTTAAACTGAGTGGGTGTTCAGGGCGTGGAGAGCCCGCGTCCGCCATTATGGCTTCTGCGTGATACGGC	#####A@@>:439288@?<A>>38-@<-895?:,9'9A=/486AJJJJIIIIJJJIIIIHIIIGHHHHDFFFF	AS:i:146	XN:i:0	XM:i:0	XO:i:0	XG:i:0	NM:i:0	MD:Z:73	YS:i:146	YT:Z:CP
HWI-D00306:376:HA62FADXX:1:1102:8886:63202	99	Xist	807	255	73M	=	856	122	TGATCGTTTGGTGCTGTGTGAGTGAACCTATGGCTTAGAAAAACGACTTTGCTCTTAAACTGAGTGGGTGTTC	FFDFFHHHHHJGHIJJIIJJJJFHHBHJJJJJJJJJEIJJJJIJJIJJJJJJJJJJJIJJJJHHEHHFDEDCE	AS:i:146	XN:i:0	XM:i:0	XO:i:0	XG:i:0	NM:i:0	MD:Z:73	YS:i:146	YT:Z:CP
HWI-D00306:376:HA62FADXX:1:1102:8886:63202	147	Xist	856	255	73M	=	807	-122	TGCTCTTAAACTGAGTGGGTGTTCAGGGCGTGGAGAGCCCGCGTCCGCCATTATGGCTTCTGCGTGATACGGC	3?AA>>:>44499(8(B<A@::+(0B?5(9(A::938>A/@@DDJJJJJIHEIJJIIJIJIHJHHHHHDFFFF	AS:i:146	XN:i:0	XM:i:0	XO:i:0	XG:i:0	NM:i:0	MD:Z:73	YS:i:146	YT:Z:CP
HWI-D00306:376:HA62FADXX:1:1102:10635:63089	99	Xist	786	255	73M	=	856	143	ATTTGCGTGTACTGTTGCTGCTGATCGTTTGGTGCTGTGTGAGTGAACCTATGGCTTAGAAAAACGACTTTGC	BDDDDFF@DFGGGGHGIIIIIEHIIIIEGEGIBGHGHEHHIIGAFHIEGGIIIFDFCHHGIIEIHGHEFCCCA	AS:i:146	XN:i:0	XM:i:0	XO:i:0	XG:i:0	NM:i:0	MD:Z:73	YS:i:142	YT:Z:CP
HWI-D00306:376:HA62FADXX:1:1102:10635:63089	147	Xist	856	255	73M	=	786	-143	TGCTCTTAAACTGAGTGGGTGTTAAGGGCGTGGAGAGCCCGCGTCCGCCATTATGGCTTCTGCGTGATACGGC	######################################A4@56DD>GFEBHGHHDGHCDIIIIHDDA8DFFFD	AS:i:142	XN:i:0	XM:i:1	XO:i:0	XG:i:0	NM:i:1	MD:Z:23C49	YS:i:146	YT:Z:CP
HWI-D00306:376:HA62FADXX:1:1102:5361:65135	99	Xist	795	255	73M	=	856	134	TACTGTTGCTGCTGATCGTTTGGTGCTGTGTGAGTGAACCTATGGCTTAGAAAAACGACTTTGCTCTTAAACT	FFFFFHHHHHJJJJJJJJIJJJJHIJJJJJIJJJHIJJJJJJJJJJJJJJJJJIJJJJJJJJHHHHHHFFFFF	AS:i:146	XN:i:0	XM:i:0	XO:i:0	XG:i:0	NM:i:0	MD:Z:73	YS:i:146	YT:Z:CP
HWI-D00306:376:HA62FADXX:1:1102:5361:65135	147	Xist	856	255	73M	=	795	-134	TGCTCTTAAACTGAGTGGGTGTTCAGGGCGTGGAGAGCCCGCGTCCGCCATTATGGCTTCTGCGTGATACGGC	4?>>:@>A@4>><288@<9@:@<8-DD<?CADC?A=>DE;A@A@JJJJJJJJJJJJIJJJJJJHHHHHFFFFF	AS:i:146	XN:i:0	XM:i:0	XO:i:0	XG:i:0	NM:i:0	MD:Z:73	YS:i:146	YT:Z:CP
HWI-D00306:376:HA62FADXX:1:1102:5179:65659	99	Xist	535	11	10S33M30S	=	856	404	AAAAAAAAAAAAAAAAAAAAAAAAAAAAAAAAAACCCTTTCTCCTTTCTTTTTTTTTTTCTACCCCCGCCCTT	DFFFFHHHGHGIEGGEDCDDDDDDDDDDDDDB#########################################	AS:i:55	XN:i:0	XM:i:2	XO:i:0	XG:i:0	NM:i:2	MD:Z:17C6A8	YS:i:146	YT:Z:CP
HWI-D00306:376:HA62FADXX:1:1102:5179:65659	147	Xist	856	11	73M	=	535	-404	TGCTCTTAAACTGAGTGGGTGTTCAGGGCGTGGAGAGCCCGCGTCCGCCATTATGGCTTCTGCGTGATACGGC	###############?;?9:(@<2&B?5(<:C@:9'8DB@@@AHJJJJJIJJJJJIHIHFJJJHHGHHDFFFD	AS:i:146	XN:i:0	XM:i:0	XO:i:0	XG:i:0	NM:i:0	MD:Z:73	YS:i:55	YT:Z:CP
HWI-D00306:376:HA62FADXX:1:1102:5179:65659	355	Xist	535	11	9S27M37S	=	856	403	AAAAAAAAAAAAAAAAAAAAAAAAAAAAAAAAAACCCTTTCTCCTTTCTTTTTTTTTTTCTACCCCCGCCCTT	DFFFFHHHGHGIEGGEDCDDDDDDDDDDDDDB#########################################	AS:i:47	XN:i:0	XM:i:1	XO:i:0	XG:i:0	NM:i:1	MD:Z:17C9	YS:i:146	YT:Z:CP
HWI-D00306:376:HA62FADXX:1:1102:5179:65659	403	Xist	856	11	73M	=	535	-403	TGCTCTTAAACTGAGTGGGTGTTCAGGGCGTGGAGAGCCCGCGTCCGCCATTATGGCTTCTGCGTGATACGGC	###############?;?9:(@<2&B?5(<:C@:9'8DB@@@AHJJJJJIJJJJJIHIHFJJJHHGHHDFFFD	AS:i:146	XN:i:0	XM:i:0	XO:i:0	XG:i:0	NM:i:0	MD:Z:73	YS:i:47	YT:Z:CP
HWI-D00306:376:HA62FADXX:1:1102:5179:65659	355	Xist	535	11	1S25M47S	=	856	395	AAAAAAAAAAAAAAAAAAAAAAAAAAAAAAAAAACCCTTTCTCCTTTCTTTTTTTTTTTCTACCCCCGCCCTT	DFFFFHHHGHGIEGGEDCDDDDDDDDDDDDDB#########################################	AS:i:43	XN:i:0	XM:i:1	XO:i:0	XG:i:0	NM:i:1	MD:Z:17C7	YS:i:146	YT:Z:CP
HWI-D00306:376:HA62FADXX:1:1102:5179:65659	403	Xist	856	11	73M	=	535	-395	TGCTCTTAAACTGAGTGGGTGTTCAGGGCGTGGAGAGCCCGCGTCCGCCATTATGGCTTCTGCGTGATACGGC	###############?;?9:(@<2&B?5(<:C@:9'8DB@@@AHJJJJJIJJJJJIHIHFJJJHHGHHDFFFD	AS:i:146	XN:i:0	XM:i:0	XO:i:0	XG:i:0	NM:i:0	MD:Z:73	YS:i:43	YT:Z:CP
HWI-D00306:376:HA62FADXX:1:1102:5179:65659	355	Xist	535	11	6S25M42S	=	856	400	AAAAAAAAAAAAAAAAAAAAAAAAAAAAAAAAAACCCTTTCTCCTTTCTTTTTTTTTTTCTACCCCCGCCCTT	DFFFFHHHGHGIEGGEDCDDDDDDDDDDDDDB#########################################	AS:i:43	XN:i:0	XM:i:1	XO:i:0	XG:i:0	NM:i:1	MD:Z:17C7	YS:i:146	YT:Z:CP
HWI-D00306:376:HA62FADXX:1:1102:5179:65659	403	Xist	856	11	73M	=	535	-400	TGCTCTTAAACTGAGTGGGTGTTCAGGGCGTGGAGAGCCCGCGTCCGCCATTATGGCTTCTGCGTGATACGGC	###############?;?9:(@<2&B?5(<:C@:9'8DB@@@AHJJJJJIJJJJJIHIHFJJJHHGHHDFFFD	AS:i:146	XN:i:0	XM:i:0	XO:i:0	XG:i:0	NM:i:0	MD:Z:73	YS:i:43	YT:Z:CP
HWI-D00306:376:HA62FADXX:1:1102:2591:65773	99	Xist	756	255	73M	=	856	173	ATTGCACTACCTGGAATATCTATGCCTCTTATTTGCGTGTACTGTTGCTGCTGATCGTTTGGTGCTGTGTGAG	FFFFFHGHHHIJJJJJJJJJJJJJHJIJJJJIIJJJJIJJJJJJJJJJJJIJJGIIIHIJJJGGGHJIHHHHH	AS:i:146	XN:i:0	XM:i:0	XO:i:0	XG:i:0	NM:i:0	MD:Z:73	YS:i:142	YT:Z:CP
HWI-D00306:376:HA62FADXX:1:1102:2591:65773	147	Xist	856	255	73M	=	756	-173	TGCTCTTAAACTGAGTGGGTGTTCAGGGCGTGGAGCGCCCGCGTCCGCCATTATGGCTTCTGCGTGATACGGC	################B?9::C?85B@58<8:60,'8A88A@@AJJIIIJJJJJJJIIJJJIJHHHHHDFFFF	AS:i:142	XN:i:0	XM:i:1	XO:i:0	XG:i:0	NM:i:1	MD:Z:35A37	YS:i:146	YT:Z:CP
HWI-D00306:376:HA62FADXX:1:1102:2519:66360	99	Xist	836	255	73M	=	856	93	ATGGCTTAGAAAAACGACTTTGCTCTTAAACTGAGTGGGTGTTCAGGGCGTGGAGAGCCCGCGTCCGCCATTA	FFFFFHHHHHJJJJJJJJJJJJJJJJJJJJJJJJJHHIIGGHIJJJJJJJIJHHHFFFFDDDDDDDDDDDDDD	AS:i:146	XN:i:0	XM:i:0	XO:i:0	XG:i:0	NM:i:0	MD:Z:73	YS:i:146	YT:Z:CP
HWI-D00306:376:HA62FADXX:1:1102:2519:66360	147	Xist	856	255	73M	=	836	-93	TGCTCTTAAACTGAGTGGGTGTTCAGGGCGTGGAGAGCCCGCGTCCGCCATTATGGCTTCTGCGTGATACGGC	:?>A@C>@::433(28B@<:3C?8-B?0835A>A9/;CB;/@:@JJJJJJJJJJJJJJJJJJJHHHHHFFFFF	AS:i:146	XN:i:0	XM:i:0	XO:i:0	XG:i:0	NM:i:0	MD:Z:73	YS:i:146	YT:Z:CP
HWI-D00306:376:HA62FADXX:1:1102:11640:66812	99	Xist	764	255	73M	=	856	165	ACCTGGAATATCTATGCCTCTTATTTGCGTGTACTGTTGCTGCTGATCGTTTGGTGCTGTGTGAGTGAACCTA	FFFFFHGHHGJJJJJJJJJJJJJIJJJJJIJJJJJJJIJIIIJJJIHIJGIJJJIIJJIJJJIJIIJJHHHHG	AS:i:146	XN:i:0	XM:i:0	XO:i:0	XG:i:0	NM:i:0	MD:Z:73	YS:i:146	YT:Z:CP
HWI-D00306:376:HA62FADXX:1:1102:11640:66812	147	Xist	856	255	73M	=	764	-165	TGCTCTTAAACTGAGTGGGTGTTCAGGGCGTGGAGAGCCCGCGTCCGCCATTATGGCTTCTGCGTGATACGGC	39>A>C@A>+:33+8(78(::>3(5B?7(A:CAAA893'/8A@6JIJIIJJJJIHGGJHEJJIHHHHHDFF@F	AS:i:146	XN:i:0	XM:i:0	XO:i:0	XG:i:0	NM:i:0	MD:Z:73	YS:i:146	YT:Z:CP
HWI-D00306:376:HA62FADXX:1:1102:20391:67741	99	Xist	436	21	2S71M	=	856	495	ATTTTTTTTTTCTAAACTTGCCCATCTGGGCTGTGGATACCTGCTTTTATTCTTTTTTTCTTCTCCTTAGCCC	DD??:ACA@?FEBFIEFEF>FIIFFFCFFFBFICFF=FFIEEA>EFFF9EE;ADDDDCB>AAA@ABAA:>BBA	AS:i:142	XS:i:58	XN:i:0	XM:i:0	XO:i:0	XG:i:0	NM:i:0	MD:Z:71	YS:i:142	YT:Z:CP
HWI-D00306:376:HA62FADXX:1:1102:20391:67741	147	Xist	856	21	73M	=	436	-495	TGCTCTTAAACTGAGTGGGTGTTCGGGGCGTGGAGAGCCCGCGTCCGCCATTATGGCTTCTGCGTGATACGGC	##########################################@@DGGBIGIIIJJIHHGFJJHHHHFHFFFFD	AS:i:142	XN:i:0	XM:i:1	XO:i:0	XG:i:0	NM:i:1	MD:Z:24A48	YS:i:142	YT:Z:CP
HWI-D00306:376:HA62FADXX:1:1102:20391:67741	355	Xist	665	21	17S30M1D13M13S	=	856	281	ATTTTTTTTTTCTAAACTTGCCCATCTGGGCTGTGGATACCTGCTTTTATTCTTTTTTTCTTCTCCTTAGCCC	DD??:ACA@?FEBFIEFEF>FIIFFFCFFFBFICFF=FFIEEA>EFFF9EE;ADDDDCB>AAA@ABAA:>BBA	AS:i:58	XS:i:58	XN:i:0	XM:i:3	XO:i:1	XG:i:1	NM:i:4	MD:Z:9G20^A0A3T8	YS:i:142	YT:Z:CP
HWI-D00306:376:HA62FADXX:1:1102:20391:67741	403	Xist	856	21	73M	=	665	-281	TGCTCTTAAACTGAGTGGGTGTTCGGGGCGTGGAGAGCCCGCGTCCGCCATTATGGCTTCTGCGTGATACGGC	##########################################@@DGGBIGIIIJJIHHGFJJHHHHFHFFFFD	AS:i:142	XN:i:0	XM:i:1	XO:i:0	XG:i:0	NM:i:1	MD:Z:24A48	YS:i:58	YT:Z:CP
HWI-D00306:376:HA62FADXX:1:1102:12906:67934	99	Xist	734	255	73M	=	856	195	TGGAAATATGGTTTTGTGAGTTATTGCACTACCTGGAATATCTATGCCTCTTATTTGCGTGTACTGTTGCTGC	FFFDFGHHGHICGHIIIIIJIJJJIIIJJJJJFIJJGHGIJJJJJJIIIIIJIJJJJJGGIHIJJJIIIJIIH	AS:i:146	XN:i:0	XM:i:0	XO:i:0	XG:i:0	NM:i:0	MD:Z:73	YS:i:142	YT:Z:CP
HWI-D00306:376:HA62FADXX:1:1102:12906:67934	147	Xist	856	255	73M	=	734	-195	TGCTCTTAAACGGAGTGGGTGTTCAGGGCGTGGAGAGCCCGCGTCCGCCATTATGGCTTCTGCGTGATACGGC	############################################HEGIGGIJJIIHHIIIJJHHADHDDDDBD	AS:i:142	XN:i:0	XM:i:1	XO:i:0	XG:i:0	NM:i:1	MD:Z:11T61	YS:i:146	YT:Z:CP
HWI-D00306:376:HA62FADXX:1:1102:13394:68193	99	Xist	777	255	73M	=	856	152	ATGCCTCTTATTTGCGTGTACTGTTGCTGCTGATCGTTTGGTGCTGTGTGAGTGAACCTATGGCTTAGAAAAA	FFFFFHHGHHJJJIJIFHHIJJJIHGIJJJJJJIJJHIIJJFHIJIEHHIJIHIGIIJJJJJJJJJHHHHHHF	AS:i:146	XN:i:0	XM:i:0	XO:i:0	XG:i:0	NM:i:0	MD:Z:73	YS:i:138	YT:Z:CP
HWI-D00306:376:HA62FADXX:1:1102:13394:68193	147	Xist	856	255	73M	=	777	-152	TGCTCTTAAACGGGGTGGGTGTTCAGGGCGTGGAGAGCCCGCGTCCGCCATTATGGCTTCTGCGTGATACGGC	#########################@?5(5(>>55;8>=5@6@BGGJIGEIGJJIGECIIHDCHHHFF?FDFD	AS:i:138	XN:i:0	XM:i:2	XO:i:0	XG:i:0	NM:i:2	MD:Z:11T1A59	YS:i:146	YT:Z:CP
HWI-D00306:376:HA62FADXX:1:1102:16287:69450	99	Xist	448	255	73M	=	856	481	AACTTGCCCATCTGGGCTGTGGATACCTGCTTTTATTCTTTTTTTCTTCTCCTTAGCCCATCGGGGCCATGGA	DDDBBDDFDHGGIHIIIIIIGHEHIIIIIIIIIIIIIIIIIIIIIIIIIIGEGIG@@CDEDE=>>>AB@CCA:	AS:i:146	XN:i:0	XM:i:0	XO:i:0	XG:i:0	NM:i:0	MD:Z:73	YS:i:142	YT:Z:CP
HWI-D00306:376:HA62FADXX:1:1102:16287:69450	147	Xist	856	255	73M	=	448	-481	TGCTCTTAAACTGAGTGGTTGTTCAGGGCGTGGAGAGCCCGCGTCCGCCATTATGGCTTCTGCGTGATACGGC	#####################################B=8A86?JJJIJJJJJJJJIJIIIJJHHHHHFFFFF	AS:i:142	XN:i:0	XM:i:1	XO:i:0	XG:i:0	NM:i:1	MD:Z:18G54	YS:i:146	YT:Z:CP
HWI-D00306:376:HA62FADXX:1:1102:8412:69533	99	Xist	740	255	73M	=	856	189	TATGGTTTTGTGAGTTATTGCACTACCTGGAATATCTATGCCTCTTATTTGCGTGTACTGTTGCTGCTGATCG	FFFFFFHHHHJJJJIJJJJJJJJIJJJJJJHIJJJJJJJJJJJJJJJJJJJJJHIIIJJJJJJJJJJJJEIJH	AS:i:146	XN:i:0	XM:i:0	XO:i:0	XG:i:0	NM:i:0	MD:Z:73	YS:i:146	YT:Z:CP
HWI-D00306:376:HA62FADXX:1:1102:8412:69533	147	Xist	856	255	73M	=	740	-189	TGCTCTTAAACTGAGTGGGTGTTCAGGGCGTGGAGAGCCCGCGTCCGCCATTATGGCTTCTGCGTGATACGGC	:CA>>C<DC>:39(8(@?9::C?<5B?55A:?:,,'6BHGHBGBIJIJGFIIJJJIJJJJIJIGGHHHDFFFF	AS:i:146	XN:i:0	XM:i:0	XO:i:0	XG:i:0	NM:i:0	MD:Z:73	YS:i:146	YT:Z:CP
HWI-D00306:376:HA62FADXX:1:1102:4730:71104	99	Xist	839	255	73M	=	856	90	GCTTAGAAAAACGACTTTGCTCTTAAACTGAGTGGGTGTTCAGGGCGTGGAGAGCCCGCGTCCGCCATTATGG	FFFFDHHGHHIJJJJJJJIJIIIJJJIJJGIIGGIGFEHGIJJIJGIHHHIHHFHFFFDDBDDDDBDDDDEDD	AS:i:146	XN:i:0	XM:i:0	XO:i:0	XG:i:0	NM:i:0	MD:Z:73	YS:i:146	YT:Z:CP
HWI-D00306:376:HA62FADXX:1:1102:4730:71104	147	Xist	856	255	73M	=	839	-90	TGCTCTTAAACTGAGTGGGTGTTCAGGGCGTGGAGAGCCCGCGTCCGCCATTATGGCTTCTGCGTGATACGGC	#####@ACDC>93+80<83::>C?55<0(5,>3:,8><<A@'(:D:9IGHGGFDJIGIHGHGGHHHHHDDDFF	AS:i:146	XN:i:0	XM:i:0	XO:i:0	XG:i:0	NM:i:0	MD:Z:73	YS:i:146	YT:Z:CP
HWI-D00306:376:HA62FADXX:1:1102:3590:71500	99	Xist	152	255	73M	=	856	777	ATTTTTGACGTTTTGATATGTTCTGGTAAGATTTTTTTTTTGACATTTTCTTCATTCTTTTTTGTTTTTGTTA	B:2ADD6:<DE?@AEFIIEIECEAFIBEEEICIDEFDDDII################################	AS:i:114	XN:i:0	XM:i:8	XO:i:0	XG:i:0	NM:i:8	MD:Z:46G1C2C3A6G0A1A5A1	YS:i:94	YT:Z:CP
HWI-D00306:376:HA62FADXX:1:1102:3590:71500	147	Xist	856	255	73M	=	152	-777	TGCTTTTAACTTGCGTGGGAGTTAAGGGTGTGGGAAGCCGGAGTCCGCCATTATGGCTTCTGAATGATACGGC	#########################################################################	AS:i:94	XN:i:0	XM:i:13	XO:i:0	XG:i:0	NM:i:13	MD:Z:4C4A0C2A5T3C4C4A0G4C1C20C0G9	YS:i:114	YT:Z:CP
HWI-D00306:376:HA62FADXX:1:1102:11790:71473	99	Xist	837	255	73M	=	856	92	TGGCTTAGAAAAACGACTTTGCTCTTAAACTGAGTGGGTGTTCAGGGCGTGGAGAGCCCGCGTCCGCCATTAT	FFFFFHHHHHJIJJJJJIIJJJJJJJJJJJJIJJGGIJFFGIIJJJIIJGIHHHHFFFFDDDDDDDDDDDDDE	AS:i:146	XN:i:0	XM:i:0	XO:i:0	XG:i:0	NM:i:0	MD:Z:73	YS:i:146	YT:Z:CP
HWI-D00306:376:HA62FADXX:1:1102:11790:71473	147	Xist	856	255	73M	=	837	-92	TGCTCTTAAACTGAGTGGGTGTTCAGGGCGTGGAGAGCCCGCGTCCGCCATTATGGCTTCTGCGTGATACGGC	#####@:A:4>9C<8(72<>:>325B?55<(C@:928CBHF8:GIGJJJJJJIIIIGJJJJIHHFFHDDFFFD	AS:i:146	XN:i:0	XM:i:0	XO:i:0	XG:i:0	NM:i:0	MD:Z:73	YS:i:146	YT:Z:CP
HWI-D00306:376:HA62FADXX:1:1102:8841:71633	99	Xist	786	255	73M	=	856	143	ATTTGCGTGTACTGTTGCTGCTGATCGTTTGGTGCTGTGTGAGTGAACCTATGGCTTAGAAAAACGACTTTGC	FFFFFHHHHHIJJJJJJJJJJJJIJJJJJJJJHIJJJHIJIJJGIJJJJJJJJJJJJJJJIIIJHHHFFDEEC	AS:i:146	XN:i:0	XM:i:0	XO:i:0	XG:i:0	NM:i:0	MD:Z:73	YS:i:146	YT:Z:CP
HWI-D00306:376:HA62FADXX:1:1102:8841:71633	147	Xist	856	255	73M	=	786	-143	TGCTCTTAAACTGAGTGGGTGTTCAGGGCGTGGAGAGCCCGCGTCCGCCATTATGGCTTCTGCGTGATACGGC	################@@<3(:3(-@@5(?:?539,?B=8A;@?IIJJIJJIIJJJJJJJJJJHHHHHFFFFF	AS:i:146	XN:i:0	XM:i:0	XO:i:0	XG:i:0	NM:i:0	MD:Z:73	YS:i:146	YT:Z:CP
HWI-D00306:376:HA62FADXX:1:1102:17760:71868	99	Xist	709	255	73M	=	856	220	ACGGCCCAACGGGGCGCTTGGTGGATGGAAATATGGTTTTGTGAGTTATTGCACTACCTGGAATATCTATGCC	FFFFFDHHGFGIJIHIGIIJJCEGHHIHEHHFFFFFFFEDECCDDDDCDDDCDDDDDDDDDBDDDEEEEDEDD	AS:i:146	XN:i:0	XM:i:0	XO:i:0	XG:i:0	NM:i:0	MD:Z:73	YS:i:137	YT:Z:CP
HWI-D00306:376:HA62FADXX:1:1102:17760:71868	147	Xist	856	255	73M	=	709	-220	TGCTCTTAAACTGAGTGGGTGTTCAGGGCGGGGAGGGCCCGCGTCCGCCATTATGGCTTCTGCGTGATACGGC	########################BB:5070?5,''/BE;;-.(@BHDEIIGB>DIIIHGIIIFHFFFDDADD	AS:i:137	XN:i:0	XM:i:2	XO:i:0	XG:i:0	NM:i:2	MD:Z:30T4A37	YS:i:146	YT:Z:CP
HWI-D00306:376:HA62FADXX:1:1102:4938:72417	99	Xist	753	255	73M	=	856	176	GTTATTGCACTACCTGGAATATCTATGCCTCTTATTTGCGTGTACTGTTGCTGCTGATCGTTTGGTGCTGTGT	FFFFFHHHHHJJJJJJJJJJJJJJJJJJJJJJJJJJJJJJJJJJJJJJJJJJJJJJHJJJIJIJJHHHHHFFD	AS:i:146	XN:i:0	XM:i:0	XO:i:0	XG:i:0	NM:i:0	MD:Z:73	YS:i:146	YT:Z:CP
HWI-D00306:376:HA62FADXX:1:1102:4938:72417	147	Xist	856	255	73M	=	753	-176	TGCTCTTAAACTGAGTGGGTGTTCAGGGCGTGGAGAGCCCGCGTCCGCCATTATGGCTTCTGCGTGATACGGC	#######@B:43908?B?9@::3(5DD<89:CA><;>CE;A@?:JJJJJJJJJJJJJJJJJJJHGHHHFFFFF	AS:i:146	XN:i:0	XM:i:0	XO:i:0	XG:i:0	NM:i:0	MD:Z:73	YS:i:146	YT:Z:CP
HWI-D00306:376:HA62FADXX:1:1102:16386:72622	99	Xist	821	255	73M	=	856	108	TGTGTGAGTGAACCTATGGCTTAGAAAAACGACTTTGCTCTTAAACTGAGTGGGTGTTCAGGGCGTGGAGAGC	FFDFFHHHFHJJJJJJJIJJJJJJJJJHJJJJJJJJJIJJJJJJJJJJJJ=FHIFHHIHIJHHHFBDDDDDDD	AS:i:146	XN:i:0	XM:i:0	XO:i:0	XG:i:0	NM:i:0	MD:Z:73	YS:i:146	YT:Z:CP
HWI-D00306:376:HA62FADXX:1:1102:16386:72622	147	Xist	856	255	73M	=	821	-108	TGCTCTTAAACTGAGTGGGTGTTCAGGGCGTGGAGAGCCCGCGTCCGCCATTATGGCTTCTGCGTGATACGGC	CA@A@DDDCA:99+<?DB?CA@980BB8?C@?:(926BA;<@AFJJIIHGIIGIJJJJGIJJJHHHHFDFFDD	AS:i:146	XN:i:0	XM:i:0	XO:i:0	XG:i:0	NM:i:0	MD:Z:73	YS:i:146	YT:Z:CP
HWI-D00306:376:HA62FADXX:1:1102:6610:72753	99	Xist	782	255	73M	=	856	147	TCTTATTTGCGTGTACTGTTGCTGCTGATCGTTTGGTGCTGTGTGAGTGAACCTATGGCTTAGAAAAACGACT	FFFFFHHHHHJJJJJJJJJJJJJJJJJJJJJIJJJJHHIJJHIJJJJJJJJJJJJJJJJJJIJJJJHHHFFFD	AS:i:146	XN:i:0	XM:i:0	XO:i:0	XG:i:0	NM:i:0	MD:Z:73	YS:i:146	YT:Z:CP
HWI-D00306:376:HA62FADXX:1:1102:6610:72753	147	Xist	856	255	73M	=	782	-147	TGCTCTTAAACTGAGTGGGTGTTCAGGGCGTGGAGAGCCCGCGTCCGCCATTATGGCTTCTGCGTGATACGGC	:3@>4>4A>:@>90<8B<9:3>+05B@759(C@?9//CE@;8F@JJJJJJJJJIIJJIJIIJJHHHHHFFFFF	AS:i:146	XN:i:0	XM:i:0	XO:i:0	XG:i:0	NM:i:0	MD:Z:73	YS:i:146	YT:Z:CP
HWI-D00306:376:HA62FADXX:1:1102:7207:73569	99	Xist	692	255	6M1I66M	=	856	237	TTTAAATTTTTTTTTTTCACGGCCCAACGGGGCGCTTGGTGGATGGAAATATGGTTTTGTGAGTTATTGCACT	FFFFFHHHHHJJJJJJJJJIHJJJJJJJJHHFDDDDDDDABDDDDDDDDDDEEDCDDDDDDDDDEDEDDDDDD	AS:i:136	XN:i:0	XM:i:0	XO:i:1	XG:i:1	NM:i:1	MD:Z:72	YS:i:146	YT:Z:CP
HWI-D00306:376:HA62FADXX:1:1102:7207:73569	147	Xist	856	255	73M	=	692	-237	TGCTCTTAAACTGAGTGGGTGTTCAGGGCGTGGAGAGCCCGCGTCCGCCATTATGGCTTCTGCGTGATACGGC	#####@:@@>CA?8?8@<9>3:3(&<<07A>C>?</8B=-/@6AIJJJIJJJJJJJJJJIJJIHHHHHFFFFF	AS:i:146	XN:i:0	XM:i:0	XO:i:0	XG:i:0	NM:i:0	MD:Z:73	YS:i:136	YT:Z:CP
HWI-D00306:376:HA62FADXX:1:1102:5343:74478	99	Xist	826	255	73M	=	856	103	GAGTGAACCTATGGCTTAGAAAAACGACTTTGCTCTTAAACTGAGTGGGTGTTCAGGGCGTGGAGAGCCCGCG	FFFDDHHHHHJJJJJJJJJJJJJJJJJJJJJJJJJJJJJJJJJJJGIJIFGGHIIJJHHFDDDDDDDDDDBDD	AS:i:146	XN:i:0	XM:i:0	XO:i:0	XG:i:0	NM:i:0	MD:Z:73	YS:i:146	YT:Z:CP
HWI-D00306:376:HA62FADXX:1:1102:5343:74478	147	Xist	856	255	73M	=	826	-103	TGCTCTTAAACTGAGTGGGTGTTCAGGGCGTGGAGAGCCCGCGTCCGCCATTATGGCTTCTGCGTGATACGGC	#########################@@589(CA?9'8B=;4;7?JIIJJJJJJJJJJJJJJIGHHHHHDFFFF	AS:i:146	XN:i:0	XM:i:0	XO:i:0	XG:i:0	NM:i:0	MD:Z:73	YS:i:146	YT:Z:CP
HWI-D00306:376:HA62FADXX:1:1102:7130:74499	99	Xist	657	255	73M	=	856	272	TTTTTCTTTTGCCCATCGGGGCTGTGGATACCTGCTTTAAATTTTTTTTTTCACGGCCCAACGGGGCGCTTGG	FFFFFHHHHHJJJJJJJJJJJJJIGHIEHJJJIJIJIJJJJJJJJJJJHFBDDDDDDDDDDDDDDDDDDDDDD	AS:i:146	XN:i:0	XM:i:0	XO:i:0	XG:i:0	NM:i:0	MD:Z:73	YS:i:146	YT:Z:CP
HWI-D00306:376:HA62FADXX:1:1102:7130:74499	147	Xist	856	255	73M	=	657	-272	TGCTCTTAAACTGAGTGGGTGTTCAGGGCGTGGAGAGCCCGCGTCCGCCATTATGGCTTCTGCGTGATACGGC	:9::4@4C@443927<B<?@:>3+&B@55<5>55,''84'B@D?GGIIHGGJJJJJJJIJJJIFHGHGFFFFF	AS:i:146	XN:i:0	XM:i:0	XO:i:0	XG:i:0	NM:i:0	MD:Z:73	YS:i:146	YT:Z:CP
HWI-D00306:376:HA62FADXX:1:1102:8698:74891	99	Xist	600	255	73M	=	856	329	TCTTTTTTTCCCATGCCCAACGGGGCCTCGGATACCTGCTGTTATTATTTTTTTTTCTTTTTCTTTTGCCCAT	FFFFFGHHHHIIJGIJJJJJJIIIJJJIJFIIJIIJJIJIFGHFHHHGHFFFCDDDDCDDDCCDDDCCDCDC9	AS:i:146	XN:i:0	XM:i:0	XO:i:0	XG:i:0	NM:i:0	MD:Z:73	YS:i:146	YT:Z:CP
HWI-D00306:376:HA62FADXX:1:1102:8698:74891	147	Xist	856	255	73M	=	600	-329	TGCTCTTAAACTGAGTGGGTGTTCAGGGCGTGGAGAGCCCGCGTCCGCCATTATGGCTTCTGCGTGATACGGC	>9:::C@>44>A<2<?B@?3(>38&:<083@?>59,39:;84A@GGGGGIJIIJIIJIJGIGIGFHFGFFFFF	AS:i:146	XN:i:0	XM:i:0	XO:i:0	XG:i:0	NM:i:0	MD:Z:73	YS:i:146	YT:Z:CP
HWI-D00306:376:HA62FADXX:1:1102:4511:75833	99	Xist	672	255	73M	=	856	257	TCGGGGCTGTGGATACCTGCTTTAAATTTTTTTTTTCACGGCCCAACGGGGCGCTTGGTGGATGGAAATATGG	FFFFFHHHHHIJHIIJJJJJJJIIIIIJJJJJJJJHHHFFFDDDDDDDDDDDDDDDDD@?DACDDCDDDDEED	AS:i:146	XN:i:0	XM:i:0	XO:i:0	XG:i:0	NM:i:0	MD:Z:73	YS:i:146	YT:Z:CP
HWI-D00306:376:HA62FADXX:1:1102:4511:75833	147	Xist	856	255	73M	=	672	-257	TGCTCTTAAACTGAGTGGGTGTTCAGGGCGTGGAGAGCCCGCGTCCGCCATTATGGCTTCTGCGTGATACGGC	>9:A>DDCC>>?<08?@?CA>><2&@B@8<:C@>A=>DHBFAA@IGHGFJJJJJJJJJIJJJJHGHHHFFFFF	AS:i:146	XN:i:0	XM:i:0	XO:i:0	XG:i:0	NM:i:0	MD:Z:73	YS:i:146	YT:Z:CP
HWI-D00306:376:HA62FADXX:1:1102:13008:76295	99	Xist	810	255	73M	=	856	119	TCGTTTGGTGCTGTGTGAGTGAACCTATGGCTTAGAAAAACGACTTTGCTCTTAAACTGAGTGGGTGTTCAGG	FFFDDHHHHHJJJHIFHIIFHIIJJJJJJIJJJJJJIJJJJJJJJJJJIJJJJJJGIIJJJIHHHBBBDEEEE	AS:i:146	XN:i:0	XM:i:0	XO:i:0	XG:i:0	NM:i:0	MD:Z:73	YS:i:146	YT:Z:CP
HWI-D00306:376:HA62FADXX:1:1102:13008:76295	147	Xist	856	255	73M	=	810	-119	TGCTCTTAAACTGAGTGGGTGTTCAGGGCGTGGAGAGCCCGCGTCCGCCATTATGGCTTCTGCGTGATACGGC	C<@>:CA@B::?92<8;8+::>98-B?55<:C>><;8B>8@@@FJIIJJHJJJJJJIJJIJJIHHHGHFFFFF	AS:i:146	XN:i:0	XM:i:0	XO:i:0	XG:i:0	NM:i:0	MD:Z:73	YS:i:146	YT:Z:CP
HWI-D00306:376:HA62FADXX:1:1102:17634:76424	99	Xist	828	255	73M	=	856	101	GTGAACCTATGGCTTAGAAAAACGACTTTGCTCTTAAACTGAGTGGGTGTTCAGGGCGTGGAGAGCCCGCGTC	BDDDEGFHFHGGIGIIGIJGHIIHJIFHJIJJHIJJEDHGIJF?BBF7AA;@FHH@EHBB>CDECBDDDDD=@	AS:i:146	XN:i:0	XM:i:0	XO:i:0	XG:i:0	NM:i:0	MD:Z:73	YS:i:130	YT:Z:CP
HWI-D00306:376:HA62FADXX:1:1102:17634:76424	147	Xist	856	255	73M	=	828	-101	TGCTCTTAAAATGGGTGGTTGTTCAGGCCGTGGAGAGCCCGCGTCCGCCATTATGGCTTCTGCGTGATACGGC	############################################HEFGGEHECFDHGIHHF??DHD:@=?>BD	AS:i:130	XN:i:0	XM:i:4	XO:i:0	XG:i:0	NM:i:4	MD:Z:10C2A4G8G45	YS:i:146	YT:Z:CP
HWI-D00306:376:HA62FADXX:1:1102:3089:76791	99	Xist	648	255	73M	=	856	281	TTTTTTTTCTTTTTCTTTTGCCCATCGGGGCTGTGGATACCTGCTTTAAATTTTTTTTTTCACGGCCCAACGG	FFFFFHHHHHJJJJJJJJJJJJJJIJJIJJJJJIIJHIJJJJJHHHHHHFFFFFFDDDDDDDDADDDDDDBDD	AS:i:146	XN:i:0	XM:i:0	XO:i:0	XG:i:0	NM:i:0	MD:Z:73	YS:i:146	YT:Z:CP
HWI-D00306:376:HA62FADXX:1:1102:3089:76791	147	Xist	856	255	73M	=	648	-281	TGCTCTTAAACTGAGTGGGTGTTCAGGGCGTGGAGAGCCCGCGTCCGCCATTATGGCTTCTGCGTGATACGGC	##############B?BBCA:@3(-BB<<9(?>>9/6>:/;-FDIIIJIIJJJJIJIJGIIJJHGHHHDFFFF	AS:i:146	XN:i:0	XM:i:0	XO:i:0	XG:i:0	NM:i:0	MD:Z:73	YS:i:146	YT:Z:CP
HWI-D00306:376:HA62FADXX:1:1102:16189:76962	99	Xist	693	255	5M1I67M	=	856	236	TTAAATTTTTTTTTTTCACGGCCCAACGGGGCGCTTGGTGGATGGAAATATGGTTTTGTGAGTTATTGCACTA	FFFFFHHHGHJJJJJJIIJHIIIIFIJJHHFFDBDDDD>BDDDDDCDDDDEEDCCDDDDDACDDDDCDDDDDC	AS:i:136	XN:i:0	XM:i:0	XO:i:1	XG:i:1	NM:i:1	MD:Z:72	YS:i:146	YT:Z:CP
HWI-D00306:376:HA62FADXX:1:1102:16189:76962	147	Xist	856	255	73M	=	693	-236	TGCTCTTAAACTGAGTGGGTGTTCAGGGCGTGGAGAGCCCGCGTCCGCCATTATGGCTTCTGCGTGATACGGC	#########################@<5<<>?>:9'6AGGBAADIGHIIIJJIJIIIJFJJJJFHHFHDDDBD	AS:i:146	XN:i:0	XM:i:0	XO:i:0	XG:i:0	NM:i:0	MD:Z:73	YS:i:136	YT:Z:CP
HWI-D00306:376:HA62FADXX:1:1102:8292:77192	99	Xist	740	255	73M	=	856	189	TATGGTTTTGTGAGTTATTGCACTACCTGGAATATCTATGCCTCTTATTTGCGTGTACTGTTGCTGCTGATCG	FFFBD?FFFHIIJJGJJJJJJJJJJJJJIIFHIJIJJJJIJIJIJJJJIJJJJHIGGGIJJIGIIIJJJ@GHH	AS:i:146	XN:i:0	XM:i:0	XO:i:0	XG:i:0	NM:i:0	MD:Z:73	YS:i:138	YT:Z:CP
HWI-D00306:376:HA62FADXX:1:1102:8292:77192	147	Xist	856	255	73M	=	740	-189	TGCTCTAAAACTGAGTGGGTGTTCAGGGCGTGGAGAGCCCGCTTCCGCCATTATGGCTTCTGCGTGATACGGC	######################?A8@=;;;3C@7;'5A;;;7(6@@@BGGGGJIIIJIIHFDFHHFHFADF@F	AS:i:138	XN:i:0	XM:i:2	XO:i:0	XG:i:0	NM:i:2	MD:Z:6T35G30	YS:i:146	YT:Z:CP
HWI-D00306:376:HA62FADXX:1:1102:11013:77121	99	Xist	508	255	68M5S	=	856	421	TCGGGGCCATGGATACCTGCTTTTTGTAAAAAAAAAAAAAAAAAAAAAAAAACTTTTCTCTTCCCAACCCCCC	DD?18<0<CBB?EEDEEEDCEEEIIIIICECEDDIIDD???################################	AS:i:112	XN:i:0	XM:i:6	XO:i:0	XG:i:0	NM:i:6	MD:Z:44C8C6G0G0T3T1	YS:i:130	YT:Z:CP
HWI-D00306:376:HA62FADXX:1:1102:11013:77121	147	Xist	856	255	73M	=	508	-421	TGCTTTTAATCGGAGTGGGTGTTCAGGGGGTGGAGAGCCCGCGTCCGCCATTATGGCTTCTGCGTGATACGGC	########################################@;EFG?DGBGIGHHHDDIIIIIHFBHFFDDDDA	AS:i:130	XN:i:0	XM:i:4	XO:i:0	XG:i:0	NM:i:4	MD:Z:4C4A1T16C44	YS:i:112	YT:Z:CP
HWI-D00306:376:HA62FADXX:1:1102:17002:77156	99	Xist	251	255	73M	=	856	678	AGGAATATTTCTTTGTTGTGCCTTTTGGTTGATACTTGTGTGTGTATGGTGGACTTACCTTTCTTTCATTGTT	FDDFFDHDDFGGGGIHHJJIJJIIFGII;EHCFEGHHGHIGIHEHCHH>F@1()=FEF@FHGHGICGCHGGEH	AS:i:146	XN:i:0	XM:i:0	XO:i:0	XG:i:0	NM:i:0	MD:Z:73	YS:i:146	YT:Z:CP
HWI-D00306:376:HA62FADXX:1:1102:17002:77156	147	Xist	856	255	73M	=	251	-678	TGCTCTTAAACTGAGTGGGTGTTCAGGGCGTGGAGAGCCCGCGTCCGCCATTATGGCTTCTGCGTGATACGGC	43CDCA:A>4>99(80B?9::@985BB91?>?:5923A>'@/:DIJIHHJJIIJIJIJJJJJJHHHHHFFFFF	AS:i:146	XN:i:0	XM:i:0	XO:i:0	XG:i:0	NM:i:0	MD:Z:73	YS:i:146	YT:Z:CP
HWI-D00306:376:HA62FADXX:1:1102:3426:77490	99	Xist	661	255	73M	=	856	268	TCTTTTGCCCATCGGGGCTGTGGATACCTGCTTTAAATTTTTTTTTTCACGGCCCAACGGGGCGCTTGGTGGA	DFFFFHHHHGJJJIJJJIJJJJIEGIJJIJJJJJJJIIJJJJJJHFDCEDDDDDDDDDDDDCBDDDDDD:?B?	AS:i:146	XN:i:0	XM:i:0	XO:i:0	XG:i:0	NM:i:0	MD:Z:73	YS:i:146	YT:Z:CP
HWI-D00306:376:HA62FADXX:1:1102:3426:77490	147	Xist	856	255	73M	=	661	-268	TGCTCTTAAACTGAGTGGGTGTTCAGGGCGTGGAGAGCCCGCGTCCGCCATTATGGCTTCTGCGTGATACGGC	############C?<8B?9C@>3(-BBB@<:>>5,'83-'5@6DIGCHIEGGIGIIHGGHFIIHHHF?DDFDB	AS:i:146	XN:i:0	XM:i:0	XO:i:0	XG:i:0	NM:i:0	MD:Z:73	YS:i:146	YT:Z:CP
HWI-D00306:376:HA62FADXX:1:1102:11412:78151	99	Xist	769	255	73M	=	856	160	GAATATCTATGCCTCTTATTTGCGTGTACTGTTGCTGCTGATCGTTTGGTGCTGTGTGAGTGAACCTATGGCT	FFFFFGHHHGJJJJJIJJJIJJIJIJIIJJIJJJJJJJJJJJJJJIJJJFIIJJIIIJJJGGJJJJJHHHHHF	AS:i:146	XN:i:0	XM:i:0	XO:i:0	XG:i:0	NM:i:0	MD:Z:73	YS:i:142	YT:Z:CP
HWI-D00306:376:HA62FADXX:1:1102:11412:78151	147	Xist	856	255	73M	=	769	-160	TGCTCTTAAACTGAGTGGGTGTTCGGGGCGTGGAGAGCCCGCGTCCGCCATTATGGCTTCTGCGTGATACGGC	#########################DB<8A>>5,58>BA;5'0BIHED>GHEIJJIIJIGIIIHHGGHFFFFF	AS:i:142	XN:i:0	XM:i:1	XO:i:0	XG:i:0	NM:i:1	MD:Z:24A48	YS:i:146	YT:Z:CP
HWI-D00306:376:HA62FADXX:1:1102:2996:78451	99	Xist	603	255	73M	=	856	326	TTTTTTCCCATGCCCAACGGGGCCTCGGATACCTGCTGTTATTATTTTTTTTTCTTTTTCTTTTGCCCATCGG	FFFFFHGHGHIIJJJJJJJJJJJJJJJJIJJJJJJJHFGHHHFFFFFFFDDDDDDDDDDDDDDDDDDDDDDDD	AS:i:146	XN:i:0	XM:i:0	XO:i:0	XG:i:0	NM:i:0	MD:Z:73	YS:i:142	YT:Z:CP
HWI-D00306:376:HA62FADXX:1:1102:2996:78451	147	Xist	856	255	73M	=	603	-326	TGCTCTTAAACTGAGTGGGTTTTCAGGGCGTGGAGAGCCCGCGTCCGCCATTATGGCTTCTGCGTGATACGGC	#####################@92-B?78<A?:55/>>6@88D@IIIIIIGGJJIIJJJIIIJHGGHHDDFAD	AS:i:142	XN:i:0	XM:i:1	XO:i:0	XG:i:0	NM:i:1	MD:Z:20G52	YS:i:146	YT:Z:CP
HWI-D00306:376:HA62FADXX:1:1102:7401:78370	99	Xist	605	255	73M	=	856	324	TTTTCCCATGCCCAACGGGGCCTCGGATACCTGCTGTTATTATTTTTTTTTCTTTTTCTTTTGCCCATCGGGG	FFFFFHHHGHJJJJJJJJJJJJJJJJJJJJJJJJJJIIJJJIJJJJJJHDDDDDDDDDDDDDDDDDDCDDDDD	AS:i:146	XN:i:0	XM:i:0	XO:i:0	XG:i:0	NM:i:0	MD:Z:73	YS:i:146	YT:Z:CP
HWI-D00306:376:HA62FADXX:1:1102:7401:78370	147	Xist	856	255	73M	=	605	-324	TGCTCTTAAACTGAGTGGGTGTTCAGGGCGTGGAGAGCCCGCGTCCGCCATTATGGCTTCTGCGTGATACGGC	#########################@?-5C>DC?9/>A<A@56GJJJIIGGFIIJIJJIJJJJHGHHFDFFFD	AS:i:146	XN:i:0	XM:i:0	XO:i:0	XG:i:0	NM:i:0	MD:Z:73	YS:i:146	YT:Z:CP
HWI-D00306:376:HA62FADXX:1:1102:7436:78290	99	Xist	834	255	73M	=	856	95	CTATGGCTTAGAAAAACGACTTTGCTCTTAAACTGAGTGGGTGTTCAGGGCGTGGAGAGCCCGCGTCCGCCAT	FFFFFGHHHHJJIIEHGIJIJJJJIJIJJJJIJIJIIDHIIEF@GHIHJIJIIHGHFFDFEDDDDDDDDDDDD	AS:i:146	XN:i:0	XM:i:0	XO:i:0	XG:i:0	NM:i:0	MD:Z:73	YS:i:138	YT:Z:CP
HWI-D00306:376:HA62FADXX:1:1102:7436:78290	147	Xist	856	255	73M	=	834	-95	TGCTCTTAAACTGAGGGGGTGTTCGGGGCGTGGAGAGCCCGCGTCCGCCATTATGGCTTCTGCGTGATACGGC	########################################G<@8IJIHEGIJIIIGIIGGIGIFFF8HDDFDD	AS:i:138	XN:i:0	XM:i:2	XO:i:0	XG:i:0	NM:i:2	MD:Z:15T8A48	YS:i:146	YT:Z:CP
HWI-D00306:376:HA62FADXX:1:1102:3300:79166	99	Xist	770	255	1S72M	=	856	160	AAATATCTATGCCTCTTATTTGCGTGTACTGTTGCTGCTGATCGTTTGGTGCTGTGTGAGTGAACCTATGGCT	DFFDFHHHHHGGGHIJGIJJJIJJGHEHIIIGFHIIJGHGHIIEDHCHI?DEGHEHGIJJ@FGGGIJGIHHHH	AS:i:144	XN:i:0	XM:i:0	XO:i:0	XG:i:0	NM:i:0	MD:Z:72	YS:i:146	YT:Z:CP
HWI-D00306:376:HA62FADXX:1:1102:3300:79166	147	Xist	856	255	73M	=	770	-160	TGCTCTTAAACTGAGTGGGTGTTCAGGGCGTGGAGAGCCCGCGTCCGCCATTATGGCTTCTGCGTGATACGGC	#####A>@>4@?9(8?<89:::+(09<&(93>55A8>BA@@@:@JIJJIIGIGIIJIJIIIJIHHHHHFFFFF	AS:i:146	XN:i:0	XM:i:0	XO:i:0	XG:i:0	NM:i:0	MD:Z:73	YS:i:144	YT:Z:CP
HWI-D00306:376:HA62FADXX:1:1102:6177:79341	99	Xist	639	255	73M	=	856	290	TGTTATTATTTTTTTTTCTTTTTCTTTTGCCCATCGGGGCTGTGGATACCTGCTTTAAATTTTTTTTTTCACG	FFFFFHHHHHJJJJJJJDGIIJJGIJJJJJJJJJJIJJJIHHEHFBCEFEEEDEEDDDCEEDDDDDDDDCCCB	AS:i:146	XN:i:0	XM:i:0	XO:i:0	XG:i:0	NM:i:0	MD:Z:73	YS:i:138	YT:Z:CP
HWI-D00306:376:HA62FADXX:1:1102:6177:79341	147	Xist	856	255	73M	=	639	-290	TGCTCTTAAACTGGGTGGGTTTTCAGGGCGTGGAGAGCCCGCGTCCGCCATTATGGCTTCTGCGTGATACGGC	################??93(A9<5<<-835CACA=8A=/;40AIHIHGIJJJJJJJJIGHHGGHHHGFDFFD	AS:i:138	XN:i:0	XM:i:2	XO:i:0	XG:i:0	NM:i:2	MD:Z:13A6G52	YS:i:146	YT:Z:CP
HWI-D00306:376:HA62FADXX:1:1102:10743:79922	99	Xist	796	255	73M	=	856	133	ACTGTTGCTGCTGATCGTTTGGTGCTGTGTGAGTGAACCTATGGCTTAGAAAAACGACTTTGCTCTTAAACTG	FFFFFHHGHHJJJIIJJIJJIHFHIJJHHHIIJFHEIIJJJJJJJJJJJIJJJIJJIJJJJJHHHHHHFFFFF	AS:i:146	XN:i:0	XM:i:0	XO:i:0	XG:i:0	NM:i:0	MD:Z:73	YS:i:146	YT:Z:CP
HWI-D00306:376:HA62FADXX:1:1102:10743:79922	147	Xist	856	255	73M	=	796	-133	TGCTCTTAAACTGAGTGGGTGTTCAGGGCGTGGAGAGCCCGCGTCCGCCATTATGGCTTCTGCGTGATACGGC	:3::>>3>@>@930<8;<+33C<<8B?55A>C>:(8?CA6GA@@FIIIGGF>HGIIJJIIJJIGHGHHDFFFF	AS:i:146	XN:i:0	XM:i:0	XO:i:0	XG:i:0	NM:i:0	MD:Z:73	YS:i:146	YT:Z:CP
HWI-D00306:376:HA62FADXX:1:1102:11832:80192	99	Xist	645	255	73M	=	856	284	TATTTTTTTTTCTTTTTCTTTTGCCCATCGGGGCTGTGGATACCTGCTTTAAATTTTTTTTTTCACGGCCCAA	FFFFFGHHHHJGGIJJJJJJJIIJJJIIJJJIJIIJIIH=CHHHFFFFFEEECDEEDDDDDDDDDDDDDDDDD	AS:i:146	XN:i:0	XM:i:0	XO:i:0	XG:i:0	NM:i:0	MD:Z:73	YS:i:146	YT:Z:CP
HWI-D00306:376:HA62FADXX:1:1102:11832:80192	147	Xist	856	255	73M	=	645	-284	TGCTCTTAAACTGAGTGGGTGTTCAGGGCGTGGAGAGCCCGCGTCCGCCATTATGGCTTCTGCGTGATACGGC	><CC>>4C:+439(((B?<>3AC?7@<51A:?>:<86CE@@8<FIJIJJJJJJIGEIIJIIJGHF?HFA@+D?	AS:i:146	XN:i:0	XM:i:0	XO:i:0	XG:i:0	NM:i:0	MD:Z:73	YS:i:146	YT:Z:CP
HWI-D00306:376:HA62FADXX:1:1102:16220:80736	99	Xist	700	255	73M	=	856	229	TTTTTTTTCACGGCCCAACGGGGCGCTTGGTGGATGGAAATATGGTTTTGTGAGTTATTGCACTACCTGGAAT	FFFFFHHHGHIIJJJIGIGGIJJJFDCDDD;?BBDDD?CDDDEDD>ABDDBDDDDEDEDDDDDDDDDDDDBDC	AS:i:146	XN:i:0	XM:i:0	XO:i:0	XG:i:0	NM:i:0	MD:Z:73	YS:i:146	YT:Z:CP
HWI-D00306:376:HA62FADXX:1:1102:16220:80736	147	Xist	856	255	73M	=	700	-229	TGCTCTTAAACTGAGTGGGTGTTCAGGGCGTGGAGAGCCCGCGTCCGCCATTATGGCTTCTGCGTGATACGGC	#####A>@:(>9<888DBA@3>38<@8089:C>>?8;B=;ABBFJJJJJJJJJIIJJIJJJJJHHHHHFFFFF	AS:i:146	XN:i:0	XM:i:0	XO:i:0	XG:i:0	NM:i:0	MD:Z:73	YS:i:146	YT:Z:CP
HWI-D00306:376:HA62FADXX:1:1102:1801:81338	99	Xist	619	18	37M1D36M	=	856	310	ACGGGGCCTCGGATACCTGCTGTTATTATTTTTTTTTTTTTTCTTTTGCCCATCGGGGCTGTGGATACCTGGT	FFFFFHHHHHJJJJJJJJJIJJIJJJJJJJJJJJJJ'5>BDD3+>CD##########################	AS:i:134	XS:i:58	XN:i:0	XM:i:1	XO:i:1	XG:i:1	NM:i:2	MD:Z:37^C34C1	YS:i:146	YT:Z:CP
HWI-D00306:376:HA62FADXX:1:1102:1801:81338	147	Xist	856	18	73M	=	619	-310	TGCTCTTAAACTGAGTGGGTGTTCAGGGCGTGGAGAGCCCGCGTCCGCCATTATGGCTTCTGCGTGATACGGC	#####A@C>:>93(+(<?933@985BB:7?>CA?A;@CA;58@BJJIIHIIJJJJJJJJJIIJGGHHHFFFFD	AS:i:146	XN:i:0	XM:i:0	XO:i:0	XG:i:0	NM:i:0	MD:Z:73	YS:i:134	YT:Z:CP
HWI-D00306:376:HA62FADXX:1:1102:1801:81338	355	Xist	468	18	10S16M2I45M	=	856	471	ACGGGGCCTCGGATACCTGCTGTTATTATTTTTTTTTTTTTTCTTTTGCCCATCGGGGCTGTGGATACCTGGT	FFFFFHHHHHJJJJJJJJJIJJIJJJJJJJJJJJJJ'5>BDD3+>CD##########################	AS:i:58	XS:i:58	XN:i:0	XM:i:9	XO:i:1	XG:i:2	NM:i:11	MD:Z:11T5C7C2C2C2A12C0A10C1	YS:i:146	YT:Z:CP
HWI-D00306:376:HA62FADXX:1:1102:1801:81338	403	Xist	856	18	73M	=	468	-471	TGCTCTTAAACTGAGTGGGTGTTCAGGGCGTGGAGAGCCCGCGTCCGCCATTATGGCTTCTGCGTGATACGGC	#####A@C>:>93(+(<?933@985BB:7?>CA?A;@CA;58@BJJIIHIIJJJJJJJJJIIJGGHHHFFFFD	AS:i:146	XN:i:0	XM:i:0	XO:i:0	XG:i:0	NM:i:0	MD:Z:73	YS:i:58	YT:Z:CP
HWI-D00306:376:HA62FADXX:1:1102:1801:81338	355	Xist	436	18	33S11M3D29M	=	856	526	ACGGGGCCTCGGATACCTGCTGTTATTATTTTTTTTTTTTTTCTTTTGCCCATCGGGGCTGTGGATACCTGGT	FFFFFHHHHHJJJJJJJJJIJJIJJJJJJJJJJJJJ'5>BDD3+>CD##########################	AS:i:52	XS:i:58	XN:i:0	XM:i:3	XO:i:1	XG:i:3	NM:i:6	MD:Z:11^AAA0C9T16C1	YS:i:146	YT:Z:CP
HWI-D00306:376:HA62FADXX:1:1102:1801:81338	403	Xist	856	18	73M	=	436	-526	TGCTCTTAAACTGAGTGGGTGTTCAGGGCGTGGAGAGCCCGCGTCCGCCATTATGGCTTCTGCGTGATACGGC	#####A@C>:>93(+(<?933@985BB:7?>CA?A;@CA;58@BJJIIHIIJJJJJJJJJIIJGGHHHFFFFD	AS:i:146	XN:i:0	XM:i:0	XO:i:0	XG:i:0	NM:i:0	MD:Z:73	YS:i:52	YT:Z:CP
HWI-D00306:376:HA62FADXX:1:1102:19168:81484	99	Xist	541	255	73M	=	856	388	AAAAAAAAAAAAAAAAAAACCTTTCTCGGTCCATCGGGACCTCGGATACCTGCGTTTAGTCTTTTTTTCCCAT	FFFFFHHAHHJJIIIHFD@B@CDD@;>???@@>@><BB7B@?@BB@<<CCCCBDDB;<A@ACDDDDD;CDDD#	AS:i:138	XN:i:0	XM:i:1	XO:i:0	XG:i:0	NM:i:1	MD:Z:11C61	YS:i:146	YT:Z:CP
HWI-D00306:376:HA62FADXX:1:1102:19168:81484	147	Xist	856	255	73M	=	541	-388	TGCTCTTAAACTGAGTGGGTGTTCAGGGCGTGGAGAGCCCGCGTCCGCCATTATGGCTTCTGCGTGATACGGC	################B?9>:@92&@?5(93A::</8A=4@8A<JJIJIIJJJJJJJJIHJJJHHHHHDFFFD	AS:i:146	XN:i:0	XM:i:0	XO:i:0	XG:i:0	NM:i:0	MD:Z:73	YS:i:138	YT:Z:CP
HWI-D00306:376:HA62FADXX:1:1102:16885:83368	99	Xist	753	255	73M	=	856	176	GTTATTGCACTACCTGGAATATCTATGCCTCTTATTTGCGTGTACTGTTGCTGCTGATCGTTTGGTGCTGTGT	FFFFFHHHHHJJJIJJJIJJJJJJJJJJJJJJJJJJJJJJIJJIJJJJJJJJIJJJJJJJIJJJJDHIHHEHC	AS:i:146	XN:i:0	XM:i:0	XO:i:0	XG:i:0	NM:i:0	MD:Z:73	YS:i:146	YT:Z:CP
HWI-D00306:376:HA62FADXX:1:1102:16885:83368	147	Xist	856	255	73M	=	753	-176	TGCTCTTAAACTGAGTGGGTGTTCAGGGCGTGGAGAGCCCGCGTCCGCCATTATGGCTTCTGCGTGATACGGC	>9:>4:>CB:(99(80B<<@@>,05BB88<3C>:<2/A=;;/FHJJJJIIIIJIIJJJJJJJIHHGHDDFFFF	AS:i:146	XN:i:0	XM:i:0	XO:i:0	XG:i:0	NM:i:0	MD:Z:73	YS:i:146	YT:Z:CP
HWI-D00306:376:HA62FADXX:1:1102:14089:83641	99	Xist	548	255	73M	=	856	381	AAAAAAAAAAAACCTTTCTCGGTCCATCGGGACCGCGGATACCTGCGTTTAGTCTTTTTTTCCCATGCCCAAC	FFFFFGHGHHJIIGIJIFBGGIJJIJJDHGHFFDCDDDBBDDDDDABBDD?CCDEDDDDDDDDCCCCCCCD?<	AS:i:132	XN:i:0	XM:i:2	XO:i:0	XG:i:0	NM:i:2	MD:Z:4C29T38	YS:i:138	YT:Z:CP
HWI-D00306:376:HA62FADXX:1:1102:14089:83641	147	Xist	856	255	73M	=	548	-381	TGCTCTAAAACTGAGTGGGTTTTCAGGGCGTGGAGAGCCCGCGTCCGCCATTATGGCTTCTGCGTGATACGGC	#####################C<8&B?0(<:?55,'3CA;;40?JJIFIJJJJJIJIGHGGIIHGHGHFFFFF	AS:i:138	XN:i:0	XM:i:2	XO:i:0	XG:i:0	NM:i:2	MD:Z:6T13G52	YS:i:132	YT:Z:CP
HWI-D00306:376:HA62FADXX:1:1102:2651:83929	99	Xist	786	255	73M	=	856	143	ATTTGCGTGTACTGTTGCTGCTGATCGTTTGGTGCTGTGTGAGTGAACCTATGGCTTAGAAAAACGACTTTGC	FFFFFHHHHHJIIIJJIHHJJJJIJIIJJJJJIJIJJJIHJIIJJIJJJJJJJJJJJJJIJJIIHHEEFDEEC	AS:i:146	XN:i:0	XM:i:0	XO:i:0	XG:i:0	NM:i:0	MD:Z:73	YS:i:142	YT:Z:CP
HWI-D00306:376:HA62FADXX:1:1102:2651:83929	147	Xist	856	255	73M	=	786	-143	TGCTCTTAAACTGAGTGGTTGTTCAGGGCGTGGAGAGCCCGCGTCCGCCATTATGGCTTCTGCGTGATACGGC	##@::>4A:::33388<2(:(:3<5<?@??:C>>9//CA4;;6?JJJJJIGJIIGGHIJJJIJHFHHFDDFFF	AS:i:142	XN:i:0	XM:i:1	XO:i:0	XG:i:0	NM:i:1	MD:Z:18G54	YS:i:146	YT:Z:CP
HWI-D00306:376:HA62FADXX:1:1102:20313:83867	99	Xist	698	255	73M	=	856	231	TTTTTTTTTTCACGGCCCAACGGGGCGCTTGGTGGATGGAAATATGGTTTTGTGAGTTATTGCACTACCTGGA	FFFFFHHHHHDGGIGIJGHIGIHHFA?BBDBD8?B8@CDCDCC>CCDCDDDA8<@AC@ADDCC@CDDDDDDD?	AS:i:146	XN:i:0	XM:i:0	XO:i:0	XG:i:0	NM:i:0	MD:Z:73	YS:i:138	YT:Z:CP
HWI-D00306:376:HA62FADXX:1:1102:20313:83867	147	Xist	856	255	73M	=	698	-231	TGCTCTTAAACTGAGTGGGTTTTCGGGGCGTGGAGAGCCCGCGTCCGCCATTATGGCTTCTGCGTGATACGGC	############?8@??8+)&70)&58&53>5@:53/BB;4A@@IIFIHCEHGIIIGGHFHE7HHHHHDFFFF	AS:i:138	XN:i:0	XM:i:2	XO:i:0	XG:i:0	NM:i:2	MD:Z:20G3A48	YS:i:146	YT:Z:CP
HWI-D00306:376:HA62FADXX:1:1102:9471:84282	99	Xist	698	255	2S71M	=	856	233	ATTTTTTTTTTTCACGGCCCAACGGGGCGCTTGGTGGATGGAAATATGGTTTTGTGAGTTATTGCACTACCTG	FFFFFHHHHHJIGGIJJJJJJJIJJJHEBBDDDD8?B?ACDDDDCCDED>CBDDBDCDCDCEDDDCDDDDDDD	AS:i:142	XN:i:0	XM:i:0	XO:i:0	XG:i:0	NM:i:0	MD:Z:71	YS:i:146	YT:Z:CP
HWI-D00306:376:HA62FADXX:1:1102:9471:84282	147	Xist	856	255	73M	=	698	-233	TGCTCTTAAACTGAGTGGGTGTTCAGGGCGTGGAGAGCCCGCGTCCGCCATTATGGCTTCTGCGTGATACGGC	#####@AC:439?0<7B<9>:C<?0<<58CADC?</8DHA@;:?JJJIIJIJJJJJJIHIJJJHHHHHFFFFF	AS:i:146	XN:i:0	XM:i:0	XO:i:0	XG:i:0	NM:i:0	MD:Z:73	YS:i:142	YT:Z:CP
HWI-D00306:376:HA62FADXX:1:1102:14170:84467	99	Xist	773	255	73M	=	856	156	ATCTATGCCTCTTATTTGCGTGTACTGTTGCTGCTGATCGTTTGGTGATGTGTGAGTGAACCTATGGCTTAGA	FFFFFHHHHHJJJJJJJJJJJJJJJJJJJJIIJJJJHIJJIJJJJGHHIIIJJJIJJJJJJJJJJJJJHHHHH	AS:i:139	XN:i:0	XM:i:1	XO:i:0	XG:i:0	NM:i:1	MD:Z:47C25	YS:i:146	YT:Z:CP
HWI-D00306:376:HA62FADXX:1:1102:14170:84467	147	Xist	856	255	73M	=	773	-156	TGCTCTTAAACTGAGTGGGTGTTCAGGGCGTGGAGAGCCCGCGTCCGCCATTATGGCTTCTGCGTGATACGGC	:3>::A:@4(>?A880<<9:3:3(-D?B?9(A>?A=8DEB@8??JJJJJJJJJIJJJJJIJJJHHHHDDFFFF	AS:i:146	XN:i:0	XM:i:0	XO:i:0	XG:i:0	NM:i:0	MD:Z:73	YS:i:139	YT:Z:CP
HWI-D00306:376:HA62FADXX:1:1102:18313:85128	99	Xist	645	255	73M	=	856	284	TATTTTTTTTTCTTTTTCTTTTGCCCGTCGGGGCTGTGGATACCTGCTTTAAATTTTTTTTTTCACGGCCCAA	FFFFFHHHHHJJJJJJJHIJJJJJJJ>HHIJIJIHHHFFDEFEEEEEEDDDDDEEDDDDDDDDDDDDDDDDDB	AS:i:140	XN:i:0	XM:i:1	XO:i:0	XG:i:0	NM:i:1	MD:Z:26A46	YS:i:142	YT:Z:CP
HWI-D00306:376:HA62FADXX:1:1102:18313:85128	147	Xist	856	255	73M	=	645	-284	TGCTCTTAACCTGAGTGGGTGTTCAGGGCGTGGAGAGCCCGCGTCCGCCATTATGGCTTCTGCGTGATACGGC	:?C>>>:>4((3<8<27(33:C<85:2-8?9C>?9,'AEBGA@6IHG<IHIIIJJIGHJJJIJHHGHDDFFFF	AS:i:142	XN:i:0	XM:i:1	XO:i:0	XG:i:0	NM:i:1	MD:Z:9A63	YS:i:140	YT:Z:CP
HWI-D00306:376:HA62FADXX:1:1102:16221:85560	99	Xist	825	255	73M	=	856	104	TGAGTGAACCTATGGCTTAGAAAAACGACTTTGCTCTTAAACTGAGTGGGTGTTCAGGGCGTGGAGAGCCCGC	FFFFFHHHHHJJIJJJJJJJJJJJJJJJJJJJJJJJJJJJJJJJJJGIJJFHHJJJJJIHFFDDDDDDDDDDD	AS:i:146	XN:i:0	XM:i:0	XO:i:0	XG:i:0	NM:i:0	MD:Z:73	YS:i:146	YT:Z:CP
HWI-D00306:376:HA62FADXX:1:1102:16221:85560	147	Xist	856	255	73M	=	825	-104	TGCTCTTAAACTGAGTGGGTGTTCAGGGCGTGGAGAGCCCGCGTCCGCCATTATGGCTTCTGCGTGATACGGC	################B?3:3:+(0B?05<>?::9/>CA548@@IJJJIHJIJIJJIJJIJJJHHHHHFFFFF	AS:i:146	XN:i:0	XM:i:0	XO:i:0	XG:i:0	NM:i:0	MD:Z:73	YS:i:146	YT:Z:CP
HWI-D00306:376:HA62FADXX:1:1102:3630:86060	99	Xist	643	21	73M	=	856	286	ATTATTTTTTTTTCTTTTTCTTTTGCCCATCGGGGCTGTGGATACCTGCTTTAAATTTTTTTTTTCACGGCCC	FFFFDHHDFHIGGFHIIIIIIDH@GHH@GGFH>F@F@EDAECAEED>@B@@>CCEDEDDCDD@>BA3:?B@9@	AS:i:146	XS:i:57	XN:i:0	XM:i:0	XO:i:0	XG:i:0	NM:i:0	MD:Z:73	YS:i:122	YT:Z:CP
HWI-D00306:376:HA62FADXX:1:1102:3630:86060	147	Xist	856	21	73M	=	643	-286	TGCTCTTAAACGGGGTGGGGTTTCAGGGCGTGGAGAGCCGGCGGCCGCCATTATGGCTTCTGCGTGATACGGC	#############################################?5A@111:3C@7CA=AA<C?=8AA=A7+	AS:i:122	XN:i:0	XM:i:6	XO:i:0	XG:i:0	NM:i:6	MD:Z:11T1A5T0G18C3T29	YS:i:146	YT:Z:CP
HWI-D00306:376:HA62FADXX:1:1102:3630:86060	355	Xist	451	21	22S30M1I13M7S	=	856	500	ATTATTTTTTTTTCTTTTTCTTTTGCCCATCGGGGCTGTGGATACCTGCTTTAAATTTTTTTTTTCACGGCCC	FFFFDHHDFHIGGFHIIIIIIDH@GHH@GGFH>F@F@EDAECAEED>@B@@>CCEDEDDCDD@>BA3:?B@9@	AS:i:57	XS:i:57	XN:i:0	XM:i:3	XO:i:1	XG:i:1	NM:i:4	MD:Z:9T20T3C8	YS:i:122	YT:Z:CP
HWI-D00306:376:HA62FADXX:1:1102:3630:86060	403	Xist	856	21	73M	=	451	-500	TGCTCTTAAACGGGGTGGGGTTTCAGGGCGTGGAGAGCCGGCGGCCGCCATTATGGCTTCTGCGTGATACGGC	#############################################?5A@111:3C@7CA=AA<C?=8AA=A7+	AS:i:122	XN:i:0	XM:i:6	XO:i:0	XG:i:0	NM:i:6	MD:Z:11T1A5T0G18C3T29	YS:i:57	YT:Z:CP
HWI-D00306:376:HA62FADXX:1:1102:2254:86459	99	Xist	740	255	73M	=	856	189	TATGGTTTTGTGAGTTATTGCACTACCTGGAATATCTATGCCTTTTATTTGCGTGTACTGTTGCTGCTGATCG	FFFFFHHHHHJIJJIJJJJJJJJJJJIJJJJJJJJJJJJJJJJJJJJJJJJJJIIJJJJJJJJJJJJJJIJJH	AS:i:138	XN:i:0	XM:i:1	XO:i:0	XG:i:0	NM:i:1	MD:Z:43C29	YS:i:146	YT:Z:CP
HWI-D00306:376:HA62FADXX:1:1102:2254:86459	147	Xist	856	255	73M	=	740	-189	TGCTCTTAAACTGAGTGGGTGTTCAGGGCGTGGAGAGCCCGCGTCCGCCATTATGGCTTCTGCGTGATACGGC	#####C>CC:+(9(88<<33:A9(&DB95<5C>:A;;A=;;8F@IJJGJJJJJJJJIIJJJIJHHHHHDDFFF	AS:i:146	XN:i:0	XM:i:0	XO:i:0	XG:i:0	NM:i:0	MD:Z:73	YS:i:138	YT:Z:CP
HWI-D00306:376:HA62FADXX:1:1102:16977:86342	99	Xist	832	255	73M	=	856	97	ACCTATGGCTTAGAAAAACGACTTTGCTCTTAAACTGAGTGGGTGTTCAGGGCGTGGAGAGCCCGCGTCCGCC	FFFFFHHHHHJJJJJJHIIJIJJJJJJJJJJJJJJJJJJIJIJGFGIJJJJJJJAEFDFFDDEDDDDDDDDDD	AS:i:146	XN:i:0	XM:i:0	XO:i:0	XG:i:0	NM:i:0	MD:Z:73	YS:i:146	YT:Z:CP
HWI-D00306:376:HA62FADXX:1:1102:16977:86342	147	Xist	856	255	73M	=	832	-97	TGCTCTTAAACTGAGTGGGTGTTCAGGGCGTGGAGAGCCCGCGTCCGCCATTATGGCTTCTGCGTGATACGGC	################@<?:CC?<5B<0,55?:>?88A:-5/(?JJIJIJJJIIJJJJIGJJJHHHHHFFFFF	AS:i:146	XN:i:0	XM:i:0	XO:i:0	XG:i:0	NM:i:0	MD:Z:73	YS:i:146	YT:Z:CP
HWI-D00306:376:HA62FADXX:1:1102:6041:86897	99	Xist	696	255	73M	=	856	233	AATTTTTTTTTTCACGGCCCAACGGGGCGCTTGGTGGATGGAAATATGGTTTTGTGAGTTATTGCACTACCTG	FDDFFHHHHHJJIIJHGIGGHEFEGIJHBBDDDD>?@B@CB?ACCCDCDADDDB<C@CCCCDDDDDDCCCDCD	AS:i:146	XN:i:0	XM:i:0	XO:i:0	XG:i:0	NM:i:0	MD:Z:73	YS:i:146	YT:Z:CP
HWI-D00306:376:HA62FADXX:1:1102:6041:86897	147	Xist	856	255	73M	=	696	-233	TGCTCTTAAACTGAGTGGGTGTTCAGGGCGTGGAGAGCCCGCGTCCGCCATTATGGCTTCTGCGTGATACGGC	###########################################DGIGGHGIIHHGHJHF6GHFAHFFDFFFFF	AS:i:146	XN:i:0	XM:i:0	XO:i:0	XG:i:0	NM:i:0	MD:Z:73	YS:i:146	YT:Z:CP
HWI-D00306:376:HA62FADXX:1:1102:15925:86778	99	Xist	837	255	73M	=	856	92	TGGCTTAGAAAAACGACTTTGCTCTTAAACTGAGTGGGTGTTCAGGGCGTGGAGAGCCCGCGTCCGCCATTAT	DFFFEHHHHHJJJJJJJJJJJJJJJJJJJJJJJJGIIJDFHIHIHHGIJGIHHHFFFFDDDDBDDDDDDDDDE	AS:i:146	XN:i:0	XM:i:0	XO:i:0	XG:i:0	NM:i:0	MD:Z:73	YS:i:146	YT:Z:CP
HWI-D00306:376:HA62FADXX:1:1102:15925:86778	147	Xist	856	255	73M	=	837	-92	TGCTCTTAAACTGAGTGGGTGTTCAGGGCGTGGAGAGCCCGCGTCCGCCATTATGGCTTCTGCGTGATACGGC	@?>>>C@DB::39(82;09@:3+(0B@58C>?>(?28BA8@AEFJJJIIJJJIIIGHJJJJIIHHHHHDFFDD	AS:i:146	XN:i:0	XM:i:0	XO:i:0	XG:i:0	NM:i:0	MD:Z:73	YS:i:146	YT:Z:CP
HWI-D00306:376:HA62FADXX:1:1102:1885:87477	99	Xist	774	255	73M	=	856	155	TCTATGCCTCTTATTTGCGTGTACTGTTGCTGCTGATCGTTTGGTGCTGTGTGAGTGAACCTATGGCTTAGAA	FFFFFHGHHHJJJJIIJJJIJHIJIJIJIIIIJJJIJJIIJJJJJJIIJHHIHIJFHJJJJJJJJJJHHGHHF	AS:i:146	XN:i:0	XM:i:0	XO:i:0	XG:i:0	NM:i:0	MD:Z:73	YS:i:146	YT:Z:CP
HWI-D00306:376:HA62FADXX:1:1102:1885:87477	147	Xist	856	255	73M	=	774	-155	TGCTCTTAAACTGAGTGGGTGTTCAGGGCGTGGAGAGCCCGCGTCCGCCATTATGGCTTCTGCGTGATACGGC	#####A>C:44?922<B?<@::+(8D@8BDC>59B@8?A8@;:AJJIJJJGHHJIIJJIIGIJHHGHFDFFFF	AS:i:146	XN:i:0	XM:i:0	XO:i:0	XG:i:0	NM:i:0	MD:Z:73	YS:i:146	YT:Z:CP
HWI-D00306:376:HA62FADXX:1:1102:7342:87839	99	Xist	827	255	73M	=	856	102	AGTGAACCTATGGCTTAGAAAAACGACTTTGCTCTTAAACTGAGTGGGTGTTCAGGGCGTGGAGAGCCCGCGT	FFFFFHHHGHJJJJJJJJJJJEHIIJJJJIFHIIJIJJJIIJJJHIJIFFGIJJJJIJHFDDDDEDDDDDDD9	AS:i:146	XN:i:0	XM:i:0	XO:i:0	XG:i:0	NM:i:0	MD:Z:73	YS:i:138	YT:Z:CP
HWI-D00306:376:HA62FADXX:1:1102:7342:87839	147	Xist	856	255	73M	=	827	-102	TGCTCTTAAACTGAGGGGGTGTTCGGGGCGTGGAGAGCCCGCGTCCGCCATTATGGCTTCTGCGTGATACGGC	########################################A;6(GAGIHEHCGIHGGGIIJIIHAHFHDFFDD	AS:i:138	XN:i:0	XM:i:2	XO:i:0	XG:i:0	NM:i:2	MD:Z:15T8A48	YS:i:146	YT:Z:CP
HWI-D00306:376:HA62FADXX:1:1102:9237:88067	99	Xist	761	255	73M	=	856	168	ACTACCTGGAATATCTATGCCTCTTATTTGCGTGTACTGTTGCTGCTGATCGTTTGGTGCTGTGTGAGTGAAC	FFFFFHHHHHIJIJJJIJJJJJJJJJJJJJJJHJJJJJJJJJJIJIJJJJJJJJJJJGHJJJJJJJIJHHFHH	AS:i:146	XN:i:0	XM:i:0	XO:i:0	XG:i:0	NM:i:0	MD:Z:73	YS:i:146	YT:Z:CP
HWI-D00306:376:HA62FADXX:1:1102:9237:88067	147	Xist	856	255	73M	=	761	-168	TGCTCTTAAACTGAGTGGGTGTTCAGGGCGTGGAGAGCCCGCGTCCGCCATTATGGCTTCTGCGTGATACGGC	######@CB>4+9220BBA@:>90-D@55<(C@:93'>5'4'0?IIHIJJJJIGJIIJJJIJIGHHHFDDFFF	AS:i:146	XN:i:0	XM:i:0	XO:i:0	XG:i:0	NM:i:0	MD:Z:73	YS:i:146	YT:Z:CP
HWI-D00306:376:HA62FADXX:1:1102:7330:88293	99	Xist	698	255	73M	=	856	231	TTTTTTTTTTCACGGCCCAACGGGGCGCTTGGGGGATGGAAATATGGTTTTGTGAGTTATTGCACTACCTGGA	DDDDDFFFF>3*9BDFFAF=(;EE>,3'89?@/:70&8-?B@3(+39AAB@2++(3@@(:>>:((4:A?@@<?	AS:i:141	XN:i:0	XM:i:1	XO:i:0	XG:i:0	NM:i:1	MD:Z:32T40	YS:i:146	YT:Z:CP
HWI-D00306:376:HA62FADXX:1:1102:7330:88293	147	Xist	856	255	73M	=	698	-231	TGCTCTTAAACTGAGTGGGTGTTCAGGGCGTGGAGAGCCCGCGTCCGCCATTATGGCTTCTGCGTGATACGGC	>94:4AA::(CC?888;89>>A<?57@5?CC>>:98/><;4;(6GGCHHGHEGJJIIIGIHGGBHGGFDFDDD	AS:i:146	XN:i:0	XM:i:0	XO:i:0	XG:i:0	NM:i:0	MD:Z:73	YS:i:141	YT:Z:CP
HWI-D00306:376:HA62FADXX:1:1102:6993:88527	99	Xist	741	255	73M	=	856	188	ATGGTTTTGTGAGTTATTGCACTACCTGGAATATCTATGCCTCTTATTTGCGTGTACTGTTGCTGCTGATCGT	DDDEFFFHFFHGGEGFDFCDFFHCGIIIIDFFEIIIIIHEFEHHIJGIIIIIFGIGGGGFHIEHIGGHDEGFE	AS:i:146	XN:i:0	XM:i:0	XO:i:0	XG:i:0	NM:i:0	MD:Z:73	YS:i:142	YT:Z:CP
HWI-D00306:376:HA62FADXX:1:1102:6993:88527	147	Xist	856	255	73M	=	741	-188	TGCTCTTAAACGGAGTGGGTGTTCAGGGCGTGGAGAGCCCGCGTCCGCCATTATGGCTTCTGCGTGATACGGC	:3A:>A8C@8+(C<80B@<>CC<(&B?5<3:>::,/8CE<BAD<JJJIGEACADGHIIIGGJJHHGGHFFDD?	AS:i:142	XN:i:0	XM:i:1	XO:i:0	XG:i:0	NM:i:1	MD:Z:11T61	YS:i:146	YT:Z:CP
HWI-D00306:376:HA62FADXX:1:1102:20055:88831	99	Xist	740	255	73M	=	856	189	TATGGTTTTGTGAGTTATTGCACTATCTGGAATATCTATGGCTCTTATTTGCGTGTACTGTTGCTGCTGATCG	FFFFFHHHHHIIJJIJJJJJJJJJJJJJJJJJJJJJJJJJIJJJJJJJJJJJJIJIIJJJHJJJJJJJJJJJH	AS:i:130	XN:i:0	XM:i:2	XO:i:0	XG:i:0	NM:i:2	MD:Z:25C14C32	YS:i:146	YT:Z:CP
HWI-D00306:376:HA62FADXX:1:1102:20055:88831	147	Xist	856	255	73M	=	740	-189	TGCTCTTAAACTGAGTGGGTGTTCAGGGCGTGGAGAGCCCGCGTCCGCCATTATGGCTTCTGCGTGATACGGC	#####@:C@4(?9+02<?9:3:((&B<7,93>,(53'BE<@A<FHIFJJJJIJJIIFGGBJJJHGHHHFFFFF	AS:i:146	XN:i:0	XM:i:0	XO:i:0	XG:i:0	NM:i:0	MD:Z:73	YS:i:130	YT:Z:CP
HWI-D00306:376:HA62FADXX:1:1102:5250:89101	99	Xist	556	255	73M	=	856	373	AAAACCTTTCTCGGTCCATCGGGACCTCGGATACCTGCGTTTAGTCTTTTTTTCCCATGCCCAACGGGGCCTC	FFFFFGHHGHJJJJJJIJJJJJGIJIGIIIJJIGJIIGIJJJJJJJIHGIIFDDEEEDDCDDDDDDDDDDDDD	AS:i:146	XN:i:0	XM:i:0	XO:i:0	XG:i:0	NM:i:0	MD:Z:73	YS:i:130	YT:Z:CP
HWI-D00306:376:HA62FADXX:1:1102:5250:89101	147	Xist	856	255	73M	=	556	-373	TGCTCTTAATCTGAGTGGTTGTTGAGGGGGTGGAGAGCCCGCGTCCGCCATTATGGCTTCTGCGTGATACGGC	##########################################?(GEGHGFCGGE?@EG:CAHEHBHHFFDEFD	AS:i:130	XN:i:0	XM:i:4	XO:i:0	XG:i:0	NM:i:4	MD:Z:9A8G4C4C44	YS:i:146	YT:Z:CP
HWI-D00306:376:HA62FADXX:1:1102:17653:89582	99	Xist	851	255	2S71M	=	856	80	ATGACTTTGCTCTTAAACTGAGTGGGTGTTCAGGGCGTGGAGAGCCCGCGTCCGCCATTATGGCTTCTGCGTG	FFDFFFHHHHJJJIJJJJJGHJAFFH@F?CFFHHEIIFHIIHIIJJJHHEBDFDCDDDDDDDDDDDC@>@B##	AS:i:142	XN:i:0	XM:i:0	XO:i:0	XG:i:0	NM:i:0	MD:Z:71	YS:i:146	YT:Z:CP
HWI-D00306:376:HA62FADXX:1:1102:17653:89582	147	Xist	856	255	73M	=	851	-80	TGCTCTTAAACTGAGTGGGTGTTCAGGGCGTGGAGAGCCCGCGTCCGCCATTATGGCTTCTGCGTGATACGGC	#########################B?@?C@:::5'8>/A<;(@IHF>GCIHHFGFAIIIIHEHDFD@@?DDD	AS:i:146	XN:i:0	XM:i:0	XO:i:0	XG:i:0	NM:i:0	MD:Z:73	YS:i:142	YT:Z:CP
HWI-D00306:376:HA62FADXX:1:1102:5253:90227	99	Xist	845	255	73M	=	856	84	AAAAACGACTTTGCTCTTAAACTGAGTGGGTGTTCAGGGCGTGGAGAGCCCGCGTCCGCCATTATGGCTTCTG	FFFFFHHHHHJJJJJJJJJJJJJJJJHIJJHHJJJJJJJJJIJJJJJJJHHFFDDDDDDDDDDDEDDDDDCD@	AS:i:146	XN:i:0	XM:i:0	XO:i:0	XG:i:0	NM:i:0	MD:Z:73	YS:i:146	YT:Z:CP
HWI-D00306:376:HA62FADXX:1:1102:5253:90227	147	Xist	856	255	73M	=	845	-84	TGCTCTTAAACTGAGTGGGTGTTCAGGGCGTGGAGAGCCCGCGTCCGCCATTATGGCTTCTGCGTGATACGGC	:9CA>@4AB@>>A88<B<3@AC?85DB<??>C>AA;>DE@@A:DJJJJJJIJJJJJJJJJJJJHHHHHFFFFF	AS:i:146	XN:i:0	XM:i:0	XO:i:0	XG:i:0	NM:i:0	MD:Z:73	YS:i:146	YT:Z:CP
HWI-D00306:376:HA62FADXX:1:1102:18449:90203	99	Xist	535	14	10S63M	=	856	404	AAAAAAAAAAAAAAAAAAAAAAAAAAAAAAAAAAACCTTTTTCGGTTCCTTTGGTCCTCCGCTACCCCCGTTT	DDDDDFHHFHIIEBEHDB>BBBBBBBBBBBBBBBB######################################	AS:i:79	XN:i:0	XM:i:11	XO:i:0	XG:i:0	NM:i:11	MD:Z:17C12C5C1A1C0G2A4G1A4T0G5	YS:i:146	YT:Z:CP
HWI-D00306:376:HA62FADXX:1:1102:18449:90203	147	Xist	856	14	73M	=	535	-404	TGCTCTTAAACTGAGTGGGTGTTCAGGGCGTGGAGAGCCCGCGTCCGCCATTATGGCTTCTGCGTGATACGGC	#####A:@>:>>9(8<B<3>3>3+&BB<89:C@??88CA;88?8GJJJJJJJJIJJJIHHJJJGHHHHFFFFF	AS:i:146	XN:i:0	XM:i:0	XO:i:0	XG:i:0	NM:i:0	MD:Z:73	YS:i:79	YT:Z:CP
HWI-D00306:376:HA62FADXX:1:1102:18449:90203	355	Xist	535	14	1S25M47S	=	856	395	AAAAAAAAAAAAAAAAAAAAAAAAAAAAAAAAAAACCTTTTTCGGTTCCTTTGGTCCTCCGCTACCCCCGTTT	DDDDDFHHFHIIEBEHDB>BBBBBBBBBBBBBBBB######################################	AS:i:44	XN:i:0	XM:i:1	XO:i:0	XG:i:0	NM:i:1	MD:Z:17C7	YS:i:146	YT:Z:CP
HWI-D00306:376:HA62FADXX:1:1102:18449:90203	403	Xist	856	14	73M	=	535	-395	TGCTCTTAAACTGAGTGGGTGTTCAGGGCGTGGAGAGCCCGCGTCCGCCATTATGGCTTCTGCGTGATACGGC	#####A:@>:>>9(8<B<3>3>3+&BB<89:C@??88CA;88?8GJJJJJJJJIJJJIHHJJJGHHHHFFFFF	AS:i:146	XN:i:0	XM:i:0	XO:i:0	XG:i:0	NM:i:0	MD:Z:73	YS:i:44	YT:Z:CP
HWI-D00306:376:HA62FADXX:1:1102:18449:90203	355	Xist	535	14	9S25M39S	=	856	403	AAAAAAAAAAAAAAAAAAAAAAAAAAAAAAAAAAACCTTTTTCGGTTCCTTTGGTCCTCCGCTACCCCCGTTT	DDDDDFHHFHIIEBEHDB>BBBBBBBBBBBBBBBB######################################	AS:i:43	XN:i:0	XM:i:1	XO:i:0	XG:i:0	NM:i:1	MD:Z:17C7	YS:i:146	YT:Z:CP
HWI-D00306:376:HA62FADXX:1:1102:18449:90203	403	Xist	856	14	73M	=	535	-403	TGCTCTTAAACTGAGTGGGTGTTCAGGGCGTGGAGAGCCCGCGTCCGCCATTATGGCTTCTGCGTGATACGGC	#####A:@>:>>9(8<B<3>3>3+&BB<89:C@??88CA;88?8GJJJJJJJJIJJJIHHJJJGHHHHFFFFF	AS:i:146	XN:i:0	XM:i:0	XO:i:0	XG:i:0	NM:i:0	MD:Z:73	YS:i:43	YT:Z:CP
HWI-D00306:376:HA62FADXX:1:1102:19568:90192	99	Xist	717	255	73M	=	856	212	ACGGGGCGCTTGGTGGATGGAAATATGGTTTTGTGAGTTATTGCACTACCTGGAATATCTATGCCTCTTATTT	FFFFFHHHHHJJJ?GHHIIJIJJIJJJJFHIJJIJIJJHHHHHHHFFFFFEEEEEDDEEFEFEDDDDDDDDEE	AS:i:146	XN:i:0	XM:i:0	XO:i:0	XG:i:0	NM:i:0	MD:Z:73	YS:i:138	YT:Z:CP
HWI-D00306:376:HA62FADXX:1:1102:19568:90192	147	Xist	856	255	73M	=	717	-212	TGCTCTTAAACTGAGTGGGTGTTAAGGGGGTGGAGAGCCCGCGTCCGCCATTATGGCTTCTGCGTGATACGGC	###############################C:5588A=-8;D@JJJJIJJJJJJJJIGGJJJHHHHHDFFFF	AS:i:138	XN:i:0	XM:i:2	XO:i:0	XG:i:0	NM:i:2	MD:Z:23C4C44	YS:i:146	YT:Z:CP
HWI-D00306:376:HA62FADXX:1:1102:20716:90460	99	Xist	845	255	1S72M	=	856	85	AAAAAACGACTTTGCTCTTAAACTGAGTGGGTGTTCAGGGCGTGGAGAGCCCGCGTCCGCCATTATGGCTTCT	FFFFDFHHHHJJJIJIJJJIEGHIJIJFHJJJJJIIIJJJJIJIIEFHHEFFDDDBDDDDDDDDDEDDBDD<:	AS:i:144	XN:i:0	XM:i:0	XO:i:0	XG:i:0	NM:i:0	MD:Z:72	YS:i:134	YT:Z:CP
HWI-D00306:376:HA62FADXX:1:1102:20716:90460	147	Xist	856	255	73M	=	845	-85	TGCCCTTACACTGAGTGGGTGTTCAGGGCGGGGAGAGCCCGCGTCCGCCATTATGGCTTCTGCGTGATACGGC	#####################################BA4/@@?AGCFEGIIGGHD>IGHBHEFADBDFAFDD	AS:i:134	XN:i:0	XM:i:3	XO:i:0	XG:i:0	NM:i:3	MD:Z:3T4A21T42	YS:i:144	YT:Z:CP
HWI-D00306:376:HA62FADXX:1:1102:1785:91090	99	Xist	739	255	73M	=	856	190	ATATGGTTTTGTGAGTTATTGCACTACCTGGAATATCTATGCCTCTTATTTGCGTGTACTGTTGCTGCTGATC	FFFFFHHHHHGIJJJHHIJJJIJJJJJJFIJGHIJIJJJJIJJJJJJIJIJIJIIJJJJJJJIJIJJJIJIIG	AS:i:146	XN:i:0	XM:i:0	XO:i:0	XG:i:0	NM:i:0	MD:Z:73	YS:i:146	YT:Z:CP
HWI-D00306:376:HA62FADXX:1:1102:1785:91090	147	Xist	856	255	73M	=	739	-190	TGCTCTTAAACTGAGTGGGTGTTCAGGGCGTGGAGAGCCCGCGTCCGCCATTATGGCTTCTGCGTGATACGGC	@<@:(CA>:(+9?2<7B<9@:C?2-B@8<?@A:><88DEA>BAAIGEIHJIIHEGHHJIHGFBDGHHHFFEDA	AS:i:146	XN:i:0	XM:i:0	XO:i:0	XG:i:0	NM:i:0	MD:Z:73	YS:i:146	YT:Z:CP
HWI-D00306:376:HA62FADXX:1:1102:9067:91092	99	Xist	771	255	73M	=	856	158	ATATCTATGCCTCTTATTTGCGTGTACTGTTGCTGCTGATCGTTTGGTGCTGTGTGAGTGAACCTATGGCTTA	FFFFFHHHGGJJJJJJJJIJJGHHFHIIIJIIIJIEGGGGJJJJIJGHIIJJHIHHIJEIIIJIJJJJHHHHD	AS:i:146	XN:i:0	XM:i:0	XO:i:0	XG:i:0	NM:i:0	MD:Z:73	YS:i:146	YT:Z:CP
HWI-D00306:376:HA62FADXX:1:1102:9067:91092	147	Xist	856	255	73M	=	771	-158	TGCTCTTAAACTGAGTGGGTGTTCAGGGCGTGGAGAGCCCGCGTCCGCCATTATGGCTTCTGCGTGATACGGC	#####################@<85B?58<@CA><';>:-'/0?IJIHGEHEIGH@JIIIIGGHAHHF@DF?D	AS:i:146	XN:i:0	XM:i:0	XO:i:0	XG:i:0	NM:i:0	MD:Z:73	YS:i:146	YT:Z:CP
HWI-D00306:376:HA62FADXX:1:1102:5092:91473	99	Xist	695	255	73M	=	856	234	AAATTTTTTTTTTCACGGCCCAACGGGGCGCTTGGTGGATGGAAATATGGTTTTGTGAGTTATTGCACTACCT	FFFFFHHHHHJJJJIJIIJJJJIIJJJJGDDDDDD@BDDDDDCDDDDEEDCCDDD?CCCCDDEDCDDDDDDDD	AS:i:146	XN:i:0	XM:i:0	XO:i:0	XG:i:0	NM:i:0	MD:Z:73	YS:i:142	YT:Z:CP
HWI-D00306:376:HA62FADXX:1:1102:5092:91473	147	Xist	856	255	73M	=	695	-234	TGCTCTTAAACTGAGTGGGTGTTCAGGGCGGGGAGAGCCCGCGTCCGCCATTATGGCTTCTGCGTGATACGGC	:?A@>@4CC>:9<2?@@<3:3>3(-B<5-3(C>:9'8@B@540?IJIGJIIHFIIIIJIGIJIHHHDFDFFFF	AS:i:142	XN:i:0	XM:i:1	XO:i:0	XG:i:0	NM:i:1	MD:Z:30T42	YS:i:146	YT:Z:CP
HWI-D00306:376:HA62FADXX:1:1102:12144:91695	99	Xist	614	255	73M	=	856	315	GCCCAACGGGGCCTCGGATACCTGCTGTTATTATTTTTTTTTCTTTTTCTTTTGCCCATCGGGGCTGTGGATA	FFFFFHHHHHJJJJJJJJJJJJJJJJJGHJJJIIJJJJJJHFFFEEEEEEDDDDDDDDDDDDDDDDDDDDDCD	AS:i:146	XN:i:0	XM:i:0	XO:i:0	XG:i:0	NM:i:0	MD:Z:73	YS:i:146	YT:Z:CP
HWI-D00306:376:HA62FADXX:1:1102:12144:91695	147	Xist	856	255	73M	=	614	-315	TGCTCTTAAACTGAGTGGGTGTTCAGGGCGTGGAGAGCCCGCGTCCGCCATTATGGCTTCTGCGTGATACGGC	###################@:@98-DDB??AC@?A88C=;-4@?JJJIIIJJJIJJJJJIJIIHHHGHFFFFF	AS:i:146	XN:i:0	XM:i:0	XO:i:0	XG:i:0	NM:i:0	MD:Z:73	YS:i:146	YT:Z:CP
HWI-D00306:376:HA62FADXX:1:1102:3128:91986	99	Xist	807	255	73M	=	856	122	TGATCGTTTGGTGCTGTGTGAGTGAACCTATGGCTTAGAAAAACGACTTTGCTCTTAAACTGAGTGGGTGTTC	FFFFFHHHHHJGIIJJHHHHIJHHHIJJJJJJJJJJJJJJIIJJJJJJJJJIJJJJJJIJJJHHCHHF@BCDE	AS:i:146	XN:i:0	XM:i:0	XO:i:0	XG:i:0	NM:i:0	MD:Z:73	YS:i:146	YT:Z:CP
HWI-D00306:376:HA62FADXX:1:1102:3128:91986	147	Xist	856	255	73M	=	807	-122	TGCTCTTAAACTGAGTGGGTGTTCAGGGCGTGGAGAGCCCGCGTCCGCCATTATGGCTTCTGCGTGATACGGC	##############?8<8(@:@98-<?57C@AC></8BB;<A@<JJGJJIJJGJGJIJJIIJJHHHHFBFFFF	AS:i:146	XN:i:0	XM:i:0	XO:i:0	XG:i:0	NM:i:0	MD:Z:73	YS:i:146	YT:Z:CP
HWI-D00306:376:HA62FADXX:1:1102:2028:92520	99	Xist	796	255	73M	=	856	133	ACTGTTGCTGCTGATCGTTTGGTGCTGTGTGAGTGAACCTATGGCTTAGAAAAACGACTTTGCTCTTAAACTG	FFFFFHGHGGIIJGHIJG=HICI?HHIHGFHHIFHIIJIGIJJJIJIIFEGIIIJIIGIIGAEHEFHGDDFF@	AS:i:146	XN:i:0	XM:i:0	XO:i:0	XG:i:0	NM:i:0	MD:Z:73	YS:i:138	YT:Z:CP
HWI-D00306:376:HA62FADXX:1:1102:2028:92520	147	Xist	856	255	73M	=	796	-133	TGCTCTTAAACTGAGTGGTTGTTCAGGGCGTGGAGGGCCCGCGTCCGCCATTATGGCTTCTGCGTGATACGGC	##########################################?:GGGGE@EIJIHGFFE?EGGDHHFADDD??	AS:i:138	XN:i:0	XM:i:2	XO:i:0	XG:i:0	NM:i:2	MD:Z:18G16A37	YS:i:146	YT:Z:CP
HWI-D00306:376:HA62FADXX:1:1102:11871:92569	99	Xist	835	255	1S72M	=	856	95	TTATGGCTTAGAAAAACGACTTTGCTCTTAAACTGAGTGGGTGTTCAGGGCGTGGAGAGCCCGCGTCCGCCAT	FFFFFHHHHHJJJJJJJJJJJJJJJJJJJJJJJJJJJGIJJHHJJJJJIJJJJHFHFFFFEDDDBDDDDDDDD	AS:i:144	XN:i:0	XM:i:0	XO:i:0	XG:i:0	NM:i:0	MD:Z:72	YS:i:146	YT:Z:CP
HWI-D00306:376:HA62FADXX:1:1102:11871:92569	147	Xist	856	255	73M	=	835	-95	TGCTCTTAAACTGAGTGGGTGTTCAGGGCGTGGAGAGCCCGCGTCCGCCATTATGGCTTCTGCGTGATACGGC	A?@@::(@:4CA<222;<+:33((-B?0(?@C@C<;/A=55866JIJIIJJJJIIJHIJIJIFHHFHHFFFFF	AS:i:146	XN:i:0	XM:i:0	XO:i:0	XG:i:0	NM:i:0	MD:Z:73	YS:i:144	YT:Z:CP
HWI-D00306:376:HA62FADXX:1:1102:8530:92751	99	Xist	672	255	73M	=	856	257	TCGGGGCTGTGGATACCTGCTTTAAATTTTTTTTTTCACGGCCCAACGGGGCGCTTGGTGGATGGAAATATGG	FFFFFHHHFFGIHHIJJJJJJJJIJJJJJIJIIIJHHHHFFDDDDDDDDDDBBDDDDD:?BA>AB?CDCCEED	AS:i:146	XN:i:0	XM:i:0	XO:i:0	XG:i:0	NM:i:0	MD:Z:73	YS:i:146	YT:Z:CP
HWI-D00306:376:HA62FADXX:1:1102:8530:92751	147	Xist	856	255	73M	=	672	-257	TGCTCTTAAACTGAGTGGGTGTTCAGGGCGTGGAGAGCCCGCGTCCGCCATTATGGCTTCTGCGTGATACGGC	###A@C>@:((33+(2;<33(:++07B:7?>A:55,/BBBAGHGJJIJIHHHEIJIGJJJIJIHFDFHDFFDB	AS:i:146	XN:i:0	XM:i:0	XO:i:0	XG:i:0	NM:i:0	MD:Z:73	YS:i:146	YT:Z:CP
HWI-D00306:376:HA62FADXX:1:1102:8651:93326	99	Xist	785	255	73M	=	856	144	TATTTGCGTGTACTGTTGCTGCTGATCGTTTGGTGCTGTGTGAGTGAACCTATGGCTTAGAAAAACGACTTTG	FFFFFHHHHHHIJJJJJJJJJJJJJJJJHIJJIHGIIIIJIGIIHIIJJJJJJIIIIJJJJJHIIHHFFFDEE	AS:i:146	XN:i:0	XM:i:0	XO:i:0	XG:i:0	NM:i:0	MD:Z:73	YS:i:146	YT:Z:CP
HWI-D00306:376:HA62FADXX:1:1102:8651:93326	147	Xist	856	255	73M	=	785	-144	TGCTCTTAAACTGAGTGGGTGTTCAGGGCGTGGAGAGCCCGCGTCCGCCATTATGGCTTCTGCGTGATACGGC	A<>:4@:@4++><088D@9@::+(&BB589(CC>9'BCA4F>BAJJIIHGIJJJJJIJJJJIJHHHHHDFFFF	AS:i:146	XN:i:0	XM:i:0	XO:i:0	XG:i:0	NM:i:0	MD:Z:73	YS:i:146	YT:Z:CP
HWI-D00306:376:HA62FADXX:1:1102:16202:94676	99	Xist	588	255	73M	=	856	341	ACCTGCGTTTAGTCTTTTTTTCCCATGCCCAACGGGGCCTCGGATACCTGCCGTTATTATTTTTTTTTCTTTT	FFFFFHHFHHJJIIJJJJGHJJJJJGIJJJJJJJJIJJJJJHHFFFFFEEEEDDDDDDEEFEEDDDDDDDDDD	AS:i:139	XN:i:0	XM:i:1	XO:i:0	XG:i:0	NM:i:1	MD:Z:51T21	YS:i:134	YT:Z:CP
HWI-D00306:376:HA62FADXX:1:1102:16202:94676	147	Xist	856	255	73M	=	588	-341	TGCTCTTAAACTGGGTGGGTGTTCGGGGGGTGGAGAGCCCGCGTCCGCCATTATGGCTTCTGCGTGATACGGC	###########################################AGHJIIIIJIJIIHJIHIIGHHHHHDFFFB	AS:i:134	XN:i:0	XM:i:3	XO:i:0	XG:i:0	NM:i:3	MD:Z:13A10A3C44	YS:i:139	YT:Z:CP
HWI-D00306:376:HA62FADXX:1:1102:2635:95389	99	Xist	776	255	1S72M	=	856	154	TTATGCCTCTTATTTGCGTGTACTGTTGCTGCTGATCGTTTGGTGCTGTGTGAGTGAACCTATGGCTTAGAAA	FFFFFHFHHHJJIFIJJJJJJGGIJJIJHIIHIGHIIJIIJJFIJJJJJIIIHGCGIIJIGIJJIIHHHHHDF	AS:i:144	XN:i:0	XM:i:0	XO:i:0	XG:i:0	NM:i:0	MD:Z:72	YS:i:142	YT:Z:CP
HWI-D00306:376:HA62FADXX:1:1102:2635:95389	147	Xist	856	255	73M	=	776	-154	TGCTCTTAAACTGAGTGGGTGTTCGGGGCGTGGAGAGCCCGCGTCCGCCATTATGGCTTCTGCGTGATACGGC	#####CCA@:(9((?778+)00)&&5@@?9>:55,';>:868?FIIIEGIHCIIHGCIHGG;IGHHHHFDADF	AS:i:142	XN:i:0	XM:i:1	XO:i:0	XG:i:0	NM:i:1	MD:Z:24A48	YS:i:144	YT:Z:CP
HWI-D00306:376:HA62FADXX:1:1102:15257:96815	99	Xist	553	255	1S72M	=	856	377	AAAAAAAACCTTTCTCGGTCCATCGGGACCTCGGATACCTGCGTTTAGTCTTTTTTTCCCATGCCCAACGGGG	FFFFFHHHHHJJJJJJJJJJJJJJJJJIJJJJJJJJJHHHHHFDDDDECDDEDDDDDDDDDDDDDDDDDDDDD	AS:i:144	XN:i:0	XM:i:0	XO:i:0	XG:i:0	NM:i:0	MD:Z:72	YS:i:146	YT:Z:CP
HWI-D00306:376:HA62FADXX:1:1102:15257:96815	147	Xist	856	255	73M	=	553	-377	TGCTCTTAAACTGAGTGGGTGTTCAGGGCGTGGAGAGCCCGCGTCCGCCATTATGGCTTCTGCGTGATACGGC	:34:>C@@>4:93(880+(+(C<8-DB75((>5(58'A=;;'@BIJJJJJJJJJJJJJIJJJJHHHHHDDFDD	AS:i:146	XN:i:0	XM:i:0	XO:i:0	XG:i:0	NM:i:0	MD:Z:73	YS:i:144	YT:Z:CP
HWI-D00306:376:HA62FADXX:1:1102:19580:96852	99	Xist	836	255	73M	=	856	93	ATGGCTTAGAAAAACGACTTTGCTCTTAAACTGAGTGGGTGTTCAGGGCGTGGAGAGCCCGCGTCCGCCATTA	FFFFFHHHHHJJIJJHIIJJJIIJJJJJJJJJJJIGJJJHHJJJJHHIIJHIHHHFFFFDDDDBBBBDDDDDD	AS:i:146	XN:i:0	XM:i:0	XO:i:0	XG:i:0	NM:i:0	MD:Z:73	YS:i:142	YT:Z:CP
HWI-D00306:376:HA62FADXX:1:1102:19580:96852	147	Xist	856	255	73M	=	836	-93	TGCTTTTAAACTGAGTGGGTGTTCAGGGCGTGGAGAGCCCGCGTCCGCCATTATGGCTTCTGCGTGATACGGC	#########################B?5(9(?:5,'/B=-@40(IHGIHFIFGEGHCJIHIJIFHHHDDFFFF	AS:i:142	XN:i:0	XM:i:1	XO:i:0	XG:i:0	NM:i:1	MD:Z:4C68	YS:i:146	YT:Z:CP
HWI-D00306:376:HA62FADXX:1:1102:19171:97529	99	Xist	761	255	73M	=	856	168	ACTACCTGGAATATCTATGCCTCTTATTTGCGTGTACTGTTGCTGCTGATCGTTTGGTGCTGTGTGAGTGAAC	FFFFFHHHHHJJIJJJJJJJJJJIJJJJJJJJJJIJJJJGHIIJJJJJJJJJJIHIJFHIJJHGIJJJAEHHH	AS:i:146	XN:i:0	XM:i:0	XO:i:0	XG:i:0	NM:i:0	MD:Z:73	YS:i:142	YT:Z:CP
HWI-D00306:376:HA62FADXX:1:1102:19171:97529	147	Xist	856	255	73M	=	761	-168	TGCTCTTAAACTGAGTGGGTGTTCGGGGCGTGGAGAGCCCGCGTCCGCCATTATGGCTTCTGCGTGATACGGC	#####C>@@>4+3(8(@<9557))&B@755(C>:<88AA8;;@:JJJIIJJIIIJIJGFHIIJHGHHFDFFFF	AS:i:142	XN:i:0	XM:i:1	XO:i:0	XG:i:0	NM:i:1	MD:Z:24A48	YS:i:146	YT:Z:CP
HWI-D00306:376:HA62FADXX:1:1102:14675:97970	99	Xist	847	255	73M	=	856	82	AAATGACTTTGCTCTTAAACTGAGTGGGTGTTCAGGGCGTGGAGAGCCCGCGTCCGCCATTATGGCTTCTGCG	FFFFFHHHHHJJJJJIJJIIJIJJHHIIDGIJJIJJJIJIIJJJJJJJJJIHFFDDDDDDDDEDDDDDCDCC@	AS:i:139	XN:i:0	XM:i:1	XO:i:0	XG:i:0	NM:i:1	MD:Z:3C69	YS:i:146	YT:Z:CP
HWI-D00306:376:HA62FADXX:1:1102:14675:97970	147	Xist	856	255	73M	=	847	-82	TGCTCTTAAACTGAGTGGGTGTTCAGGGCGTGGAGAGCCCGCGTCCGCCATTATGGCTTCTGCGTGATACGGC	3<:>>C>A@>>3<200DB<@@@925B@8?DCCACB=;CB@@86DIJJJJJIJJIJJJJJJJJJHHHHHFFFFF	AS:i:146	XN:i:0	XM:i:0	XO:i:0	XG:i:0	NM:i:0	MD:Z:73	YS:i:139	YT:Z:CP
HWI-D00306:376:HA62FADXX:1:1102:19300:98641	99	Xist	692	255	6M1I66M	=	856	237	TTTAAATTTTTTTTTTTCACGGCCCAACGGGGCGCTTGGTGGATGGAAATATGGTTTTGTGAGTTATTGCACT	FFFFFHHHHHJJJJJJJJJJJJJJJJIEIHHFDDDDDDD>@BDDDDCDDDDEECCCDDDBDDDCDDEDDDDDC	AS:i:136	XN:i:0	XM:i:0	XO:i:1	XG:i:1	NM:i:1	MD:Z:72	YS:i:142	YT:Z:CP
HWI-D00306:376:HA62FADXX:1:1102:19300:98641	147	Xist	856	255	73M	=	692	-237	TGCTTTTAAACTGAGTGGGTGTTCAGGGCGTGGAGAGCCCGCGTCCGCCATTATGGCTTCTGCGTGATACGGC	#####C@A:+3>3(82;<33(3+2-BB<?9:?>:9/>DE;/8?>JJJJIJJJJJJJJIJJJGGHHGHFDFFFF	AS:i:142	XN:i:0	XM:i:1	XO:i:0	XG:i:0	NM:i:1	MD:Z:4C68	YS:i:136	YT:Z:CP
HWI-D00306:376:HA62FADXX:1:1102:10659:98768	99	Xist	698	255	2S71M	=	856	233	ATTTTTTTTTTTCACGGCCCAACGGGGCGCTTGGTGGATGGAAATATGGTTTTGTGAGTTATTGCACTACCTG	FFFFFHHHHHJIGIIIBGIIJJIGIIFE8?BDDD8?BACCDACDDCEEC>CDD88?CDDDCDDCDACDDDCCC	AS:i:142	XN:i:0	XM:i:0	XO:i:0	XG:i:0	NM:i:0	MD:Z:71	YS:i:142	YT:Z:CP
HWI-D00306:376:HA62FADXX:1:1102:10659:98768	147	Xist	856	255	73M	=	698	-233	TGCTCTTAAACTGAGTGGGTGTTCAGGGCGTGGAGGGCCCGCGTCCGCCATTATGGCTTCTGCGTGATACGGC	################@<3@::3(0@?523(?<53';<5';56DGIHEFEGEEGGGDJJIJIJGHFBFDDFDD	AS:i:142	XN:i:0	XM:i:1	XO:i:0	XG:i:0	NM:i:1	MD:Z:35A37	YS:i:142	YT:Z:CP
HWI-D00306:376:HA62FADXX:1:1102:12939:99509	99	Xist	644	255	73M	=	856	285	TTATTTTTTTTTCTTTTTCTTTTGCCCATCGGGGCTGTGGATACCTGCTTTAAATTTTTTTTTTCACGGCCCA	FFFFFHHHHHJJJJJJJJJJJJJJJJJJIJJJJJJJJHHHHHHHFFFFFEEEEEEEDDDDDDDDDDDDDDDDD	AS:i:146	XN:i:0	XM:i:0	XO:i:0	XG:i:0	NM:i:0	MD:Z:73	YS:i:146	YT:Z:CP
HWI-D00306:376:HA62FADXX:1:1102:12939:99509	147	Xist	856	255	73M	=	644	-285	TGCTCTTAAACTGAGTGGGTGTTCAGGGCGTGGAGAGCCCGCGTCCGCCATTATGGCTTCTGCGTGATACGGC	###################@:>98-DB:1AAC::<=DDFEBABDJIJJJJJIJJJIJJJJJJJHHGHHFFFFD	AS:i:146	XN:i:0	XM:i:0	XO:i:0	XG:i:0	NM:i:0	MD:Z:73	YS:i:146	YT:Z:CP
HWI-D00306:376:HA62FADXX:1:1102:5231:99985	99	Xist	835	255	73M	=	856	94	TATGGCTTAGAAAAACGACTTTGCTCTTAAACTGAGTGGGTGTTCAGGGCGTGGAGAGCCCGCGTCCGCCATT	FFFFFHHHHHJJJJJJJJJJJJJJJJJJJJJJJJJJGHIIGFHIIJIIJGJIJHHHFFFFDDDDDDDDDDDDD	AS:i:146	XN:i:0	XM:i:0	XO:i:0	XG:i:0	NM:i:0	MD:Z:73	YS:i:146	YT:Z:CP
HWI-D00306:376:HA62FADXX:1:1102:5231:99985	147	Xist	856	255	73M	=	835	-94	TGCTCTTAAACTGAGTGGGTGTTCAGGGCGTGGAGAGCCCGCGTCCGCCATTATGGCTTCTGCGTGATACGGC	:?:44::DB::99(8<;<9C>:+(0B?01<>C:59/>>:--4?:JIIJIGGIIIJJJJJIJJJHHGHHFFFFF	AS:i:146	XN:i:0	XM:i:0	XO:i:0	XG:i:0	NM:i:0	MD:Z:73	YS:i:146	YT:Z:CP
HWI-D00306:376:HA62FADXX:1:1102:8083:99759	99	Xist	836	255	73M	=	856	93	ATGGCTTAGAAAAACGACTTTGCTCTTAAACTGAGTGGGTGTTCAGGGCGTGGAGAGCCCGCGTCCGCCATTA	FFFFFHHHHDHJJGIJJIJIJHIJJJJJJJIJIJJDHIJIHIJJHHIIIIBEEFHFFFFDDDDDDDBDDBDDC	AS:i:146	XN:i:0	XM:i:0	XO:i:0	XG:i:0	NM:i:0	MD:Z:73	YS:i:146	YT:Z:CP
HWI-D00306:376:HA62FADXX:1:1102:8083:99759	147	Xist	856	255	73M	=	836	-93	TGCTCTTAAACTGAGTGGGTGTTCAGGGCGTGGAGAGCCCGCGTCCGCCATTATGGCTTCTGCGTGATACGGC	#########################B?5?<3A:3</8>:5;;7?IJJIJJJJJIIJJJIJJJFHHHGHDFFFF	AS:i:146	XN:i:0	XM:i:0	XO:i:0	XG:i:0	NM:i:0	MD:Z:73	YS:i:146	YT:Z:CP
HWI-D00306:376:HA62FADXX:1:1102:17217:100067	99	Xist	740	255	73M	=	856	189	TATGGTTTTGTGAGTTATTGCACTACCTGGAATATCTATGCCTCTTATTTGCGTGTACTGTTGCTGCTGATCG	FFFFFDFHHHGIJIHJIJJJJJJJJJJJJJJJJJJJIJJJJJJIJJIIJIJIIHHIIIJJJJJJIJJJJJJJH	AS:i:146	XN:i:0	XM:i:0	XO:i:0	XG:i:0	NM:i:0	MD:Z:73	YS:i:146	YT:Z:CP
HWI-D00306:376:HA62FADXX:1:1102:17217:100067	147	Xist	856	255	73M	=	740	-189	TGCTCTTAAACTGAGTGGGTGTTCAGGGCGTGGAGAGCCCGCGTCCGCCATTATGGCTTCTGCGTGATACGGC	################B?9:::9258@78<:>559,3<A/@;D@IIIIJIIIJIIIIJJJJJIHHFGHFFFFD	AS:i:146	XN:i:0	XM:i:0	XO:i:0	XG:i:0	NM:i:0	MD:Z:73	YS:i:146	YT:Z:CP
HWI-D00306:376:HA62FADXX:1:1102:11271:100448	99	Xist	747	255	73M	=	856	182	TTGTGAGTTATTGCACTACCTGGAATATCTATGCCTCTTATTTGCGTGTACTGTTGCTGCTGATCGTTTGGTG	FFFFFHGHGGJJJJGIJJJJJJJJIIJJJJJJIGIJJJJIJJJJJJHIJJJJJIJJIJJJJJJJIJGHIFHHF	AS:i:146	XN:i:0	XM:i:0	XO:i:0	XG:i:0	NM:i:0	MD:Z:73	YS:i:142	YT:Z:CP
HWI-D00306:376:HA62FADXX:1:1102:11271:100448	147	Xist	856	255	73M	=	747	-182	TGCTCTTAAACTGAGTGGGTGTTCAGGGCGGGGAGAGCCCGCGTCCGCCATTATGGCTTCTGCGTGATACGGC	39@:A>:@:4:3((2(;2((3C?85875-8(CA>98;388;'.(EIIGIIHIIIEGIGGBIIGHFHFHDADB?	AS:i:142	XN:i:0	XM:i:1	XO:i:0	XG:i:0	NM:i:1	MD:Z:30T42	YS:i:146	YT:Z:CP
HWI-D00306:376:HA62FADXX:1:1103:16785:1898	99	Xist	698	255	1S72M	=	856	232	TTTTTTTTTTTCACGGCCCAACGGGGCGCTTGGTGGATGGAAATATGGTTTTGTGAGTTATTGCACTACCTGG	DFFFFHHHHHJHGGIJJJJJJHHHHFBDDDDDD>@D?DDDACCDCDDDCCDDAAACDDEDEDCDCCDDDDDDD	AS:i:144	XN:i:0	XM:i:0	XO:i:0	XG:i:0	NM:i:0	MD:Z:72	YS:i:146	YT:Z:CP
HWI-D00306:376:HA62FADXX:1:1103:16785:1898	147	Xist	856	255	73M	=	698	-232	TGCTCTTAAACTGAGTGGGTGTTCAGGGCGTGGAGAGCCCGCGTCCGCCATTATGGCTTCTGCGTGATACGGC	#####A@C@ACCCA<@B@9>(A9B@<80?<CC>?53'DEA;B?@JIFIJJJJJJJJJJJIJJIHHHHHFFDFD	AS:i:146	XN:i:0	XM:i:0	XO:i:0	XG:i:0	NM:i:0	MD:Z:73	YS:i:144	YT:Z:CP
HWI-D00306:376:HA62FADXX:1:1103:4217:2092	99	Xist	785	255	73M	=	856	144	TATTTGCGTGTACTGTTGCTGCTGATCGTTTGGTGCTGTGTGAGTGAACCTATGGCTTAGAAAAACGACTTTG	FFFFFHHHHHJJJJJJJJJJJJJJJJJJJIJJJHIJJJIJJJJJIIJJJJJIJJJJJJJJJJJJJHHFFDDEE	AS:i:146	XN:i:0	XM:i:0	XO:i:0	XG:i:0	NM:i:0	MD:Z:73	YS:i:146	YT:Z:CP
HWI-D00306:376:HA62FADXX:1:1103:4217:2092	147	Xist	856	255	73M	=	785	-144	TGCTCTTAAACTGAGTGGGTGTTCAGGGCGTGGAGAGCCCGCGTCCGCCATTATGGCTTCTGCGTGATACGGC	:34>4A:CB>:?<88<B<33(C<85DB759:CCC?=8A=8F;@DJJIFJJJJJIJGJJJIJJFHHGHHFFFDB	AS:i:146	XN:i:0	XM:i:0	XO:i:0	XG:i:0	NM:i:0	MD:Z:73	YS:i:146	YT:Z:CP
HWI-D00306:376:HA62FADXX:1:1103:6538:3711	99	Xist	697	255	73M	=	856	232	ATTTTTTTTTTCACGGCCCAACGGGGCGCTTGGTGGATGGAAATATGGTTTTGTGAGTTATTGCACTACCTGG	FFFFFHHHHHJJJJIJIJIJIHHJJIEDDDDDD>?BDDDDDDDDCEEDCDDDBBDDDDEDDDDDDDDDDDDDD	AS:i:146	XN:i:0	XM:i:0	XO:i:0	XG:i:0	NM:i:0	MD:Z:73	YS:i:146	YT:Z:CP
HWI-D00306:376:HA62FADXX:1:1103:6538:3711	147	Xist	856	255	73M	=	697	-232	TGCTCTTAAACTGAGTGGGTGTTCAGGGCGTGGAGAGCCCGCGTCCGCCATTATGGCTTCTGCGTGATACGGC	#######D@>:33(80B?9((>305BB98A:>53?8>DE@@;6@JJJJJJIJJIJIJJJJJJJHGHHHDFFFD	AS:i:146	XN:i:0	XM:i:0	XO:i:0	XG:i:0	NM:i:0	MD:Z:73	YS:i:146	YT:Z:CP
HWI-D00306:376:HA62FADXX:1:1103:7879:4270	99	Xist	741	255	73M	=	856	188	ATGGTTTTGTGAGTTATTGCACTACCTGGAATATCTATGCCTCTTATTTGCGTGTACTGTTGCTGCTGATCGT	FFFFDHHHHHIJJHIJJJJJIJJJIJJJJJJJJJJJJJJJJJIIIJJJJJJJFGFHIJIJJJJJJJJJIJJHH	AS:i:146	XN:i:0	XM:i:0	XO:i:0	XG:i:0	NM:i:0	MD:Z:73	YS:i:146	YT:Z:CP
HWI-D00306:376:HA62FADXX:1:1103:7879:4270	147	Xist	856	255	73M	=	741	-188	TGCTCTTAAACTGAGTGGGTGTTCAGGGCGTGGAGAGCCCGCGTCCGCCATTATGGCTTCTGCGTGATACGGC	###C@CCA:44(9((2;<333@9<5B?553(>5,538CA@@/:?FIJIHHIIIIJIJJIIIIHGHGGHFFFFD	AS:i:146	XN:i:0	XM:i:0	XO:i:0	XG:i:0	NM:i:0	MD:Z:73	YS:i:146	YT:Z:CP
HWI-D00306:376:HA62FADXX:1:1103:16619:4442	99	Xist	854	255	73M	=	856	75	TTTGCTCTTAAACTGAGTGGGTGTTCAGGGCGTGGAGAGCCCGCGTCCGCCATTATGGCTTCTGCGTGATACG	FFFFFHHHHHJJJIJIJFHIJFHHJJJJJJJJJJJHIJJJJJJJIHHFFDDDDDDEDDDDDCCDCB?BBCDC@	AS:i:146	XN:i:0	XM:i:0	XO:i:0	XG:i:0	NM:i:0	MD:Z:73	YS:i:142	YT:Z:CP
HWI-D00306:376:HA62FADXX:1:1103:16619:4442	147	Xist	856	255	73M	=	854	-75	TGCTCTAAAACTGAGTGGGTGTTCAGGGCGTGGAGAGCCCGCGTCCGCCATTATGGCTTCTGCGTGATACGGC	#########################B@5,9,:5:92>A=55':HJIJIIJJJIGJJJJJHJIJHHHFFDFFFF	AS:i:142	XN:i:0	XM:i:1	XO:i:0	XG:i:0	NM:i:1	MD:Z:6T66	YS:i:146	YT:Z:CP
HWI-D00306:376:HA62FADXX:1:1103:5282:4875	99	Xist	753	255	73M	=	856	176	GTTATTGCACTACCTGGAATATCTATGCCTCTTATTTGCGTGTACTGTTGCTGCTGATCGTTTGGTGCTGTGT	FDFFFHHHGHJIJJJJIHHHJJJJJJJJJJJIIJIJJJJJJJIJIJJJJJIJIJIGDGIJIHJJIDHIHHHHE	AS:i:146	XN:i:0	XM:i:0	XO:i:0	XG:i:0	NM:i:0	MD:Z:73	YS:i:138	YT:Z:CP
HWI-D00306:376:HA62FADXX:1:1103:5282:4875	147	Xist	856	255	73M	=	753	-176	TGCTCTTAAACGGAGTGGGTGTTCAGGGCGTGGAGGGCCCGCGTCCGCCATTATGGCTTCTGCGTGATACGGC	39@:>@2?:2((908(@<9CAC<<5B@523(8,(,'/A=4'@@@JIIIGJJJIJJIIJIGHIJHHHHHFFFFD	AS:i:138	XN:i:0	XM:i:2	XO:i:0	XG:i:0	NM:i:2	MD:Z:11T23A37	YS:i:146	YT:Z:CP
HWI-D00306:376:HA62FADXX:1:1103:11370:5148	99	Xist	790	255	73M	=	856	139	GCGTGTACTGTTGCTGCTGATCGTTTGGTGCTGTGTGAGTGAACCTATGGCTTAGAAAAACGACTTTGCTCTT	FFFDFHHHHHJJJJJJJJJIJJJGHIJJJIIJJIIIJIJGIJIIJJJJJJJJJIJJJJJJJJHHFFFFEEEEE	AS:i:146	XN:i:0	XM:i:0	XO:i:0	XG:i:0	NM:i:0	MD:Z:73	YS:i:146	YT:Z:CP
HWI-D00306:376:HA62FADXX:1:1103:11370:5148	147	Xist	856	255	73M	=	790	-139	TGCTCTTAAACTGAGTGGGTGTTCAGGGCGTGGAGAGCCCGCGTCCGCCATTATGGCTTCTGCGTGATACGGC	#######DD@:392<0B?9C:C9?5DB@<?3>:><=>BA8AGD<IJJJHIGIIGGJJJIJJJJGHHHGFFFFF	AS:i:146	XN:i:0	XM:i:0	XO:i:0	XG:i:0	NM:i:0	MD:Z:73	YS:i:146	YT:Z:CP
HWI-D00306:376:HA62FADXX:1:1103:2723:5743	99	Xist	774	255	73M	=	856	155	TCTATGCCTCTTATTTGCGTGTACTGTTGCTGCTGATCGTTTGGTGCTGTGTGAGTGAACCTATGGCTTAGAA	FFFFFHHHHHJJJJJJJJJHHGHIIJIJJJJIJJJJJJJJIJJJIHJJJIJJIJJGGIJJJJJJIIJHHHHHF	AS:i:146	XN:i:0	XM:i:0	XO:i:0	XG:i:0	NM:i:0	MD:Z:73	YS:i:142	YT:Z:CP
HWI-D00306:376:HA62FADXX:1:1103:2723:5743	147	Xist	856	255	73M	=	774	-155	TGCTCTTAAACTGAGGGGGTGTTCAGGGCGTGGAGAGCCCGCGTCCGCCATTATGGCTTCTGCGTGATACGGC	################B?9>>:3(&B?5(9(:>:938?=;@ADGJJJJIIJJJJJIHIJIJJJHFHHFFFFFF	AS:i:142	XN:i:0	XM:i:1	XO:i:0	XG:i:0	NM:i:1	MD:Z:15T57	YS:i:146	YT:Z:CP
HWI-D00306:376:HA62FADXX:1:1103:12886:5588	99	Xist	845	255	73M	=	856	84	AAAAACGACTTTGCTCTTAAACTGAGTGGGTGTTCAGGGCGTGGAGAGCCCGCGTCCGCCATTATGGCTTCTG	FFFFFHHHHHJJJJJJJJJJJJJJJJHIJJFHHIJJJJJJJJJJJJIIJHHHFDDDDDDDDDDDEDDDDDDDC	AS:i:146	XN:i:0	XM:i:0	XO:i:0	XG:i:0	NM:i:0	MD:Z:73	YS:i:146	YT:Z:CP
HWI-D00306:376:HA62FADXX:1:1103:12886:5588	147	Xist	856	255	73M	=	845	-84	TGCTCTTAAACTGAGTGGGTGTTCAGGGCGTGGAGAGCCCGCGTCCGCCATTATGGCTTCTGCGTGATACGGC	######@CC>4+((<2;<3A@@A<5DB5??:A>:</8CE@@FAAIJJJIIHIJJJJJJIJJJJHGHHGFFFFF	AS:i:146	XN:i:0	XM:i:0	XO:i:0	XG:i:0	NM:i:0	MD:Z:73	YS:i:146	YT:Z:CP
HWI-D00306:376:HA62FADXX:1:1103:3673:6052	99	Xist	773	255	73M	=	856	156	ATCTATGCCTCTTATTTGCGTGTACTGTTGCTGCTGATCGTTTGGTGCTGTGTGAGTGAACCTATGGCTTAGA	FFFFFHHHHHJIJJJIJJJJGHHIIJJFHIJJJJJJJJJJHIJJJBFIJIFHFHIIHHIJJJJJJJJHHHHFF	AS:i:146	XN:i:0	XM:i:0	XO:i:0	XG:i:0	NM:i:0	MD:Z:73	YS:i:142	YT:Z:CP
HWI-D00306:376:HA62FADXX:1:1103:3673:6052	147	Xist	856	255	73M	=	773	-156	TGCTCTTAACCTGAGTGGGTGTTCAGGGCGTGGAGAGCCCGCGTCCGCCATTATGGCTTCTGCGTGATACGGC	43>:4>:A:(43<288<<9>:>32&B<05<(A:3<28=5';A??JJJIIJIJJIJJIJJJJJJHHHHHDFFFF	AS:i:142	XN:i:0	XM:i:1	XO:i:0	XG:i:0	NM:i:1	MD:Z:9A63	YS:i:146	YT:Z:CP
HWI-D00306:376:HA62FADXX:1:1103:17972:6280	99	Xist	842	255	73M	=	856	87	TAGAAAAACGACTTTGCTCTTAAACTGAGTGGGTGTTCAGGGCGTGGAGAGCCCGCGTCCGCCATTATGGCTT	FFFFFHHHHHJJJJJJJJIIIIJJJIGIJHIIJDFHHEIJJIJHAFFDHGHHHHFFDDBBBBBDDDDEDDDDD	AS:i:146	XN:i:0	XM:i:0	XO:i:0	XG:i:0	NM:i:0	MD:Z:73	YS:i:146	YT:Z:CP
HWI-D00306:376:HA62FADXX:1:1103:17972:6280	147	Xist	856	255	73M	=	842	-87	TGCTCTTAAACTGAGTGGGTGTTCAGGGCGTGGAGAGCCCGCGTCCGCCATTATGGCTTCTGCGTGATACGGC	##@CC@:CAA:398825+(3>CAA8BB8?99C@>9/8A:HA@@@JJJIHJJJJIJJJJGHHHGDHHDHDFFFF	AS:i:146	XN:i:0	XM:i:0	XO:i:0	XG:i:0	NM:i:0	MD:Z:73	YS:i:146	YT:Z:CP
HWI-D00306:376:HA62FADXX:1:1103:8808:7276	99	Xist	739	255	73M	=	856	190	ATATGGTTTTGTGAGTTATTGCACTACCTGGAATATCTATGCCTCTTATTTGCGTGTACTGTTGCTGCTGATC	FFFFFHFHHGIHIJJGHIJJJJIJJGIJJJIBHIIJJJJIIJJJJJJJJJJJJJGIHIIJIJJJJIJIJIJGH	AS:i:146	XN:i:0	XM:i:0	XO:i:0	XG:i:0	NM:i:0	MD:Z:73	YS:i:138	YT:Z:CP
HWI-D00306:376:HA62FADXX:1:1103:8808:7276	147	Xist	856	255	73M	=	739	-190	TGCTCTTAAACTGAGGGGGTGTTCAGGGGGTGGAGAGCCCGCGTCCGCCATTATGGCTTCTGCGTGATACGGC	##########################################?:JJIJJJJJIJJIIGIIJJIHGHHADFDFD	AS:i:138	XN:i:0	XM:i:2	XO:i:0	XG:i:0	NM:i:2	MD:Z:15T12C44	YS:i:146	YT:Z:CP
HWI-D00306:376:HA62FADXX:1:1103:16279:7631	99	Xist	761	255	73M	=	856	168	ACTACCTGGAATATCTATGCCTCTTATTTGCGTGTACTGTTGCTGCTGATCGTTTGGTGCTGTGTGAGTGAAC	FFFFFHHHHHIJJJJJIIIJJJIJJJJJJGJJFHDFIIGIIIJJJJJIJJJJFHIJI@GIJIJJIIIIHHHHH	AS:i:146	XN:i:0	XM:i:0	XO:i:0	XG:i:0	NM:i:0	MD:Z:73	YS:i:142	YT:Z:CP
HWI-D00306:376:HA62FADXX:1:1103:16279:7631	147	Xist	856	255	73M	=	761	-168	TGCTCTTAAACTGAGTGGGTGTTCAGGGCGGGGAGAGCCCGCGTCCGCCATTATGGCTTCTGCGTGATACGGC	>AAAAC::+(433(8<72(:33(8<BB7-8(C>3<//>A;A;@:GGFGGFIIGEIIIIIIGJIFFFFHFFFFF	AS:i:142	XN:i:0	XM:i:1	XO:i:0	XG:i:0	NM:i:1	MD:Z:30T42	YS:i:146	YT:Z:CP
HWI-D00306:376:HA62FADXX:1:1103:8784:7842	99	Xist	695	255	73M	=	856	234	AAATTTTTTTTTTCACGGCCCAACGGGGCGCTTGGTGGATGGAAATATGGTTTTGTGAGTTATTGCACTACCT	FFFFFHHHHHJJJJJJJIJJJIJIJJJHHDBDDDD5?BBDDDCDDDDEED@CDDDACCDADDEDDDDDDDDDD	AS:i:146	XN:i:0	XM:i:0	XO:i:0	XG:i:0	NM:i:0	MD:Z:73	YS:i:146	YT:Z:CP
HWI-D00306:376:HA62FADXX:1:1103:8784:7842	147	Xist	856	255	73M	=	695	-234	TGCTCTTAAACTGAGTGGGTGTTCAGGGCGTGGAGAGCCCGCGTCCGCCATTATGGCTTCTGCGTGATACGGC	43:>:A>@>::99(22D@9>>C980<<&?CCCCA</8BA@AFD@JJJJJJJJJJJJJJJJJIIHHGHHDFFFF	AS:i:146	XN:i:0	XM:i:0	XO:i:0	XG:i:0	NM:i:0	MD:Z:73	YS:i:146	YT:Z:CP
HWI-D00306:376:HA62FADXX:1:1103:8099:8352	99	Xist	709	255	73M	=	856	220	ACGGCCCAACGGGGCGCTTGGTGGATGGAAATATGGTTTTGTGAGTTATTGCACTACCTGGAATATCTATGCC	FFFFFHHHHHIJIHJJJJJJJCGGGIIJHHHHHHFFDFFDEEEEDDEDEDDDDDDDDDDDDDDDDEEEEEEDD	AS:i:146	XN:i:0	XM:i:0	XO:i:0	XG:i:0	NM:i:0	MD:Z:73	YS:i:141	YT:Z:CP
HWI-D00306:376:HA62FADXX:1:1103:8099:8352	147	Xist	856	255	73M	=	709	-220	TGCTCTTAAACTGAGTGGGTGTTCAGGGCGTGGAGAGTCCGCGTCCGCCATTATGGCTTCTGCGTGATACGGC	#########################B?85A;A@;;;9/=;8;<FIJJIIIJJJJIIIJJIJIJGHHHHDFFFF	AS:i:141	XN:i:0	XM:i:1	XO:i:0	XG:i:0	NM:i:1	MD:Z:37C35	YS:i:146	YT:Z:CP
HWI-D00306:376:HA62FADXX:1:1103:1589:8776	99	Xist	807	255	73M	=	856	122	TGATCGTTTGGTGCTGTGTGAGTGAACCTATGGCTTAGAAAAACGACTTTGCTCTTAAACTGAGTGGGTGTTC	FFFFFHHHHGJHHJJJJJHIIJHIJJJJJJJJJIJJJJJJJJJJJJJIJIHIJJJJJJJJJIHHHHHF@EDDE	AS:i:146	XN:i:0	XM:i:0	XO:i:0	XG:i:0	NM:i:0	MD:Z:73	YS:i:142	YT:Z:CP
HWI-D00306:376:HA62FADXX:1:1103:1589:8776	147	Xist	856	255	73M	=	807	-122	TGCTCTTAAACTGAGTGGGTGTTAAGGGCGTGGAGAGCCCGCGTCCGCCATTATGGCTTCTGCGTGATACGGC	>9:::@4A:+:990B@@<3@>:+(5<@559(A:5?28=4';'F@JIJIHGJJIJJJIJJIIJJGHHHGFFFFF	AS:i:142	XN:i:0	XM:i:1	XO:i:0	XG:i:0	NM:i:1	MD:Z:23C49	YS:i:146	YT:Z:CP
HWI-D00306:376:HA62FADXX:1:1103:8197:9531	99	Xist	783	255	5S68M	=	856	151	TCTTACTTATTTGCGTGTACTGTTGCTGCTGATCGTTTGGTGCTGTGTGAGTGAACCTATGGCTTAGAAAAAC	FFFFFHHHHGJJJIJHJHIJJJHJJJJJJJIHIJJHIJIJHIIJIHIIJJJGHIJJJJJJIJJJJJHHHHHHF	AS:i:136	XN:i:0	XM:i:0	XO:i:0	XG:i:0	NM:i:0	MD:Z:68	YS:i:146	YT:Z:CP
HWI-D00306:376:HA62FADXX:1:1103:8197:9531	147	Xist	856	255	73M	=	783	-151	TGCTCTTAAACTGAGTGGGTGTTCAGGGCGTGGAGAGCCCGCGTCCGCCATTATGGCTTCTGCGTGATACGGC	##@>:A>D@:>3?8?8@@<:3ACB@B?88C>C>:9'6A<5;8F@JIIJJIJJIJJJJJJJJIJHHHGHDFFFF	AS:i:146	XN:i:0	XM:i:0	XO:i:0	XG:i:0	NM:i:0	MD:Z:73	YS:i:136	YT:Z:CP
HWI-D00306:376:HA62FADXX:1:1103:15947:9943	99	Xist	810	255	73M	=	856	119	TCGTTTGGTGCTGTGTGAGTGAACCTATGGCTTAGAAAAACGACTTTGCTCTTAAACTGAGTGGGTGTTCAGG	FFFDFHHHFHJJJIIHHJJHHJJJJJJJJJJJJJJJJJJJJJJJJJJJJJJJJJJJJJHHHEHHF@DCDEEDD	AS:i:146	XN:i:0	XM:i:0	XO:i:0	XG:i:0	NM:i:0	MD:Z:73	YS:i:146	YT:Z:CP
HWI-D00306:376:HA62FADXX:1:1103:15947:9943	147	Xist	856	255	73M	=	810	-119	TGCTCTTAAACTGAGTGGGTGTTCAGGGCGTGGAGAGCCCGCGTCCGCCATTATGGCTTCTGCGTGATACGGC	3<ACCC@CB:4(<22(BB?A@>325B?-8C>C>9?8/DE;8ABDIJJJGHJJJJJIJJJJJIJHFHGGFFFFF	AS:i:146	XN:i:0	XM:i:0	XO:i:0	XG:i:0	NM:i:0	MD:Z:73	YS:i:146	YT:Z:CP
HWI-D00306:376:HA62FADXX:1:1103:19365:9820	99	Xist	726	255	73M	=	856	203	TTGGTGGATGGAAATATGGTTTTGTGAGTTATTGCACTACCTGGAATATCTATGCCTCTTATTTGCGTGTACT	FFFFDFHFHHJFHIIJJJJEHIJJJJJJJJJJJJJJJJJJJJJJJJJJJJJJJJJJJJJJJJJJJJJJHHHHH	AS:i:146	XN:i:0	XM:i:0	XO:i:0	XG:i:0	NM:i:0	MD:Z:73	YS:i:146	YT:Z:CP
HWI-D00306:376:HA62FADXX:1:1103:19365:9820	147	Xist	856	255	73M	=	726	-203	TGCTCTTAAACTGAGTGGGTGTTCAGGGCGTGGAGAGCCCGCGTCCGCCATTATGGCTTCTGCGTGATACGGC	>?@A>C@CB>43A8<2;<333@9<5B@75<(CAA?;9AA;@A<EJIIIIJJIJJJJJJJJIJJHHHHHFFFFF	AS:i:146	XN:i:0	XM:i:0	XO:i:0	XG:i:0	NM:i:0	MD:Z:73	YS:i:146	YT:Z:CP
HWI-D00306:376:HA62FADXX:1:1103:10692:11640	99	Xist	846	255	73M	=	856	83	AAAACGACTTTGCTCTTAAACTGAGTGGGTGTTCAGGGCGTGGAGAGCCCGCGTCCGCCATTATGGCTTCTGC	FFFFFHHHHHJJJJJJJJJJJJJJJIIJJHIIJIIJHJJJFHIJJJJJJHHFDDDDDDDDDDDEDDDDDDDC@	AS:i:146	XN:i:0	XM:i:0	XO:i:0	XG:i:0	NM:i:0	MD:Z:73	YS:i:146	YT:Z:CP
HWI-D00306:376:HA62FADXX:1:1103:10692:11640	147	Xist	856	255	73M	=	846	-83	TGCTCTTAAACTGAGTGGGTGTTCAGGGCGTGGAGAGCCCGCGTCCGCCATTATGGCTTCTGCGTGATACGGC	:C@C@@@DB>:>C<@<B@?:>A<<BDD<<CCDCAA;@CEBHFFBJJIJIJJJJJJJJJJJJIJHHHHHFFFFD	AS:i:146	XN:i:0	XM:i:0	XO:i:0	XG:i:0	NM:i:0	MD:Z:73	YS:i:146	YT:Z:CP
HWI-D00306:376:HA62FADXX:1:1103:12128:12577	99	Xist	834	255	1S72M	=	856	96	TCTATGGCTTAGAAAAACGACTTTGCTCTTAAACTGAGTGGGTGTTCAGGGCGTGGAGAGCCCGCGTCCGCCA	FFFFFHGHHHIJJJJGIJJIJJJJJJJJJJJIJIJJJJHHJJDFGIJIJJJJJGHHGFFFDEDDDDDDDDBDD	AS:i:144	XN:i:0	XM:i:0	XO:i:0	XG:i:0	NM:i:0	MD:Z:72	YS:i:146	YT:Z:CP
HWI-D00306:376:HA62FADXX:1:1103:12128:12577	147	Xist	856	255	73M	=	834	-96	TGCTCTTAAACTGAGTGGGTGTTCAGGGCGTGGAGAGCCCGCGTCCGCCATTATGGCTTCTGCGTGATACGGC	#####CAD>::9?2?8B<<A:>305B@979:C>:<8?DEEHFDFJJIJIIJJJJJJIJJJJJJGGHHFFFFFF	AS:i:146	XN:i:0	XM:i:0	XO:i:0	XG:i:0	NM:i:0	MD:Z:73	YS:i:144	YT:Z:CP
HWI-D00306:376:HA62FADXX:1:1103:10324:12822	99	Xist	771	255	73M	=	856	158	ATATCTATGCCTCTTATTTGCGTGTACTGTTGCTGCTGATCGTTTGGTGCTGTGTGAGTGAACCTATGGCTTA	FFFFFGGHHHJJJJJIJJJJJJGHGHJJJJJIJJJJJIJJJJJJJIHGHGJIHIGIJJFHIJJJIIJIHHHHH	AS:i:146	XN:i:0	XM:i:0	XO:i:0	XG:i:0	NM:i:0	MD:Z:73	YS:i:146	YT:Z:CP
HWI-D00306:376:HA62FADXX:1:1103:10324:12822	147	Xist	856	255	73M	=	771	-158	TGCTCTTAAACTGAGTGGGTGTTCAGGGCGTGGAGAGCCCGCGTCCGCCATTATGGCTTCTGCGTGATACGGC	###############################?@5<289'886GGIIIDJIGGGGGDGIJHIIIHGHFHDFFFF	AS:i:146	XN:i:0	XM:i:0	XO:i:0	XG:i:0	NM:i:0	MD:Z:73	YS:i:146	YT:Z:CP
HWI-D00306:376:HA62FADXX:1:1103:3782:13038	99	Xist	694	255	73M	=	856	235	TAAATTTTTTTTTTCACGGCCCAACGGGGCGCTTGGTGGATGGAAATATGGTTTTGTGAGTTATTGCACTACC	BDEDFGHGHHJJJJJGHIIIGIIJBHIIIE@>B@BB3<?ACCDCCCDCDDDDDDDDDDCCCCADCCDDDDDDD	AS:i:146	XN:i:0	XM:i:0	XO:i:0	XG:i:0	NM:i:0	MD:Z:73	YS:i:146	YT:Z:CP
HWI-D00306:376:HA62FADXX:1:1103:3782:13038	147	Xist	856	255	73M	=	694	-235	TGCTCTTAAACTGAGTGGGTGTTCAGGGCGTGGAGAGCCCGCGTCCGCCATTATGGCTTCTGCGTGATACGGC	################@<<333+20B<&55(?:3926BA@@@@6IGIIIHJIFJJFJJJJJJJHHFHDFFFFF	AS:i:146	XN:i:0	XM:i:0	XO:i:0	XG:i:0	NM:i:0	MD:Z:73	YS:i:146	YT:Z:CP
HWI-D00306:376:HA62FADXX:1:1103:9986:13034	99	Xist	559	255	73M	=	856	370	ACCTTTCTCGGTCCATCGGGACCTCGGATACCTGCGTTTAGTCTTTTTTTCCCATGCCCAACGGGGCCTCGGA	FFFFFHHGHHJJJJJJJJIHGIIJFGIHIJIJJIIIFHIIIFHIJJJJHFFEEECEDDDDDDDDDBDDDDDDD	AS:i:146	XN:i:0	XM:i:0	XO:i:0	XG:i:0	NM:i:0	MD:Z:73	YS:i:126	YT:Z:CP
HWI-D00306:376:HA62FADXX:1:1103:9986:13034	147	Xist	856	255	73M	=	559	-370	TGCTCTTAAACGGAGGGGGGTTTCAGGGGGTGGAGAGCCCGCGTCCGCCATTATGGCTTCTGCGTGATACGGC	################################CCA8/<5-'47DHAGEHHFGECGGJGGBFBFFADBHFDFBD	AS:i:126	XN:i:0	XM:i:5	XO:i:0	XG:i:0	NM:i:5	MD:Z:11T3T3T0G7C44	YS:i:146	YT:Z:CP
HWI-D00306:376:HA62FADXX:1:1103:13754:13332	99	Xist	657	255	73M	=	856	272	TTTTTCTTTTGCCCATCGGGGCTGTGGATACCTGCTTTAAATTTTTTTTTTCACGGCCCAACGGGGCGCTTGG	FFFFFHGHGHJJJIJJJJJJJJJJDHIFGIJJJJJJJJJJJJJJJJJIHFDDDDDDDDDDDDDDDDBDDDDBB	AS:i:146	XN:i:0	XM:i:0	XO:i:0	XG:i:0	NM:i:0	MD:Z:73	YS:i:138	YT:Z:CP
HWI-D00306:376:HA62FADXX:1:1103:13754:13332	147	Xist	856	255	73M	=	657	-272	TGCTTTTAAACTGAGTGGGTGTTCGGGGCGTGGAGAGCCCGCGTCCGCCATTATGGCTTCTGCGTGATACGGC	##########################################?7FIHFIJJJJJIIGIJIHEEGHHHHFFAFF	AS:i:138	XN:i:0	XM:i:2	XO:i:0	XG:i:0	NM:i:2	MD:Z:4C19A48	YS:i:146	YT:Z:CP
HWI-D00306:376:HA62FADXX:1:1103:18198:13293	99	Xist	810	255	73M	=	856	119	TCGTTTGGTGCTGTGTGAGTGAACCTATGGCTTAGAAAAACGACTTTGCTCTTAAACTGAGTGGGTGTTCAGG	FFFDFHGGFHIJJJJJIJIFHIJIJJJJJJJJIJJJJIIJJJJJGJJJJJJIJJJJJGIJJDHHHEDFDEEEE	AS:i:146	XN:i:0	XM:i:0	XO:i:0	XG:i:0	NM:i:0	MD:Z:73	YS:i:146	YT:Z:CP
HWI-D00306:376:HA62FADXX:1:1103:18198:13293	147	Xist	856	255	73M	=	810	-119	TGCTCTTAAACTGAGTGGGTGTTCAGGGCGTGGAGAGCCCGCGTCCGCCATTATGGCTTCTGCGTGATACGGC	#########################@<5?DCCCCA=;>4'8AIGJIJHIGIJIJIJIFIHIJJHHGHHFFFFF	AS:i:146	XN:i:0	XM:i:0	XO:i:0	XG:i:0	NM:i:0	MD:Z:73	YS:i:146	YT:Z:CP
HWI-D00306:376:HA62FADXX:1:1103:14889:14137	99	Xist	233	255	73M	=	856	696	GTCAATTTTTCATTTTTAAGGAATATTTCTTTGTTGTGCCTTTTGGTTGATACTTGTGTGTGTATGGTGGACT	DDEFFGFFFFGIIIJJJJFIIEHGHIIJJJIJJGIIIGGIIIJJJFHIEHGG>FHAHEHEH@HCGG@=CC=EC	AS:i:146	XN:i:0	XM:i:0	XO:i:0	XG:i:0	NM:i:0	MD:Z:73	YS:i:146	YT:Z:CP
HWI-D00306:376:HA62FADXX:1:1103:14889:14137	147	Xist	856	255	73M	=	233	-696	TGCTCTTAAACTGAGTGGGTGTTCAGGGCGTGGAGAGCCCGCGTCCGCCATTATGGCTTCTGCGTGATACGGC	C?@:3A:A@:4+3(?7B?9>3C<25B@7(55?A>9/9AB@8;6@IFIIJJJJJJJJIIGFIIJHHHGGFFFFF	AS:i:146	XN:i:0	XM:i:0	XO:i:0	XG:i:0	NM:i:0	MD:Z:73	YS:i:146	YT:Z:CP
HWI-D00306:376:HA62FADXX:1:1103:17945:14569	99	Xist	739	255	73M	=	856	190	ATATGGTTTTGTGAGTTATTGCACTACCTGGAATATCTATGCCTCTTATTTGCGTGTACTGTTGCTGCTGATC	FFFFFHFHHHJIHHIIJJJJJJJJJJJJJJJJJJJJJJJJJJJJJJJJJJJJJJIHIJJJJJJJJJJJJJJJH	AS:i:146	XN:i:0	XM:i:0	XO:i:0	XG:i:0	NM:i:0	MD:Z:73	YS:i:146	YT:Z:CP
HWI-D00306:376:HA62FADXX:1:1103:17945:14569	147	Xist	856	255	73M	=	739	-190	TGCTCTTAAACTGAGTGGGTGTTCAGGGCGTGGAGAGCCCGCGTCCGCCATTATGGCTTCTGCGTGATACGGC	@AC@@@>DC>@><827B?<A:A<85B@5?C@C>:98/CA;@@ADJJJJJJJJJJJJJJJJJJJHHHHHFFFFF	AS:i:146	XN:i:0	XM:i:0	XO:i:0	XG:i:0	NM:i:0	MD:Z:73	YS:i:146	YT:Z:CP
HWI-D00306:376:HA62FADXX:1:1103:18981:14733	99	Xist	651	34	73M	=	856	278	TTTTTCTTTTTCTTTTGCCCATCGGGGCTGTGGATACCTGCTTTAAATTTTTTTTTTCACGGCCCAACGGGGC	FFFFDHHHHHIIIJJIJJIJJJJJIJJFIJIEHFHIIIJJGJIJIIIIJJJJHFDDDCDAADDDDBD@BDDD9	AS:i:146	XS:i:54	XN:i:0	XM:i:0	XO:i:0	XG:i:0	NM:i:0	MD:Z:73	YS:i:146	YT:Z:CP
HWI-D00306:376:HA62FADXX:1:1103:18981:14733	147	Xist	856	34	73M	=	651	-278	TGCTCTTAAACTGAGTGGGTGTTCAGGGCGTGGAGAGCCCGCGTCCGCCATTATGGCTTCTGCGTGATACGGC	:9:@:>4>C@:93(+(;093(:3(5@?-8?5:555'8<68A@<FHFIIIIGEJJJIJJIIGEGGHHHFDFFFF	AS:i:146	XN:i:0	XM:i:0	XO:i:0	XG:i:0	NM:i:0	MD:Z:73	YS:i:146	YT:Z:CP
HWI-D00306:376:HA62FADXX:1:1103:18981:14733	355	Xist	451	34	14S30M1I13M15S	=	856	492	TTTTTCTTTTTCTTTTGCCCATCGGGGCTGTGGATACCTGCTTTAAATTTTTTTTTTCACGGCCCAACGGGGC	FFFFDHHHHHIIIJJIJJIJJJJJIJJFIJIEHFHIIIJJGJIJIIIIJJJJHFDDDCDAADDDDBD@BDDD9	AS:i:54	XS:i:54	XN:i:0	XM:i:3	XO:i:1	XG:i:1	NM:i:4	MD:Z:9T20T3C8	YS:i:146	YT:Z:CP
HWI-D00306:376:HA62FADXX:1:1103:18981:14733	403	Xist	856	34	73M	=	451	-492	TGCTCTTAAACTGAGTGGGTGTTCAGGGCGTGGAGAGCCCGCGTCCGCCATTATGGCTTCTGCGTGATACGGC	:9:@:>4>C@:93(+(;093(:3(5@?-8?5:555'8<68A@<FHFIIIIGEJJJIJJIIGEGGHHHFDFFFF	AS:i:146	XN:i:0	XM:i:0	XO:i:0	XG:i:0	NM:i:0	MD:Z:73	YS:i:54	YT:Z:CP
HWI-D00306:376:HA62FADXX:1:1103:16327:15026	99	Xist	807	255	73M	=	856	122	TGATCGTTTGGTGCTGTGTGAGTGAACCTATGGCTTAGAAAAACGACTTTGCTCTTAAACTGAGTGGGTGTTC	FFFFFHFHHHJGGIJJHIFHIJIIJJJJJJJJJJJJJJJJJJJJJJJIJJJJJJJJJEHIJHHHEHFF=BBCE	AS:i:146	XN:i:0	XM:i:0	XO:i:0	XG:i:0	NM:i:0	MD:Z:73	YS:i:138	YT:Z:CP
HWI-D00306:376:HA62FADXX:1:1103:16327:15026	147	Xist	856	255	73M	=	807	-122	TGCTCTTAAACTGAGGGGGTGTTCGGGGCGTGGAGAGCCCGCGTCCGCCATTATGGCTTCTGCGTGATACGGC	#########################@<5??3A:,9'3A=@;;7(JJIIIJJJIIGJJJIIJJJHHHDHFFFFF	AS:i:138	XN:i:0	XM:i:2	XO:i:0	XG:i:0	NM:i:2	MD:Z:15T8A48	YS:i:146	YT:Z:CP
HWI-D00306:376:HA62FADXX:1:1103:6710:15373	99	Xist	761	255	73M	=	856	168	ACTACCTGGAATATCTATGCCTCTTATTTGCGTGTACTGTTGCTGCTGATCGTTTGGTGCTGTGTGAGTGAAC	FFFFFGHHHHJGJJJJIJIIIJJJJIJIIJJJHJJJJJJIIIJJJIIJIJJIIJ=HIGFHIJHIIJJGHHHHH	AS:i:146	XN:i:0	XM:i:0	XO:i:0	XG:i:0	NM:i:0	MD:Z:73	YS:i:146	YT:Z:CP
HWI-D00306:376:HA62FADXX:1:1103:6710:15373	147	Xist	856	255	73M	=	761	-168	TGCTCTTAAACTGAGTGGGTGTTCAGGGCGTGGAGAGCCCGCGTCCGCCATTATGGCTTCTGCGTGATACGGC	#####C@@:44(9<B?;83(3A985BB7<?3>3>?@>DE@8;0AGJFJIJJJJIFJJIJJIFJHHGHHFFFFF	AS:i:146	XN:i:0	XM:i:0	XO:i:0	XG:i:0	NM:i:0	MD:Z:73	YS:i:146	YT:Z:CP
HWI-D00306:376:HA62FADXX:1:1103:11659:15307	99	Xist	834	255	1S72M	=	856	96	TCTATGGCTTAGAAAAACGACTTTGCTCTTAAACTGAGTGGGTGTTCAGGGCGTGGAGAGCCCGCGTCCGCCA	FFFFFHHHHHJJJIJIJJJJJJJJJJJJJJJIJJJJJJGHJJFDHIJJJIJJJHHHHFFFDEDDDDDDDDDDD	AS:i:144	XN:i:0	XM:i:0	XO:i:0	XG:i:0	NM:i:0	MD:Z:72	YS:i:146	YT:Z:CP
HWI-D00306:376:HA62FADXX:1:1103:11659:15307	147	Xist	856	255	73M	=	834	-96	TGCTCTTAAACTGAGTGGGTGTTCAGGGCGTGGAGAGCCCGCGTCCGCCATTATGGCTTCTGCGTGATACGGC	4333:@3A@:@>3(<?B??>A:+(-B@5<9:>5(<8/AA4@8ADJJIJJIJJIJJIJJIJJJJHHHHHFFFFF	AS:i:146	XN:i:0	XM:i:0	XO:i:0	XG:i:0	NM:i:0	MD:Z:73	YS:i:144	YT:Z:CP
HWI-D00306:376:HA62FADXX:1:1103:7432:15725	99	Xist	734	255	73M	=	856	195	TGGAAATATGGTTTTGTGAGTTATTGCACTACCTGGAATATCTATGCCTCTTATTTGCGTGTACTGTTGCTGC	DFFFFHHHHHJHIJJJJJJJJJJJJJJJJJJJJJJJJIJJJJJJJJJJJJJJJJJJJIJJJJJJJJJJJJJJF	AS:i:146	XN:i:0	XM:i:0	XO:i:0	XG:i:0	NM:i:0	MD:Z:73	YS:i:146	YT:Z:CP
HWI-D00306:376:HA62FADXX:1:1103:7432:15725	147	Xist	856	255	73M	=	734	-195	TGCTCTTAAACTGAGTGGGTGTTCAGGGCGTGGAGAGCCCGCGTCCGCCATTATGGCTTCTGCGTGATACGGC	43>@>@:C>4:9?8?<B?<A:>32-BB@<9(C>:<3/BA/AAF@JIJJJJIJJJJIHJJJIIJHDHHHDFFFF	AS:i:146	XN:i:0	XM:i:0	XO:i:0	XG:i:0	NM:i:0	MD:Z:73	YS:i:146	YT:Z:CP
HWI-D00306:376:HA62FADXX:1:1103:5880:15662	99	Xist	184	255	1S72M	=	856	746	ATTTTTTTTTGACATGTCCTCCATACTTTTTGATATTTGTAATATTTTCAGTCAATTTTTCATTTTTAAGGAA	FBDEDHHHFFGEBHIFHHIIIJJJJJIJIBEG@GHJJDHCGGJJFGGEECGHG>=AEHHGHCDDFFFDC>@;6	AS:i:144	XN:i:0	XM:i:0	XO:i:0	XG:i:0	NM:i:0	MD:Z:72	YS:i:138	YT:Z:CP
HWI-D00306:376:HA62FADXX:1:1103:5880:15662	147	Xist	856	255	73M	=	184	-746	TGCTCTTAAACTGAGGGGGTGTTCAGGGCGTGGAGGGCCCGCGTCCGCCATTATGGCTTCTGCGTGATACGGC	###########################################BIIIGGGFIJJIJIIFIIIJHGHFHDFFFD	AS:i:138	XN:i:0	XM:i:2	XO:i:0	XG:i:0	NM:i:2	MD:Z:15T19A37	YS:i:144	YT:Z:CP
HWI-D00306:376:HA62FADXX:1:1103:8742:15816	99	Xist	771	255	73M	=	856	158	ATATCTATGCCTCTTATTTGCGTGTACTGTTGCTGCTGATCGTTTGGTGCTGTGTGAGTGAACCTATGGCTTA	FFFFFHHGHHJJJJJJJJHIGJEHGIJJJIEIIJJJGHIJJJHHJJJ?FHIIHIIHJI@FHIJJJJJJHHHHE	AS:i:146	XN:i:0	XM:i:0	XO:i:0	XG:i:0	NM:i:0	MD:Z:73	YS:i:142	YT:Z:CP
HWI-D00306:376:HA62FADXX:1:1103:8742:15816	147	Xist	856	255	73M	=	771	-158	TGCTCTTAAACTGAGTGGGTGTTCAGGGCGGGGAGAGCCCGCGTCCGCCATTATGGCTTCTGCGTGATACGGC	#####C@>:(:>928BB@?A>>(2&B:00;(C@:A88A:;;4?(JJJIIIDJJJJIJJIIGFIDFHFFDFFFD	AS:i:142	XN:i:0	XM:i:1	XO:i:0	XG:i:0	NM:i:1	MD:Z:30T42	YS:i:146	YT:Z:CP
HWI-D00306:376:HA62FADXX:1:1103:8960:15910	99	Xist	787	255	1S72M	=	856	143	TTTTGCGTGTACTGTTGCTGCTGATCGTTTGGTGCTGTGTGAGTGAACCTATGGCTTAGAAAAACGACTTTGC	FFFFFHHHHHIJJJHIJIJJJJJJJJJJJJJIHIIJJIGFHIJHIJJJJJJJJJJIJIIJJJHHHHFFDDEED	AS:i:144	XN:i:0	XM:i:0	XO:i:0	XG:i:0	NM:i:0	MD:Z:72	YS:i:146	YT:Z:CP
HWI-D00306:376:HA62FADXX:1:1103:8960:15910	147	Xist	856	255	73M	=	787	-143	TGCTCTTAAACTGAGTGGGTGTTCAGGGCGTGGAGAGCCCGCGTCCGCCATTATGGCTTCTGCGTGATACGGC	@A::+:3AB:4+92?8DBA:@@<2-D@559(A:(?8>CA/;6BAIJIJJJJJJJJIIJJJJJJHHHGHFFFFF	AS:i:146	XN:i:0	XM:i:0	XO:i:0	XG:i:0	NM:i:0	MD:Z:73	YS:i:144	YT:Z:CP
HWI-D00306:376:HA62FADXX:1:1103:18253:15853	99	Xist	798	255	1S72M	=	856	132	TTGTTGCTGCTGATCGTTTGGTGCTGTGTGAGTGAACCTATGGCTTAGAAAAACGACTTTGCTCTTAAACTGA	DFDEFHHHHGIJGIJHGHIIJEHGEHGGEGGIIJIHIGGHHIGIIIIJCHGGGIIHIIHEHFHFEFFFFFEF@	AS:i:144	XN:i:0	XM:i:0	XO:i:0	XG:i:0	NM:i:0	MD:Z:72	YS:i:146	YT:Z:CP
HWI-D00306:376:HA62FADXX:1:1103:18253:15853	147	Xist	856	255	73M	=	798	-132	TGCTCTTAAACTGAGTGGGTGTTCAGGGCGTGGAGAGCCCGCGTCCGCCATTATGGCTTCTGCGTGATACGGC	#######DDA@9<22(B?<::@<85B@78<@ACC?3'CEB6FGEJHGIIIIIJJIDGIJIFJIGHHHHDFFFF	AS:i:146	XN:i:0	XM:i:0	XO:i:0	XG:i:0	NM:i:0	MD:Z:73	YS:i:144	YT:Z:CP
HWI-D00306:376:HA62FADXX:1:1103:13352:16003	99	Xist	447	255	73M	=	856	482	AAACTTGCCCATCTGGGCTGTGGATACCTGCTTTTATTCTTTTTCTCTTCTCCTTAGCCCATCGGGGCCATGG	DDDD??CBBFHIIIIIIIIIIGIIIIIIIIIIIIIGIIIIIIIICHAGHEH>8DGC8=BD2@FFE6ABD;@CC	AS:i:139	XN:i:0	XM:i:1	XO:i:0	XG:i:0	NM:i:1	MD:Z:44T28	YS:i:142	YT:Z:CP
HWI-D00306:376:HA62FADXX:1:1103:13352:16003	147	Xist	856	255	73M	=	447	-482	TGCTTTTAAACTGAGTGGGTGTTCAGGGCGTGGAGAGCCCGCGTCCGCCATTATGGCTTCTGCGTGATACGGC	#####@:C@4:?92+2;8(::A<85DB<89:C@9<83A:;;ADGIIGJJJJJJIJJJJJJJJJGHHHHFFFFF	AS:i:142	XN:i:0	XM:i:1	XO:i:0	XG:i:0	NM:i:1	MD:Z:4C68	YS:i:139	YT:Z:CP
HWI-D00306:376:HA62FADXX:1:1103:13884:16795	99	Xist	691	255	73M	=	856	238	CTTTAAATTTTTTTTTTCACGGCCCAACGGGGCGCTTGGTGGATGGAAATATGGTTTTGTGAGTTATTGCACT	DDDDDF8ADHDGEIGGGGIGBE:?FBF;;BAHEB?8=@B:?B?CCB3@A9CBCC@>@@B29@>:AC:>3>@CC	AS:i:146	XN:i:0	XM:i:0	XO:i:0	XG:i:0	NM:i:0	MD:Z:73	YS:i:122	YT:Z:CP
HWI-D00306:376:HA62FADXX:1:1103:13884:16795	147	Xist	856	255	73M	=	691	-238	TGCTCTTAAAGGGGGTGGGTGTCTAGGGCGTGGAGAGCCGGCGTCCGCCATTATGGCTTCTGCGTGATACGGC	##############################################A?==*BAA=BBA7=?@ABBCBAAA;;@	AS:i:122	XN:i:0	XM:i:6	XO:i:0	XG:i:0	NM:i:6	MD:Z:10C0T1A8T0C15C33	YS:i:146	YT:Z:CP
HWI-D00306:376:HA62FADXX:1:1103:18338:17174	99	Xist	647	255	73M	=	856	282	TTTTTTTTTCTTTTTCTTTTGCCCATCGGGGCTGTGGATACCTGCTTTAAATTTTTTTTTTCACGGCCCAACG	FFFFFHHHHHJJJJJIJJJJJJJJJJJJJIJIJJGHJEHHHHGFFFFFFEEEEEEEDDDDDCDDDDBDDDD@B	AS:i:146	XN:i:0	XM:i:0	XO:i:0	XG:i:0	NM:i:0	MD:Z:73	YS:i:146	YT:Z:CP
HWI-D00306:376:HA62FADXX:1:1103:18338:17174	147	Xist	856	255	73M	=	647	-282	TGCTCTTAAACTGAGTGGGTGTTCAGGGCGTGGAGAGCCCGCGTCCGCCATTATGGCTTCTGCGTGATACGGC	#####################@32-B@5(55DC>98?BA@A56:JIJJIGIJJIIJJJHJIJJHGHGHFFFFF	AS:i:146	XN:i:0	XM:i:0	XO:i:0	XG:i:0	NM:i:0	MD:Z:73	YS:i:146	YT:Z:CP
HWI-D00306:376:HA62FADXX:1:1103:8178:17411	99	Xist	834	255	1S72M	=	856	96	TCTATGGCTTAGAAAAACGACTTTGCTCTTAAACTGAGTGGGTGTTCAGGGCGTGGAGAGCCCGCGTCCGCCA	FFFFFHHHHHIJJJIJJJJJJJJJJJJJJJJJJJJJJJIJJJGGHIJHJIJJJBHHHFFFDEDDDDDDDDDDD	AS:i:144	XN:i:0	XM:i:0	XO:i:0	XG:i:0	NM:i:0	MD:Z:72	YS:i:146	YT:Z:CP
HWI-D00306:376:HA62FADXX:1:1103:8178:17411	147	Xist	856	255	73M	=	834	-96	TGCTCTTAAACTGAGTGGGTGTTCAGGGCGTGGAGAGCCCGCGTCCGCCATTATGGCTTCTGCGTGATACGGC	@?C@@C>C>>:3<282@<33(@<<5B<5<<>?:3A88BEEF8??JJJJJIIJJJJJJJJJIIJHHHHHFFFDD	AS:i:146	XN:i:0	XM:i:0	XO:i:0	XG:i:0	NM:i:0	MD:Z:73	YS:i:144	YT:Z:CP
HWI-D00306:376:HA62FADXX:1:1103:4550:17850	99	Xist	701	255	73M	=	856	228	TTTTTTTCACGGCCCAACGGGGCGCTTGGTGGATGGAAATATGGTTTTGTGAGTTATTGCACTACCTGGAATA	FFFFFHHHHHJJIJJJIJJJJJJHFFDDD@BDADDDDDDDDEECCDDDDDDDDDDDEDDDDDDCDDDDDDDDC	AS:i:146	XN:i:0	XM:i:0	XO:i:0	XG:i:0	NM:i:0	MD:Z:73	YS:i:146	YT:Z:CP
HWI-D00306:376:HA62FADXX:1:1103:4550:17850	147	Xist	856	255	73M	=	701	-228	TGCTCTTAAACTGAGTGGGTGTTCAGGGCGTGGAGAGCCCGCGTCCGCCATTATGGCTTCTGCGTGATACGGC	:9>>ADDDB>>3<2<0@<C>:C?85DB58<5>5:?;;CB8@8EFJJJJJJJJJJJIJIIJJJJHHHHDFFFFF	AS:i:146	XN:i:0	XM:i:0	XO:i:0	XG:i:0	NM:i:0	MD:Z:73	YS:i:146	YT:Z:CP
HWI-D00306:376:HA62FADXX:1:1103:6636:17896	99	Xist	448	255	73M	=	856	481	AACTTGCCCATCTGGGCTGTGGATACCTGCTTTTATTCTTTTTTTATTCTCCTTAGCCCATCGGGGCCATGGA	BDB:=+A?<D>BEEA>3EDFEECAAEEEEDEDDCFIIIIIIIEDDDEICEDCCC=44@ADEDD85<>?=>AA5	AS:i:139	XN:i:0	XM:i:1	XO:i:0	XG:i:0	NM:i:1	MD:Z:45C27	YS:i:118	YT:Z:CP
HWI-D00306:376:HA62FADXX:1:1103:6636:17896	147	Xist	856	255	73M	=	448	-481	TGCTTTTAAATTGAGTGGGTGTTCGGGGCATGGAGAGCCGGGGACCGCCATTATGGCTTCTGCGTGATACGGC	################################################@AABA@2++2<77@<BABA7AAA72	AS:i:118	XN:i:0	XM:i:7	XO:i:0	XG:i:0	NM:i:7	MD:Z:4C5C13A4G9C1C1T29	YS:i:139	YT:Z:CP
HWI-D00306:376:HA62FADXX:1:1103:7681:18269	99	Xist	786	255	73M	=	856	143	ATTTGCGTGTACTGTTGCTGCTGATCGTTTGGTGCTGTGTGAGTGAACCTATGGCTTAGAAAAACGACTTTGC	FFFFFHHFHHIJJJJJJJJJJJJJJJJIJJJJHIJJJJJIJIJHHIIJJJIHJJJJJJJJJJJJHHHFFDDEE	AS:i:146	XN:i:0	XM:i:0	XO:i:0	XG:i:0	NM:i:0	MD:Z:73	YS:i:146	YT:Z:CP
HWI-D00306:376:HA62FADXX:1:1103:7681:18269	147	Xist	856	255	73M	=	786	-143	TGCTCTTAAACTGAGTGGGTGTTCAGGGCGTGGAGAGCCCGCGTCCGCCATTATGGCTTCTGCGTGATACGGC	##CC@A:C:+>>9(<8<8(33:+(-B@759(?:3<28B=45467GJJJJJJJJJIJHJJJJIJHHHGGDFFFD	AS:i:146	XN:i:0	XM:i:0	XO:i:0	XG:i:0	NM:i:0	MD:Z:73	YS:i:146	YT:Z:CP
HWI-D00306:376:HA62FADXX:1:1103:12666:18645	99	Xist	696	255	73M	=	856	233	AATTTTTTTTTTCACGGCCCAACGGGGCGCTTGGTGGATGGAAATATGGTTTTGTGAGTTATTGCACTACCTG	FFFFFHHHHHJJJJJGGIJJJJJIJIJHDDDDDB:@D?CDDCCCCDEED@CDDB<CDDCDDEDDDDDDDDDDC	AS:i:146	XN:i:0	XM:i:0	XO:i:0	XG:i:0	NM:i:0	MD:Z:73	YS:i:142	YT:Z:CP
HWI-D00306:376:HA62FADXX:1:1103:12666:18645	147	Xist	856	255	73M	=	696	-233	TGCTCTTAAACTGAGGGGGTGTTCAGGGCGTGGAGAGCCCGCGTCCGCCATTATGGCTTCTGCGTGATACGGC	>A>:::3A>:+(5-0&@??@:C<85B@58CA?>5('8<<@HFD?JJIGIIJIIIJIJJIJJJJHHGFHDFFFD	AS:i:142	XN:i:0	XM:i:1	XO:i:0	XG:i:0	NM:i:1	MD:Z:15T57	YS:i:146	YT:Z:CP
HWI-D00306:376:HA62FADXX:1:1103:11047:18781	99	Xist	641	255	73M	=	856	288	TTATTATTTTTTTTTCCTTTTCTTTTGCCCATCGGGGCTGTGGATACCTGCTTTAAATTTTTTTTTTCACGGC	FFFFFHHHHHJJJJJJJJJIJIJJJJJJJIJJJJJIDGIIFHHHHHEFFFFECEEECEEDDDDDDDB?>C?BB	AS:i:138	XN:i:0	XM:i:1	XO:i:0	XG:i:0	NM:i:1	MD:Z:16T56	YS:i:142	YT:Z:CP
HWI-D00306:376:HA62FADXX:1:1103:11047:18781	147	Xist	856	255	73M	=	641	-288	TGCTCTTAACCTGAGTGGGTGTTCAGGGCGTGGAGAGCCCGCGTCCGCCATTATGGCTTCTGCGTGATACGGC	>3A:4C>@:(+9<(827<<@>C?<5BB<<<3C>:<39<:'A@AGJGGBHJIJJIIIJJIIJJHHGHFHDFDDD	AS:i:142	XN:i:0	XM:i:1	XO:i:0	XG:i:0	NM:i:1	MD:Z:9A63	YS:i:138	YT:Z:CP
HWI-D00306:376:HA62FADXX:1:1103:1599:19885	99	Xist	766	255	73M	=	856	163	CTGGAATATCTATGCCTCTTATTTGCGTGTACTGTTGCTGCTGATCGTTTGGTGCTGTGTGAGTGAACCTATG	FFFFFHHHHHJJJJIJJJJJJJJJJJJGIHIJJJJJJJJJJJJJJJJJJJIIIIJJJHIHIIJIIGIJJHHGH	AS:i:146	XN:i:0	XM:i:0	XO:i:0	XG:i:0	NM:i:0	MD:Z:73	YS:i:146	YT:Z:CP
HWI-D00306:376:HA62FADXX:1:1103:1599:19885	147	Xist	856	255	73M	=	766	-163	TGCTCTTAAACTGAGTGGGTGTTCAGGGCGTGGAGAGCCCGCGTCCGCCATTATGGCTTCTGCGTGATACGGC	:<>ACCAA:>:>9(<2B?33(3385<<71?:?@>9'>CA;@@@EIJJJJJIJJJJIIJIGJJJHHHHGFFFFF	AS:i:146	XN:i:0	XM:i:0	XO:i:0	XG:i:0	NM:i:0	MD:Z:73	YS:i:146	YT:Z:CP
HWI-D00306:376:HA62FADXX:1:1103:16495:20395	99	Xist	717	255	2S59M2D12M	=	856	214	ACACGGGGCGCTTGGTGGATGGAAATATGGTTTTGTGAGTTATTGCACTACCTGGAATATCTGCCTCTTATTT	FFFFFHHHHHJJJJIDFHGEIJJJJJIJJJIJJJJIHGE?EHFFFFFFEDEEEDDDDDDEEEEDDDDDDDDED	AS:i:131	XN:i:0	XM:i:0	XO:i:1	XG:i:2	NM:i:2	MD:Z:59^TA12	YS:i:122	YT:Z:CP
HWI-D00306:376:HA62FADXX:1:1103:16495:20395	147	Xist	856	255	73M	=	717	-214	TGCTCTAAAACTGGGTGGGTGTTCGGGGGGGGGAGCGCCCGCGTCCGCCATTATGGCTTCTGCGTGATACGGC	###########################################DHGGGEGC3EIIGGHF>GGGHHHHFDFFDD	AS:i:122	XN:i:0	XM:i:6	XO:i:0	XG:i:0	NM:i:6	MD:Z:6T6A10A3C1T4A37	YS:i:131	YT:Z:CP
HWI-D00306:376:HA62FADXX:1:1103:6993:21241	99	Xist	766	255	2S71M	=	856	165	ATCTGGAATATCTATGCCTCTTATTTGAGTGTACTGTTGCTGCTGATCGTTTGGTGCTGTGTGAGTGAACCTA	FDDEFHHHHHJJJJJIJIJJJJJJJJJJJHHHIIJJJIJJIJJJJIJIJHIIGEGGGIIHHJJJJHHJJJJJI	AS:i:134	XN:i:0	XM:i:1	XO:i:0	XG:i:0	NM:i:1	MD:Z:25C45	YS:i:142	YT:Z:CP
HWI-D00306:376:HA62FADXX:1:1103:6993:21241	147	Xist	856	255	73M	=	766	-165	TGCTCTTAAGCTGAGTGGGTGTTCAGGGCGTGGAGAGCCCGCGTCCGCCATTATGGCTTCTGCGTGATACGGC	#########################DB<?<:5::,'/BA8B<EAFIHGJJJJIGJJIJJJIIGDHDFHDFFFD	AS:i:142	XN:i:0	XM:i:1	XO:i:0	XG:i:0	NM:i:1	MD:Z:9A63	YS:i:134	YT:Z:CP
HWI-D00306:376:HA62FADXX:1:1103:19879:21321	99	Xist	845	255	73M	=	856	84	AAAAACGACTTTGCTCTTAAACTGAGTGGGTGTTCAGGGCGTGGAGAGCCCGCGTCCGCCATTATGGCTTCTG	FFFFFGHHHHJJJFHIJJIIJIJJJJGHJJIGHFHGIJIJJJJIGIJIHHHHFDDDDDDDDDDDDDDDDDCC>	AS:i:146	XN:i:0	XM:i:0	XO:i:0	XG:i:0	NM:i:0	MD:Z:73	YS:i:142	YT:Z:CP
HWI-D00306:376:HA62FADXX:1:1103:19879:21321	147	Xist	856	255	73M	=	845	-84	TGCTCTTAAACTGAGTGGGTGTTAAGGGCGTGGAGAGCCCGCGTCCGCCATTATGGCTTCTGCGTGATACGGC	########################################A;<BIGGGGDJJIHGHFFGEFGJGFHHDDFFDD	AS:i:142	XN:i:0	XM:i:1	XO:i:0	XG:i:0	NM:i:1	MD:Z:23C49	YS:i:146	YT:Z:CP
HWI-D00306:376:HA62FADXX:1:1103:14510:21530	99	Xist	559	255	73M	=	856	370	ACCTTTCTCGGTCCATCGGGACCTGGGATACCTGCGTTTAGTCTTTTTTTCCCATGCCCAACGGGGCCTCGGA	FFFFFHHHHGJIJJJJJJJJIJJJJJJIJIIJJJJJIJJJJJJJJJJJJHFFFFFEEEDEDDDDDDDDDDDD<	AS:i:138	XN:i:0	XM:i:1	XO:i:0	XG:i:0	NM:i:1	MD:Z:24C48	YS:i:146	YT:Z:CP
HWI-D00306:376:HA62FADXX:1:1103:14510:21530	147	Xist	856	255	73M	=	559	-370	TGCTCTTAAACTGAGTGGGTGTTCAGGGCGTGGAGAGCCCGCGTCCGCCATTATGGCTTCTGCGTGATACGGC	##########################?5<C:>:5?=;>5/@;:FIIJJIHEJJJIFIJIIJJIHHHFGFDDF@	AS:i:146	XN:i:0	XM:i:0	XO:i:0	XG:i:0	NM:i:0	MD:Z:73	YS:i:138	YT:Z:CP
HWI-D00306:376:HA62FADXX:1:1103:20462:21779	99	Xist	798	255	1S72M	=	856	132	TTGTTGCTGCTGATCGTTTGGTGCTGTGTGAGTGAACCTATGGCTTAGAAAAACGACTTTGCTCTTAAACTGA	FFFFFHHHHHJJJJJJJJJJJFHIJJIJJJJJHIJJJJJJJJJJJJJJJJJJJJJJJJHHHHHHHFFFFFFEE	AS:i:144	XN:i:0	XM:i:0	XO:i:0	XG:i:0	NM:i:0	MD:Z:72	YS:i:146	YT:Z:CP
HWI-D00306:376:HA62FADXX:1:1103:20462:21779	147	Xist	856	255	73M	=	798	-132	TGCTCTTAAACTGAGTGGGTGTTCAGGGCGTGGAGAGCCCGCGTCCGCCATTATGGCTTCTGCGTGATACGGC	:<:>4@:DC::39280B<93+>9+&B@589(C>:9/8DEAF;0DJJJJJIJJJJJIIJJJJJJHGHHHFFFFD	AS:i:146	XN:i:0	XM:i:0	XO:i:0	XG:i:0	NM:i:0	MD:Z:73	YS:i:144	YT:Z:CP
HWI-D00306:376:HA62FADXX:1:1103:17264:23667	99	Xist	532	255	28M1I23M21S	=	856	397	TGTAAAAAAAAAAAAAAAAAAAAAAAAACCCTTTCTCGGCCCCTTGGTCCCTTTTTTCCCCCTTTTTTTTTTT	D7ADDHFG>ABEGIIIIIHFCBBBBBCB#############################################	AS:i:67	XN:i:0	XM:i:6	XO:i:1	XG:i:1	NM:i:7	MD:Z:20C17T2A1C2G0A3	YS:i:131	YT:Z:CP
HWI-D00306:376:HA62FADXX:1:1103:17264:23667	147	Xist	856	255	73M	=	532	-397	TGCTCTTAACCTGAGTGGGTGTTAAGGGCGTGGAGAGCCCGCGTCCGCCATTATGGTTTCTGCGTGATACGGC	CA:@:AA>4(433+<8B?:>:3+(&728<5(5(5(;/=5'4@0<IGGCEHGJIHGIGGIJIJIDHHHDDFFFF	AS:i:131	XN:i:0	XM:i:3	XO:i:0	XG:i:0	NM:i:3	MD:Z:9A13C32C16	YS:i:67	YT:Z:CP
HWI-D00306:376:HA62FADXX:1:1103:15709:24091	99	Xist	786	255	73M	=	856	143	ATTTGCGTGTACTGTTGCTGCTGATCGTTTGGTGCTGTGTGAGTGAACATATGGCTTAGAAAAACGACTTTGC	FFFFFHHHHHJJJJJJJJJJJJJIJJJIJJJIHIJJJIJJJJJFHHJJJJJJJJJJJJJJJJIJJHHFFFEED	AS:i:138	XN:i:0	XM:i:1	XO:i:0	XG:i:0	NM:i:1	MD:Z:48C24	YS:i:146	YT:Z:CP
HWI-D00306:376:HA62FADXX:1:1103:15709:24091	147	Xist	856	255	73M	=	786	-143	TGCTCTTAAACTGAGTGGGTGTTCAGGGCGTGGAGAGCCCGCGTCCGCCATTATGGCTTCTGCGTGATACGGC	:9:44A3C@4439(8(B<9>:>38-DB@8A9?@:?8>DHGG@76IJIJJJJJIJJJJIGIJJJHHHHHFFFFF	AS:i:146	XN:i:0	XM:i:0	XO:i:0	XG:i:0	NM:i:0	MD:Z:73	YS:i:138	YT:Z:CP
HWI-D00306:376:HA62FADXX:1:1103:16351:24061	99	Xist	742	255	73M	=	856	187	TGGTTTTGTGAGTTATTGCACTACCTGGAATATCTATGCCTCTTATTTGCGTGTACTGTTGCTGCTGATCGTT	B+:=A?F?<CDEFF@CCFE@FHGCCDCGCGII@?@F?FFFFFCDG<F?BFE7?7=F>=8@>D4F>EE4;DCFE	AS:i:146	XN:i:0	XM:i:0	XO:i:0	XG:i:0	NM:i:0	MD:Z:73	YS:i:98	YT:Z:CP
HWI-D00306:376:HA62FADXX:1:1103:16351:24061	147	Xist	856	255	73M	=	742	-187	TGCTCTTAAACGGGGGGGGTGTTCAGGGGGGGACGCCCCGGTCTCCGCCATTATGGCTTCTGCGTGATACGGC	############################################A??:11*1:);A>AAAAC14BBCA<A@;1	AS:i:98	XN:i:0	XM:i:12	XO:i:0	XG:i:0	NM:i:12	MD:Z:11T1A1T12C1T1G0A1A0G2C1C0G30	YS:i:146	YT:Z:CP
HWI-D00306:376:HA62FADXX:1:1103:14022:24963	99	Xist	771	255	73M	=	856	158	ATATCTATGCCTCTTATTTGCGTGTACTGTTGCTGCTGATCGTTTGGTGCTGTGTGAGTGAACCTATGGCTTA	FFFFFHHHHHJJJJJIJJJJJJHHGIJJJGHJJJJJJJIJJJIIJJJFFHIJGIJJJJHJIJJJJJJJHHHHH	AS:i:146	XN:i:0	XM:i:0	XO:i:0	XG:i:0	NM:i:0	MD:Z:73	YS:i:146	YT:Z:CP
HWI-D00306:376:HA62FADXX:1:1103:14022:24963	147	Xist	856	255	73M	=	771	-158	TGCTCTTAAACTGAGTGGGTGTTCAGGGCGTGGAGAGCCCGCGTCCGCCATTATGGCTTCTGCGTGATACGGC	:<>>@A@C@>>?<(88B<9::>38<DD<?C@CC??=?AA;@@?BGJIIIJJJIJIIIJIGIJIHHHHHFFFFF	AS:i:146	XN:i:0	XM:i:0	XO:i:0	XG:i:0	NM:i:0	MD:Z:73	YS:i:146	YT:Z:CP
HWI-D00306:376:HA62FADXX:1:1103:5394:25179	99	Xist	835	255	1S72M	=	856	95	TTATGGCTTAGAAAAACGACTTTGCTCTTAAACTGAGTGGGTGTTCAGGGCGTGGAGGGCCCGCGTCCGCCAT	FFFFFHHHHHJJJIJJJIJIJJJJJJJJJJJJJJJJJGHIIHHFGIJJJJJJEHHHFFDDDDDDDDDDDDDDD	AS:i:137	XN:i:0	XM:i:1	XO:i:0	XG:i:0	NM:i:1	MD:Z:56A15	YS:i:140	YT:Z:CP
HWI-D00306:376:HA62FADXX:1:1103:5394:25179	147	Xist	856	255	73M	=	835	-95	TGCTCTTAAACTGAGTGGGTGTTCAGGGCGTGGAGGGCCCGCGTCCGCCATTATGGCTTCTGCGTGATACGGC	33CC@@>C>4:39(20;<+::@3<5@?58A<?<2?;/BA;@F@GJJJIIGIJJJJJJJJJJJJHHHHHDFFFF	AS:i:140	XN:i:0	XM:i:1	XO:i:0	XG:i:0	NM:i:1	MD:Z:35A37	YS:i:137	YT:Z:CP
HWI-D00306:376:HA62FADXX:1:1103:9375:26124	99	Xist	741	255	73M	=	856	188	ATGGTTTTGTGAGTTATTGCACTACCTGGAATATCTATGCCTCTTATTTGCGTGTACTGTTGCTGCTGATCGT	FFFFDFHHHHIIJJJJJJJIJJJJJJJJJGIJIJJJJJJJJIJJJFIIIIJJHHHGIIJJJJJJJIJJIJJHF	AS:i:146	XN:i:0	XM:i:0	XO:i:0	XG:i:0	NM:i:0	MD:Z:73	YS:i:146	YT:Z:CP
HWI-D00306:376:HA62FADXX:1:1103:9375:26124	147	Xist	856	255	73M	=	741	-188	TGCTCTTAAACTGAGTGGGTGTTCAGGGCGTGGAGAGCCCGCGTCCGCCATTATGGCTTCTGCGTGATACGGC	###############################A>>928CA@;'6?IHGBIFJJJJJIGIIJJIJHHHHHFFFDD	AS:i:146	XN:i:0	XM:i:0	XO:i:0	XG:i:0	NM:i:0	MD:Z:73	YS:i:146	YT:Z:CP
HWI-D00306:376:HA62FADXX:1:1103:15701:26544	99	Xist	770	255	1S72M	=	856	160	AAATATCTATGCCTCTTATTTGCGTGTACTGTTGCTGCTGATCGTTTGGTGCTGTGTGAGTGAACCTATGGCT	FFFFFHGHHHJIJJJJJJJJJJJJJHHJJJJHIJJJIIJJIJJJIJJJIFGIJIIJJJJJIJJJJIJJHHHHH	AS:i:144	XN:i:0	XM:i:0	XO:i:0	XG:i:0	NM:i:0	MD:Z:72	YS:i:146	YT:Z:CP
HWI-D00306:376:HA62FADXX:1:1103:15701:26544	147	Xist	856	255	73M	=	770	-160	TGCTCTTAAACTGAGTGGGTGTTCAGGGCGTGGAGAGCCCGCGTCCGCCATTATGGCTTCTGCGTGATACGGC	39:44:3DC>:33(20;?9:(:(20B@57A:A>:9;8@E@FAD:JJJJJJJIIJIHEHHGIGHFBHGHDFFFF	AS:i:146	XN:i:0	XM:i:0	XO:i:0	XG:i:0	NM:i:0	MD:Z:73	YS:i:144	YT:Z:CP
HWI-D00306:376:HA62FADXX:1:1103:3964:26761	99	Xist	412	255	73M	=	856	517	TTTCATTCTTTTTTTTTCTTATTATTTTTTTTTCTAAACTTGCCCATCTGGGCTGTGGATACCTGCTTTTATT	DBDDFBD<B>FGIIIIIIIIHHIGHHGGGGIIEFEHHEEHFFDFB>A@C;((2;3=5((:(::A3?CCCC>CC	AS:i:146	XN:i:0	XM:i:0	XO:i:0	XG:i:0	NM:i:0	MD:Z:73	YS:i:142	YT:Z:CP
HWI-D00306:376:HA62FADXX:1:1103:3964:26761	147	Xist	856	255	73M	=	412	-517	TGCTCTTAACCTGAGTGGGTGTTCAGGGCGTGGAGAGCCCGCGTCCGCCATTATGGCTTCTGCGTGATACGGC	#########################B?5(93?::<3/>:-5/?EIHGFIJJJJJJJIJJIJIJHHHHGFFFFD	AS:i:142	XN:i:0	XM:i:1	XO:i:0	XG:i:0	NM:i:1	MD:Z:9A63	YS:i:146	YT:Z:CP
HWI-D00306:376:HA62FADXX:1:1103:12387:26756	99	Xist	845	255	73M	=	856	84	AAAAACGACTTTGCTCTTAAACTGAGTGGGTGTTCAGGGCGTGGAGAGCCCGCGTCCGCCATTATGGCTTCTG	FFFFFHHHHHJJJJJJJJJJEIIIHIIIIJFGHIJJHIJJJIHHGIJJJIGHFDBDDDDDDDDDEDDDDDDA>	AS:i:146	XN:i:0	XM:i:0	XO:i:0	XG:i:0	NM:i:0	MD:Z:73	YS:i:146	YT:Z:CP
HWI-D00306:376:HA62FADXX:1:1103:12387:26756	147	Xist	856	255	73M	=	845	-84	TGCTCTTAAACTGAGTGGGTGTTCAGGGCGTGGAGAGCCCGCGTCCGCCATTATGGCTTCTGCGTGATACGGC	#######@@4:><2<7B?9>(:(8<B?589@C@>?;8BAE@;:6IHJJJJJJJJJHFJIIJJJHGHHDDDDFF	AS:i:146	XN:i:0	XM:i:0	XO:i:0	XG:i:0	NM:i:0	MD:Z:73	YS:i:146	YT:Z:CP
HWI-D00306:376:HA62FADXX:1:1103:10690:26857	99	Xist	643	21	73M	=	856	286	ATTATTTTTTTTTCTTTTTCTTTTGCCCATCGGGGCTGTGGATACCTGCTTTAAATTTTTTTTTTCACGGCCC	FFFFFHHHHHJJJJJJJJJJJIJJJJJJJJJJJJJJIIHHHHHHHFFFFFEEEEEEEDDDDDDDDDDDABBDD	AS:i:146	XS:i:56	XN:i:0	XM:i:0	XO:i:0	XG:i:0	NM:i:0	MD:Z:73	YS:i:142	YT:Z:CP
HWI-D00306:376:HA62FADXX:1:1103:10690:26857	147	Xist	856	21	73M	=	643	-286	TGCTCTTAAACTGGGTGGGTGTTCAGGGCGTGGAGAGCCCGCGTCCGCCATTATGGCTTCTGCGTGATACGGC	################@?9@:>3(5B?5,9(>559/8CB@@8@DJJJIJIIJIIDJGJJIJJJGHFHHDFFDD	AS:i:142	XN:i:0	XM:i:1	XO:i:0	XG:i:0	NM:i:1	MD:Z:13A59	YS:i:146	YT:Z:CP
HWI-D00306:376:HA62FADXX:1:1103:10690:26857	355	Xist	451	21	22S30M1I13M7S	=	856	500	ATTATTTTTTTTTCTTTTTCTTTTGCCCATCGGGGCTGTGGATACCTGCTTTAAATTTTTTTTTTCACGGCCC	FFFFFHHHHHJJJJJJJJJJJIJJJJJJJJJJJJJJIIHHHHHHHFFFFFEEEEEEEDDDDDDDDDDDABBDD	AS:i:56	XS:i:56	XN:i:0	XM:i:3	XO:i:1	XG:i:1	NM:i:4	MD:Z:9T20T3C8	YS:i:142	YT:Z:CP
HWI-D00306:376:HA62FADXX:1:1103:10690:26857	403	Xist	856	21	73M	=	451	-500	TGCTCTTAAACTGGGTGGGTGTTCAGGGCGTGGAGAGCCCGCGTCCGCCATTATGGCTTCTGCGTGATACGGC	################@?9@:>3(5B?5,9(>559/8CB@@8@DJJJIJIIJIIDJGJJIJJJGHFHHDFFDD	AS:i:142	XN:i:0	XM:i:1	XO:i:0	XG:i:0	NM:i:1	MD:Z:13A59	YS:i:56	YT:Z:CP
HWI-D00306:376:HA62FADXX:1:1103:9488:27022	99	Xist	558	255	73M	=	856	371	AACCTTTCTCGGTCCATCGGGACCTCGGATACCTGCGTTTAGTCTTTTTTTCCCATGCCCAACGGGGCCTCGG	FFFFFHHHHHIJJIJJJJJJJIJJJJJJJIIIJJJIIHIJJJIIIJJJJHDEEEDEDDDDDDDDDDDDDDDDD	AS:i:146	XN:i:0	XM:i:0	XO:i:0	XG:i:0	NM:i:0	MD:Z:73	YS:i:142	YT:Z:CP
HWI-D00306:376:HA62FADXX:1:1103:9488:27022	147	Xist	856	255	73M	=	558	-371	TGCTCTTAAACTGGGTGGGTGTTCAGGGCGTGGAGAGCCCGCGTCCGCCATTATGGCTTCTGCGTGATACGGC	############################################EGGGGIJIJIIGEIIIIIJHHDHADDDDA	AS:i:142	XN:i:0	XM:i:1	XO:i:0	XG:i:0	NM:i:1	MD:Z:13A59	YS:i:146	YT:Z:CP
HWI-D00306:376:HA62FADXX:1:1103:12419:27214	99	Xist	423	255	73M	=	856	506	TTTTTTCTTATTATTTTTTTTTCTAAACTTGCCCATCTGGGCTGTGGATACCTGCTTTTTTTCTTTTTTTCTT	=:==:8+AAFEFFIIIIIFFFBFIF@FFFFIFIIBFFFFIE@DEC>A)=)7=@36@BCC(3=?ABBBBBBBB@	AS:i:142	XN:i:0	XM:i:1	XO:i:0	XG:i:0	NM:i:1	MD:Z:59A13	YS:i:130	YT:Z:CP
HWI-D00306:376:HA62FADXX:1:1103:12419:27214	147	Xist	856	255	73M	=	423	-506	TGTTCTTAAACTGTGTGGGTTTTTAGGGCGTGGAGAGCCCGCGTCCGCCATTATGGCTTCTGCGTGATACGGC	###########################################@8>JIJIIGGIHGIJJIIIIHHGHHDFFDB	AS:i:130	XN:i:0	XM:i:4	XO:i:0	XG:i:0	NM:i:4	MD:Z:2C10A6G2C49	YS:i:142	YT:Z:CP
HWI-D00306:376:HA62FADXX:1:1103:3435:27675	99	Xist	777	255	73M	=	856	152	ATGCCTCTTATTTGCGTGTACTGTTGCTGCTGATCGTTTGGTGCTGTGTGAGTGAACCTATGGCTTAGAAAAA	FFFDFHHHFDIGHJJIHJHGHIICHEHIIIJGIIIIHIIJIHHIJJGHFHGIBGHIIJIJJIEHHJHECHHHF	AS:i:146	XN:i:0	XM:i:0	XO:i:0	XG:i:0	NM:i:0	MD:Z:73	YS:i:138	YT:Z:CP
HWI-D00306:376:HA62FADXX:1:1103:3435:27675	147	Xist	856	255	73M	=	777	-152	TGCTCTTAACCGGAGTGGGTGTTCAGGGCGTGGAGAGCCCGCGTCCGCCATTATGGCTTCTGCGTGATACGGC	#########################@?0,9:CAA?;;9-';'7(AIIGE??DAIIGIHIIIIIHHHFGDDDDA	AS:i:138	XN:i:0	XM:i:2	XO:i:0	XG:i:0	NM:i:2	MD:Z:9A1T61	YS:i:146	YT:Z:CP
HWI-D00306:376:HA62FADXX:1:1103:4349:27941	99	Xist	697	255	73M	=	856	232	ATTTTTTTTTTCACGGCCCAACGGGGCGCTTGGTGGATGGAAATATGGTTTTGTGAGTTATTGCACTACCTGG	FFFFFGHHHHEFGGGBGIJJ=BBFHIE@BDDDD,8?BCCBDCCDCDDCCDDDDACCDDDDEDCDCD@CCDDDD	AS:i:146	XN:i:0	XM:i:0	XO:i:0	XG:i:0	NM:i:0	MD:Z:73	YS:i:126	YT:Z:CP
HWI-D00306:376:HA62FADXX:1:1103:4349:27941	147	Xist	856	255	73M	=	697	-232	TGCTCTTAAACGGAGGGGGTGTCAAGGGCGTGGAGAGCCGGCGTCCGCCATTATGGCTTCTGCGTGATACGGC	############################################DF@4BG???:?>C?C):?;?<<C@ADBDA	AS:i:126	XN:i:0	XM:i:5	XO:i:0	XG:i:0	NM:i:5	MD:Z:11T3T6T0C15C33	YS:i:146	YT:Z:CP
HWI-D00306:376:HA62FADXX:1:1103:11294:27764	99	Xist	430	255	73M	=	856	499	TTATTATTTTTTTTTCTAAACTTGCCCATCTGGGCTGTGGATACCTGCTTTTATTCTTTTTTTCTTCTCCTTA	A?B::C?<<>@BE<EFFFDFFEFEFFEAGFIIIII<FFEI;F@F@F@9CEFF;CF;?ADDDCB?>>B@ABA>>	AS:i:146	XN:i:0	XM:i:0	XO:i:0	XG:i:0	NM:i:0	MD:Z:73	YS:i:146	YT:Z:CP
HWI-D00306:376:HA62FADXX:1:1103:11294:27764	147	Xist	856	255	73M	=	430	-499	TGCTCTTAAACTGAGTGGGTGTTCAGGGCGTGGAGAGCCCGCGTCCGCCATTATGGCTTCTGCGTGATACGGC	##############?8B<9@:><?5BB:8?:>5,5'8=>4@;AGJJIJJIJJIEGEHIJJJIIFDGFDFDDDD	AS:i:146	XN:i:0	XM:i:0	XO:i:0	XG:i:0	NM:i:0	MD:Z:73	YS:i:146	YT:Z:CP
HWI-D00306:376:HA62FADXX:1:1103:18472:27912	99	Xist	698	255	2S71M	=	856	233	TTTTTTTTTTTTCACGGCCCAACGGGGCGCTTGGTGGATGGAAATATGGTTTTGTGAGTTATTGCACTACCTG	FFFFFHHHHHJGGDHIGIJGIGAGFHBA66BBDD3<@@@C@CDCC@CDCCCDD8<?@CDDCDDCCAC@ACDCD	AS:i:142	XN:i:0	XM:i:0	XO:i:0	XG:i:0	NM:i:0	MD:Z:71	YS:i:142	YT:Z:CP
HWI-D00306:376:HA62FADXX:1:1103:18472:27912	147	Xist	856	255	73M	=	698	-233	TGCTCTTAACCTGAGTGGGTGTTCAGGGCGTGGAGAGCCCGCGTCCGCCATTATGGCTTCTGCGTGATACGGC	################B?9@:@9A5B<57<:DC?983CE@/;(@IJJHHFJIJGGGHIIIJIJHHHHFDFFDD	AS:i:142	XN:i:0	XM:i:1	XO:i:0	XG:i:0	NM:i:1	MD:Z:9A63	YS:i:142	YT:Z:CP
HWI-D00306:376:HA62FADXX:1:1103:8654:28247	99	Xist	698	255	1S72M	=	856	232	TTTTTTTTTTTCACGGCCCAACGGGGCGCTTGGTGGATGGAAATATGGTTTTGTGAGTTATTGCACTACCTGG	FFFFFHHHHHIGBGBEHIIJHCHFFD8=8BDDD+<@?CCBADC@8@CDCDDB82<:CCDADCDCCDCDDDDDB	AS:i:144	XN:i:0	XM:i:0	XO:i:0	XG:i:0	NM:i:0	MD:Z:72	YS:i:138	YT:Z:CP
HWI-D00306:376:HA62FADXX:1:1103:8654:28247	147	Xist	856	255	73M	=	698	-232	TGTTCTTAAACTGAGTGGGTGTTCAGGGCGTGGAGACCCCGCGTCCGCCATTATGGCTTCTGCGTGATACGGC	###############?B?9::3(8&<?583>>>30,'AB@5;(0EGCGHBHGEGIIIGHGGGGDFDFHDDDDD	AS:i:138	XN:i:0	XM:i:2	XO:i:0	XG:i:0	NM:i:2	MD:Z:2C33G36	YS:i:144	YT:Z:CP
HWI-D00306:376:HA62FADXX:1:1103:20798:28190	99	Xist	654	255	73M	=	856	275	TTCTTTTTCTTTTGCCCATCGGGGCTGTGGATACCTGCTTTAAATTTTTTTTTTCACGGCCCAACGGGGCGCT	FFFDFHHHHHJJIIIIIIJGHIGIIJJGGIHIIIJHIHHJIIIJHIIIJJHFDDDDDBDDDDBDBD@DDBB<B	AS:i:146	XN:i:0	XM:i:0	XO:i:0	XG:i:0	NM:i:0	MD:Z:73	YS:i:146	YT:Z:CP
HWI-D00306:376:HA62FADXX:1:1103:20798:28190	147	Xist	856	255	73M	=	654	-275	TGCTCTTAAACTGAGTGGGTGTTCAGGGCGTGGAGAGCCCGCGTCCGCCATTATGGCTTCTGCGTGATACGGC	494::C@DC@:3<202;8(((>3(8B?0??:>5:5'8AA;540?BHCEEIIJIJJIJIHIGIIGHHHDFFFDD	AS:i:146	XN:i:0	XM:i:0	XO:i:0	XG:i:0	NM:i:0	MD:Z:73	YS:i:146	YT:Z:CP
HWI-D00306:376:HA62FADXX:1:1103:8578:28376	99	Xist	809	255	73M	=	856	120	ATCGTTTGGTGCTGTGTGAGTGAACCTATGGCTTAGAAAAACGACTTTGCTCTTAAACTGAGTGGGTGTTCAG	FFFFFHHHGDHGIIIIHIJJHIJDIJJJJJJJJJJJJJJHIJJJJJJJJJJJJJJJIJIJJJEHHFBFDDEEE	AS:i:146	XN:i:0	XM:i:0	XO:i:0	XG:i:0	NM:i:0	MD:Z:73	YS:i:146	YT:Z:CP
HWI-D00306:376:HA62FADXX:1:1103:8578:28376	147	Xist	856	255	73M	=	809	-120	TGCTCTTAAACTGAGTGGGTGTTCAGGGCGTGGAGAGCCCGCGTCCGCCATTATGGCTTCTGCGTGATACGGC	##@@@A>C:+4(<282D@AC@A92-B?58<:CA><8>AA4;/:<JJJJJJJJJJJIJJJJJJJHHHHDFFFFD	AS:i:146	XN:i:0	XM:i:0	XO:i:0	XG:i:0	NM:i:0	MD:Z:73	YS:i:146	YT:Z:CP
HWI-D00306:376:HA62FADXX:1:1103:20486:28667	99	Xist	646	255	73M	=	856	283	ATTTTTTTTTCTTTTTCTTTTGCCCATCGGGGCTGTGGATACCTGCTTTAAATTTTTTTTTTCACGGCCCAAC	FFFFFHHHHHIJJJJJJJJJJJIJJJJJJJJJJJIDHIAHHHHHFEFEFDECDEEEDDDDDD>>A@B;@B??<	AS:i:146	XN:i:0	XM:i:0	XO:i:0	XG:i:0	NM:i:0	MD:Z:73	YS:i:146	YT:Z:CP
HWI-D00306:376:HA62FADXX:1:1103:20486:28667	147	Xist	856	255	73M	=	646	-283	TGCTCTTAAACTGAGTGGGTGTTCAGGGCGTGGAGAGCCCGCGTCCGCCATTATGGCTTCTGCGTGATACGGC	#########################B<5?C@?:5('>BFEFA6?EJGIJJIIJIJJJIIJJIIHHHHHFFFFF	AS:i:146	XN:i:0	XM:i:0	XO:i:0	XG:i:0	NM:i:0	MD:Z:73	YS:i:146	YT:Z:CP
HWI-D00306:376:HA62FADXX:1:1103:15822:28766	99	Xist	657	21	1S72M	=	856	273	TTTTTTCTTTTGCCCATCGGGGCTGTGGATACCTGCTTTAAATTTTTTTTTTCACGGCCCAACGGGGCGCTTG	FFFFFHHHHHJJJJJJIJJJJJIJJJIIIJJJJJJJJJJJJIIFHHHFDDDB9(3270;B@D<<>DD######	AS:i:144	XS:i:55	XN:i:0	XM:i:0	XO:i:0	XG:i:0	NM:i:0	MD:Z:72	YS:i:146	YT:Z:CP
HWI-D00306:376:HA62FADXX:1:1103:15822:28766	147	Xist	856	21	73M	=	657	-273	TGCTCTTAAACTGAGTGGGTGTTCAGGGCGTGGAGAGCCCGCGTCCGCCATTATGGCTTCTGCGTGATACGGC	################B@?A:>3A7B?7895DC>A68CB;GEEGIIHBICJJJJJIJJJJJJJHGHFFDFFFD	AS:i:146	XN:i:0	XM:i:0	XO:i:0	XG:i:0	NM:i:0	MD:Z:73	YS:i:144	YT:Z:CP
HWI-D00306:376:HA62FADXX:1:1103:15822:28766	355	Xist	451	21	9S30M1I13M20S	=	856	487	TTTTTTCTTTTGCCCATCGGGGCTGTGGATACCTGCTTTAAATTTTTTTTTTCACGGCCCAACGGGGCGCTTG	FFFFFHHHHHJJJJJJIJJJJJIJJJIIIJJJJJJJJJJJJIIFHHHFDDDB9(3270;B@D<<>DD######	AS:i:55	XS:i:55	XN:i:0	XM:i:3	XO:i:1	XG:i:1	NM:i:4	MD:Z:9T20T3C8	YS:i:146	YT:Z:CP
HWI-D00306:376:HA62FADXX:1:1103:15822:28766	403	Xist	856	21	73M	=	451	-487	TGCTCTTAAACTGAGTGGGTGTTCAGGGCGTGGAGAGCCCGCGTCCGCCATTATGGCTTCTGCGTGATACGGC	################B@?A:>3A7B?7895DC>A68CB;GEEGIIHBICJJJJJIJJJJJJJHGHFFDFFFD	AS:i:146	XN:i:0	XM:i:0	XO:i:0	XG:i:0	NM:i:0	MD:Z:73	YS:i:55	YT:Z:CP
HWI-D00306:376:HA62FADXX:1:1103:14071:30285	99	Xist	423	255	73M	=	856	506	TTTTTTCTTATTATTTTTTTTTCTAAACTTGCCCATCTGGGCTGTGGATACCTGCTTTTATTCTTTTTTTCTT	B:==<@:CCFGG@HGIIIIIFIIIFFHIIIIFIIGHIIIIIDE<EA>)?7.)6((6@CC3>CDDEFCCBBCC:	AS:i:146	XN:i:0	XM:i:0	XO:i:0	XG:i:0	NM:i:0	MD:Z:73	YS:i:146	YT:Z:CP
HWI-D00306:376:HA62FADXX:1:1103:14071:30285	147	Xist	856	255	73M	=	423	-506	TGCTCTTAAACTGAGTGGGTGTTCAGGGCGTGGAGAGCCCGCGTCCGCCATTATGGCTTCTGCGTGATACGGC	>9>>:>4@:44(38887833(C<87@D@?C>CCCB@>DHEHBDGJJJJJJJJJJJJJJJIJIJHGHHHFFFFF	AS:i:146	XN:i:0	XM:i:0	XO:i:0	XG:i:0	NM:i:0	MD:Z:73	YS:i:146	YT:Z:CP
HWI-D00306:376:HA62FADXX:1:1103:16956:30518	99	Xist	771	255	48M2D25M	=	856	158	ATATCTATGCCTCTTATTTGCGTGTACTGTTGCTGCTGATCGTTTGGTTGTGTGAGTGAACCTATGGCTTAGA	FFFFFHHHHFJJJJJJJJJJJIIHGHJIIJJJJJJJHIIJJJJJIIJFHIHHIJIJGJIJJJJJIHHHHHFFF	AS:i:135	XN:i:0	XM:i:0	XO:i:1	XG:i:2	NM:i:2	MD:Z:48^GC25	YS:i:146	YT:Z:CP
HWI-D00306:376:HA62FADXX:1:1103:16956:30518	147	Xist	856	255	73M	=	771	-158	TGCTCTTAAACTGAGTGGGTGTTCAGGGCGTGGAGAGCCCGCGTCCGCCATTATGGCTTCTGCGTGATACGGC	:3@:@::AC>:3?<B?@?3>:>38@B?8@CAC@A<8@A6EF@D?GEFIIIHJIGGGIGGEIIIGHHGFDDFFF	AS:i:146	XN:i:0	XM:i:0	XO:i:0	XG:i:0	NM:i:0	MD:Z:73	YS:i:135	YT:Z:CP
HWI-D00306:376:HA62FADXX:1:1103:18839:30926	99	Xist	330	255	73M	=	856	599	TTCTTGCCCATCGGGGCCACGGATACCTGTGTGTCCTCCCCGCCATTCCATGCCCAACGGGGTTTTGGATACT	BBB22A<??D3CC@1EFEED:D?D<DCEEDD///9BBBDDD6AA<CDDD;@######################	AS:i:146	XN:i:0	XM:i:0	XO:i:0	XG:i:0	NM:i:0	MD:Z:73	YS:i:58	YT:Z:CP
HWI-D00306:376:HA62FADXX:1:1103:18839:30926	147	Xist	856	255	73M	=	330	-599	TGATCTTAATGTGAGTGACTGGCCCTGCCGGGGCGGGCTCAGCACCGCCATTAGGGCGTCTGTGTGACACGGC	#########################################################################	AS:i:58	XN:i:0	XM:i:22	XO:i:0	XG:i:0	NM:i:22	MD:Z:2C6A0C6G0G2T0T1A0G1G2T2A1A2C1G0C0G0T9T3T4C4T5	YS:i:146	YT:Z:CP
HWI-D00306:376:HA62FADXX:1:1103:3252:31066	99	Xist	753	255	73M	=	856	176	GTTATTGCACTACCTGGAATATCTATGCCTCTTATTTGCGTGTACTGTTGCTGCTGATCGTTTGGTGCTGTGT	FFFFFGFHHHGIJJJJJIJJIJJGIJGHJJJJJJJJJJJI@GDHHIGFIIJJJJIHDGGGCGGGIDHGHHHEC	AS:i:146	XN:i:0	XM:i:0	XO:i:0	XG:i:0	NM:i:0	MD:Z:73	YS:i:134	YT:Z:CP
HWI-D00306:376:HA62FADXX:1:1103:3252:31066	147	Xist	856	255	73M	=	753	-176	TGCTCTTAAACTGGGTGGGTGTTCAGGGCGTGGAGAGCCCGCGTCCGCCATTATGGCTTCTGTGTGATACGGC	############################################ABHHCEEIGG@>EIIGIIIHHHHHDFFFD	AS:i:134	XN:i:0	XM:i:2	XO:i:0	XG:i:0	NM:i:2	MD:Z:13A48C10	YS:i:146	YT:Z:CP
HWI-D00306:376:HA62FADXX:1:1103:4903:31221	99	Xist	698	255	2S71M	=	856	233	ATTTTTTTTTTTCACGGCCCAACGGGGCGCTTGGTGGATGGAAATATGGTTTTGTGAGTTATTGCACTACCTG	BDFFFHHGGHIIIIGGGGGHIGEHGIHD>=BBBB3<@A@C?8ACDCCC@@ABBB8ACDCACDCCC@CACCCAC	AS:i:142	XN:i:0	XM:i:0	XO:i:0	XG:i:0	NM:i:0	MD:Z:71	YS:i:146	YT:Z:CP
HWI-D00306:376:HA62FADXX:1:1103:4903:31221	147	Xist	856	255	73M	=	698	-233	TGCTCTTAAACTGAGTGGGTGTTCAGGGCGTGGAGAGCCCGCGTCCGCCATTATGGCTTCTGCGTGATACGGC	####@>@>:4CA<2@?B?9(3:3205?5(9(>::9//A:'''0:GGDHAEDHGBDGHGHGHIGHGFGGFFFDD	AS:i:146	XN:i:0	XM:i:0	XO:i:0	XG:i:0	NM:i:0	MD:Z:73	YS:i:142	YT:Z:CP
HWI-D00306:376:HA62FADXX:1:1103:7184:32113	99	Xist	588	255	73M	=	856	341	ACCTGCGTTTAGTCTTTTTTTCCCATGCCCAACGGGGCCTCGGATACCTGCTGTTATTATTTTTTTTTCTTTT	FFFFFGHHHHJJIJIJJJJJJJJJJJJJJJJJJJJJJJJIJHGGFFFFEEEEDDDDEDEFFEEDDDBDCDCDD	AS:i:146	XN:i:0	XM:i:0	XO:i:0	XG:i:0	NM:i:0	MD:Z:73	YS:i:141	YT:Z:CP
HWI-D00306:376:HA62FADXX:1:1103:7184:32113	147	Xist	856	255	73M	=	588	-341	TGCTCTTAAACTGAGTGGGTGTTCAGGGCGTGGAGAGTCCGCGTCCGCCATTATGGCTTCTGCGTGATACGGC	#########################B@8(5(?;;C;8/:4//FDGIGIIIJJJJJIHIHHEDGDHFHFFFFFF	AS:i:141	XN:i:0	XM:i:1	XO:i:0	XG:i:0	NM:i:1	MD:Z:37C35	YS:i:146	YT:Z:CP
HWI-D00306:376:HA62FADXX:1:1103:7499:32091	99	Xist	777	255	73M	=	856	152	ATGCCTCTTATTTGCGTGTACTGTTGCTGCTGATCGTTTGGTGCTGTGTGAGTGAACCTATGGCTTAGAAAAA	DBDDBBFFHBH@B@BFGGIGGIIAEHGIHCHIECG=CDF?D??DFAD;BFGI8CGBHIIIJJEEGEHCEHECE	AS:i:146	XN:i:0	XM:i:0	XO:i:0	XG:i:0	NM:i:0	MD:Z:73	YS:i:134	YT:Z:CP
HWI-D00306:376:HA62FADXX:1:1103:7499:32091	147	Xist	856	255	73M	=	777	-152	TGCTTTTAAACTGAGTGGTTGTTCAGGGCGTGGAGAGCACGCGTCCGCCATTATGGCTTCTGCGTGATACGGC	#######################################@@50(@@@CB>F>GEFC3>ACE?A:A:??A:B=+	AS:i:134	XN:i:0	XM:i:3	XO:i:0	XG:i:0	NM:i:3	MD:Z:4C13G19C34	YS:i:146	YT:Z:CP
HWI-D00306:376:HA62FADXX:1:1103:3311:32289	99	Xist	834	255	1S72M	=	856	96	ACTATGGCTTAGAAAAACGACTTTGCTCTTAAACTGAGTGGGTGTTCAGGGCGTGGAGAGCCCGCGTCCGCCA	FFFFDHHHHHJJJJJJJJIJJJJJJJJJJJIJJJJJJJHHIJFFHIJJJHIJJAEHFFFFDEDDDDDDDDDDD	AS:i:144	XN:i:0	XM:i:0	XO:i:0	XG:i:0	NM:i:0	MD:Z:72	YS:i:146	YT:Z:CP
HWI-D00306:376:HA62FADXX:1:1103:3311:32289	147	Xist	856	255	73M	=	834	-96	TGCTCTTAAACTGAGTGGGTGTTCAGGGCGTGGAGAGCCCGCGTCCGCCATTATGGCTTCTGCGTGATACGGC	:9>>:C>>:4:39+8(B??A>A<85<@8??AC>:5''A>8;<D:IJJGIIJIJJJIIJIIJGIGHHBHDDDFD	AS:i:146	XN:i:0	XM:i:0	XO:i:0	XG:i:0	NM:i:0	MD:Z:73	YS:i:144	YT:Z:CP
HWI-D00306:376:HA62FADXX:1:1103:10933:32305	99	Xist	648	255	50M1I22M	=	856	281	TTTTTTTTCTTTTTCTTTTGCCCATCGGGGCTGTGGATACCTGCTTTAAATTTTTTTTTTTCACGGCCCAACG	FFFFFHHGHHIIIGGIJJJJJJIIGHHIJJIGHCEGDHHHHHFFFFFFBCEEEEEDDDDDDDDDD;>B@??@B	AS:i:136	XN:i:0	XM:i:0	XO:i:1	XG:i:1	NM:i:1	MD:Z:72	YS:i:130	YT:Z:CP
HWI-D00306:376:HA62FADXX:1:1103:10933:32305	147	Xist	856	255	73M	=	648	-281	TGCTCTTAAACTGGGTGGGTGTTCAGGGCTGGGAGAGCCCGTGTCCGCCATTATGGCTTCTGCGTGATACGGC	#################################EA=B@;5('@<GIGEDFDEGHFB;HEC@>C?FHHF@DDA1	AS:i:130	XN:i:0	XM:i:4	XO:i:0	XG:i:0	NM:i:4	MD:Z:13A15G0T10C31	YS:i:136	YT:Z:CP
HWI-D00306:376:HA62FADXX:1:1103:11103:32494	99	Xist	407	21	1S72M	=	856	523	TTGCCTTTTCATTCTTTTTTTTTCTTATTATTTTTTTTTCTAAACTTGCCCATCTGGGCTGTGGATACCTGCT	DB@;:AADDAEEGEHIIGIIIGGHIIGGGHHIIIIIIHEEEEEECCC9;;5(;,>(-(,9'9:93>@CCCCBA	AS:i:144	XS:i:52	XN:i:0	XM:i:0	XO:i:0	XG:i:0	NM:i:0	MD:Z:72	YS:i:146	YT:Z:CP
HWI-D00306:376:HA62FADXX:1:1103:11103:32494	147	Xist	856	21	73M	=	407	-523	TGCTCTTAAACTGAGTGGGTGTTCAGGGCGTGGAGAGCCCGCGTCCGCCATTATGGCTTCTGCGTGATACGGC	#####################C?25B@5593>5:988B=/@;BDIIJJJJJJJJJIHJJJJJHHHHHFFFFFF	AS:i:146	XN:i:0	XM:i:0	XO:i:0	XG:i:0	NM:i:0	MD:Z:73	YS:i:144	YT:Z:CP
HWI-D00306:376:HA62FADXX:1:1103:11103:32494	355	Xist	641	21	24S16M1D5M2D28M	=	856	312	TTGCCTTTTCATTCTTTTTTTTTCTTATTATTTTTTTTTCTAAACTTGCCCATCTGGGCTGTGGATACCTGCT	DB@;:AADDAEEGEHIIGIIIGGHIIGGGHHIIIIIIHEEEEEECCC9;;5(;,>(-(,9'9:93>@CCCCBA	AS:i:52	XS:i:52	XN:i:0	XM:i:4	XO:i:2	XG:i:3	NM:i:7	MD:Z:16^T1T0T0T1^TT9G18	YS:i:146	YT:Z:CP
HWI-D00306:376:HA62FADXX:1:1103:11103:32494	403	Xist	856	21	73M	=	641	-312	TGCTCTTAAACTGAGTGGGTGTTCAGGGCGTGGAGAGCCCGCGTCCGCCATTATGGCTTCTGCGTGATACGGC	#####################C?25B@5593>5:988B=/@;BDIIJJJJJJJJJIHJJJJJHHHHHFFFFFF	AS:i:146	XN:i:0	XM:i:0	XO:i:0	XG:i:0	NM:i:0	MD:Z:73	YS:i:52	YT:Z:CP
HWI-D00306:376:HA62FADXX:1:1103:8471:32738	99	Xist	763	255	73M	=	856	166	TACCTGGAATATCTATGCCTCTTATTTGCGTGTACTGTTGCTGCTGATCGTTTGGTGCTGTGTGAGTGAACCT	FFFFFHHFHHJIJJJJJJJJJIIJJJJJJJGGGIIJJJJJJJJJJJJJJJJJJJJIJJJJIIHIJJEHHHHHH	AS:i:146	XN:i:0	XM:i:0	XO:i:0	XG:i:0	NM:i:0	MD:Z:73	YS:i:129	YT:Z:CP
HWI-D00306:376:HA62FADXX:1:1103:8471:32738	147	Xist	856	255	73M	=	763	-166	TGCTTTTAAACTGGGTGGGTGTTAGGGGCGTGGAGAGCCCGCGTCCGCCATTATGGCTTCTGCGTGATACGGC	###############?B<:3(922&DB7(9(A@:9'?>8;847@IIIIIJIJIJJIIGGIJIHGHHHHFFFFF	AS:i:129	XN:i:0	XM:i:4	XO:i:0	XG:i:0	NM:i:4	MD:Z:4C8A9C0A48	YS:i:146	YT:Z:CP
HWI-D00306:376:HA62FADXX:1:1103:3244:33283	99	Xist	754	255	73M	=	856	175	TTATTGCATTACCTGGAATATCTATGCCTCTTATTTGCGTGTACTGTTGCTGCTGATCGTTTGGTGCTGTGTG	FFFFFHHHHHJJJJIJIJJJIJJJJGJJJJJJJJJJJJJHIHIJJJJJIIJJIJJJJIJGGIJJEGIJJIHHH	AS:i:139	XN:i:0	XM:i:1	XO:i:0	XG:i:0	NM:i:1	MD:Z:8C64	YS:i:146	YT:Z:CP
HWI-D00306:376:HA62FADXX:1:1103:3244:33283	147	Xist	856	255	73M	=	754	-175	TGCTCTTAAACTGAGTGGGTGTTCAGGGCGTGGAGAGCCCGCGTCCGCCATTATGGCTTCTGCGTGATACGGC	:?CC>>:>4+(3928(D?9:3:3+&@80,<,?A>B??=5-58<AJIIGGDGIIJJJIIJIJIJHFHHHDFFFF	AS:i:146	XN:i:0	XM:i:0	XO:i:0	XG:i:0	NM:i:0	MD:Z:73	YS:i:139	YT:Z:CP
HWI-D00306:376:HA62FADXX:1:1103:1549:33992	99	Xist	774	255	73M	=	856	155	TCTATGCCTCTTATTTGCGTGTACTGTTGCTGCTGATCGTTTGGTGCTGTGTGAGTGAACCTATGGCTTAGAA	FFFFFHHHHHJJJJJJJJJJIIIJJJJJJJJJJJJIJJJJJJJJIJJJJJJJIJJHJGGIJJJJJJHHHHHFF	AS:i:146	XN:i:0	XM:i:0	XO:i:0	XG:i:0	NM:i:0	MD:Z:73	YS:i:146	YT:Z:CP
HWI-D00306:376:HA62FADXX:1:1103:1549:33992	147	Xist	856	255	73M	=	774	-155	TGCTCTTAAACTGAGTGGGTGTTCAGGGCGTGGAGAGCCCGCGTCCGCCATTATGGCTTCTGCGTGATACGGC	A<>4(>3>>::3A<88B<3A@C<85BB<@CCA>:A;?BE;;;@@JJHGJJJJJJJJJJJIJJJGGHHHDFFFF	AS:i:146	XN:i:0	XM:i:0	XO:i:0	XG:i:0	NM:i:0	MD:Z:73	YS:i:146	YT:Z:CP
HWI-D00306:376:HA62FADXX:1:1103:5079:34116	99	Xist	787	255	73M	=	856	142	TTTGCGTGTACTGTTGCTGCTGATCGTTTGGTGCTGTGTGAGTGAACCTATGGCTTAGAAAAACGACTTTGCT	FFFFFHHHHHJJJIJJJJJJJJJJJJJJJJJFHGJHGIIJJJGHJJJJJJJIJJJJJJJJJJJHHHFFDEEEE	AS:i:146	XN:i:0	XM:i:0	XO:i:0	XG:i:0	NM:i:0	MD:Z:73	YS:i:142	YT:Z:CP
HWI-D00306:376:HA62FADXX:1:1103:5079:34116	147	Xist	856	255	73M	=	787	-142	TGCTCTTAAACTGAGTGGGTGTTCAGGGCGGGGAGAGCCCGCGTCCGCCATTATGGCTTCTGCGTGATACGGC	###############################C:3A;BBAGHAGDJJJIJJIJJJJIIIJJJJIFGHHHDFFFD	AS:i:142	XN:i:0	XM:i:1	XO:i:0	XG:i:0	NM:i:1	MD:Z:30T42	YS:i:146	YT:Z:CP
HWI-D00306:376:HA62FADXX:1:1103:10278:34052	99	Xist	784	255	73M	=	856	145	TTATTTGCGTGTACTGTTGCTGCTGATCGTTTGGTGCTGTGTGAGTGAACCTATGGCTTAGAAAAACGACTTT	FFFFFHHHHHJIJJJJIJJJJJJJJJJJJHJJJJGHIJJHIIJJJGHIJJJJJJJJJJJJJJJJJHHHFFDDE	AS:i:146	XN:i:0	XM:i:0	XO:i:0	XG:i:0	NM:i:0	MD:Z:73	YS:i:146	YT:Z:CP
HWI-D00306:376:HA62FADXX:1:1103:10278:34052	147	Xist	856	255	73M	=	784	-145	TGCTCTTAAACTGAGTGGGTGTTCAGGGCGTGGAGAGCCCGCGTCCGCCATTATGGCTTCTGCGTGATACGGC	:9:>4@>C@:((9(88@?<@@C?<5DB@<<:C@:<8>CB@EBGFJJJJJJJIJJJJJIJIJJJHHHHHDFFFF	AS:i:146	XN:i:0	XM:i:0	XO:i:0	XG:i:0	NM:i:0	MD:Z:73	YS:i:146	YT:Z:CP
HWI-D00306:376:HA62FADXX:1:1103:15470:34290	99	Xist	693	255	73M	=	856	236	TTAAATTTTTTTTTTCACGGCCCAACGGGGCGCTTGGTGGATGGAAATATGGTTTTGTGAGTTATTGCACTAC	FFFFFHHHHHJJJJJJJJJJJJJJJIJJJJHDDDDDD>@DDDDDDDDDDEEDCDDDDDDDDDDDEDDDDDDDD	AS:i:146	XN:i:0	XM:i:0	XO:i:0	XG:i:0	NM:i:0	MD:Z:73	YS:i:140	YT:Z:CP
HWI-D00306:376:HA62FADXX:1:1103:15470:34290	147	Xist	856	255	73M	=	693	-236	TGCTCTTAAAGTGAGTGGGTGTTCAGGGCGTGGAGAGCCCGCGTCCGCCATTATGGCTTCTGCGTGATACGGC	><>>4:4A:(9C<2?8DBCA>@<85DB@<?>A>>@B@CB;@GGGJJJICJJJJJJJJJJJJJJHHHHHFFFFF	AS:i:140	XN:i:0	XM:i:1	XO:i:0	XG:i:0	NM:i:1	MD:Z:10C62	YS:i:146	YT:Z:CP
HWI-D00306:376:HA62FADXX:1:1103:5988:34735	99	Xist	844	255	73M	=	856	85	GAAAAACGACTTTGCTCTTAAACTGAGTGGGTGTTCAGGGCGTGGAGAGCCCGCGTCTGCCATTATGGCTTCT	FFFFFHHHHHJJJJJJJJJJJJJJJJJFHIJIHIJJJJJJJJIJJJJJIJHHFFDDDDDDDDDDDEDDDDDCA	AS:i:139	XN:i:0	XM:i:1	XO:i:0	XG:i:0	NM:i:1	MD:Z:57C15	YS:i:138	YT:Z:CP
HWI-D00306:376:HA62FADXX:1:1103:5988:34735	147	Xist	856	255	73M	=	844	-85	TGCTCTTAAACTGAGTGGGTGTTCAGGGCGTGGAGAGCCCGCGTCTGCCATTATGGCTTCTGCGTGATACGGC	DDCACDEDC>CCC?BDDDCDCCC?DDDDDECEDFDBFGGAGJJIJJJJJJJJJJJJJJIIJJJHHHHHFFFFF	AS:i:138	XN:i:0	XM:i:1	XO:i:0	XG:i:0	NM:i:1	MD:Z:45C27	YS:i:139	YT:Z:CP
HWI-D00306:376:HA62FADXX:1:1103:15398:35252	99	Xist	807	255	73M	=	856	122	TGATCGTTTGGTGCTGTGTGAGTGAACCTATGGCTTAGAAAAACGACTTTGCTCTTAAACTGAGTGGGTGTTC	BDDDDHDFFHIC=FG@AAACHI@BHBHIEHIE>H?BBGDBDFHIGFHGHIIEGIIGICHGIIHHHFBE89ACC	AS:i:146	XN:i:0	XM:i:0	XO:i:0	XG:i:0	NM:i:0	MD:Z:73	YS:i:146	YT:Z:CP
HWI-D00306:376:HA62FADXX:1:1103:15398:35252	147	Xist	856	255	73M	=	807	-122	TGCTCTTAAACTGAGTGGGTGTTCAGGGCGTGGAGAGCCCGCGTCCGCCATTATGGCTTCTGCGTGATACGGC	@<CA@>>@:(((+2+?@<?>3@92-:2)(5(::3?6;<888A:BGFDD?F?<EGIGIIIGG@BDHFD??DDBD	AS:i:146	XN:i:0	XM:i:0	XO:i:0	XG:i:0	NM:i:0	MD:Z:73	YS:i:146	YT:Z:CP
HWI-D00306:376:HA62FADXX:1:1103:8703:35670	99	Xist	755	255	73M	=	856	174	TATTGCACTACCTGGAATATCTATGCCTCTTATTTGCGTGTACTGTTGCTGCTGATCGTTTGGTGCTGTGTGA	FFFFFHHHHHJJJJJIJJJJJJJIJJJJIIJJJJJJJJIJGGIJJIIJJJJJJJJJJJJJJJIGHIIIAEHHF	AS:i:146	XN:i:0	XM:i:0	XO:i:0	XG:i:0	NM:i:0	MD:Z:73	YS:i:146	YT:Z:CP
HWI-D00306:376:HA62FADXX:1:1103:8703:35670	147	Xist	856	255	73M	=	755	-174	TGCTCTTAAACTGAGTGGGTGTTCAGGGCGTGGAGAGCCCGCGTCCGCCATTATGGCTTCTGCGTGATACGGC	##@>:>:A>4399(22<8(:3@305B?559:C@:9'6A=;;46@JJIJJJJIJJJJIJJJIJJHGHHHDFFFF	AS:i:146	XN:i:0	XM:i:0	XO:i:0	XG:i:0	NM:i:0	MD:Z:73	YS:i:146	YT:Z:CP
HWI-D00306:376:HA62FADXX:1:1103:5028:35838	99	Xist	749	255	73M	=	856	180	GTGAGTTATTGCACTACCTGGAATATCTATGCCTCTTATTTGCGTGTACTGTTGCTGCTGATCGTTTGGTGCT	DDDD=C>BFDHEAF<FC@CFBHEH@HHECC>ECHGGIGIIIEED:@8?FECGEECHGHIGDGEF7@DEA?5=C	AS:i:146	XN:i:0	XM:i:0	XO:i:0	XG:i:0	NM:i:0	MD:Z:73	YS:i:122	YT:Z:CP
HWI-D00306:376:HA62FADXX:1:1103:5028:35838	147	Xist	856	255	73M	=	749	-180	TGCTCTTAAGCTGAGTGGCTGTTCCGGGCGTGGAGAGCCCGCGTCCGGCATTATGGTTTCTGCGTGATACGAC	#########################################################################	AS:i:122	XN:i:0	XM:i:6	XO:i:0	XG:i:0	NM:i:6	MD:Z:9A8G5A22C8C14G1	YS:i:146	YT:Z:CP
HWI-D00306:376:HA62FADXX:1:1103:12433:35901	99	Xist	773	255	73M	=	856	156	ATCTATGCCTCTTATTTGCGTGTACTGTTGCTGCTGATCGTTTGGTGCTGTGTGAGTGAACCTATGGCTTAGA	FFFFFHHHGHJJJIJJJIJJHIGGIIIIIJJIJJIJJJIIIJIIJIIJJJJIHEHIDHIJIJJJJIJHHHHHF	AS:i:146	XN:i:0	XM:i:0	XO:i:0	XG:i:0	NM:i:0	MD:Z:73	YS:i:146	YT:Z:CP
HWI-D00306:376:HA62FADXX:1:1103:12433:35901	147	Xist	856	255	73M	=	773	-156	TGCTCTTAAACTGAGTGGGTGTTCAGGGCGTGGAGAGCCCGCGTCCGCCATTATGGCTTCTGCGTGATACGGC	#####################@38-B?-893?>:58;<=@@'70IDIGHEGIGIJGGHJJIFGGGGHHDFFFF	AS:i:146	XN:i:0	XM:i:0	XO:i:0	XG:i:0	NM:i:0	MD:Z:73	YS:i:146	YT:Z:CP
HWI-D00306:376:HA62FADXX:1:1103:2951:36612	99	Xist	646	255	73M	=	856	283	ATTTTTTTTTCTTTTTCTTTTGCCCATCGGGGCTGTGGATACCTGCTTTAAATTTTTTTTTTCACGGCCCAAC	FFFFFHHHHHJJJJJJJJJJJJJJJJJJJIIJJJJHJJHHHHHHFFCFFEDEEEEEDDDDDDDDDDDDDDDDD	AS:i:146	XN:i:0	XM:i:0	XO:i:0	XG:i:0	NM:i:0	MD:Z:73	YS:i:146	YT:Z:CP
HWI-D00306:376:HA62FADXX:1:1103:2951:36612	147	Xist	856	255	73M	=	646	-283	TGCTCTTAAACTGAGTGGGTGTTCAGGGCGTGGAGAGCCCGCGTCCGCCATTATGGCTTCTGCGTGATACGGC	###############################C:55/8A<;;'@:IIJJJJJJIJJJIJJIJJIHHGFHDFFFF	AS:i:146	XN:i:0	XM:i:0	XO:i:0	XG:i:0	NM:i:0	MD:Z:73	YS:i:146	YT:Z:CP
HWI-D00306:376:HA62FADXX:1:1103:13405:37147	99	Xist	842	255	73M	=	856	87	TAGAAAAACGACTTTGCTCTTAAACTGAGTGGGTGTTCAGGGCGTGGAGAGCCCGCGTCCGCCATTATGGCTT	FFFFFHHHHGJJIJJJJJJIJIJHJJJJJHDGIBHIJJIGGGHHFGEHJJHHHHFFDDDDDDDDDDDEDDDDD	AS:i:146	XN:i:0	XM:i:0	XO:i:0	XG:i:0	NM:i:0	MD:Z:73	YS:i:146	YT:Z:CP
HWI-D00306:376:HA62FADXX:1:1103:13405:37147	147	Xist	856	255	73M	=	842	-87	TGCTCTTAAACTGAGTGGGTGTTCAGGGCGTGGAGAGCCCGCGTCCGCCATTATGGCTTCTGCGTGATACGGC	:<CA@@:A@4399280B?3:3@3(5B<859(A>C<8BA:5'40<JJIIIIJIIIJJJJJIJIIHHHHHAFFFF	AS:i:146	XN:i:0	XM:i:0	XO:i:0	XG:i:0	NM:i:0	MD:Z:73	YS:i:146	YT:Z:CP
HWI-D00306:376:HA62FADXX:1:1103:13526:38815	99	Xist	757	255	73M	=	856	172	TTGCACTACCTGGAATATCTATGCCTCTTATTTGCGTGTACTGTTGCTGCTGATCGTTTGGTGCTGTGTGAGT	FFFFFHHHHHJJJJJJJJJJJJJJJJJJJJJJJJJJIJHIJJJJJJJJJJJJJJIJJJJJJHIIJJIHHHHHE	AS:i:146	XN:i:0	XM:i:0	XO:i:0	XG:i:0	NM:i:0	MD:Z:73	YS:i:146	YT:Z:CP
HWI-D00306:376:HA62FADXX:1:1103:13526:38815	147	Xist	856	255	73M	=	757	-172	TGCTCTTAAACTGAGTGGGTGTTCAGGGCGTGGAGAGCCCGCGTCCGCCATTATGGCTTCTGCGTGATACGGC	>9::3C>A:+(3?2<?DBCDCC<25BB75<3CA>A?@CE;FAEHJJJJJJJIFJJJJJJIIGIHHHHHDFFFD	AS:i:146	XN:i:0	XM:i:0	XO:i:0	XG:i:0	NM:i:0	MD:Z:73	YS:i:146	YT:Z:CP
HWI-D00306:376:HA62FADXX:1:1103:19806:39958	99	Xist	828	255	73M	=	856	101	GTGAACCTATGGCTTAGAAAAACGACTTTGCTCTTAAACTGAGTGGGTGTTCAGGGCGTGGAGAGCCCGCGTC	FFDDDHFHFDHGEBHFGIJIJFEFGGHHGIGHIHIJICHGGIIGGHG;AFHGEDHIGEFDC=AEB?ADDDDDB	AS:i:146	XN:i:0	XM:i:0	XO:i:0	XG:i:0	NM:i:0	MD:Z:73	YS:i:142	YT:Z:CP
HWI-D00306:376:HA62FADXX:1:1103:19806:39958	147	Xist	856	255	73M	=	828	-101	TGCTCTTAAACTGAGTGGGTGTTCAGGGCGTGGAGACCCCGCGTCCGCCATTATGGCTTCTGCGTGATACGGC	#########################################@?@@:9C9?BFF?B;;@GDAGHDFDDFA@A;D	AS:i:142	XN:i:0	XM:i:1	XO:i:0	XG:i:0	NM:i:1	MD:Z:36G36	YS:i:146	YT:Z:CP
HWI-D00306:376:HA62FADXX:1:1103:13664:40394	99	Xist	822	255	73M	=	856	107	GTGTGAGTGAACCTATGGCTTAGAAAAACGACTTTGCTCTTAAACTGAGTGGGTGTTCAGGGCGTGGAGAGCC	FBDDDHHFHGJJJJJJJJJJJJJJJJJJJJJJJJJIJJJJJJIJJJJJJGIIIAEIIJHHHHFFDDDDDDDDD	AS:i:146	XN:i:0	XM:i:0	XO:i:0	XG:i:0	NM:i:0	MD:Z:73	YS:i:146	YT:Z:CP
HWI-D00306:376:HA62FADXX:1:1103:13664:40394	147	Xist	856	255	73M	=	822	-107	TGCTCTTAAACTGAGTGGGTGTTCAGGGCGTGGAGAGCCCGCGTCCGCCATTATGGCTTCTGCGTGATACGGC	434:@C>DC>333(8(B?9:::3+5D@71?:C>:988B<;8@DAJJIJJJJJJJJJJIJIJIIHHHHHFFFFF	AS:i:146	XN:i:0	XM:i:0	XO:i:0	XG:i:0	NM:i:0	MD:Z:73	YS:i:146	YT:Z:CP
HWI-D00306:376:HA62FADXX:1:1103:18542:41157	99	Xist	823	255	73M	=	856	106	TGTGAGTGAACCTATGGCTTAGAAAAACGACTTTGCTCTTAAACTGAGTGGGTGTTCAGGGCGTGGAGAGCCC	FFFFFFFDFHIJJJJIIIJIJIIIIHGIJIEIIJJJIIJJJIGGHIHG@FGIHGIJJIGGIHFFDDCDD@DDD	AS:i:146	XN:i:0	XM:i:0	XO:i:0	XG:i:0	NM:i:0	MD:Z:73	YS:i:138	YT:Z:CP
HWI-D00306:376:HA62FADXX:1:1103:18542:41157	147	Xist	856	255	73M	=	823	-106	TGCTCTTAAACGGAGTGGGTGTTAAGGGCGTGGAGAGCCCGCGTCCGCCATTATGGCTTCTGCGTGATACGGC	#############################A:>:59;?AB@54F?GED?9HIGIIIEFHGHIIGGHHFHDFFFF	AS:i:138	XN:i:0	XM:i:2	XO:i:0	XG:i:0	NM:i:2	MD:Z:11T11C49	YS:i:146	YT:Z:CP
HWI-D00306:376:HA62FADXX:1:1103:20793:41394	99	Xist	698	255	2S71M	=	856	233	ATTTTTTTTTTTCACGGCCCAACGGGGCGCTTGGTGGATGGAAATATGGTTTTGTGAGTTATTGCACTACCTG	FFFFFHHHHHJJIEGIIIGIJIFHIJHBB@DBBD>BD<CCDCCDDDCDD>ADD8<ACCDEDEDDDDDDDCDCC	AS:i:142	XN:i:0	XM:i:0	XO:i:0	XG:i:0	NM:i:0	MD:Z:71	YS:i:142	YT:Z:CP
HWI-D00306:376:HA62FADXX:1:1103:20793:41394	147	Xist	856	255	73M	=	698	-233	TGCTCTTAACCTGAGTGGGTGTTCAGGGCGTGGAGAGCCCGCGTCCGCCATTATGGCTTCTGCGTGATACGGC	#################################?9/9AB@4<DEIIEHEHHGIIEAGIIIIIIHFHHFDFFBB	AS:i:142	XN:i:0	XM:i:1	XO:i:0	XG:i:0	NM:i:1	MD:Z:9A63	YS:i:142	YT:Z:CP
HWI-D00306:376:HA62FADXX:1:1103:14323:41556	99	Xist	842	255	73M	=	856	87	TAGAAAAACGACTTTGCTCTTAAACTGAGTGGGTGTTCAGGGCGTGGAGAGCCCGCGTCCGCCATTATGGCTT	FFFFFHHHHHFIJJJHIJJJJJJJJJJJJJHJJGGIJJGIJJJJHHIHIIHHHHFFDDDDDDDDDDDEDDDDD	AS:i:146	XN:i:0	XM:i:0	XO:i:0	XG:i:0	NM:i:0	MD:Z:73	YS:i:146	YT:Z:CP
HWI-D00306:376:HA62FADXX:1:1103:14323:41556	147	Xist	856	255	73M	=	842	-87	TGCTCTTAAACTGAGTGGGTGTTCAGGGCGTGGAGAGCCCGCGTCCGCCATTATGGCTTCTGCGTGATACGGC	####DCCDC>>3<2B?D@?>3:+259?51<>A@5,'/A88;47@IIIIIHFIIIIIIIIIIFAFHFHHDDFD?	AS:i:146	XN:i:0	XM:i:0	XO:i:0	XG:i:0	NM:i:0	MD:Z:73	YS:i:146	YT:Z:CP
HWI-D00306:376:HA62FADXX:1:1103:8790:43343	99	Xist	785	255	73M	=	856	144	TATTTGCGTGTACTGTTGCTGCTGATCGTTTGGTGCTGTGTGAGAGAACCTATGGCTTAGAAAAACGACTTTG	ADDDDA>D8@)<CCC3?<AAAA9A4+1?GFFFB):DGCGEEIEF*96?DBBB<FFD;=@EFII@(-588<@AA	AS:i:142	XN:i:0	XM:i:1	XO:i:0	XG:i:0	NM:i:1	MD:Z:44T28	YS:i:138	YT:Z:CP
HWI-D00306:376:HA62FADXX:1:1103:8790:43343	147	Xist	856	255	73M	=	785	-144	TGCTCTTAAACTGAGTGGGTGTTAAGGGCGTGGAGAGCCCGCGCCCGCCATTATGGCTTCTGCGTGATACGGC	:9:A@@CA>@:+3(0?7<3:3:((@@BB?<88+((1B?9',,''8GD@B@IIIIIGFE?:ABABABFC08BBD	AS:i:138	XN:i:0	XM:i:2	XO:i:0	XG:i:0	NM:i:2	MD:Z:23C19T29	YS:i:142	YT:Z:CP
HWI-D00306:376:HA62FADXX:1:1103:13215:43412	99	Xist	672	255	73M	=	856	257	TCGGGGCTGTGGATACCTGCTTTAAATTTTTTTTTTCACGGCCCAACGGGGCGCTTGGTGGATGGAAATATGG	FFFFFHHHHHIJJJJJJJJJJJJJJJJJJJJJJJJHGHHFFDDDDDBDDDDDDDDDDD:?BBDDDDDDDDEED	AS:i:146	XN:i:0	XM:i:0	XO:i:0	XG:i:0	NM:i:0	MD:Z:73	YS:i:141	YT:Z:CP
HWI-D00306:376:HA62FADXX:1:1103:13215:43412	147	Xist	856	255	73M	=	672	-257	TGCTCTTAAACTGAGTGGGTGTTCAGGGCGTGGTGAGCCCGCGTCCGCCATTATGGCTTCTGCGTGATACGGC	><:@>A>C>4439(8(B<<>@@98<B?5(?:?:3?38A:'B>IGJJIIIJJIJIJIJIIBJIHHHHGHFFEFD	AS:i:141	XN:i:0	XM:i:1	XO:i:0	XG:i:0	NM:i:1	MD:Z:33A39	YS:i:146	YT:Z:CP
HWI-D00306:376:HA62FADXX:1:1103:5333:43717	99	Xist	784	255	73M	=	856	145	TTATTTGCGTGTACTGTTGCTGCTGATCGTTTGGTGCTGTGTGAGTGAACCTATGGCTTAGAAAAACGACTTT	FFFFFHHHHHIHIJJJJJJJJJJJJJJJJIJJIJHIJJIJIHIJJFHIJJJJJJJJJJJJJJJJIHHHFFDDE	AS:i:146	XN:i:0	XM:i:0	XO:i:0	XG:i:0	NM:i:0	MD:Z:73	YS:i:146	YT:Z:CP
HWI-D00306:376:HA62FADXX:1:1103:5333:43717	147	Xist	856	255	73M	=	784	-145	TGCTCTTAAACTGAGTGGGTGTTCAGGGCGTGGAGAGCCCGCGTCCGCCATTATGGCTTCTGCGTGATACGGC	3A@:>CCCB:@??<?<B@<ACC?<5DB58<:C>598>CE;8;:?EGIIIHJJJJJJJJJJJIHHHHGHDFFFF	AS:i:146	XN:i:0	XM:i:0	XO:i:0	XG:i:0	NM:i:0	MD:Z:73	YS:i:146	YT:Z:CP
HWI-D00306:376:HA62FADXX:1:1103:6776:43614	99	Xist	740	255	73M	=	856	189	TATGGTTTTGTGAGTTATTGCACTACCTGGAATATCTATGCCTCTTATTTGCGTGTACTGTTGCTGCTGATCG	FFFFFDHHHHGIIJGHIJJJIJJJJJJJJJJJJJJJJIJJJJJJIIJIJJJJIHIGJJJJJIIJIJJJJHIHH	AS:i:146	XN:i:0	XM:i:0	XO:i:0	XG:i:0	NM:i:0	MD:Z:73	YS:i:146	YT:Z:CP
HWI-D00306:376:HA62FADXX:1:1103:6776:43614	147	Xist	856	255	73M	=	740	-189	TGCTCTTAAACTGAGTGGGTGTTCAGGGCGTGGAGAGCCCGCGTCCGCCATTATGGCTTCTGCGTGATACGGC	DDC@>CCC@4@>C88<@<3>3>905B?5(5(A@:A;;<:'/6GBJIIGIJJJHJJJJIJJJJJHHHHFDFFFF	AS:i:146	XN:i:0	XM:i:0	XO:i:0	XG:i:0	NM:i:0	MD:Z:73	YS:i:146	YT:Z:CP
HWI-D00306:376:HA62FADXX:1:1103:13581:44784	99	Xist	619	21	73M	=	856	310	ACGGGGCCTTGGATACCTGCTGTTATTATTTTTTTTTCTTTTTCTTTTGCCCATCGGGGCTGTGGATACCTGC	FFFFFGHHHHJJJIIJJJEIJGFHHJJJJIJJJJJJJGHJJHHGHHHFFFFFEEEDDDDDDDDDDDDEDDCCA	AS:i:139	XS:i:53	XN:i:0	XM:i:1	XO:i:0	XG:i:0	NM:i:1	MD:Z:9C63	YS:i:146	YT:Z:CP
HWI-D00306:376:HA62FADXX:1:1103:13581:44784	147	Xist	856	21	73M	=	619	-310	TGCTCTTAAACTGAGTGGGTGTTCAGGGCGTGGAGAGCCCGCGTCCGCCATTATGGCTTCTGCGTGATACGGC	#########################@?91C>>5(93/>5'@;(AGHEBIJIIJJIIIGJIJJIFHHHGFFFDF	AS:i:146	XN:i:0	XM:i:0	XO:i:0	XG:i:0	NM:i:0	MD:Z:73	YS:i:139	YT:Z:CP
HWI-D00306:376:HA62FADXX:1:1103:13581:44784	355	Xist	467	21	9S17M2I10M1I34M	=	856	471	ACGGGGCCTTGGATACCTGCTGTTATTATTTTTTTTTCTTTTTCTTTTGCCCATCGGGGCTGTGGATACCTGC	FFFFFGHHHHJJJIIJJJEIJGFHHJJJJIJJJJJJJGHJJHHGHHHFFFFFEEEDDDDDDDDDDDDEDDCCA	AS:i:53	XS:i:53	XN:i:0	XM:i:7	XO:i:2	XG:i:3	NM:i:10	MD:Z:12T5C10C2C2A12C0A11	YS:i:146	YT:Z:CP
HWI-D00306:376:HA62FADXX:1:1103:13581:44784	403	Xist	856	21	73M	=	467	-471	TGCTCTTAAACTGAGTGGGTGTTCAGGGCGTGGAGAGCCCGCGTCCGCCATTATGGCTTCTGCGTGATACGGC	#########################@?91C>>5(93/>5'@;(AGHEBIJIIJJIIIGJIJJIFHHHGFFFDF	AS:i:146	XN:i:0	XM:i:0	XO:i:0	XG:i:0	NM:i:0	MD:Z:73	YS:i:53	YT:Z:CP
HWI-D00306:376:HA62FADXX:1:1103:13581:44784	355	Xist	430	21	22S16M1I5M2I27M	=	856	521	ACGGGGCCTTGGATACCTGCTGTTATTATTTTTTTTTCTTTTTCTTTTGCCCATCGGGGCTGTGGATACCTGC	FFFFFGHHHHJJJIIJJJEIJGFHHJJJJIJJJJJJJGHJJHHGHHHFFFFFEEEDDDDDDDDDDDDEDDCCA	AS:i:48	XS:i:53	XN:i:0	XM:i:4	XO:i:2	XG:i:3	NM:i:7	MD:Z:17A0A0A10T17	YS:i:146	YT:Z:CP
HWI-D00306:376:HA62FADXX:1:1103:13581:44784	403	Xist	856	21	73M	=	430	-521	TGCTCTTAAACTGAGTGGGTGTTCAGGGCGTGGAGAGCCCGCGTCCGCCATTATGGCTTCTGCGTGATACGGC	#########################@?91C>>5(93/>5'@;(AGHEBIJIIJJIIIGJIJJIFHHHGFFFDF	AS:i:146	XN:i:0	XM:i:0	XO:i:0	XG:i:0	NM:i:0	MD:Z:73	YS:i:48	YT:Z:CP
HWI-D00306:376:HA62FADXX:1:1103:4090:45999	99	Xist	782	255	73M	=	856	147	TCTTATTTGCGTGTACTGTTGCTGCTGATCGTTTGGTGCTGTGTGAGTGAACCTATGGCTTAGAAAAACGACT	FFFFFHHHHHJIJJJIJJHIJJJJIJJJIJIIJJJJGHIJJIJJJIJGHIIJFIJIJGJJJIJJJJHHHFFDD	AS:i:146	XN:i:0	XM:i:0	XO:i:0	XG:i:0	NM:i:0	MD:Z:73	YS:i:146	YT:Z:CP
HWI-D00306:376:HA62FADXX:1:1103:4090:45999	147	Xist	856	255	73M	=	782	-147	TGCTCTTAAACTGAGTGGGTGTTCAGGGCGTGGAGAGCCCGCGTCCGCCATTATGGCTTCTGCGTGATACGGC	########################################EAFDIIGJJIJIJIIJIIJHIIJHGHHGFFFFF	AS:i:146	XN:i:0	XM:i:0	XO:i:0	XG:i:0	NM:i:0	MD:Z:73	YS:i:146	YT:Z:CP
HWI-D00306:376:HA62FADXX:1:1103:12204:46213	99	Xist	809	255	73M	=	856	120	ATCGTTTGGTGCTGTGTGAGTGAACCTATGGCTTAGAAAAACGACTTTGCTCTTAAACTGAGTGGGTGTTCAG	FFFFFHHGHFHIIJGIIJJJJIJJJJIJJJJJJJJJJJJJIIJJJJJJJIJJJJJJJJJJJJHHHH@DCDEEE	AS:i:146	XN:i:0	XM:i:0	XO:i:0	XG:i:0	NM:i:0	MD:Z:73	YS:i:146	YT:Z:CP
HWI-D00306:376:HA62FADXX:1:1103:12204:46213	147	Xist	856	255	73M	=	809	-120	TGCTCTTAAACTGAGTGGGTGTTCAGGGCGTGGAGAGCCCGCGTCCGCCATTATGGCTTCTGCGTGATACGGC	4<A@:>:ACA:(9(2(B<93@@3<5B?719(?5:?8>CE@;8<@JJJJJJJJIJJIIJHIGJIHGGHHFFFFD	AS:i:146	XN:i:0	XM:i:0	XO:i:0	XG:i:0	NM:i:0	MD:Z:73	YS:i:146	YT:Z:CP
HWI-D00306:376:HA62FADXX:1:1103:18698:46284	99	Xist	787	255	1S72M	=	856	143	TTTTGCGTGTACTGTTGCTGCTGATCGTTTGGTGCTGTGTGAGTGAACCTATGGCTTAGAAAAACGACTTTGC	FFFFFHGHHHJJJJJJJIJJJJJJJJJHJJJJGHJJJHIIJJJHIJJJJJIJJJJJJJJJJJIHHHFFDDEED	AS:i:144	XN:i:0	XM:i:0	XO:i:0	XG:i:0	NM:i:0	MD:Z:72	YS:i:146	YT:Z:CP
HWI-D00306:376:HA62FADXX:1:1103:18698:46284	147	Xist	856	255	73M	=	787	-143	TGCTCTTAAACTGAGTGGGTGTTCAGGGCGTGGAGAGCCCGCGTCCGCCATTATGGCTTCTGCGTGATACGGC	#######@:443?8<8<<93(C<8-B?71?:?:3<@?BA8GFDDIIDJIJIJJJIIIJIJJJJHHHHFDFFFF	AS:i:146	XN:i:0	XM:i:0	XO:i:0	XG:i:0	NM:i:0	MD:Z:73	YS:i:144	YT:Z:CP
HWI-D00306:376:HA62FADXX:1:1103:11510:46963	99	Xist	602	255	73M	=	856	327	TTTTTTTCCCATGCCCAACGGGGCCTCGGATACCTGCTGTTATTATTTTTTTTTCTTTTTCTTTTGCCCATCG	DDBDDA1;C*?1?GGGC@?7@?('71;;''5=A37A?@?376>>;;@@9;;;55>33@A:ACCCC>3>:@?C8	AS:i:146	XN:i:0	XM:i:0	XO:i:0	XG:i:0	NM:i:0	MD:Z:73	YS:i:139	YT:Z:CP
HWI-D00306:376:HA62FADXX:1:1103:11510:46963	147	Xist	856	255	73M	=	602	-327	TGCTCTTAAACTGAGTGGGTGTTCAGGGCGTGGAGAGCCCGCGTACGCCATTATGGCTTCTGCGTGATACGGC	CCACCC@:C@ACA<@DB@CDDDDDDDDDBDDEECDFEGGGGEHG@GHJIGJIGIFIJIJJJJIHHFHFFFFFD	AS:i:139	XN:i:0	XM:i:1	XO:i:0	XG:i:0	NM:i:1	MD:Z:44C28	YS:i:146	YT:Z:CP
HWI-D00306:376:HA62FADXX:1:1103:13620:46838	99	Xist	421	21	2S71M	=	856	510	TCTTTTTTTTCTTATTATTTTTTTTTCTAAACTTGCCCATCTGGGCTGTGGATACCTGCTTTTATTCTTTTTT	D?=A??<@ADGDGEHGCHIIIIIIIFIIIEGIGIIGIIFHEFHEEBD9A;3(5--5>3,>CCC@CCDEECCCB	AS:i:142	XS:i:55	XN:i:0	XM:i:0	XO:i:0	XG:i:0	NM:i:0	MD:Z:71	YS:i:146	YT:Z:CP
HWI-D00306:376:HA62FADXX:1:1103:13620:46838	147	Xist	856	21	73M	=	421	-510	TGCTCTTAAACTGAGTGGGTGTTCAGGGCGTGGAGAGCCCGCGTCCGCCATTATGGCTTCTGCGTGATACGGC	###############?;?9>3@<85DB78<:C>:A=>CBEF8GGJJJIIJJJJJJJJJJJJJJHHHGHFFFFF	AS:i:146	XN:i:0	XM:i:0	XO:i:0	XG:i:0	NM:i:0	MD:Z:73	YS:i:142	YT:Z:CP
HWI-D00306:376:HA62FADXX:1:1103:13620:46838	355	Xist	641	21	11S16M1D5M2D41M	=	856	299	TCTTTTTTTTCTTATTATTTTTTTTTCTAAACTTGCCCATCTGGGCTGTGGATACCTGCTTTTATTCTTTTTT	D?=A??<@ADGDGEHGCHIIIIIIIFIIIEGIGIIGIIFHEFHEEBD9A;3(5--5>3,>CCC@CCDEECCCB	AS:i:55	XS:i:55	XN:i:0	XM:i:7	XO:i:2	XG:i:3	NM:i:10	MD:Z:16^T1T0T0T1^TT9G20A1A1T6	YS:i:146	YT:Z:CP
HWI-D00306:376:HA62FADXX:1:1103:13620:46838	403	Xist	856	21	73M	=	641	-299	TGCTCTTAAACTGAGTGGGTGTTCAGGGCGTGGAGAGCCCGCGTCCGCCATTATGGCTTCTGCGTGATACGGC	###############?;?9>3@<85DB78<:C>:A=>CBEF8GGJJJIIJJJJJJJJJJJJJJHHHGHFFFFF	AS:i:146	XN:i:0	XM:i:0	XO:i:0	XG:i:0	NM:i:0	MD:Z:73	YS:i:55	YT:Z:CP
HWI-D00306:376:HA62FADXX:1:1103:2683:47192	99	Xist	597	255	73M	=	856	332	TAGTCTTTTTTTCCCATGCCCAACGGGGCCTCGGATACCTGCTGTTATTATTTTTTTTTCTTTTTCTTTTGCC	FFFFFHHHFHJJJIJJIJJJIIJJHGHGIIJJJJIDHIIJJJIHHHHGEBEDFFFDDDDDDDDDDDDDDDCCD	AS:i:146	XN:i:0	XM:i:0	XO:i:0	XG:i:0	NM:i:0	MD:Z:73	YS:i:134	YT:Z:CP
HWI-D00306:376:HA62FADXX:1:1103:2683:47192	147	Xist	856	255	73M	=	597	-332	TGCTCTTAAATTGAGGGGGTGTTCAGGGGGTGGAGAGCCCGCGTCCGCCATTATGGCTTCTGCGTGATACGGC	#########################################@@0DGGHDGHHCGEHCHGAGHDD>FDHAFFDD	AS:i:134	XN:i:0	XM:i:3	XO:i:0	XG:i:0	NM:i:3	MD:Z:10C4T12C44	YS:i:146	YT:Z:CP
HWI-D00306:376:HA62FADXX:1:1103:18658:47012	99	Xist	420	255	73M	=	856	509	TTTTTTTTTCTTATTATTTTTTTTTCTAAACTTGCCCATCTGGGCTGTGGATACCTGCTTTTATTCTTTTTTT	BBA@<?C?<>FG<FHCHHIIIGIGFEBBDCEDCCCCC>?ACAC?<?/9:<(>(((3(+:CCC4>ACDDCCCB>	AS:i:146	XN:i:0	XM:i:0	XO:i:0	XG:i:0	NM:i:0	MD:Z:73	YS:i:146	YT:Z:CP
HWI-D00306:376:HA62FADXX:1:1103:18658:47012	147	Xist	856	255	73M	=	420	-509	TGCTCTTAAACTGAGTGGGTGTTCAGGGCGTGGAGAGCCCGCGTCCGCCATTATGGCTTCTGCGTGATACGGC	>9>@>>4@>44+<080;?<::A<<5B<01ACC@>983AB8850:JJIJJJJIJJJJJJJIIJJHHHHHFFFFF	AS:i:146	XN:i:0	XM:i:0	XO:i:0	XG:i:0	NM:i:0	MD:Z:73	YS:i:146	YT:Z:CP
HWI-D00306:376:HA62FADXX:1:1103:2259:48332	99	Xist	697	255	73M	=	856	232	ATTTTTTTTTTCACGGCCCAACGGGGCGCTTGGTGGATGGAAATATGGTTTTGTGAGTTATTGCACTACCTGG	FFFFFHHHHHJJIIIIIJJJJGHJJJHDDDDDD:?B?CCDCDDDCEDDCDDDDBCDD@CDDDDDDDDDDDDDD	AS:i:146	XN:i:0	XM:i:0	XO:i:0	XG:i:0	NM:i:0	MD:Z:73	YS:i:142	YT:Z:CP
HWI-D00306:376:HA62FADXX:1:1103:2259:48332	147	Xist	856	255	73M	=	697	-232	TGCTCTTAAACTGAGTGGGTTTTCAGGGCGTGGAGAGCCCGCGTCCGCCATTATGGCTTCTGCGTGATACGGC	#####################################B=48@?AJIIIJIJJJJJJIJJJIJIHHHHHDFFFF	AS:i:142	XN:i:0	XM:i:1	XO:i:0	XG:i:0	NM:i:1	MD:Z:20G52	YS:i:146	YT:Z:CP
HWI-D00306:376:HA62FADXX:1:1103:10297:48261	99	Xist	639	255	73M	=	856	290	TGTTATTATTTTTTTTTCTTTTTCTTTTGCCCATCGGGGCTGTGGATACCTGCTTTAAATTTTTTTTTTCACG	FFDFFHHHHHJJJJJJJHIIJJJIJJJJIJJJIJIJIJJJJHHHHBEFFEEECEEECCDDEDDDDDDDDDCCD	AS:i:146	XN:i:0	XM:i:0	XO:i:0	XG:i:0	NM:i:0	MD:Z:73	YS:i:142	YT:Z:CP
HWI-D00306:376:HA62FADXX:1:1103:10297:48261	147	Xist	856	255	73M	=	639	-290	TGCTCTTAATCTGAGTGGGTGTTCAGGGCGTGGAGAGCCCGCGTCCGCCATTATGGCTTCTGCGTGATACGGC	##############################CACCA8><<;;57?HDHHEJJIHIJJIJIHIJJGGHHHFDDDF	AS:i:142	XN:i:0	XM:i:1	XO:i:0	XG:i:0	NM:i:1	MD:Z:9A63	YS:i:146	YT:Z:CP
HWI-D00306:376:HA62FADXX:1:1103:5359:48507	99	Xist	831	255	1S72M	=	856	99	TAACCTATGGCTTAGAAAAACGACTTTGCTCTTAAACTGAGTGGGTGTTCAGGGCGTGGAGAGCCCGCGTCCG	DDBBDF?BAF;:AAABIABFE:CDF;D<D9CGDGFABFBFB006?FA;C8==FFAE:=/??AB@C@B?;@555	AS:i:144	XN:i:0	XM:i:0	XO:i:0	XG:i:0	NM:i:0	MD:Z:72	YS:i:102	YT:Z:CP
HWI-D00306:376:HA62FADXX:1:1103:5359:48507	147	Xist	856	255	73M	=	831	-99	TGATATTAACATGGGTGGGTTTTCAGGGCGTGGCGGCCCCGCCTCCGCCATTATGGCTTCTGCGTGATCCGGC	#########################################################################	AS:i:102	XN:i:0	XM:i:11	XO:i:0	XG:i:0	NM:i:11	MD:Z:2C1C4A0C2A6G12A1A0G5G25A4	YS:i:144	YT:Z:CP
HWI-D00306:376:HA62FADXX:1:1103:13144:48575	99	Xist	810	255	73M	=	856	119	TCGTTTGGTGCTGTGTGAGTGAACCTATGGCTTAGAAAAACGACTTTGCTCTTAAACTGAGTGGGTGTTCAGG	FFFFFHHHHHIJJIIHHJJHIIJJJJJJJJJJJJJJJJJIJJFIJIJJJJJJJJJIJJJJJEHHHDDDDEEEE	AS:i:146	XN:i:0	XM:i:0	XO:i:0	XG:i:0	NM:i:0	MD:Z:73	YS:i:146	YT:Z:CP
HWI-D00306:376:HA62FADXX:1:1103:13144:48575	147	Xist	856	255	73M	=	810	-119	TGCTCTTAAACTGAGTGGGTGTTCAGGGCGTGGAGAGCCCGCGTCCGCCATTATGGCTTCTGCGTGATACGGC	################@8<@>C<8-B@58?3A@>??BDE;;AFFJIIJIIIIJJJJIIJIIIJHHGHHFFFFF	AS:i:146	XN:i:0	XM:i:0	XO:i:0	XG:i:0	NM:i:0	MD:Z:73	YS:i:146	YT:Z:CP
HWI-D00306:376:HA62FADXX:1:1103:10268:49031	99	Xist	597	255	73M	=	856	332	TAGTCTTTTTTTCCCATGCCCAACGGGGCCTCGGATACCTGCTGTTATTATTTTTTTTTCTTTTTCTTTTGCC	DDDBDHHHHFBFHIIIAECE@GGIGBD@FEIIBAGHGHBGHH3=CEFA>?DDFFFCBB@CAACCCCCCCCCCC	AS:i:146	XN:i:0	XM:i:0	XO:i:0	XG:i:0	NM:i:0	MD:Z:73	YS:i:106	YT:Z:CP
HWI-D00306:376:HA62FADXX:1:1103:10268:49031	147	Xist	856	255	73M	=	597	-332	TGCTTTAAAACTATTTGGTTGTTCAGGGCGGGGAGTGCCTGGGTCCGCCATTATGGCTTCTGCGTGATACGGC	##########################################?0DDDC4EB9?3EEFA)8E:;D?DDC=AD=+	AS:i:106	XN:i:0	XM:i:10	XO:i:0	XG:i:0	NM:i:10	MD:Z:4C1T5G0A0G3G11T4A3C1C31	YS:i:146	YT:Z:CP
HWI-D00306:376:HA62FADXX:1:1103:9275:49252	99	Xist	739	255	73M	=	856	190	ATATGGTTTTGTGAGTTATTGCACTACCTGGAATATCTATGCCTCTTATTTGCGTGTACTGTTGCTGCTGATC	FDDFEDDFHHIIJFIIJJJJJJJIJIJIJJIIHJJJJJJJJJJJJJJJJJJIIIGGHIJJJIJJIJJJIJEGC	AS:i:146	XN:i:0	XM:i:0	XO:i:0	XG:i:0	NM:i:0	MD:Z:73	YS:i:146	YT:Z:CP
HWI-D00306:376:HA62FADXX:1:1103:9275:49252	147	Xist	856	255	73M	=	739	-190	TGCTCTTAAACTGAGTGGGTGTTCAGGGCGTGGAGAGCCCGCGTCCGCCATTATGGCTTCTGCGTGATACGGC	##AC:@::44+(3(88BB?AC@38@<<5(A>:(:923984540:FJHEE>GIJJJJJIGEBIHDDHFHDFDD=	AS:i:146	XN:i:0	XM:i:0	XO:i:0	XG:i:0	NM:i:0	MD:Z:73	YS:i:146	YT:Z:CP
HWI-D00306:376:HA62FADXX:1:1103:3608:49676	99	Xist	647	21	2S71M	=	856	284	TTTTTTTTTTTCTTTTTCTTTTGCCCATCGGGGCTGTGGATACCTGCTTTAAATTTTTTTTTTCACGGCCCAA	FFFFFHHHHHJGIIJJJGIJJIIJJJGIIJJJIHFFBCE@CEEDDCBCDDDCCDEDDDDDDDDC>@BBDDDD?	AS:i:142	XS:i:56	XN:i:0	XM:i:0	XO:i:0	XG:i:0	NM:i:0	MD:Z:71	YS:i:146	YT:Z:CP
HWI-D00306:376:HA62FADXX:1:1103:3608:49676	147	Xist	856	21	73M	=	647	-284	TGCTCTTAAACTGAGTGGGTGTTCAGGGCGTGGAGAGCCCGCGTCCGCCATTATGGCTTCTGCGTGATACGGC	#####C>C>4>A<(20;?<::398-78-<?>A::9,8CB;4;6DJIEIHGGIIJJJJJJJJJJHHHHHDFFFF	AS:i:146	XN:i:0	XM:i:0	XO:i:0	XG:i:0	NM:i:0	MD:Z:73	YS:i:142	YT:Z:CP
HWI-D00306:376:HA62FADXX:1:1103:3608:49676	355	Xist	451	21	20S30M1I13M9S	=	856	498	TTTTTTTTTTTCTTTTTCTTTTGCCCATCGGGGCTGTGGATACCTGCTTTAAATTTTTTTTTTCACGGCCCAA	FFFFFHHHHHJGIIJJJGIJJIIJJJGIIJJJIHFFBCE@CEEDDCBCDDDCCDEDDDDDDDDC>@BBDDDD?	AS:i:56	XS:i:56	XN:i:0	XM:i:3	XO:i:1	XG:i:1	NM:i:4	MD:Z:9T20T3C8	YS:i:146	YT:Z:CP
HWI-D00306:376:HA62FADXX:1:1103:3608:49676	403	Xist	856	21	73M	=	451	-498	TGCTCTTAAACTGAGTGGGTGTTCAGGGCGTGGAGAGCCCGCGTCCGCCATTATGGCTTCTGCGTGATACGGC	#####C>C>4>A<(20;?<::398-78-<?>A::9,8CB;4;6DJIEIHGGIIJJJJJJJJJJHHHHHDFFFF	AS:i:146	XN:i:0	XM:i:0	XO:i:0	XG:i:0	NM:i:0	MD:Z:73	YS:i:56	YT:Z:CP
HWI-D00306:376:HA62FADXX:1:1103:3608:49676	355	Xist	486	21	4S8M1I37M23S	=	856	447	TTTTTTTTTTTCTTTTTCTTTTGCCCATCGGGGCTGTGGATACCTGCTTTAAATTTTTTTTTTCACGGCCCAA	FFFFFHHHHHJGIIJJJGIJJIIJJJGIIJJJIHFFBCE@CEEDDCBCDDDCCDEDDDDDDDDC>@BBDDDD?	AS:i:44	XS:i:56	XN:i:0	XM:i:5	XO:i:1	XG:i:1	NM:i:6	MD:Z:10C2C2A12C0A14	YS:i:146	YT:Z:CP
HWI-D00306:376:HA62FADXX:1:1103:3608:49676	403	Xist	856	21	73M	=	486	-447	TGCTCTTAAACTGAGTGGGTGTTCAGGGCGTGGAGAGCCCGCGTCCGCCATTATGGCTTCTGCGTGATACGGC	#####C>C>4>A<(20;?<::398-78-<?>A::9,8CB;4;6DJIEIHGGIIJJJJJJJJJJHHHHHDFFFF	AS:i:146	XN:i:0	XM:i:0	XO:i:0	XG:i:0	NM:i:0	MD:Z:73	YS:i:44	YT:Z:CP
HWI-D00306:376:HA62FADXX:1:1103:2457:49911	99	Xist	517	255	50M23S	=	856	412	TGGATACCTGCTTTTTGTAAAAAAAAAAAAAAAAAAAAAAAAACCTTTTTTTTTTTCTTCGCGCCCCGGGCGC	DBBD;DDDBDEGGIGHHGIIEHIBHGAFGID>ABBBBBBBBB###############################	AS:i:89	XN:i:0	XM:i:2	XO:i:0	XG:i:0	NM:i:2	MD:Z:35C12C1	YS:i:146	YT:Z:CP
HWI-D00306:376:HA62FADXX:1:1103:2457:49911	147	Xist	856	255	73M	=	517	-412	TGCTCTTAAACTGAGTGGGTGTTCAGGGCGTGGAGAGCCCGCGTCCGCCATTATGGCTTCTGCGTGATACGGC	43:>4>@C@4((30<8@?<@@CA<0D@75?:C@:A;>B=;@;FEJJIJJJJJJJJIJIIJJJJHHHHHFFFFF	AS:i:146	XN:i:0	XM:i:0	XO:i:0	XG:i:0	NM:i:0	MD:Z:73	YS:i:89	YT:Z:CP
HWI-D00306:376:HA62FADXX:1:1103:3536:49807	99	Xist	612	255	73M	=	856	317	ATGCCCAACGGGGCCTCGGATACCTGCTGTTATTATTTTTTTTTCTTTTTCTTTTGCCCATCGGGGCTGTGGA	FFDFFHHHHHJJJJJJJJJIJGJJJJJJJFHJJJJJJJJJJJHFEEEEDEDDDDDDDDDDDDDDDDDDBBDDC	AS:i:146	XN:i:0	XM:i:0	XO:i:0	XG:i:0	NM:i:0	MD:Z:73	YS:i:146	YT:Z:CP
HWI-D00306:376:HA62FADXX:1:1103:3536:49807	147	Xist	856	255	73M	=	612	-317	TGCTCTTAAACTGAGTGGGTGTTCAGGGCGTGGAGAGCCCGCGTCCGCCATTATGGCTTCTGCGTGATACGGC	:3>C>ACC>:@93(?272933:+0-<BB<9(CA?<3/>:;@<F?JJIHGIFIIIJIIJJJJJJGHHHHFFFFF	AS:i:146	XN:i:0	XM:i:0	XO:i:0	XG:i:0	NM:i:0	MD:Z:73	YS:i:146	YT:Z:CP
HWI-D00306:376:HA62FADXX:1:1103:14615:49981	99	Xist	698	255	2S71M	=	856	233	TTTTTTTTTTTTCACGGCCCAACGGGGCGCTTGGGGGATGGAAATATGGTTTTGTGAGTTATTGCACTACCTG	DDDDDHHHHHII;7=@EBEHBE?BCCB65-7@@B(6<-08?8A@8+3+99ABB####################	AS:i:138	XN:i:0	XM:i:1	XO:i:0	XG:i:0	NM:i:1	MD:Z:32T38	YS:i:146	YT:Z:CP
HWI-D00306:376:HA62FADXX:1:1103:14615:49981	147	Xist	856	255	73M	=	698	-233	TGCTCTTAAACTGAGTGGGTGTTCAGGGCGTGGAGAGCCCGCGTCCGCCATTATGGCTTCTGCGTGATACGGC	#######A@>A>9<8<;2(>>@985@?5BCCC>A93'A:5'@0BIGGGE9GIIGFIHIIHGEGDFHDFDDD=D	AS:i:146	XN:i:0	XM:i:0	XO:i:0	XG:i:0	NM:i:0	MD:Z:73	YS:i:138	YT:Z:CP
HWI-D00306:376:HA62FADXX:1:1103:9458:50575	99	Xist	777	255	73M	=	856	152	ATGCCTCTTATTTGCGTGTACTGTTGCTGCTGATCGTTTGGTGCTGTGTGAGTGAACCTATGGCTTAGAAAAA	FFFFFHGGHHJII@HGAFHIJIJJJIEIIJJJGGGIFGHIIDHGIGBGIGIGIIHJJJIIIIJJ;DEHHFFHB	AS:i:146	XN:i:0	XM:i:0	XO:i:0	XG:i:0	NM:i:0	MD:Z:73	YS:i:138	YT:Z:CP
HWI-D00306:376:HA62FADXX:1:1103:9458:50575	147	Xist	856	255	73M	=	777	-152	TGCTCTTAACCTGAGGGGGTGTTCAGGGCGTGGAGAGCCCGCGTCCGCCATTATGGCTTCTGCGTGATACGGC	################B@<@:C<2-BB@89(:>:<8?>:'//?0F>DHGFHDGAFADHEHGIEF<AFFD:>FB	AS:i:138	XN:i:0	XM:i:2	XO:i:0	XG:i:0	NM:i:2	MD:Z:9A5T57	YS:i:146	YT:Z:CP
HWI-D00306:376:HA62FADXX:1:1103:7931:52443	99	Xist	738	255	73M	=	856	191	AATATGGTTTTGTGAGTTATTGCACTACCTGGAATATCTATGCCTCTTATTTGCGTGTACTGTTGCTGCTGAT	FFFBFHHFHHIGFHCGHHHJJIJJJGJIJJJJIIJJJJGIJIJJIIJJIHIIIGHDG@GHJJGHIHIJIHJGH	AS:i:146	XN:i:0	XM:i:0	XO:i:0	XG:i:0	NM:i:0	MD:Z:73	YS:i:130	YT:Z:CP
HWI-D00306:376:HA62FADXX:1:1103:7931:52443	147	Xist	856	255	73M	=	738	-191	TGCTCTTAAACTGAGTGGTTTTAAAGGGCGTGGAGAGCCCGCGTCCGCCATTATGGCTTCTGCGTGATACGGC	#####################################AB;;5AFEF@HHAGIIGHGGGGGHBGHFB?D@DD?D	AS:i:130	XN:i:0	XM:i:4	XO:i:0	XG:i:0	NM:i:4	MD:Z:18G1G1T0C49	YS:i:146	YT:Z:CP
HWI-D00306:376:HA62FADXX:1:1103:5718:52700	99	Xist	694	255	73M	=	856	235	TAAATTTTTTTTTTCACGGCCCAACGGGGCGCTTGGTGGATGGAAATATGGTTTTGTGAGTTATTGCACTACC	FFFFFHHHHGJJJH@HIIIIJJJI=FIIJ=?@?BBD5?@@CCDDDCC>B@CCDDDBA?>@CC@CDCDCCDDDD	AS:i:146	XN:i:0	XM:i:0	XO:i:0	XG:i:0	NM:i:0	MD:Z:73	YS:i:146	YT:Z:CP
HWI-D00306:376:HA62FADXX:1:1103:5718:52700	147	Xist	856	255	73M	=	694	-235	TGCTCTTAAACTGAGTGGGTGTTCAGGGCGTGGAGAGCCCGCGTCCGCCATTATGGCTTCTGCGTGATACGGC	#######@4(:39280@<A>::985B@88<5DCA?3/<AA;'7?GFJJJJJIIIIIGGEIJJJHGHHHFFFDD	AS:i:146	XN:i:0	XM:i:0	XO:i:0	XG:i:0	NM:i:0	MD:Z:73	YS:i:146	YT:Z:CP
HWI-D00306:376:HA62FADXX:1:1103:10937:52999	99	Xist	716	255	73M	=	856	213	AACGGGGCGCTTGGTGGATGGAAATATGGTTTTGTGAGTTATTGCACTACCTGGAATATCTATGCCTCTTATT	FFDFFHHHHGJIJJDGHIGIJHIIJJJIJHIGJGHIJJFHHHHHHFFFFFEEEEEDDDEFDEFEDDDDDDDDE	AS:i:146	XN:i:0	XM:i:0	XO:i:0	XG:i:0	NM:i:0	MD:Z:73	YS:i:142	YT:Z:CP
HWI-D00306:376:HA62FADXX:1:1103:10937:52999	147	Xist	856	255	73M	=	716	-213	TGCTCTTAAACTGGGTGGGTGTTCAGGGCGTGGAGAGCCCGCGTCCGCCATTATGGCTTCTGCGTGATACGGC	###############?@?9@<A<85@?78<3CCC<88AA;;F@AGIHF4HGEIIGFFEGHIIGHHHHHDDFD=	AS:i:142	XN:i:0	XM:i:1	XO:i:0	XG:i:0	NM:i:1	MD:Z:13A59	YS:i:146	YT:Z:CP
HWI-D00306:376:HA62FADXX:1:1103:10484:53088	99	Xist	828	255	73M	=	856	100	GTGAACCTATGGCTTAGAAAAACGACTTTGCTCTTAAACTGAGTGGGTGTTCAGGGCGTGGAGAGCCCGCGTC	FDDEFFDHHHJBFFHICHHIGJJIIGHGIIIEHIIIIIGHIJFDHECGHHGIGHAAEHEDD@ACCDDBDDD@B	AS:i:146	XN:i:0	XM:i:0	XO:i:0	XG:i:0	NM:i:0	MD:Z:73	YS:i:144	YT:Z:CP
HWI-D00306:376:HA62FADXX:1:1103:10484:53088	147	Xist	856	255	72M1S	=	828	-100	TGCTCTTAAACTGAGTGGGTGTTCAGGGCGTGGAGAGCCCGCGTCCGCCATTATGGCTTCTGCGTGATACGGA	39>C>@>A>+>39(<878(::>985BBB<95?@>9'8A:'5':?JIJJJIJJIJJIHJJIJIJHHHGHDFFFF	AS:i:144	XN:i:0	XM:i:0	XO:i:0	XG:i:0	NM:i:0	MD:Z:72	YS:i:146	YT:Z:CP
HWI-D00306:376:HA62FADXX:1:1103:8437:53460	99	Xist	784	255	73M	=	856	145	TTATTTGCGTGTACTGTTGCTGCTGATCGTTTGGTGCTGTGTGAGTGAACCTATGGCTTAGAAAAACGACTTT	FFFFFHHHHHJIJJJIJJJJJJJJJJJJJJJJJJGIJJJIIJJJJGHJJJJJJJJJJJJIJJJJJJHHFFDDD	AS:i:146	XN:i:0	XM:i:0	XO:i:0	XG:i:0	NM:i:0	MD:Z:73	YS:i:146	YT:Z:CP
HWI-D00306:376:HA62FADXX:1:1103:8437:53460	147	Xist	856	255	73M	=	784	-145	TGCTCTTAAACTGAGTGGGTGTTCAGGGCGTGGAGAGCCCGCGTCCGCCATTATGGCTTCTGCGTGATACGGC	@CCCCC>A@4+(3(8(78(:>@3(0B?55<3:3:<88A=-;4@@GGJIIIJIJJJJIJJJJJIHHHHHFFFFF	AS:i:146	XN:i:0	XM:i:0	XO:i:0	XG:i:0	NM:i:0	MD:Z:73	YS:i:146	YT:Z:CP
HWI-D00306:376:HA62FADXX:1:1103:13064:53539	99	Xist	698	255	73M	=	856	231	TTTTTTTTTTCACGGCCCAACGGGGCGCTTGGTGGATGGAAATATGGTTTTGTGAGTTATTGCACTACCTGGA	FFFFFHHHHHJJFIJJJIJJDHGJJDDDDDDDDDDBCDDDDDDDDEDCDBD<<CACADDEDDDDDDDDDCDDD	AS:i:146	XN:i:0	XM:i:0	XO:i:0	XG:i:0	NM:i:0	MD:Z:73	YS:i:146	YT:Z:CP
HWI-D00306:376:HA62FADXX:1:1103:13064:53539	147	Xist	856	255	73M	=	698	-231	TGCTCTTAAACTGAGTGGGTGTTCAGGGCGTGGAGAGCCCGCGTCCGCCATTATGGCTTCTGCGTGATACGGC	>94:4CAC>::93(20B?9:(:3(58?589(?55523>=5;'6?JJJJIJJJJJJIIIFJIJFHHHHHDFFFF	AS:i:146	XN:i:0	XM:i:0	XO:i:0	XG:i:0	NM:i:0	MD:Z:73	YS:i:146	YT:Z:CP
HWI-D00306:376:HA62FADXX:1:1103:12017:54152	99	Xist	798	255	1S72M	=	856	132	TTGTTGCTGCTGATCGTTTGGTGCTGTGTGAGTGAACCTATGGCTTAGAAAAACGACTTTGCTCTTAAACTGA	FFFDFHHHHHJJJIGIEHIJJCEHIJHIHIJJHIJJJJJJIJJJJJIIIJJJJJIJJJJJHHHHHHFFEFFFE	AS:i:144	XN:i:0	XM:i:0	XO:i:0	XG:i:0	NM:i:0	MD:Z:72	YS:i:146	YT:Z:CP
HWI-D00306:376:HA62FADXX:1:1103:12017:54152	147	Xist	856	255	73M	=	798	-132	TGCTCTTAAACTGAGTGGGTGTTCAGGGCGTGGAGAGCCCGCGTCCGCCATTATGGCTTCTGCGTGATACGGC	A?>44:4C@4(33(2(<<93(:9+7B@:59:A::?88CE@;A??IIIHGJIIIHDIJJIEJIBHHHHHDFDFF	AS:i:146	XN:i:0	XM:i:0	XO:i:0	XG:i:0	NM:i:0	MD:Z:73	YS:i:144	YT:Z:CP
HWI-D00306:376:HA62FADXX:1:1103:7100:54281	99	Xist	832	255	73M	=	856	97	ACCTATGGCTTAGAAAAACGACTTTGCTCTTAAACTGAGTGGGTGTTCAGGGCGTGGAGAGCCCGCGTCCGCC	FFFFFHHGHHJJJJJJJJJJJJJJJJJJJJJJJJJJJJJHIJJFHHJJJJJJIJEHHFFFDDEDDDDDDDDDD	AS:i:146	XN:i:0	XM:i:0	XO:i:0	XG:i:0	NM:i:0	MD:Z:73	YS:i:146	YT:Z:CP
HWI-D00306:376:HA62FADXX:1:1103:7100:54281	147	Xist	856	255	73M	=	832	-97	TGCTCTTAAACTGAGTGGGTGTTCAGGGCGTGGAGAGCCCGCGTCCGCCATTATGGCTTCTGCGTGATACGGC	:A>:4>4C>:43<088<<9:3@9(0B@71A@C::9'/A=4;50DJIJJJIJJJJJIIJJJJJJHHHHHDFFFF	AS:i:146	XN:i:0	XM:i:0	XO:i:0	XG:i:0	NM:i:0	MD:Z:73	YS:i:146	YT:Z:CP
HWI-D00306:376:HA62FADXX:1:1103:8419:54423	99	Xist	810	255	73M	=	856	119	TCGTTTGGTGCTGTGTGAGTGAACCTATGGCTTAGAAAAACGACTTTGCTCTTAAACTGAGTGGGTGTTCAGG	FFFFFHHHFHJJJGIHJJJHHJJJJJJJJJJJJJJJJJJJJJIJJJJJJJJJJJIJJJJJJEHHH@DFDEEEE	AS:i:146	XN:i:0	XM:i:0	XO:i:0	XG:i:0	NM:i:0	MD:Z:73	YS:i:146	YT:Z:CP
HWI-D00306:376:HA62FADXX:1:1103:8419:54423	147	Xist	856	255	73M	=	810	-119	TGCTCTTAAACTGAGTGGGTGTTCAGGGCGTGGAGAGCCCGCGTCCGCCATTATGGCTTCTGCGTGATACGGC	:9:::C>C>::3<0<8<<3>+>32&B?58CCC>3928C<@EA<AIJJJJIJJJJJIHJJJJIIHHHHHDFFFF	AS:i:146	XN:i:0	XM:i:0	XO:i:0	XG:i:0	NM:i:0	MD:Z:73	YS:i:146	YT:Z:CP
HWI-D00306:376:HA62FADXX:1:1103:7483:54846	99	Xist	619	255	73M	=	856	310	ACGGGGCCTCGGATACCTGCTGTTATTATTTTTTTTTCTTTTTCTTTTGCCCATCGGGGCTGTGGATACCTGC	FFFFFHHHHHJJJJIJJIJJJIIJJIIGIJJJJJJIHEFHFFFFFFEEEDDEDDDDDDDDDD?CDAADDDCDD	AS:i:146	XN:i:0	XM:i:0	XO:i:0	XG:i:0	NM:i:0	MD:Z:73	YS:i:142	YT:Z:CP
HWI-D00306:376:HA62FADXX:1:1103:7483:54846	147	Xist	856	255	73M	=	619	-310	TGCTCTTAAACTGGGTGGGTGTTCAGGGCGTGGAGAGCCCGCGTCCGCCATTATGGCTTCTGCGTGATACGGC	#########################B?58<5>:?<28BB;;/D:FJJIIFJJJJJJJJJIIIHHHHHHFFFFF	AS:i:142	XN:i:0	XM:i:1	XO:i:0	XG:i:0	NM:i:1	MD:Z:13A59	YS:i:146	YT:Z:CP
HWI-D00306:376:HA62FADXX:1:1103:16715:54850	99	Xist	553	255	1S72M	=	856	377	AAAAAAAACCTTTCTCGGTCCATCGGGACCTCGGATACCTGCGTTTAGTCTTTTTTTCCCATGCCCAACGGGG	FFFFFHHHHHIJJDGIJIJJJGIIIJJIIJJJHHGFFFCECEDDDDDDDCCDDDCDDACDA><?CDCBBBDDD	AS:i:144	XN:i:0	XM:i:0	XO:i:0	XG:i:0	NM:i:0	MD:Z:72	YS:i:146	YT:Z:CP
HWI-D00306:376:HA62FADXX:1:1103:16715:54850	147	Xist	856	255	73M	=	553	-377	TGCTCTTAAACTGAGTGGGTGTTCAGGGCGTGGAGAGCCCGCGTCCGCCATTATGGCTTCTGCGTGATACGGC	#########################B?5,9,?>55'3BA;5/FDEGHCIIIJIJIIGIIFJJHDHFFGFFDDD	AS:i:146	XN:i:0	XM:i:0	XO:i:0	XG:i:0	NM:i:0	MD:Z:73	YS:i:144	YT:Z:CP
HWI-D00306:376:HA62FADXX:1:1103:9596:55124	99	Xist	761	255	73M	=	856	168	ACTACCTGGAATATCTATGCCTCTTATTTGCGTGTACTGTTGCTGCTGATCGTTTGGTGCTGTGTGAGTGAAC	FFFFFHHHHHJJJJIJJJJJIJJJJJJJJJIJHJIJIJJJJIJJIHJJHJJJIJJJJFHIJJHIHHIGHHHHH	AS:i:146	XN:i:0	XM:i:0	XO:i:0	XG:i:0	NM:i:0	MD:Z:73	YS:i:142	YT:Z:CP
HWI-D00306:376:HA62FADXX:1:1103:9596:55124	147	Xist	856	255	73M	=	761	-168	TGCTCTTAAACTGGGTGGGTGTTCAGGGCGTGGAGAGCCCGCGTCCGCCATTATGGCTTCTGCGTGATACGGC	################B?A@3:((&@?:59(?:?9'/DE@@F>FJIJJJJJIIJIFIIJJIJJHGGHHFFFFF	AS:i:142	XN:i:0	XM:i:1	XO:i:0	XG:i:0	NM:i:1	MD:Z:13A59	YS:i:146	YT:Z:CP
HWI-D00306:376:HA62FADXX:1:1103:2378:55403	99	Xist	776	255	73M	=	856	153	TATGCCTCTTATTTGCGTGTACTGTTGCTGCTGATCGTTTGGTGCTGTGTGAGTGAACCTATGGCTTAGAAAA	FFFFFHHHHHJJJJJJJHIGIJIJIJJJJJJJJIJJJJJJJJGHIJJIIJJJJFHIJJJJJJJJJJHHHHHHF	AS:i:146	XN:i:0	XM:i:0	XO:i:0	XG:i:0	NM:i:0	MD:Z:73	YS:i:146	YT:Z:CP
HWI-D00306:376:HA62FADXX:1:1103:2378:55403	147	Xist	856	255	73M	=	776	-153	TGCTCTTAAACTGAGTGGGTGTTCAGGGCGTGGAGAGCCCGCGTCCGCCATTATGGCTTCTGCGTGATACGGC	>9:>::3DB>>392<2;8+((@9?5BB755(A>:983>8;@@:?HIGIIIIIJJJJJIJJJJJHHHHHFFFFF	AS:i:146	XN:i:0	XM:i:0	XO:i:0	XG:i:0	NM:i:0	MD:Z:73	YS:i:146	YT:Z:CP
HWI-D00306:376:HA62FADXX:1:1103:12722:55592	99	Xist	782	255	73M	=	856	147	TCTTATTTGCGTGTACTGTTGCTGCTGATCGTTTGGTGCTGTGTGAGTGAACCTATGGCTTAGAAAAACGACT	FFFFFHHGGHIIJGGIIJIJJJJJJJJHIIJIJIJJFGGJJIIJJJJGGHJJJIIJJJIJJJJJJJFFHEFFD	AS:i:146	XN:i:0	XM:i:0	XO:i:0	XG:i:0	NM:i:0	MD:Z:73	YS:i:146	YT:Z:CP
HWI-D00306:376:HA62FADXX:1:1103:12722:55592	147	Xist	856	255	73M	=	782	-147	TGCTCTTAAACTGAGTGGGTGTTCAGGGCGTGGAGAGCCCGCGTCCGCCATTATGGCTTCTGCGTGATACGGC	#########################DB<8A:C>:<;@A=8AAFDGGGFEIIJJIJIGJJJJJJHHHHHDFFFF	AS:i:146	XN:i:0	XM:i:0	XO:i:0	XG:i:0	NM:i:0	MD:Z:73	YS:i:146	YT:Z:CP
HWI-D00306:376:HA62FADXX:1:1103:13615:57729	99	Xist	665	21	2S71M	=	856	266	TATTGCCCATCGGGGCTGTGGATACCTGCTTTAAATTTTTTTTTTCACGGCCCAACGGGGCGCTTGGTGGATG	FFFFFHHHHHIJJJDIJJFHIHJJJJJJIIIJJJJJJJJJJJIHDDEEDDDDDDDDDBDDDDDDDDD><@BDD	AS:i:142	XS:i:54	XN:i:0	XM:i:0	XO:i:0	XG:i:0	NM:i:0	MD:Z:71	YS:i:142	YT:Z:CP
HWI-D00306:376:HA62FADXX:1:1103:13615:57729	147	Xist	856	21	73M	=	665	-266	TGCTCTTAAACTGAGTGGGTGTTCAGGGCGTGGAGGGCCCGCGTCCGCCATTATGGCTTCTGCGTGATACGGC	#########################B?7+<5?<(3'89-';40?GHIIHGEJIIIIIJJJJIIHFGHHFFFDD	AS:i:142	XN:i:0	XM:i:1	XO:i:0	XG:i:0	NM:i:1	MD:Z:35A37	YS:i:142	YT:Z:CP
HWI-D00306:376:HA62FADXX:1:1103:13615:57729	355	Xist	451	21	2S30M1I13M27S	=	856	480	TATTGCCCATCGGGGCTGTGGATACCTGCTTTAAATTTTTTTTTTCACGGCCCAACGGGGCGCTTGGTGGATG	FFFFFHHHHHIJJJDIJJFHIHJJJJJJIIIJJJJJJJJJJJIHDDEEDDDDDDDDDBDDDDDDDDD><@BDD	AS:i:54	XS:i:54	XN:i:0	XM:i:3	XO:i:1	XG:i:1	NM:i:4	MD:Z:9T20T3C8	YS:i:142	YT:Z:CP
HWI-D00306:376:HA62FADXX:1:1103:13615:57729	403	Xist	856	21	73M	=	451	-480	TGCTCTTAAACTGAGTGGGTGTTCAGGGCGTGGAGGGCCCGCGTCCGCCATTATGGCTTCTGCGTGATACGGC	#########################B?7+<5?<(3'89-';40?GHIIHGEJIIIIIJJJJIIHFGHHFFFDD	AS:i:142	XN:i:0	XM:i:1	XO:i:0	XG:i:0	NM:i:1	MD:Z:35A37	YS:i:54	YT:Z:CP
HWI-D00306:376:HA62FADXX:1:1103:3509:57860	99	Xist	421	34	73M	=	856	508	TTTTTTTTCTTATTATTTTTTTTTCTAAACTTGCCCATCTGGGCTGTGGATACCTGCTTTTATTCTTTTTTTC	?;:=@:8?DAFGGGBHIIIIIIIIFIHIGG@AEFHFHEEEED@?C8?>9(;(-,>55>@CC3:AACDCCC@BA	AS:i:146	XS:i:58	XN:i:0	XM:i:0	XO:i:0	XG:i:0	NM:i:0	MD:Z:73	YS:i:146	YT:Z:CP
HWI-D00306:376:HA62FADXX:1:1103:3509:57860	147	Xist	856	34	73M	=	421	-508	TGCTCTTAAACTGAGTGGGTGTTCAGGGCGTGGAGAGCCCGCGTCCGCCATTATGGCTTCTGCGTGATACGGC	>?@C@A>C>>@?<0<?B?9>3@?<5B?58<>CC?9/;DHGGGGEIJJJIJIJIJJJIJJIJIJHHGHHFFFFD	AS:i:146	XN:i:0	XM:i:0	XO:i:0	XG:i:0	NM:i:0	MD:Z:73	YS:i:146	YT:Z:CP
HWI-D00306:376:HA62FADXX:1:1103:3509:57860	355	Xist	641	34	9S16M1D5M2D30M1D13M	=	856	297	TTTTTTTTCTTATTATTTTTTTTTCTAAACTTGCCCATCTGGGCTGTGGATACCTGCTTTTATTCTTTTTTTC	?;:=@:8?DAFGGGBHIIIIIIIIFIHIGG@AEFHFHEEEED@?C8?>9(;(-,>55>@CC3:AACDCCC@BA	AS:i:58	XS:i:58	XN:i:0	XM:i:6	XO:i:3	XG:i:4	NM:i:10	MD:Z:16^T1T0T0T1^TT9G20^A0A3T8	YS:i:146	YT:Z:CP
HWI-D00306:376:HA62FADXX:1:1103:3509:57860	403	Xist	856	34	73M	=	641	-297	TGCTCTTAAACTGAGTGGGTGTTCAGGGCGTGGAGAGCCCGCGTCCGCCATTATGGCTTCTGCGTGATACGGC	>?@C@A>C>>@?<0<?B?9>3@?<5B?58<>CC?9/;DHGGGGEIJJJIJIJIJJJIJJIJIJHHGHHFFFFD	AS:i:146	XN:i:0	XM:i:0	XO:i:0	XG:i:0	NM:i:0	MD:Z:73	YS:i:58	YT:Z:CP
HWI-D00306:376:HA62FADXX:1:1103:15773:58239	99	Xist	692	255	73M	=	856	237	TTTAAATTTTTTTTTTCACGGCCCAACGGGGCGCTTGGTGGATGGAAATATGGTTTTGTGAGTTATTGCACTA	FFFFFHHHHHJJJJJJJJJJJJJJJJIJIJHFDBDDDD>@DDDDDDDDDDEEDCDDDDDDDDCDCEDDDDDDD	AS:i:146	XN:i:0	XM:i:0	XO:i:0	XG:i:0	NM:i:0	MD:Z:73	YS:i:142	YT:Z:CP
HWI-D00306:376:HA62FADXX:1:1103:15773:58239	147	Xist	856	255	73M	=	692	-237	TGCTCTTAACCTGAGTGGGTGTTCAGGGCGTGGAGAGCCCGCGTCCGCCATTATGGCTTCTGCGTGATACGGC	>944:A:A>(>3<2BBB@9>A@3+&B@:8<3CCA<8@CA;4<HEJJJIHJJJIJIJJJJJJJIHHHHAFFFFD	AS:i:142	XN:i:0	XM:i:1	XO:i:0	XG:i:0	NM:i:1	MD:Z:9A63	YS:i:146	YT:Z:CP
HWI-D00306:376:HA62FADXX:1:1103:11284:58420	99	Xist	743	255	73M	=	856	186	GGTTTTGTGAGTTATTGCACTACCTGGAATATCTATGCCTCTTATTTGCGTGTACTGTTGCTGCTGATCGTTT	FFFFFFHHHHGGHIJJJIJJJJJIHIHFGHIJIJIBHJIJJJJJJJJJIJIIHIIJJIJJJJJJJJIJJJHHH	AS:i:146	XN:i:0	XM:i:0	XO:i:0	XG:i:0	NM:i:0	MD:Z:73	YS:i:146	YT:Z:CP
HWI-D00306:376:HA62FADXX:1:1103:11284:58420	147	Xist	856	255	73M	=	743	-186	TGCTCTTAAACTGAGTGGGTGTTCAGGGCGTGGAGAGCCCGCGTCCGCCATTATGGCTTCTGCGTGATACGGC	###A>:4DB>@99<?<;0<:3>308DB8<95CDC<;?B=;;/6@HIJJIGEJHDIHGGDJIJJFFHFHDFFFF	AS:i:146	XN:i:0	XM:i:0	XO:i:0	XG:i:0	NM:i:0	MD:Z:73	YS:i:146	YT:Z:CP
HWI-D00306:376:HA62FADXX:1:1103:19822:58332	99	Xist	739	255	73M	=	856	190	ATATGGTTTTGTGAGTTATTGAACTACCTGGAATATCTATGCCTCTTATTTGCGTGTACTGTTGCTGCTGATC	FFFFFHHHHHJHIIJHJJJJJIJJJJJJJJJJJJJJJJJIJJJJJJJJJJJJJJJJIJJJJJJJJJJJJJJJH	AS:i:138	XN:i:0	XM:i:1	XO:i:0	XG:i:0	NM:i:1	MD:Z:21C51	YS:i:146	YT:Z:CP
HWI-D00306:376:HA62FADXX:1:1103:19822:58332	147	Xist	856	255	73M	=	739	-190	TGCTCTTAAACTGAGTGGGTGTTCAGGGCGTGGAGAGCCCGCGTCCGCCATTATGGCTTCTGCGTGATACGGC	:3>@:A:@>4:39(8<@<933A9<5DB5<<:?>:?/;A=5;;6?JJJIJJJJJJJJJJIJJJJGHHHGFFFFF	AS:i:146	XN:i:0	XM:i:0	XO:i:0	XG:i:0	NM:i:0	MD:Z:73	YS:i:138	YT:Z:CP
HWI-D00306:376:HA62FADXX:1:1103:8281:59902	99	Xist	836	255	73M	=	856	93	ATGGCTTAGAAAAACGACTTTGCTCTTAAACTGAGTGGGTGTTCAGGGCGTGGAGAGCCCGCGTCCGCCATTA	FFFFFHGHHHJJIJJJJJJJJJJIJJJJIJJJJFJHIIIDHHIJIJJJJJIIHEHFFFFDDDDDDDDDDDDDC	AS:i:146	XN:i:0	XM:i:0	XO:i:0	XG:i:0	NM:i:0	MD:Z:73	YS:i:142	YT:Z:CP
HWI-D00306:376:HA62FADXX:1:1103:8281:59902	147	Xist	856	255	73M	=	836	-93	TGCTCTTAAACTGAGTGGGTTTTCAGGGCGTGGAGAGCCCGCGTCCGCCATTATGGCTTCTGCGTGATACGGC	#########################@8553@A>5528B=4-'(6IJIHHGIJIJJIIJJJIIIGGHGHDFFFF	AS:i:142	XN:i:0	XM:i:1	XO:i:0	XG:i:0	NM:i:1	MD:Z:20G52	YS:i:146	YT:Z:CP
HWI-D00306:376:HA62FADXX:1:1103:12458:60042	99	Xist	778	255	73M	=	856	150	TGCCTCTTATTTGCGTGTACTGTTGCTGCTGATCGTTTGGTGCTGTGTGAGTGAACCTATGGCTTAGAAAAAC	FFDFDHHHHBCGAHGDDCEIIIIIIIIIIIIDIIEGFCGD?FGH@?FB9DB88F<<CHIGEHHGCDEFHHHEF	AS:i:146	XN:i:0	XM:i:0	XO:i:0	XG:i:0	NM:i:0	MD:Z:73	YS:i:136	YT:Z:CP
HWI-D00306:376:HA62FADXX:1:1103:12458:60042	147	Xist	856	255	72M1S	=	778	-150	TGCTCTTAAACTGGGTGGGTGTTCTGGGCGTGGAGAGCCCGCGTCCGCCATTATGGCTTCTGCGTGATACGGG	##########################################FIIGDC?FGEFGCIIIIFG@G?FFA:DDDB+	AS:i:136	XN:i:0	XM:i:2	XO:i:0	XG:i:0	NM:i:2	MD:Z:13A10A47	YS:i:146	YT:Z:CP
HWI-D00306:376:HA62FADXX:1:1103:7496:60400	99	Xist	829	255	1S72M	=	856	101	TTGAACCTATGGCTTAGAAAAACGACTTTGCTCTTAAACTGAGTGGGTGTTCAGGGCGTGGAGAGCCCGCGTC	FFFFFHHHHHJJJJJJJJJJHHIJIJJJJJJJJJJJJJJJJIJGIJJBFGIIIHJJJHFFDDDEDDDDDDDDD	AS:i:144	XN:i:0	XM:i:0	XO:i:0	XG:i:0	NM:i:0	MD:Z:72	YS:i:146	YT:Z:CP
HWI-D00306:376:HA62FADXX:1:1103:7496:60400	147	Xist	856	255	73M	=	829	-101	TGCTCTTAAACTGAGTGGGTGTTCAGGGCGTGGAGAGCCCGCGTCCGCCATTATGGCTTCTGCGTGATACGGC	49>:4@:>@:43<2<2;89:3C<8-B?5<?CC:3?;8A=;<GGIJJIIIJJJJJJJJJJJJJJHGGGHDFFFF	AS:i:146	XN:i:0	XM:i:0	XO:i:0	XG:i:0	NM:i:0	MD:Z:73	YS:i:144	YT:Z:CP
HWI-D00306:376:HA62FADXX:1:1103:5007:60771	99	Xist	774	255	73M	=	856	155	TCTATGCCTCTTATTTGCGTGTACTGTTGCTGCTGATCGTTTGGTGCTGTGTGAGTGAACCTATGGCTTAGAA	FFDDBBHHGGIIIBFHIIGCF@EHIGIJJJIJIIBBFIHDFGGH?FHIIHHGGGGGCHHGIJJJIJJDHHEHD	AS:i:146	XN:i:0	XM:i:0	XO:i:0	XG:i:0	NM:i:0	MD:Z:73	YS:i:138	YT:Z:CP
HWI-D00306:376:HA62FADXX:1:1103:5007:60771	147	Xist	856	255	73M	=	774	-155	TGCGCTTAAACTGAGTGGGTGTTCAGGGCGTGGGGAGCCCGCGTCCGCCATTATGGCTTCTGCGTGATACGGC	########################################AAFFFEFF<<E:<@FA@E<C@3FBDFC@)DD?A	AS:i:138	XN:i:0	XM:i:2	XO:i:0	XG:i:0	NM:i:2	MD:Z:3T29A39	YS:i:146	YT:Z:CP
HWI-D00306:376:HA62FADXX:1:1103:11149:61443	99	Xist	773	255	73M	=	856	156	ATCTATGCCTCTTATTTGCGTGTACTGTTGCTGCTGATCGTTTGGTGCTGTGTGAGTGAACCTATGGCTTAGA	FFFFFHHHHHJJJJJJJJJJIJIIJJJIJJJJJJJJJJJIIJJJJDHHJJHIIJJJIJJJJJJJJJJHHHHHF	AS:i:146	XN:i:0	XM:i:0	XO:i:0	XG:i:0	NM:i:0	MD:Z:73	YS:i:142	YT:Z:CP
HWI-D00306:376:HA62FADXX:1:1103:11149:61443	147	Xist	856	255	73M	=	773	-156	TGCTCTTAAACTGAGTGGGTTTTCAGGGCGTGGAGAGCCCGCGTCCGCCATTATGGCTTCTGCGTGATACGGC	#####@:CC::39+80B<+((:++&@?0,5(?>:58>AA;AB@?IIJJJJIJIGJHFJJJJJJHFHHHFFFFD	AS:i:142	XN:i:0	XM:i:1	XO:i:0	XG:i:0	NM:i:1	MD:Z:20G52	YS:i:146	YT:Z:CP
HWI-D00306:376:HA62FADXX:1:1103:15084:62710	99	Xist	649	255	73M	=	856	280	TTTTTTTCTTTTTCTTTTGCCCATCGGGGCTGTGGATACCTGCTTTAAATTTTTTTTTTCACGGCCCAACGGG	BD?DFHHHGFIIIDEHGIIIIGGDHEBGIEHIGGGI3CHHEEHHHHGEECEFFFCCCBCC>@B;B@BCCBBCC	AS:i:146	XN:i:0	XM:i:0	XO:i:0	XG:i:0	NM:i:0	MD:Z:73	YS:i:134	YT:Z:CP
HWI-D00306:376:HA62FADXX:1:1103:15084:62710	147	Xist	856	255	73M	=	649	-280	TGCTCTTAAACTGAGTGGGTGTTAAGGGTGTGGAGAGCCCGCCTCCGCCATTATGGCTTCTGCGTGATACGGC	################################################@6)8@=7@<??;/3=1=86-:(885	AS:i:134	XN:i:0	XM:i:3	XO:i:0	XG:i:0	NM:i:3	MD:Z:23C4C13G30	YS:i:146	YT:Z:CP
HWI-D00306:376:HA62FADXX:1:1103:5277:63296	99	Xist	771	255	73M	=	856	158	ATATCTATGCCTCTTATTTGCGTGTACTGTTGCTGCTGATCGTTTGGTGCTGTGTGAGTGAACCTATGGCTTA	FFFFFHHHHHJJJJJJJJJJJJHHHIJJJJJIIJJJJJGIJJJJJJIHHIJJIIJJJJIJIIJIJJJJJHHHH	AS:i:146	XN:i:0	XM:i:0	XO:i:0	XG:i:0	NM:i:0	MD:Z:73	YS:i:146	YT:Z:CP
HWI-D00306:376:HA62FADXX:1:1103:5277:63296	147	Xist	856	255	73M	=	771	-158	TGCTCTTAAACTGAGTGGGTGTTCAGGGCGTGGAGAGCCCGCGTCCGCCATTATGGCTTCTGCGTGATACGGC	#########################B?01?5?5:A86A8@@AD<IJIIIIIHGHBIGEIJJJIHHHFHDFFFF	AS:i:146	XN:i:0	XM:i:0	XO:i:0	XG:i:0	NM:i:0	MD:Z:73	YS:i:146	YT:Z:CP
HWI-D00306:376:HA62FADXX:1:1103:18418:63262	99	Xist	647	255	73M	=	856	282	TTTTTTTTTCTTTTTCTTTTGCCCATCGGGGCTGTGGATACCTGCTTTAAATTTTTTTTTTCACGGCCCAACG	FFFFFHHHHFJJJJJFHJIJJJJIJIJJJHIJJHHGGCFFFFFEDECECDCDDDDDDDDDD?::<B;@B<B?@	AS:i:146	XN:i:0	XM:i:0	XO:i:0	XG:i:0	NM:i:0	MD:Z:73	YS:i:146	YT:Z:CP
HWI-D00306:376:HA62FADXX:1:1103:18418:63262	147	Xist	856	255	73M	=	647	-282	TGCTCTTAAACTGAGTGGGTGTTCAGGGCGTGGAGAGCCCGCGTCCGCCATTATGGCTTCTGCGTGATACGGC	################@83>>A9(-@<58?CCC><88CA5;@?6IJJJJJJJJIIIJJJJJIJGGHHFFFFFF	AS:i:146	XN:i:0	XM:i:0	XO:i:0	XG:i:0	NM:i:0	MD:Z:73	YS:i:146	YT:Z:CP
HWI-D00306:376:HA62FADXX:1:1103:5518:63500	99	Xist	657	255	73M	=	856	272	TTTTTCTTTTGCCCATCGGGGCTGTGGATACCTGCTTTAAATTTTTTTTTTCACGGCCCAACGGGGCGCTTGG	FFFFFGHHHHIJJJJJJJIIJJJJGHJHGIJGIJJJIJJIHIIJJJJHFDDDDDBBDDBDDDDDDBDBBDDBD	AS:i:146	XN:i:0	XM:i:0	XO:i:0	XG:i:0	NM:i:0	MD:Z:73	YS:i:146	YT:Z:CP
HWI-D00306:376:HA62FADXX:1:1103:5518:63500	147	Xist	856	255	73M	=	657	-272	TGCTCTTAAACTGAGTGGGTGTTCAGGGCGTGGAGAGCCCGCGTCCGCCATTATGGCTTCTGCGTGATACGGC	:?AC@A>>:+((9(+(52<:33((-<?5593>5(A?;=-'4/F<IIIGHGIGGHF;<IGEIIGHDHDHDFEBD	AS:i:146	XN:i:0	XM:i:0	XO:i:0	XG:i:0	NM:i:0	MD:Z:73	YS:i:146	YT:Z:CP
HWI-D00306:376:HA62FADXX:1:1103:4895:63948	99	Xist	640	255	73M	=	856	289	GTTATTATTTTTTTTTCTTTTTCTTTTGCCCATCGGGGCTGTGGATACCTGCTTTAAATTTTTTTTTTCACGG	FDEFFHHHHHJJJJJJJIJJJJIJJJJJJIJJJJJJJJJIHHHHFFFFFFEDEEEEDDEEDDDDDDDDDDDDD	AS:i:146	XN:i:0	XM:i:0	XO:i:0	XG:i:0	NM:i:0	MD:Z:73	YS:i:142	YT:Z:CP
HWI-D00306:376:HA62FADXX:1:1103:4895:63948	147	Xist	856	255	73M	=	640	-289	TGCTCTTAAACTGAGTGGGTGTTCAGGGCGTGGAGAGCCAGCGTCCGCCATTATGGCTTCTGCGTGATACGGC	#####CA@@44?9(88=8(53@5(8@CB?C;D@?=3?;5';/:?JJIIIGJJIIIIGIJIJIIHHHHHFFFFD	AS:i:142	XN:i:0	XM:i:1	XO:i:0	XG:i:0	NM:i:1	MD:Z:39C33	YS:i:146	YT:Z:CP
HWI-D00306:376:HA62FADXX:1:1103:18351:64191	99	Xist	697	255	73M	=	856	232	ATTTTTTTTTTCACGGCCCAACGGGGCGCTTGGGGGATGGAAATATGGTTTTGTGAGTTATTGCACTACCTGG	DDDDDFFHHHIIG<8@FHIAGEEAG<'3?8;?B9=1-&888>@8+39A9@BB<(<@:@>@>@CC4:::9<>C?	AS:i:140	XN:i:0	XM:i:1	XO:i:0	XG:i:0	NM:i:1	MD:Z:33T39	YS:i:146	YT:Z:CP
HWI-D00306:376:HA62FADXX:1:1103:18351:64191	147	Xist	856	255	73M	=	697	-232	TGCTCTTAAACTGAGTGGGTGTTCAGGGCGTGGAGAGCCCGCGTCCGCCATTATGGCTTCTGCGTGATACGGC	:?>ACC@A>4333(<<78(3(@92&B?@?CA>::?;6B=5/;0FIJIHGGIGGIJIJJIGHJJGHHHFDDFFF	AS:i:146	XN:i:0	XM:i:0	XO:i:0	XG:i:0	NM:i:0	MD:Z:73	YS:i:140	YT:Z:CP
HWI-D00306:376:HA62FADXX:1:1103:17983:64483	99	Xist	733	255	73M	=	856	196	ATGGAAATATGGTTTTGTGAGTTATTGCACTACCTGGAATATCTATGCCTCTTATTTGCGTGTACTGTTGCTG	FFFFFHHHHHJJHIJJJJJIHFIIJJJJJJJJJJJJJJJJJJJJJJJJJJJJJJJJJJJJHJHJJJJJJJJJG	AS:i:146	XN:i:0	XM:i:0	XO:i:0	XG:i:0	NM:i:0	MD:Z:73	YS:i:146	YT:Z:CP
HWI-D00306:376:HA62FADXX:1:1103:17983:64483	147	Xist	856	255	73M	=	733	-196	TGCTCTTAAACTGAGTGGGTGTTCAGGGCGTGGAGAGCCCGCGTCCGCCATTATGGCTTCTGCGTGATACGGC	3?@>@C@A:4+(90<<<83>:@3<-B?5595DC?A88CA@B<BDJJJJIJJJJIJJJIHGJIIHHHHHFFFFF	AS:i:146	XN:i:0	XM:i:0	XO:i:0	XG:i:0	NM:i:0	MD:Z:73	YS:i:146	YT:Z:CP
HWI-D00306:376:HA62FADXX:1:1103:16925:64255	99	Xist	698	255	2S71M	=	856	233	TTTTTTTTTTTTCACGGCCCAACGGGGCGCTTGGTGGATGGAAATATGGTTTTGTGAGTTATTGCACTACCTG	FFFFFHHHHHJJIGGIGHIIHECEFFC??@BBB?>?B<@CBADDCA@DC>@BB?<CCCDD>ACCCCD>ACDDD	AS:i:142	XN:i:0	XM:i:0	XO:i:0	XG:i:0	NM:i:0	MD:Z:71	YS:i:142	YT:Z:CP
HWI-D00306:376:HA62FADXX:1:1103:16925:64255	147	Xist	856	255	73M	=	698	-233	TGCTCTTAAACTGAGGGGGTGTTCAGGGCGTGGAGAGCCCGCGTCCGCCATTATGGCTTCTGCGTGATACGGC	###############################A@>5'3A=5'4(<BEGGEEEGGIGHIIGGIHFFFFHFDDDDF	AS:i:142	XN:i:0	XM:i:1	XO:i:0	XG:i:0	NM:i:1	MD:Z:15T57	YS:i:142	YT:Z:CP
HWI-D00306:376:HA62FADXX:1:1103:18976:64485	99	Xist	698	255	73M	=	856	231	TTTTTTTTTTCACGGCCCAACGGGGCGCTTGGTGGATGGAAATATGGTTTTGTGAGTTATTGCACTACCTGGA	FFFFFHHHHHIIJIIIJJIGHIGHGDBDDDDD>@B@DCDDDDDDDEDCDDDBBDACDDDECDDDDDCDDDDDA	AS:i:146	XN:i:0	XM:i:0	XO:i:0	XG:i:0	NM:i:0	MD:Z:73	YS:i:146	YT:Z:CP
HWI-D00306:376:HA62FADXX:1:1103:18976:64485	147	Xist	856	255	73M	=	698	-231	TGCTCTTAAACTGAGTGGGTGTTCAGGGCGTGGAGAGCCCGCGTCCGCCATTATGGCTTCTGCGTGATACGGC	##############@8B?9>:C?B8@<58?:CCC93'AE<@A?@JJJJHFIIJJJJJJJJJGJHHHHHFFFDF	AS:i:146	XN:i:0	XM:i:0	XO:i:0	XG:i:0	NM:i:0	MD:Z:73	YS:i:146	YT:Z:CP
HWI-D00306:376:HA62FADXX:1:1103:5600:64556	99	Xist	700	255	73M	=	856	229	TTTTTTTTCACGGCCCAACGGGGCGCTTGGTGGATGGAAATATGGTTTTGTGAGTTATTGCATTACCTGGAAT	FFFFFHHHDHIIJJJJJIFHIJJEBBBDDD@?B?CCDCCDDCDDDCCDDD?CACCDCDDDDDEEDDDDDDDDC	AS:i:139	XN:i:0	XM:i:1	XO:i:0	XG:i:0	NM:i:1	MD:Z:62C10	YS:i:146	YT:Z:CP
HWI-D00306:376:HA62FADXX:1:1103:5600:64556	147	Xist	856	255	73M	=	700	-229	TGCTCTTAAACTGAGTGGGTGTTCAGGGCGTGGAGAGCCCGCGTCCGCCATTATGGCTTCTGCGTGATACGGC	###################@33(85<<0?<5A@>5,'A=5'5((IIIIGEIHGHGCGJJJJJJHHHHFDFFFF	AS:i:146	XN:i:0	XM:i:0	XO:i:0	XG:i:0	NM:i:0	MD:Z:73	YS:i:139	YT:Z:CP
HWI-D00306:376:HA62FADXX:1:1103:18832:64656	99	Xist	845	255	73M	=	856	84	AAAAACGACTTTGCTCTTAAACTGAGTGGGTGTTCAGGGCGTGGAGAGCCCGCGTCCGCCATTATGGCTTCTG	FFFFFHHHHHJJJJJJJJJJJJJJIJHHJJGHHIIIIJJIJHHIJIIIIHHHFDDDDDDDDDDDEDDDDDDCA	AS:i:146	XN:i:0	XM:i:0	XO:i:0	XG:i:0	NM:i:0	MD:Z:73	YS:i:142	YT:Z:CP
HWI-D00306:376:HA62FADXX:1:1103:18832:64656	147	Xist	856	255	73M	=	845	-84	TGCTCTTAAACTGAGGGGGTGTTCAGGGCGTGGAGAGCCCGCGTCCGCCATTATGGCTTCTGCGTGATACGGC	43A:4>3A:+325&0&;8(:3:380B?58<3?>:9,/CA;;@:@JIJIJJJIIJJJJJIJJJIHHHHFDFFFD	AS:i:142	XN:i:0	XM:i:1	XO:i:0	XG:i:0	NM:i:1	MD:Z:15T57	YS:i:146	YT:Z:CP
HWI-D00306:376:HA62FADXX:1:1103:2557:64931	99	Xist	847	255	73M	=	856	82	AAACGACTTTGCTCTTAAACTGAGTGGGTGTTCAGGGCGTGGAGAGCCCGCGTCCGCCATTATGGCTTCTGCG	FFFFFHHHHHJJJJJJJIJJJJJJHHJJHHIIJIJJJJJHIJJJJJJJJHHFDDDDDDDDDDEDDDDDCCCCB	AS:i:146	XN:i:0	XM:i:0	XO:i:0	XG:i:0	NM:i:0	MD:Z:73	YS:i:146	YT:Z:CP
HWI-D00306:376:HA62FADXX:1:1103:2557:64931	147	Xist	856	255	73M	=	847	-82	TGCTCTTAAACTGAGTGGGTGTTCAGGGCGTGGAGAGCCCGCGTCCGCCATTATGGCTTCTGCGTGATACGGC	49:>:>3C:44(<8?8B?<:A@988DB98?3A::?8>A:4;@A@JJIIJJJJIGJJJJIJJJJHHHHHFFFFF	AS:i:146	XN:i:0	XM:i:0	XO:i:0	XG:i:0	NM:i:0	MD:Z:73	YS:i:146	YT:Z:CP
HWI-D00306:376:HA62FADXX:1:1103:6317:64775	99	Xist	832	255	73M	=	856	97	ACCTATGGCTTAGAAAAACGACTTTGCTCTTAAACTGAGTGGGTGTTCAGGGCGTGGAGAGCCCGCGTCCGCC	FFFFFGHHHHJJJIJJJJJJIJJJJJJJJJJJJJJJJHIIJJJHHIJJJJJJJJHHHFFFDDEDDDDDDDDDD	AS:i:146	XN:i:0	XM:i:0	XO:i:0	XG:i:0	NM:i:0	MD:Z:73	YS:i:146	YT:Z:CP
HWI-D00306:376:HA62FADXX:1:1103:6317:64775	147	Xist	856	255	73M	=	832	-97	TGCTCTTAAACTGAGTGGGTGTTCAGGGCGTGGAGAGCCCGCGTCCGCCATTATGGCTTCTGCGTGATACGGC	############?@?<@<93::+(5DB@<53A>598;DE;B@@AIJJIJJJJIJJIJJJJJIJHGHHHFFFFF	AS:i:146	XN:i:0	XM:i:0	XO:i:0	XG:i:0	NM:i:0	MD:Z:73	YS:i:146	YT:Z:CP
HWI-D00306:376:HA62FADXX:1:1103:8896:64865	99	Xist	738	255	73M	=	856	191	AATATGGTTTTGTGAGTTATTGCACTACCTGGAATATCTATGCCTCTTATTTGCGTGTACTGTTGCTGCTGAT	FFFFFHHFHHJJIJJJIJJJJJJJJJJJJJJJJJJJJJJJJJIJJJJJJJJJJJJJJGIIJJJJJJJJIJJHH	AS:i:146	XN:i:0	XM:i:0	XO:i:0	XG:i:0	NM:i:0	MD:Z:73	YS:i:138	YT:Z:CP
HWI-D00306:376:HA62FADXX:1:1103:8896:64865	147	Xist	856	255	73M	=	738	-191	TGCTTTTAAACTGAGTGGGTGTTAAGGGCGTGGAGAGCCCGCGTCCGCCATTATGGCTTCTGCGTGATACGGC	#####C>A>4((9288B?>:(:+(5B?75<3C@:<8;A=48A<@JJIJJJIIJJJIJJIIIJJHHHHHDFFFF	AS:i:138	XN:i:0	XM:i:2	XO:i:0	XG:i:0	NM:i:2	MD:Z:4C18C49	YS:i:146	YT:Z:CP
HWI-D00306:376:HA62FADXX:1:1103:11660:65099	99	Xist	641	255	73M	=	856	288	TTATTATTTTTTTTTCTTTTTCTTTTGCCCATCGGGGCTGTGGATACCTGCTTTAAATTTTTTTTTTCACGGC	FFFFFHHHHHJJJJJHIJJJJHIJJIJJJJIIJJJJJJIJHHHHFFFFEFEEEDEECDEDDDDDDDDCCCDDB	AS:i:146	XN:i:0	XM:i:0	XO:i:0	XG:i:0	NM:i:0	MD:Z:73	YS:i:139	YT:Z:CP
HWI-D00306:376:HA62FADXX:1:1103:11660:65099	147	Xist	856	255	73M	=	641	-288	TGCTCTTAAACTGAGTGGGTGTTCAGGGCGTGGAGAGCCCGCGTCAGCCATTATGGCTTCTGCGTGATACGGC	CCADDDDDCADDCB?B@BCDCCADDDDDDEDFFDBDEFIIIEGGIFJJJJIJIIGGGJGJIJJHFHHGFFFDB	AS:i:139	XN:i:0	XM:i:1	XO:i:0	XG:i:0	NM:i:1	MD:Z:45C27	YS:i:146	YT:Z:CP
HWI-D00306:376:HA62FADXX:1:1103:2858:65395	99	Xist	787	255	73M	=	856	142	TTTGCGTGTACTGTTGCTGCTGATCGTTTGGTGCTGTGTGAGTGAACCTATGGCTTAGAAAAACGACTTTGCT	FFFFFHHHHHJJJIJJJIJJJJIJJIIJJJJGIJJIIJHJIJGHIJJJJJJJJJIJJJJJJIJJHHFFDEEEE	AS:i:146	XN:i:0	XM:i:0	XO:i:0	XG:i:0	NM:i:0	MD:Z:73	YS:i:146	YT:Z:CP
HWI-D00306:376:HA62FADXX:1:1103:2858:65395	147	Xist	856	255	73M	=	787	-142	TGCTCTTAAACTGAGTGGGTGTTCAGGGCGTGGAGAGCCCGCGTCCGCCATTATGGCTTCTGCGTGATACGGC	43>A@C>>C::(387?B?3>(CA85D@51?:C@>5'/A:8;5.(GIJIJGIJIJJGJIGJIJJHHHFHDFFFF	AS:i:146	XN:i:0	XM:i:0	XO:i:0	XG:i:0	NM:i:0	MD:Z:73	YS:i:146	YT:Z:CP
HWI-D00306:376:HA62FADXX:1:1103:17529:65781	99	Xist	806	255	1S72M	=	856	124	TCTGATCGTTTGGTGCTGTGTGAGTGAACCTATGGCTTAGAAAAACGACTTTGCTCTTAAACTGAGTGGGTGT	FFFFFHHHHHJJJHHIJJHIJIJJHIJJJJJJJJJJJJJJJJJJJJJJJJJJJJJJJJJJJJJHHHHHFFBCD	AS:i:144	XN:i:0	XM:i:0	XO:i:0	XG:i:0	NM:i:0	MD:Z:72	YS:i:146	YT:Z:CP
HWI-D00306:376:HA62FADXX:1:1103:17529:65781	147	Xist	856	255	73M	=	806	-124	TGCTCTTAAACTGAGTGGGTGTTCAGGGCGTGGAGAGCCCGCGTCCGCCATTATGGCTTCTGCGTGATACGGC	43444>:CC::39(<8;83:(:+05D?58<5A>59'6CB8;5:>JJIGIJJJJIJJJJIJJJIHHFHFFFFFF	AS:i:146	XN:i:0	XM:i:0	XO:i:0	XG:i:0	NM:i:0	MD:Z:73	YS:i:144	YT:Z:CP
HWI-D00306:376:HA62FADXX:1:1103:11341:66409	99	Xist	795	255	73M	=	856	134	TACTGTTGCTGCTGATCGTTTGGTGCTGTGTGAGTGAACCTATGGCTTAGAAAAACGACTTTGCTCTTAAACT	DFFFFHHHHHJJJJIJJJHJJJIHIJJJJJIIJJHGIJJJJJJJJIJJJJIJJJJJJJJJJIHHHHHHFFFFF	AS:i:146	XN:i:0	XM:i:0	XO:i:0	XG:i:0	NM:i:0	MD:Z:73	YS:i:146	YT:Z:CP
HWI-D00306:376:HA62FADXX:1:1103:11341:66409	147	Xist	856	255	73M	=	795	-134	TGCTCTTAAACTGAGTGGGTGTTCAGGGCGTGGAGAGCCCGCGTCCGCCATTATGGCTTCTGCGTGATACGGC	4<>:4:3A@:4(((?7@<3:>@305B@75?5A:5?28CA/F@6GIJJIJIJJIJJIGIJJIIHHHHGHDFFFD	AS:i:146	XN:i:0	XM:i:0	XO:i:0	XG:i:0	NM:i:0	MD:Z:73	YS:i:146	YT:Z:CP
HWI-D00306:376:HA62FADXX:1:1103:15996:66338	99	Xist	758	255	73M	=	856	171	TGCACTACCTGGAATATCTATGCCTCTTATTTGCGTGTACTGTTGCTGCTGATCGTTTGGTGCTGTGTGAGTG	FFFFFHHHHHJJJJJJJJJJIJJJJJIJJJJJJJJHIJJJJJHIIJJIJIJJJJJIIIJJHIJJJJJHHHGHH	AS:i:146	XN:i:0	XM:i:0	XO:i:0	XG:i:0	NM:i:0	MD:Z:73	YS:i:146	YT:Z:CP
HWI-D00306:376:HA62FADXX:1:1103:15996:66338	147	Xist	856	255	73M	=	758	-171	TGCTCTTAAACTGAGTGGGTGTTCAGGGCGTGGAGAGCCCGCGTCCGCCATTATGGCTTCTGCGTGATACGGC	A9::3C@A:(:AA8<<B??>3@905BB7<<@C@55/8CA5;@?DIJJJIHFJIJJIIJJIIJIHHHHHDFFFF	AS:i:146	XN:i:0	XM:i:0	XO:i:0	XG:i:0	NM:i:0	MD:Z:73	YS:i:146	YT:Z:CP
HWI-D00306:376:HA62FADXX:1:1103:11982:66606	99	Xist	697	255	73M	=	856	232	ATTTTTTTTTTCACGGCCCAACGGGGCGCTTGGTGGATGGAAATATGGTTTTGTGAGTTATTGCACTACCTGG	DDFFFGGHGHJJJGGGJIJJIDGHIFHDDDDDD:@B@ACDDDDDCDED>CD?B?CA@3@CDDDDDCCDDDDDD	AS:i:146	XN:i:0	XM:i:0	XO:i:0	XG:i:0	NM:i:0	MD:Z:73	YS:i:130	YT:Z:CP
HWI-D00306:376:HA62FADXX:1:1103:11982:66606	147	Xist	856	255	73M	=	697	-232	TGCTCTTAAACTAAGTGGTTGTTCTGGGCGTGGAGGGCCCGCGTCCGCCATTATGGCTTCTGCGTGATACGGC	#########################################A6BGEGGHCEG@GIIGHG@EIIHFHFADDDD;	AS:i:130	XN:i:0	XM:i:4	XO:i:0	XG:i:0	NM:i:4	MD:Z:12G5G5A10A37	YS:i:146	YT:Z:CP
HWI-D00306:376:HA62FADXX:1:1103:19843:66534	99	Xist	739	255	73M	=	856	190	ATATGGTTTTGTGAGTTATTGCACTACCTGGAATATCTATGCCTCTTATTTGCGTGTACTGTTGCTGCTGATC	DDFFFHDHHHICFFGFFIIIIIIIIIIDGIIIEGGIIGIIEHIIIIIHIIG@FG?FHIIEH=FHIEHIGIECE	AS:i:146	XN:i:0	XM:i:0	XO:i:0	XG:i:0	NM:i:0	MD:Z:73	YS:i:138	YT:Z:CP
HWI-D00306:376:HA62FADXX:1:1103:19843:66534	147	Xist	856	255	73M	=	739	-190	TGCTTTTAAACGGAGTGGGTGTTCAGGGCGTGGAGAGCCCGCGTCCGCCATTATGGCTTCTGCGTGATACGGC	#############################################BIFIIEIHCDEAGGHG9GHBDBC=ADDD	AS:i:138	XN:i:0	XM:i:2	XO:i:0	XG:i:0	NM:i:2	MD:Z:4C6T61	YS:i:146	YT:Z:CP
HWI-D00306:376:HA62FADXX:1:1103:8181:67363	99	Xist	693	255	5M1D68M	=	856	236	TTAAATTTTTTTTTCACGGCCCAACGGGGCGCTTGGTGGATGGAATTATGGTTTTGTGAGTTATTGCACTACC	FFFFFHHHHHJJJJJJJJIJJIJJJIJIJIDBDDDD>BDADDDDDDDDEDDCDDDDDDDDCDDEDDDDDDDDD	AS:i:131	XN:i:0	XM:i:1	XO:i:1	XG:i:1	NM:i:2	MD:Z:5^T40A27	YS:i:146	YT:Z:CP
HWI-D00306:376:HA62FADXX:1:1103:8181:67363	147	Xist	856	255	73M	=	693	-236	TGCTCTTAAACTGAGTGGGTGTTCAGGGCGTGGAGAGCCCGCGTCCGCCATTATGGCTTCTGCGTGATACGGC	#####################################BA/;4?.HIJIHDIGEGJJJJIJIJJHFHHHFFFFF	AS:i:146	XN:i:0	XM:i:0	XO:i:0	XG:i:0	NM:i:0	MD:Z:73	YS:i:131	YT:Z:CP
HWI-D00306:376:HA62FADXX:1:1103:6806:67524	99	Xist	792	255	2S71M	=	856	139	TTGTGTACTGTTGCTGCTGATCGTTTGGTGCTGTGTGAGTGAACCTATGGCTTAGAAAAACGACTTTGCTCTT	FFFFFHHHHHJJJIJJJJJHJJJJJJJJFHGIJIIJIHJGHIIIIJJJJJJJJIJJJJJJJJJJHHHHFFFFF	AS:i:142	XN:i:0	XM:i:0	XO:i:0	XG:i:0	NM:i:0	MD:Z:71	YS:i:140	YT:Z:CP
HWI-D00306:376:HA62FADXX:1:1103:6806:67524	147	Xist	856	255	73M	=	792	-139	TGCTCTTAAACTGAGTGGGTGTTCAGGGCGTGGAGTGCCCGCGTCCGCCATTATGGCTTCTGCGTGATACGGC	#######A@::9<288B<<A>>920B?5<?:CC916;A:'586:IJIIGJJJJJJJJJIJJJJHHHHHFFFFF	AS:i:140	XN:i:0	XM:i:1	XO:i:0	XG:i:0	NM:i:1	MD:Z:35A37	YS:i:142	YT:Z:CP
HWI-D00306:376:HA62FADXX:1:1103:15878:67604	99	Xist	821	255	73M	=	856	108	TGTGTGAGTGAACCTATGGCTTAGAAAAACGACTTTGCTCTTAAACTGAGTGGGTGTTCAGGGCGTGGAGAGC	FFFFFHHGHHJJJJJJJJJJJJJJJJJJJJJJJJJJJJJJJJJJJJJJJIIIJJIHIJJJHHHHFCDDDDDDD	AS:i:146	XN:i:0	XM:i:0	XO:i:0	XG:i:0	NM:i:0	MD:Z:73	YS:i:146	YT:Z:CP
HWI-D00306:376:HA62FADXX:1:1103:15878:67604	147	Xist	856	255	73M	=	821	-108	TGCTCTTAAACTGAGTGGGTGTTCAGGGCGTGGAGAGCCCGCGTCCGCCATTATGGCTTCTGCGTGATACGGC	3<>:4>3@:::3?0?<@?<:(>38BB?:1C@CA:98/CBABFA>IIIEGHIIJIIJJIJJJIIDFFHHFFFDD	AS:i:146	XN:i:0	XM:i:0	XO:i:0	XG:i:0	NM:i:0	MD:Z:73	YS:i:146	YT:Z:CP
HWI-D00306:376:HA62FADXX:1:1103:13736:67972	99	Xist	553	255	1S72M	=	856	377	AAAAAAAACCTTTCTCGGTCCATCGGGACCTCGGATACCTGCGTTTAGTCTTTTTTTCCCATGCCCAACGGGG	FFFFFHHHHHJJJJJJJJIJJJJJJJJHJJJJJJJJJHHHHHFDDDDEEDEEDDDDDDDDDDDDDDDDDDDDB	AS:i:144	XN:i:0	XM:i:0	XO:i:0	XG:i:0	NM:i:0	MD:Z:72	YS:i:138	YT:Z:CP
HWI-D00306:376:HA62FADXX:1:1103:13736:67972	147	Xist	856	255	73M	=	553	-377	TGCTCTTAAACTGAGTGGGTGTTCGGGGCGGGGAGAGCCCGCGTCCGCCATTATGGCTTCTGCGTGATACGGC	#########################B@7&3(>555/?B=4@/F?EJJJJJJJJJJJIIGCJIIHHHHHDFFFD	AS:i:138	XN:i:0	XM:i:2	XO:i:0	XG:i:0	NM:i:2	MD:Z:24A5T42	YS:i:144	YT:Z:CP
HWI-D00306:376:HA62FADXX:1:1103:6289:68179	99	Xist	822	255	73M	=	856	107	GTGTGAGTGAACCTATGGCTTAGAAAAACGACTTTGCTCTTAAACTGAGTGGGTGTTCAGGGCGTGGAGAGCC	FFFFFGFFHFHHIIJIJJIJJJJJJJIIGIIJJJIJIJIJJJIIJIGIGFGIGHHHHIJGHGHFCDDDBCDDD	AS:i:146	XN:i:0	XM:i:0	XO:i:0	XG:i:0	NM:i:0	MD:Z:73	YS:i:138	YT:Z:CP
HWI-D00306:376:HA62FADXX:1:1103:6289:68179	147	Xist	856	255	73M	=	822	-107	TGCTCTTAAACTGAGTGGGTGTCCGGGGCGTGGAGAGCCCGCGTCCGCCATTATGGCTTCTGCGTGATACGGC	#####################################BB88;?(GGIEHJJIIIJJIIJJJIJGHGHHFFFFF	AS:i:138	XN:i:0	XM:i:2	XO:i:0	XG:i:0	NM:i:2	MD:Z:22T1A48	YS:i:146	YT:Z:CP
HWI-D00306:376:HA62FADXX:1:1103:4673:68434	99	Xist	836	255	73M	=	856	93	ATGGCTTAGAAAAACGACTTTGCTCTTAAACTGAGTGGGTGTTAAGGGCGTGGAGAGCCCGCGTCCGCCATTA	ADDFFHHHHHJJIIJJIJJJJIJJJJIIIJJJIBHGHIJFHHIHJJJJDHEGHFGAEFFDDDDDDDDDDDDCD	AS:i:139	XN:i:0	XM:i:1	XO:i:0	XG:i:0	NM:i:1	MD:Z:43C29	YS:i:142	YT:Z:CP
HWI-D00306:376:HA62FADXX:1:1103:4673:68434	147	Xist	856	255	73M	=	836	-93	TGCTCTTAAACTGAGTGGGTGTTAAGGGCGTGGAGAGCCCGCGTCCGCCATTATGGCTTCTGCGTGATACGGC	############################################IIIIJIJIHGGJJGDIJIFHHFFHDFFFF	AS:i:142	XN:i:0	XM:i:1	XO:i:0	XG:i:0	NM:i:1	MD:Z:23C49	YS:i:139	YT:Z:CP
HWI-D00306:376:HA62FADXX:1:1103:2407:68861	99	Xist	709	255	73M	=	856	220	ACGGCCCAACGGGGCGCTTGGTGGATGGAAATATGGTTTTGTGAGTTATTGCACTACCTGGAATATCTATGCC	FFFFFHHHHHHJJJJJJIIJJ@FHHIIJHHHHHHFFDFFDEEEEDCCDEDDDDDDDDDDDDDDDDEEEEEEDD	AS:i:146	XN:i:0	XM:i:0	XO:i:0	XG:i:0	NM:i:0	MD:Z:73	YS:i:146	YT:Z:CP
HWI-D00306:376:HA62FADXX:1:1103:2407:68861	147	Xist	856	255	73M	=	709	-220	TGCTCTTAAACTGAGTGGGTGTTCAGGGCGTGGAGAGCCCGCGTCCGCCATTATGGCTTCTGCGTGATACGGC	################B?<>::+(&DB9893C@55/?CB8@@AEIIIIIJJJJJJJJIJJJGJHHHHHFFFFF	AS:i:146	XN:i:0	XM:i:0	XO:i:0	XG:i:0	NM:i:0	MD:Z:73	YS:i:146	YT:Z:CP
HWI-D00306:376:HA62FADXX:1:1103:13472:70811	99	Xist	698	255	3S70M	=	856	234	ATTTTTTTTTTTTCACGGCCCAACGGGGCGCTTGGTGGATGGAAATATGGTTTTGTGAGTTATTGCACTACCT	FFFFFHHHHHJJGF<BFDHGGGG;CHHB6=6<BBD3<?/3@BCCC@>39@CCDD?8<:ACD:CAAC:@@:AC@	AS:i:140	XN:i:0	XM:i:0	XO:i:0	XG:i:0	NM:i:0	MD:Z:70	YS:i:146	YT:Z:CP
HWI-D00306:376:HA62FADXX:1:1103:13472:70811	147	Xist	856	255	73M	=	698	-234	TGCTCTTAAACTGAGTGGGTGTTCAGGGCGTGGAGAGCCCGCGTCCGCCATTATGGCTTCTGCGTGATACGGC	#####@:>B:4>3(?<72(:(33<5<85BC>C@?98/AE;'@6AJJIIHJJJJJJJIIIIGJIHHHFHDFFFD	AS:i:146	XN:i:0	XM:i:0	XO:i:0	XG:i:0	NM:i:0	MD:Z:73	YS:i:140	YT:Z:CP
HWI-D00306:376:HA62FADXX:1:1103:13504:71940	99	Xist	646	255	73M	=	856	283	ATTTTTTTTTCTTTTTCTTTTGCCCATCGGGGCTGTGGATACCTGCTTTAAATTTTTTTTTTCACGGCCCAAC	FFFFFHHHHGIJJJIIJJJJJJJJJJJJJIJJIGIJIGHFHHGHEFFFFEEEEEEEDDDDD>CDCDDDDDDD?	AS:i:146	XN:i:0	XM:i:0	XO:i:0	XG:i:0	NM:i:0	MD:Z:73	YS:i:146	YT:Z:CP
HWI-D00306:376:HA62FADXX:1:1103:13504:71940	147	Xist	856	255	73M	=	646	-283	TGCTCTTAAACTGAGTGGGTGTTCAGGGCGTGGAGAGCCCGCGTCCGCCATTATGGCTTCTGCGTGATACGGC	###############################C@:9'/>B@6A<AIIFIGIIGGGHHEIJJIJJGHHHHFFFDB	AS:i:146	XN:i:0	XM:i:0	XO:i:0	XG:i:0	NM:i:0	MD:Z:73	YS:i:146	YT:Z:CP
HWI-D00306:376:HA62FADXX:1:1103:4502:72111	99	Xist	426	18	10M1D63M	=	856	503	TTTCTTATTATTTTTTTTCTAAACTTGCCCATCTGGGCTGTGGATACCTGCTTTTATTCTTTTTTTCTTCTCC	DB?B??FFABHIFIIIIFIIIIGIIIGIIIEHHIIIGFIIFHG;@=@@C7(?EHH;CH>BEFFFCBCCCCCCC	AS:i:138	XS:i:57	XN:i:0	XM:i:0	XO:i:1	XG:i:1	NM:i:1	MD:Z:10^T63	YS:i:146	YT:Z:CP
HWI-D00306:376:HA62FADXX:1:1103:4502:72111	147	Xist	856	18	73M	=	426	-503	TGCTCTTAAACTGAGTGGGTGTTCAGGGCGTGGAGAGCCCGCGTCCGCCATTATGGCTTCTGCGTGATACGGC	#####################CC<<D?58<:C>>?;8CA4EA@EJIJJIJJJJJJJJJIIJJJHHHHGFFFFD	AS:i:146	XN:i:0	XM:i:0	XO:i:0	XG:i:0	NM:i:0	MD:Z:73	YS:i:138	YT:Z:CP
HWI-D00306:376:HA62FADXX:1:1103:4502:72111	355	Xist	665	18	24S30M1D13M6S	=	856	288	TTTCTTATTATTTTTTTTCTAAACTTGCCCATCTGGGCTGTGGATACCTGCTTTTATTCTTTTTTTCTTCTCC	DB?B??FFABHIFIIIIFIIIIGIIIGIIIEHHIIIGFIIFHG;@=@@C7(?EHH;CH>BEFFFCBCCCCCCC	AS:i:57	XS:i:57	XN:i:0	XM:i:3	XO:i:1	XG:i:1	NM:i:4	MD:Z:9G20^A0A3T8	YS:i:146	YT:Z:CP
HWI-D00306:376:HA62FADXX:1:1103:4502:72111	403	Xist	856	18	73M	=	665	-288	TGCTCTTAAACTGAGTGGGTGTTCAGGGCGTGGAGAGCCCGCGTCCGCCATTATGGCTTCTGCGTGATACGGC	#####################CC<<D?58<:C>>?;8CA4EA@EJIJJIJJJJJJJJJIIJJJHHHHGFFFFD	AS:i:146	XN:i:0	XM:i:0	XO:i:0	XG:i:0	NM:i:0	MD:Z:73	YS:i:57	YT:Z:CP
HWI-D00306:376:HA62FADXX:1:1103:12894:72451	99	Xist	697	255	73M	=	856	232	ATTTTTTTTTTCACGGCCCAACGGGGCGCTTGGTGGATGGAAATATGGTTTTGTGAGTTATTGCACTACCTGG	FFFFFHHHGHJJJJJJJJJJJJGIJHEDDDDBD:?BBDDDCDDDDEEDACDDDACCDCDDEDDDDDDDDDDDD	AS:i:146	XN:i:0	XM:i:0	XO:i:0	XG:i:0	NM:i:0	MD:Z:73	YS:i:139	YT:Z:CP
HWI-D00306:376:HA62FADXX:1:1103:12894:72451	147	Xist	856	255	73M	=	697	-232	TGCTCTTAAATTGAGTGGGTGTTCAGGGCGTGGAGAGCCCGCGTCCGCCATTATGGCTTCTGCGTGATACGGC	43:::>3A::A9A82+@?9::@908B?785(CCAA88=5';5?@JIJJJJJJJJJIJJIFIJJHHHHHFFFFF	AS:i:139	XN:i:0	XM:i:1	XO:i:0	XG:i:0	NM:i:1	MD:Z:10C62	YS:i:146	YT:Z:CP
HWI-D00306:376:HA62FADXX:1:1103:7874:72712	99	Xist	741	255	13M3D60M	=	856	188	ATGGTTTTGTGAGTTGCACTACCTGGAATATCTATGCCTCTTATTTGCGTGTACTGTTGCTGCTGATCGTTTG	DFFFDHHFFFGFGFGIIJJJIJIJJJJJIJJIIJJJJJIJJJJJJJJJJHIJJJIJGIJJJJIIJEHIIHHHH	AS:i:132	XN:i:0	XM:i:0	XO:i:1	XG:i:3	NM:i:3	MD:Z:13^TTA60	YS:i:146	YT:Z:CP
HWI-D00306:376:HA62FADXX:1:1103:7874:72712	147	Xist	856	255	73M	=	741	-188	TGCTCTTAAACTGAGTGGGTGTTCAGGGCGTGGAGAGCCCGCGTCCGCCATTATGGCTTCTGCGTGATACGGC	:<CC>@:>:+:>?88?B?9::>3?5B?0<A:CC><8/CB@8@?6GIEGIGHDIFJIJIJJJJIHHHHHFFFDF	AS:i:146	XN:i:0	XM:i:0	XO:i:0	XG:i:0	NM:i:0	MD:Z:73	YS:i:132	YT:Z:CP
HWI-D00306:376:HA62FADXX:1:1103:4868:73482	99	Xist	762	255	73M	=	856	167	CTACCTGGAATATCTATGCCTCTTATTTGCGTGTACTGTTGCTGCTGATCGTTTGGTGCTGTGTGAGTGAACC	FDFFABADFAGFHIIJIEHJIIIJIGEEIJIFGCHIIGIGGECHIIGHHIIHHGIIFGHGIHI@@GE===EHE	AS:i:146	XN:i:0	XM:i:0	XO:i:0	XG:i:0	NM:i:0	MD:Z:73	YS:i:139	YT:Z:CP
HWI-D00306:376:HA62FADXX:1:1103:4868:73482	147	Xist	856	255	73M	=	762	-167	TGCTCTTAAACTGAGTGGGTGTTCAGGGCGTGGAGAGCCCGCGTTCGCCATTATGGCTTCTGCGTGATACGGC	>BBBB>>(@BAA<88(7+933:?<=@?BB?@AA@;<BAA7(:@?D?>D?9F?9BF>FFAC1GG?DD<:DDD;:	AS:i:139	XN:i:0	XM:i:1	XO:i:0	XG:i:0	NM:i:1	MD:Z:44C28	YS:i:146	YT:Z:CP
HWI-D00306:376:HA62FADXX:1:1103:2884:73649	99	Xist	644	18	54M1I18M	=	856	285	TTATTTTTTTTTCTTTTTCTTTTGCCCATCGGGGCTGTGGATACCTGCTTTAAATTTTTTTTTTTCACGGCCC	FFFFFHGHHHJJIJJJJJJJJJJJJJJJJJJJJJJJJHHHEHFFFFFFEEEEEEEEDDDDDDDDDCCDDDDDD	AS:i:136	XS:i:55	XN:i:0	XM:i:0	XO:i:1	XG:i:1	NM:i:1	MD:Z:72	YS:i:142	YT:Z:CP
HWI-D00306:376:HA62FADXX:1:1103:2884:73649	147	Xist	856	18	73M	=	644	-285	TGCTCTTAAATTGAGTGGGTGTTCAGGGCGTGGAGAGCCCGCGTCCGCCATTATGGCTTCTGCGTGATACGGC	#########################B@9<<:CCC?88DE@@8:@JJJJJJJJJJIIHIJJJJIGHHHHFFDFD	AS:i:142	XN:i:0	XM:i:1	XO:i:0	XG:i:0	NM:i:1	MD:Z:10C62	YS:i:136	YT:Z:CP
HWI-D00306:376:HA62FADXX:1:1103:2884:73649	355	Xist	451	18	21S42M10S	=	856	499	TTATTTTTTTTTCTTTTTCTTTTGCCCATCGGGGCTGTGGATACCTGCTTTAAATTTTTTTTTTTCACGGCCC	FFFFFHGHHHJJIJJJJJJJJJJJJJJJJJJJJJJJJHHHEHFFFFFFEEEEEEEEDDDDDDDDDCCDDDDDD	AS:i:55	XS:i:55	XN:i:0	XM:i:4	XO:i:0	XG:i:0	NM:i:4	MD:Z:9T20T1T1C7	YS:i:142	YT:Z:CP
HWI-D00306:376:HA62FADXX:1:1103:2884:73649	403	Xist	856	18	73M	=	451	-499	TGCTCTTAAATTGAGTGGGTGTTCAGGGCGTGGAGAGCCCGCGTCCGCCATTATGGCTTCTGCGTGATACGGC	#########################B@9<<:CCC?88DE@@8:@JJJJJJJJJJIIHIJJJJIGHHHHFFDFD	AS:i:142	XN:i:0	XM:i:1	XO:i:0	XG:i:0	NM:i:1	MD:Z:10C62	YS:i:55	YT:Z:CP
HWI-D00306:376:HA62FADXX:1:1103:2884:73649	355	Xist	480	18	5M1D8M1I37M22S	=	856	449	TTATTTTTTTTTCTTTTTCTTTTGCCCATCGGGGCTGTGGATACCTGCTTTAAATTTTTTTTTTTCACGGCCC	FFFFFHGHHHJJIJJJJJJJJJJJJJJJJJJJJJJJJHHHEHFFFFFFEEEEEEEEDDDDDDDDDCCDDDDDD	AS:i:44	XS:i:55	XN:i:0	XM:i:5	XO:i:2	XG:i:2	NM:i:7	MD:Z:5^C10C2C2A12C0A14	YS:i:142	YT:Z:CP
HWI-D00306:376:HA62FADXX:1:1103:2884:73649	403	Xist	856	18	73M	=	480	-449	TGCTCTTAAATTGAGTGGGTGTTCAGGGCGTGGAGAGCCCGCGTCCGCCATTATGGCTTCTGCGTGATACGGC	#########################B@9<<:CCC?88DE@@8:@JJJJJJJJJJIIHIJJJJIGHHHHFFDFD	AS:i:142	XN:i:0	XM:i:1	XO:i:0	XG:i:0	NM:i:1	MD:Z:10C62	YS:i:44	YT:Z:CP
HWI-D00306:376:HA62FADXX:1:1103:1535:74095	99	Xist	756	255	73M	=	856	173	ATTGCACTACCTGGAATATCTATGCCTCTTATTTGCGTGTACTGTTGCTGCTGATCGTTTGGTGCTGTGTGAG	FFFFFHHHHHJJJJJJJJJJJJJJJJJJJJJJJJJJJIJIJJJJJJJJJJJJJJJJJJJJJJHIJJJJ3AHHG	AS:i:146	XN:i:0	XM:i:0	XO:i:0	XG:i:0	NM:i:0	MD:Z:73	YS:i:146	YT:Z:CP
HWI-D00306:376:HA62FADXX:1:1103:1535:74095	147	Xist	856	255	73M	=	756	-173	TGCTCTTAAACTGAGTGGGTGTTCAGGGCGTGGAGAGCCCGCGTCCGCCATTATGGCTTCTGCGTGATACGGC	##@:4@:@444(9(80<83+3>305BB759(?:5,'3DB;54?@JJJJJIIIJJIIGGIJIJJHHHHGFFFFF	AS:i:146	XN:i:0	XM:i:0	XO:i:0	XG:i:0	NM:i:0	MD:Z:73	YS:i:146	YT:Z:CP
HWI-D00306:376:HA62FADXX:1:1103:6775:74161	99	Xist	340	255	73M	=	856	589	TCGGGGCCACGGATACCTGTGTGTCCTCCCCGCCATTCCATGCCCAACGGGGTTTTGGATACTTACCTGCCTT	BDDDAA:FHDGGIIIIIHGDDFCEGIIIIIIIIIEHGIIIEHEHEADDBBCBBBBB<83>@CCC3:ACABBCC	AS:i:146	XN:i:0	XM:i:0	XO:i:0	XG:i:0	NM:i:0	MD:Z:73	YS:i:146	YT:Z:CP
HWI-D00306:376:HA62FADXX:1:1103:6775:74161	147	Xist	856	255	73M	=	340	-589	TGCTCTTAAACTGAGTGGGTGTTCAGGGCGTGGAGAGCCCGCGTCCGCCATTATGGCTTCTGCGTGATACGGC	>3@>:@4@:4>33(8272(((:<8-DB7?<(CC?98;3:8;'@7IGGGHE<HGHGBGIIIGHGFFHFDFDD=B	AS:i:146	XN:i:0	XM:i:0	XO:i:0	XG:i:0	NM:i:0	MD:Z:73	YS:i:146	YT:Z:CP
HWI-D00306:376:HA62FADXX:1:1103:11607:74233	99	Xist	778	255	73M	=	856	151	TGCCTCTTATTTGCGTGTACTGTTGCTGCTGATCGTTTGGTGCTGTGTGAGTGAACCTATGGCTTAGAAAAAC	F?BDDFHFAFIEFHEHHEEGGHHH?<EB<C@BGFBCFF;FBDBGB9BFDFFHIBGB=FEHGEEHC>EEH>ADF	AS:i:146	XN:i:0	XM:i:0	XO:i:0	XG:i:0	NM:i:0	MD:Z:73	YS:i:130	YT:Z:CP
HWI-D00306:376:HA62FADXX:1:1103:11607:74233	147	Xist	856	255	73M	=	778	-151	TGCTCTAAACCGGAGTGGGTGTTCAGGGCGTGGAGAGCCGGCGTCCGCCATTATGGCTTCTGCGTGATACGGC	############################################@AD?F9FFFIGBBGC:GFBFFDFC8DD??	AS:i:130	XN:i:0	XM:i:4	XO:i:0	XG:i:0	NM:i:4	MD:Z:6T2A1T27C33	YS:i:146	YT:Z:CP
HWI-D00306:376:HA62FADXX:1:1103:1884:74776	99	Xist	612	255	73M	=	856	317	ATGCCCAACGGGGCCTCGGATACCTGCTGTTATTATTTTTTTTTCTTTTTCTTTTGCCCATCGGGGCTGTGGA	DDBDBF<;?DHA@EDFEGB:FDG><?GEHGI?FHFEGGE<@EA?>>@CCCC(5@CC@@@CCC<8?>5;;<AC#	AS:i:146	XN:i:0	XM:i:0	XO:i:0	XG:i:0	NM:i:0	MD:Z:73	YS:i:142	YT:Z:CP
HWI-D00306:376:HA62FADXX:1:1103:1884:74776	147	Xist	856	255	73M	=	612	-317	TGCTCTTAAACTGGGTGGGTGTTCAGGGCGTGGAGAGCCCGCGTCCGCCATTATGGCTTCTGCGTGATACGGC	#########################@?0(<5>:5('9=<;;8D?IJJJJIGJJHGJIIIIIIJHHHHGFFFFD	AS:i:142	XN:i:0	XM:i:1	XO:i:0	XG:i:0	NM:i:1	MD:Z:13A59	YS:i:146	YT:Z:CP
HWI-D00306:376:HA62FADXX:1:1103:9433:74801	99	Xist	672	255	26M1I46M	=	856	257	TCGGGGCTGTGGATACCTGCTTTAAATTTTTTTTTTTCACGGCCCAACGGGGCGCTTGGTGGATGGAAATATG	FFFFFHHHHHJJJJIJJJJJIJJIJJIJJJJJJJJHFDCEDDDDDDCDBDDDBDBBBDD:?B8ACDCDCDADD	AS:i:136	XN:i:0	XM:i:0	XO:i:1	XG:i:1	NM:i:1	MD:Z:72	YS:i:146	YT:Z:CP
HWI-D00306:376:HA62FADXX:1:1103:9433:74801	147	Xist	856	255	73M	=	672	-257	TGCTCTTAAACTGAGTGGGTGTTCAGGGCGTGGAGAGCCCGCGTCCGCCATTATGGCTTCTGCGTGATACGGC	#####@>@D@>><<@?@<<>3>?2<@?5(<9?>:92/CA;;@@HJJIJJJJIJIGHFIHAGJIGHHHHFFDDD	AS:i:146	XN:i:0	XM:i:0	XO:i:0	XG:i:0	NM:i:0	MD:Z:73	YS:i:136	YT:Z:CP
HWI-D00306:376:HA62FADXX:1:1103:13195:76000	99	Xist	182	255	73M	=	856	747	ATTTTTTTTTTGACATGTCCTCCATACTTTTTGATATTTGTAATATTTTCAGTCAATTTTTCATTTTTAAGGA	DDDB?ACC?CDCGGIIGHHGHIIIIHIIGCHIIIIIIIIGCDHIDHIIHA=7A>=3;BDEEC>CCDEC?@CC;	AS:i:146	XN:i:0	XM:i:0	XO:i:0	XG:i:0	NM:i:0	MD:Z:73	YS:i:146	YT:Z:CP
HWI-D00306:376:HA62FADXX:1:1103:13195:76000	147	Xist	856	255	73M	=	182	-747	TGCTCTTAAACTGAGTGGGTGTTCAGGGCGTGGAGAGCCCGCGTCCGCCATTATGGCTTCTGCGTGATACGGC	###################A>C?80@<&(<3>:3?;;B<A@;@@IIHIGJIJJJIIJJIIJJJHHHHDDFFFF	AS:i:146	XN:i:0	XM:i:0	XO:i:0	XG:i:0	NM:i:0	MD:Z:73	YS:i:146	YT:Z:CP
HWI-D00306:376:HA62FADXX:1:1103:9970:78897	99	Xist	834	255	1S72M	=	856	96	ACTATGGCTTAGAAAAACGACTTTGCTCTTAAACTGAGTGGGTGTTCAGGGCGTGGAGAGCCCGCGTCCGCCA	FFFFFHHHHHJJJJJJJJJJJJJJJJJJJJJIJJJJJJJJJJGIJJJJIJJJJJHHFFFFDEDDDDDDDDDDB	AS:i:144	XN:i:0	XM:i:0	XO:i:0	XG:i:0	NM:i:0	MD:Z:72	YS:i:146	YT:Z:CP
HWI-D00306:376:HA62FADXX:1:1103:9970:78897	147	Xist	856	255	73M	=	834	-96	TGCTCTTAAACTGAGTGGGTGTTCAGGGCGTGGAGAGCCCGCGTCCGCCATTATGGCTTCTGCGTGATACGGC	#####@:D@>>33(8(DBC@>A<85D@78<:C>:?=;CBEGF@?JJIJJJJJJJJJHJGIJJJHHHHHFFFFF	AS:i:146	XN:i:0	XM:i:0	XO:i:0	XG:i:0	NM:i:0	MD:Z:73	YS:i:144	YT:Z:CP
HWI-D00306:376:HA62FADXX:1:1103:8250:79744	99	Xist	234	255	73M	=	856	695	TCAATTTTTCATTTTTAAGGAATATTTCTTTGTTGTGCCTTTTGGTTGATACTTGTGTGTGTATGGTGGACTT	?DDFBFDCDCGHGHIIIEGIHIIBFEHHIIGIFGHEGGIIIIIIIIIGGHC?FHAFGGGHEIIIGBGGC=EEC	AS:i:146	XN:i:0	XM:i:0	XO:i:0	XG:i:0	NM:i:0	MD:Z:73	YS:i:146	YT:Z:CP
HWI-D00306:376:HA62FADXX:1:1103:8250:79744	147	Xist	856	255	73M	=	234	-695	TGCTCTTAAACTGAGTGGGTGTTCAGGGCGTGGAGAGCCCGCGTCCGCCATTATGGCTTCTGCGTGATACGGC	CCCCCC@C>::9C?B?B?CC>:9?8B?51?@C@A?8BDHBB8<BJJIJJIJJJJJJIJIJJJJHHHHHFFFFD	AS:i:146	XN:i:0	XM:i:0	XO:i:0	XG:i:0	NM:i:0	MD:Z:73	YS:i:146	YT:Z:CP
HWI-D00306:376:HA62FADXX:1:1103:7211:80118	99	Xist	692	255	73M	=	856	237	TTTAAATTTTTTTTTTCACGGCCCAACGGGGCGCTTGGTGGATGGAAATATGGTTTTGTGAGTTATTGCACTA	DDFDFADH?CFHBFGG@GHFHGEH=@DABHF6?BBBBC3+82>8<>ACCCDD@+(828A<CC:@CDCCCC@C@	AS:i:146	XN:i:0	XM:i:0	XO:i:0	XG:i:0	NM:i:0	MD:Z:73	YS:i:130	YT:Z:CP
HWI-D00306:376:HA62FADXX:1:1103:7211:80118	147	Xist	856	255	73M	=	692	-237	TGCTCTTAATCTGAGTGGTTGTTCGGGGCGTGGAGAGCCGGCGTCCGCCATTATGGCTTCTGCGTGATACGGC	##########################################?0DD?*FIFIGFE9IFDFF;A?DCC1DADDD	AS:i:130	XN:i:0	XM:i:4	XO:i:0	XG:i:0	NM:i:4	MD:Z:9A8G5A14C33	YS:i:146	YT:Z:CP
HWI-D00306:376:HA62FADXX:1:1103:11746:81043	99	Xist	649	255	14M1D34M1I24M	=	856	279	TTTTTTTCTTTTTCTTTGCCCATCGGGGCTGTGGATACCTGCTTTAAATTTTTTTTTTTCACGGCCCAACGGG	DDDDDHFFFHGBFGG@E@?FABDD=@FH>HHHEA=FD>@@DGHHHA;C?CBEE6;?@BB3(4<BB@5?8??<B	AS:i:128	XN:i:0	XM:i:0	XO:i:2	XG:i:2	NM:i:2	MD:Z:14^T58	YS:i:88	YT:Z:CP
HWI-D00306:376:HA62FADXX:1:1103:11746:81043	147	Xist	856	255	72M1S	=	649	-279	TGATCTGAACCTGAGGGTGTCTGCGGGGTGGTGAGGGACCGCGTGCGCCATTATGGCTTCTGCGTGATACGGT	#########################################################################	AS:i:88	XN:i:0	XM:i:14	XO:i:0	XG:i:0	NM:i:14	MD:Z:2C3T2A5T1G2G1T1A3C1T0G3A1C6C27	YS:i:128	YT:Z:CP
HWI-D00306:376:HA62FADXX:1:1103:14972:81506	99	Xist	798	255	21M2D52M	=	856	131	TGTTGCTGCTGATCGTTTGGTTGTGTGAGTGAACCTATGGCTTAGAAAAACGACTTTGCTCTTAAACTGAGTG	FFFFFHHHGHJJJJJJJJJIHIJHJJJJJIIJJJJJJJJJJJJJJJJJIJJJJIJJJJHHHHHHFFFFFFECE	AS:i:135	XN:i:0	XM:i:0	XO:i:1	XG:i:2	NM:i:2	MD:Z:21^GC52	YS:i:142	YT:Z:CP
HWI-D00306:376:HA62FADXX:1:1103:14972:81506	147	Xist	856	255	73M	=	798	-131	TGCTCTTAAACTGAGTGGGTGTTCAGGGCGTGGAGAACCCGCGTCCGCCATTATGGCTTCTGCGTGATACGGC	#####A:CD@>?<0?8B@9>(>30-B?8(5(:552;'B=;;@DDIIJJJJIJJJJJJJJJJJJHHHHHDFFFD	AS:i:142	XN:i:0	XM:i:1	XO:i:0	XG:i:0	NM:i:1	MD:Z:36G36	YS:i:135	YT:Z:CP
HWI-D00306:376:HA62FADXX:1:1103:17254:81503	99	Xist	836	255	73M	=	856	93	ATGGCTTAGAAAAACGACTTTGCTCTTAAACTGAGTGGGTGTTCAGGGCGTGGAGAGCCCGCGTCCGCCATTA	FFFFFHHHHHJJJJJJJJJJJJJJJJJJJJJJJJJGHIJHHHIJJJJJJJJJHHHFFFFDDDDDDDDDDDDDD	AS:i:146	XN:i:0	XM:i:0	XO:i:0	XG:i:0	NM:i:0	MD:Z:73	YS:i:146	YT:Z:CP
HWI-D00306:376:HA62FADXX:1:1103:17254:81503	147	Xist	856	255	73M	=	836	-93	TGCTCTTAAACTGAGTGGGTGTTCAGGGCGTGGAGAGCCCGCGTCCGCCATTATGGCTTCTGCGTGATACGGC	#####A:CB:>9<0?<;8333A920B?<<<5A:>923B=@/;@DJJJJJJJJJJJJJJJJJJJHHHHHFFFFF	AS:i:146	XN:i:0	XM:i:0	XO:i:0	XG:i:0	NM:i:0	MD:Z:73	YS:i:146	YT:Z:CP
HWI-D00306:376:HA62FADXX:1:1103:10038:81955	99	Xist	848	255	73M	=	856	81	AACGACTTTGCTCTTAAACTGAGTGGGTGTTCAGGGCGTGGAGAGCCCGCGTCCGCCATTATGGCTTCTGCGT	FFFFFHHHHHJJJJJJJJJJJHJHHIIEGHIJJJJIJJIIIJJIIJIJHHFDDDDDDDDDDEDDDDDDCCC>9	AS:i:146	XN:i:0	XM:i:0	XO:i:0	XG:i:0	NM:i:0	MD:Z:73	YS:i:138	YT:Z:CP
HWI-D00306:376:HA62FADXX:1:1103:10038:81955	147	Xist	856	255	73M	=	848	-81	TGCTCTTAAACTGGGTGGGTGTTCAGGGCGTGGAGAGCCGGCGTCCGCCATTATGGCTTCTGCGTGATACGGC	#########################B?;5=(C>39'/?5';@DDDJJIIHGJIJIJJIIHIIJHHGHHFFFFF	AS:i:138	XN:i:0	XM:i:2	XO:i:0	XG:i:0	NM:i:2	MD:Z:13A25C33	YS:i:146	YT:Z:CP
HWI-D00306:376:HA62FADXX:1:1103:10388:82317	99	Xist	782	255	73M	=	856	147	TCTTATTTGCGTGTACTGTTGCTGCTGATCGTTTGGTGCTGTGTGAGTGAACCTATGGCTTAGAAAAACGACT	FFFFFHHHGHJEHEHIIIHIJHJJHIIEGIIHIJHIFHHJJHIIJGJFHIJIIJJJIJJJJJJIJJHHHFFDD	AS:i:146	XN:i:0	XM:i:0	XO:i:0	XG:i:0	NM:i:0	MD:Z:73	YS:i:142	YT:Z:CP
HWI-D00306:376:HA62FADXX:1:1103:10388:82317	147	Xist	856	255	73M	=	782	-147	TGCTCTTAAACTGAGTGGGTGTTCGGGGCGTGGAGAGCCCGCGTCCGCCATTATGGCTTCTGCGTGATACGGC	#########################DB8<93C>5,''A:'@@:@HGGIHIGHGIFGBJIHGGIFHHFHDFFFF	AS:i:142	XN:i:0	XM:i:1	XO:i:0	XG:i:0	NM:i:1	MD:Z:24A48	YS:i:146	YT:Z:CP
HWI-D00306:376:HA62FADXX:1:1103:5769:83530	99	Xist	810	255	73M	=	856	119	TCGTTTGGTGCTGTGTGAGTGAACCTATGGCTTAGAAAAACGACTTTGCTCTTAAACTGAGTGGGTGTTCAGG	DFFFDHHFFDGHIHIHIJIHHIIJJJJJIJJIHIIJJJIIIGIIJJIJJIJIIIJIIIJIIIGFG=BBCEEEE	AS:i:146	XN:i:0	XM:i:0	XO:i:0	XG:i:0	NM:i:0	MD:Z:73	YS:i:146	YT:Z:CP
HWI-D00306:376:HA62FADXX:1:1103:5769:83530	147	Xist	856	255	73M	=	810	-119	TGCTCTTAAACTGAGTGGGTGTTCAGGGCGTGGAGAGCCCGCGTCCGCCATTATGGCTTCTGCGTGATACGGC	#####C@@>+39<22(<8<3(:38-D@51?:?::9,/<:44@EFBBIGGIGGGFIGGGGHBEIFGFHHD?FDF	AS:i:146	XN:i:0	XM:i:0	XO:i:0	XG:i:0	NM:i:0	MD:Z:73	YS:i:146	YT:Z:CP
HWI-D00306:376:HA62FADXX:1:1103:9458:84484	99	Xist	776	255	2S71M	=	856	155	TTTATGCCTCTTATTTGCGTGTACTGTTGCTGCTGATCGTTTGGTGCTGTGTGAGTGAACCTATGGCTTAGAA	FFFFFHHHHHIJJJJJJJJGHHIJJJIJJJJJJJJIJJJJJJJJHIJJJJIIJJJHIIJJJHHHHHFFFFFEE	AS:i:142	XN:i:0	XM:i:0	XO:i:0	XG:i:0	NM:i:0	MD:Z:71	YS:i:146	YT:Z:CP
HWI-D00306:376:HA62FADXX:1:1103:9458:84484	147	Xist	856	255	73M	=	776	-155	TGCTCTTAAACTGAGTGGGTGTTCAGGGCGTGGAGAGCCCGCGTCCGCCATTATGGCTTCTGCGTGATACGGC	:A>A>>4>((>?<88(<?<>@A<8-B?5893C>5A;;A8/;8HGIIFIIHCJIIIIIEGIIJIHHHHHFFFFF	AS:i:146	XN:i:0	XM:i:0	XO:i:0	XG:i:0	NM:i:0	MD:Z:73	YS:i:142	YT:Z:CP
HWI-D00306:376:HA62FADXX:1:1103:9064:84590	99	Xist	574	255	73M	=	856	355	TCGGGACCTCGGATACCTGCGTTTAGTCTTTTTTTCCCATGCCCAACGGGGCCTCGGATACCTGCTGTTATTA	FFFFFHHHHHJJJJJJJJJJJIIJIIIJIJJJJJJIJIJJJJJJHHHFFFDDDDDDDDDDDDDDDDDCDCDD@	AS:i:146	XN:i:0	XM:i:0	XO:i:0	XG:i:0	NM:i:0	MD:Z:73	YS:i:142	YT:Z:CP
HWI-D00306:376:HA62FADXX:1:1103:9064:84590	147	Xist	856	255	73M	=	574	-355	TGCTCTTAACCTGAGTGGGTGTTCAGGGCGTGGAGAGCCCGCGTCCGCCATTATGGCTTCTGCGTGATACGGC	#####################A9?5B<)(<>C>>53/>=4B4:7HGIFJIHIJJJJJIIJJJIHGHHHDFFFF	AS:i:142	XN:i:0	XM:i:1	XO:i:0	XG:i:0	NM:i:1	MD:Z:9A63	YS:i:146	YT:Z:CP
HWI-D00306:376:HA62FADXX:1:1103:18531:85585	99	Xist	761	255	73M	=	856	168	ACTACCTGGAATATCTATGCCTCTTATTTGCGTGTACTGTTGCTGCTGATCGTTTGGTGCTGTGTGAGTGAAC	FFFFFHHHHHJJJJJJJJIJIJJJJJJIJJJJJJJIJJIJJJIJJJJJJJJIIJJJJGGIIJHGIJJGHHHHH	AS:i:146	XN:i:0	XM:i:0	XO:i:0	XG:i:0	NM:i:0	MD:Z:73	YS:i:142	YT:Z:CP
HWI-D00306:376:HA62FADXX:1:1103:18531:85585	147	Xist	856	255	73M	=	761	-168	TGCTCTTAAACTGAGTGGGTGTTAAGGGCGTGGAGAGCCCGCGTCCGCCATTATGGCTTCTGCGTGATACGGC	>9:44>:D@:433(2(@<3:3:+(0@?58<:?>><=><:-'/6BJJJGIGIIJJIJJJJJIIJGHGHHDFFFD	AS:i:142	XN:i:0	XM:i:1	XO:i:0	XG:i:0	NM:i:1	MD:Z:23C49	YS:i:146	YT:Z:CP
HWI-D00306:376:HA62FADXX:1:1103:7895:85904	99	Xist	737	255	73M	=	856	192	AAATATGGTTTTGTGAGTTATTGCACTACCTGGAATATCTATGCCTCTTATTTGCGTGTACTGTTGCTGCTGA	FFFDFDHGCFGIJHGHGHGIHHIJIJGIIJJJJGGEIIIIGJJJJJJIIIIIJJJJHIHEHIIHGIJJJJHHE	AS:i:146	XN:i:0	XM:i:0	XO:i:0	XG:i:0	NM:i:0	MD:Z:73	YS:i:146	YT:Z:CP
HWI-D00306:376:HA62FADXX:1:1103:7895:85904	147	Xist	856	255	73M	=	737	-192	TGCTCTTAAACTGAGTGGGTGTTCAGGGCGTGGAGAGCCCGCGTCCGCCATTATGGCTTCTGCGTGATACGGC	##@>4A@C@449<<B?B<3(33(2-DD@<?5C::5'/>=/;'06GGDFHECJIIJIEJIIIHIGHFHFDFFFF	AS:i:146	XN:i:0	XM:i:0	XO:i:0	XG:i:0	NM:i:0	MD:Z:73	YS:i:146	YT:Z:CP
HWI-D00306:376:HA62FADXX:1:1103:9595:85811	99	Xist	750	255	73M	=	856	179	TGAGTTATTGCACTACCTGGAATATCTATGCCTCTTATTTGCGTGTACTGTTGCTGCTGATCGTTTGGTGCTG	FFFFFHHHHHJJJJJJJJJJJJJJJJJJJJJJJJJJJJJJJIJGIHIJJJJJJJJJJJJIJJJHIJJIEHHHH	AS:i:146	XN:i:0	XM:i:0	XO:i:0	XG:i:0	NM:i:0	MD:Z:73	YS:i:142	YT:Z:CP
HWI-D00306:376:HA62FADXX:1:1103:9595:85811	147	Xist	856	255	73M	=	750	-179	TGCTCTTAAACTGGGTGGGTGTTCAGGGCGTGGAGAGCCCGCGTCCGCCATTATGGCTTCTGCGTGATACGGC	#########################B@58<:>35528BB@GA@:IJJIJJIJJJJJJJJJJIJHHHFFDFFFF	AS:i:142	XN:i:0	XM:i:1	XO:i:0	XG:i:0	NM:i:1	MD:Z:13A59	YS:i:146	YT:Z:CP
HWI-D00306:376:HA62FADXX:1:1103:6651:86995	99	Xist	446	255	73M	=	856	483	TAAACTTGCCCATCTGGGCTGTGGATACCTGCTTTTATTCTTTTTTTCTTCTCCTTAGCCCATCGGGGCCATG	DDEFFFBFH>EGIIIIIFGIIHHFFHHIIGIIIIIIHIIIIIIIIII@HI=F78CG>@A@EAEHEBDCBB??C	AS:i:146	XN:i:0	XM:i:0	XO:i:0	XG:i:0	NM:i:0	MD:Z:73	YS:i:146	YT:Z:CP
HWI-D00306:376:HA62FADXX:1:1103:6651:86995	147	Xist	856	255	73M	=	446	-483	TGCTCTTAAACTGAGTGGGTGTTCAGGGCGTGGAGAGCCCGCGTCCGCCATTATGGCTTCTGCGTGATACGGC	:9:@4>4CB@A?98@@B?3>3>3<-B?5,5(C>>?8;BE@;AGEIJJIJGGJJIIJJJJJJJJHHDFHDFFDA	AS:i:146	XN:i:0	XM:i:0	XO:i:0	XG:i:0	NM:i:0	MD:Z:73	YS:i:146	YT:Z:CP
HWI-D00306:376:HA62FADXX:1:1103:9175:87723	99	Xist	798	255	73M	=	856	131	TGTTGCTGCTGATCGTTTGGTGCTGTGTGAGTGAACCTATGGCTTAGAAAAACGACTTTGCTCTTAAACTGAG	FFFFFHHHHGJFHJJJJJJIHHIIJHIHGHIBHIIJJJJIJIJIJIJIJIIJJJJJJJIJIHHHHHHFFFFFF	AS:i:146	XN:i:0	XM:i:0	XO:i:0	XG:i:0	NM:i:0	MD:Z:73	YS:i:146	YT:Z:CP
HWI-D00306:376:HA62FADXX:1:1103:9175:87723	147	Xist	856	255	73M	=	798	-131	TGCTCTTAAACTGAGTGGGTGTTCAGGGCGTGGAGAGCCCGCGTCCGCCATTATGGCTTCTGCGTGATACGGC	##A@:>3@:(+(90<2<83:3>925B?755,:5(,'8AAAF86FIJJIGIIJJJJIIIIJJJIHGHHHDFFFD	AS:i:146	XN:i:0	XM:i:0	XO:i:0	XG:i:0	NM:i:0	MD:Z:73	YS:i:146	YT:Z:CP
HWI-D00306:376:HA62FADXX:1:1103:17077:87911	99	Xist	373	255	1S72M	=	856	557	TCATTCCATGCCCAACGGGGTTTTGGATACTTACCTGCCTTTTCATTCTTTTTTTTTCTTATTATTTTTTTTT	;=BB;4CF>D>FGIIIGDIEFGDGDEFDGGHIGGIIIFIIICHGGHIGHIIIIIHECCCC3@A:>@CDCBB9>	AS:i:144	XN:i:0	XM:i:0	XO:i:0	XG:i:0	NM:i:0	MD:Z:72	YS:i:130	YT:Z:CP
HWI-D00306:376:HA62FADXX:1:1103:17077:87911	147	Xist	856	255	73M	=	373	-557	TGCTCTTAACCTGAGTGGGTGTTGAGGGCGGGGAGTGCCCGCGTCCGCCATTATGGCTTCTGCGTGATACGGC	################################################B@B>@EC;;EC8AGEAFBFC:DDB+	AS:i:130	XN:i:0	XM:i:4	XO:i:0	XG:i:0	NM:i:4	MD:Z:9A13C6T4A37	YS:i:144	YT:Z:CP
HWI-D00306:376:HA62FADXX:1:1103:6025:88974	99	Xist	786	255	73M	=	856	143	ATTTGCGTGTACTGTTGCTGCTGATCGTTTGGTGCTGTGTGAGTGAACCTATGGCTTAGAAAAACGACTTTGC	FFFFFHHHHHIJJJIJJJJJJJJIJIJHIIJJGHJJJJJIIJJIIJJJIJIJJJIJJJJJJJJJHHHFFDEEE	AS:i:146	XN:i:0	XM:i:0	XO:i:0	XG:i:0	NM:i:0	MD:Z:73	YS:i:146	YT:Z:CP
HWI-D00306:376:HA62FADXX:1:1103:6025:88974	147	Xist	856	255	73M	=	786	-143	TGCTCTTAAACTGAGTGGGTGTTCAGGGCGTGGAGAGCCCGCGTCCGCCATTATGGCTTCTGCGTGATACGGC	:9@@@A>A:(:39(80@?3@@A<85DB:1<5C@>9'/A:4847?HFIEHHGJJJJJIJIIJJIGHHHFDDFFD	AS:i:146	XN:i:0	XM:i:0	XO:i:0	XG:i:0	NM:i:0	MD:Z:73	YS:i:146	YT:Z:CP
HWI-D00306:376:HA62FADXX:1:1103:7698:89603	99	Xist	753	255	73M	=	856	176	GTTATTGCACTACCTGGAATATCTATGCCTCTTATTTGCGTGTACTGTTGCTGCTGATCGTTTGGTGCTGTGT	FFFFFHHHGHIHJHIJJIJJJJJJJIIJJJJJIIJJJJJJIHDGIIIFHEHJJIJJHIJJHIHGHCEHEHHHC	AS:i:146	XN:i:0	XM:i:0	XO:i:0	XG:i:0	NM:i:0	MD:Z:73	YS:i:142	YT:Z:CP
HWI-D00306:376:HA62FADXX:1:1103:7698:89603	147	Xist	856	255	73M	=	753	-176	TGCTCTTAACCTGAGTGGGTGTTCAGGGCGTGGAGAGCCCGCGTCCGCCATTATGGCTTCTGCGTGATACGGC	#######################################@4@7?HBGGGFIIIHAIIHHFGHEHFD<)@@DDD	AS:i:142	XN:i:0	XM:i:1	XO:i:0	XG:i:0	NM:i:1	MD:Z:9A63	YS:i:146	YT:Z:CP
HWI-D00306:376:HA62FADXX:1:1103:17223:89584	99	Xist	798	255	73M	=	856	131	TGTTGCTGCTGATCGTTTGGTGCTGTGTGAGTGAACCTATGGCTTAGAAAAACGACTTTGCTCTTAAACTGAG	FFFFFGHHGHJIJJJIIJJJGHIJIIIIIJJFHIJJJJJJJJJJJJJJJJJJJIJJIJIJJHHHHHHFFFFFF	AS:i:146	XN:i:0	XM:i:0	XO:i:0	XG:i:0	NM:i:0	MD:Z:73	YS:i:146	YT:Z:CP
HWI-D00306:376:HA62FADXX:1:1103:17223:89584	147	Xist	856	255	73M	=	798	-131	TGCTCTTAAACTGAGTGGGTGTTCAGGGCGTGGAGAGCCCGCGTCCGCCATTATGGCTTCTGCGTGATACGGC	#######C@4+3<+8<<8+3@A985@?0,5(DCC<2/AA@68?0IFIIJGIJIJJJIJJJJJIHHHHHFFFFF	AS:i:146	XN:i:0	XM:i:0	XO:i:0	XG:i:0	NM:i:0	MD:Z:73	YS:i:146	YT:Z:CP
HWI-D00306:376:HA62FADXX:1:1103:11457:90599	99	Xist	764	255	73M	=	856	165	ACCTGGAATATCTATGCCTCTTATTTGCGTGTACTGTTGCTGCTGATCGTTTGGTGCTGTGTGAGTGAACCTA	FFFFFHHHHHFJJJIJJJJJJJGJJJJJJGHHIJJJJJJJIJJJJJIJJGHJJIHHIIJCGFHIIEGHHHHHG	AS:i:146	XN:i:0	XM:i:0	XO:i:0	XG:i:0	NM:i:0	MD:Z:73	YS:i:131	YT:Z:CP
HWI-D00306:376:HA62FADXX:1:1103:11457:90599	147	Xist	856	255	73M	=	764	-165	TGCTCTTAAACTGAGTGGGTGTTCAGGGCGTGGGGAGCCCGCGTCCGCCATTATGGCCTCTGCGTGATACGGC	#########################B?88BCDB?</=A=4A8;:JIJJIJIJJHGEJIIGJJJHHHHHFFFFF	AS:i:131	XN:i:0	XM:i:2	XO:i:0	XG:i:0	NM:i:2	MD:Z:33A23T15	YS:i:146	YT:Z:CP
HWI-D00306:376:HA62FADXX:1:1103:12862:90694	99	Xist	561	255	1S72M	=	856	369	ACTTTCTCGGTCCATCGGGACCTCGGATACCTGCGTTTAGTCTTTTTTTCCCATGCCCAACGGGGCCTCGGAT	FFFFFHHHHHJJJJJJJJJIIJJJJJJIJJJIJJJGHIIJIIHIJJJHFFFFEEEEEDDDDDDDDDDDDDDDD	AS:i:144	XN:i:0	XM:i:0	XO:i:0	XG:i:0	NM:i:0	MD:Z:72	YS:i:146	YT:Z:CP
HWI-D00306:376:HA62FADXX:1:1103:12862:90694	147	Xist	856	255	73M	=	561	-369	TGCTCTTAAACTGAGTGGGTGTTCAGGGCGTGGAGAGCCCGCGTCCGCCATTATGGCTTCTGCGTGATACGGC	############################################GGIGEBIGGHHECGIIIHIFGHGHDFFFD	AS:i:146	XN:i:0	XM:i:0	XO:i:0	XG:i:0	NM:i:0	MD:Z:73	YS:i:144	YT:Z:CP
HWI-D00306:376:HA62FADXX:1:1103:2636:90869	99	Xist	451	255	73M	=	856	478	TTGCCCATCTGGGCTGTGGATACCTGCTTTTATTCTTTTTTTCTTCTCCTTAGCCCATCGGGGCCATGGATAC	BABBDBFBDDHHFIIGHGGHIHIIIIIIIIIHIIIIIIIGIIGII@GB@GH@77.8.==166<AC?CCC;>@A	AS:i:146	XN:i:0	XM:i:0	XO:i:0	XG:i:0	NM:i:0	MD:Z:73	YS:i:146	YT:Z:CP
[truncated: 31,121 more rows]
