# Supplementary material for: Probing Xist RNA Structure in Cells Using Targeted Structure-Seq
Source: PLoS Genet. 2015 Dec 8;11(12):e1005668. doi: 10.1371/journal.pgen.1005668 (PMC4672913; doi:10.1371/journal.pgen.1005668)
Supplement: S5 Data — (ZIP) [file pgen.1005668.s005.zip › targeted_structure_seq/untreated.sam]

@SQ SN:Xist LN:17769
HWI-D00306:376:HA62FADXX:1:1101:8292:2205	99	Xist	775	255	73M	=	856	154	CTATGCCTCTTATTTGCGTGTACTGTTGCTGCTGATCGTTTGGTGCTGTGTGAGTGAACCTATGGCTTAGAAA	FFFFFHHHHHJJJJJIIJJJIJJJJJIJJJJJJJJJJJGIIJJFHJJJHIIHJJFHGJJJJIJJIJJHHHGHF	AS:i:146	XN:i:0	XM:i:0	XO:i:0	XG:i:0	NM:i:0	MD:Z:73	YS:i:146	YT:Z:CP
HWI-D00306:376:HA62FADXX:1:1101:8292:2205	147	Xist	856	255	73M	=	775	-154	TGCTCTTAAACTGAGTGGGTGTTCAGGGCGTGGAGAGCCCGCGTCCGCCATTATGGCTTCTGCGTGATACGGC	:9@@@CACB>:390@@B<3>3@<<8DB78<5C>>?8;DE;8A@?JJJJIJJJJJJJJJJJJJJHHHHHFFFFF	AS:i:146	XN:i:0	XM:i:0	XO:i:0	XG:i:0	NM:i:0	MD:Z:73	YS:i:146	YT:Z:CP
HWI-D00306:376:HA62FADXX:1:1101:17668:2219	99	Xist	694	255	73M	=	856	235	TAAATTTTTTTTTTCACGGCCCAACGGGGCGCTTGGTGGATGGAAATATGGTTTTGTGAGTTATTGCACTACC	FFFFFHHHHHJJIIJJJJJJJJJJHIIJJHDDBDDB5<@BDDDCCCDDEDC>ABDDACCDDECDDCDDDDDDD	AS:i:146	XN:i:0	XM:i:0	XO:i:0	XG:i:0	NM:i:0	MD:Z:73	YS:i:146	YT:Z:CP
HWI-D00306:376:HA62FADXX:1:1101:17668:2219	147	Xist	856	255	73M	=	694	-235	TGCTCTTAAACTGAGTGGGTGTTCAGGGCGTGGAGAGCCCGCGTCCGCCATTATGGCTTCTGCGTGATACGGC	##C@@C@DB:(3<8<8@<3>3:+(0B@78C@CA?<88A<;HBDGJJIJJJIJJIJJJJJJJJJHHHGHDFFFF	AS:i:146	XN:i:0	XM:i:0	XO:i:0	XG:i:0	NM:i:0	MD:Z:73	YS:i:146	YT:Z:CP
HWI-D00306:376:HA62FADXX:1:1101:2993:2874	99	Xist	799	255	73M	=	856	130	GTTGCTGCTGATCGTTTGGTGCTGTGTGAGTGAACCTATGGCTTAGAAAAACGACTTTGCTCTTAAACTGAGT	FFFFFHHHHHJJJJJJJJJHIJJJIJIIIIHJJJJJJJJJJJJJJJJJJJJJJIJJJJJJJJHHHHHHFFFF?	AS:i:146	XN:i:0	XM:i:0	XO:i:0	XG:i:0	NM:i:0	MD:Z:73	YS:i:146	YT:Z:CP
HWI-D00306:376:HA62FADXX:1:1101:2993:2874	147	Xist	856	255	73M	=	799	-130	TGCTCTTAAACTGAGTGGGTGTTCAGGGCGTGGAGAGCCCGCGTCCGCCATTATGGCTTCTGCGTGATACGGC	@?>>3@:D@::9?0<<B?9>:>985B?055(C>><23CE;8;0?JJJJJJJJJJJJJJJJJJJHHHHHFFFFF	AS:i:146	XN:i:0	XM:i:0	XO:i:0	XG:i:0	NM:i:0	MD:Z:73	YS:i:146	YT:Z:CP
HWI-D00306:376:HA62FADXX:1:1101:6244:2835	99	Xist	525	255	73M	=	856	404	TGCTTTTTGTAAAAAAAAAAAAAAAAAAAAAAAAACCTTTCTCGGTTTTTTTTGTCTTCGGAAACCCCCGTTT	???A=AC>@DEGF@@FGIIIFIGGHC@@BBBBB3002>@##################################	AS:i:95	XN:i:0	XM:i:12	XO:i:0	XG:i:0	NM:i:12	MD:Z:27C18C0C0A1C0G0G1A1C5T3T0G5	YS:i:146	YT:Z:CP
HWI-D00306:376:HA62FADXX:1:1101:6244:2835	147	Xist	856	255	73M	=	525	-404	TGCTCTTAAACTGAGTGGGTGTTCAGGGCGTGGAGAGCCCGCGTCCGCCATTATGGCTTCTGCGTGATACGGC	>9:>>CAA:4>>?2+(@<3:(@<?8B?5<?>C@><8;DE;;A??JJJJJJJJJJJJJIJJJIJHHHHDDFFFF	AS:i:146	XN:i:0	XM:i:0	XO:i:0	XG:i:0	NM:i:0	MD:Z:73	YS:i:95	YT:Z:CP
HWI-D00306:376:HA62FADXX:1:1101:15658:3440	99	Xist	773	255	73M	=	856	156	ATCTATGCCTCTTATTTGCGTGTACTGTTGCTGCTGATCGTTTGGTGCTGTGTGAGTGAACCTATGGCTTAGA	FFFFFHHHHHJJJIJJJJJIFHHIJIJJJJJJJJJJIJJJHJJJJHIIJIHJHIJJHIJIJJIJJJIGHHEHF	AS:i:146	XN:i:0	XM:i:0	XO:i:0	XG:i:0	NM:i:0	MD:Z:73	YS:i:146	YT:Z:CP
HWI-D00306:376:HA62FADXX:1:1101:15658:3440	147	Xist	856	255	73M	=	773	-156	TGCTCTTAAACTGAGTGGGTGTTCAGGGCGTGGAGAGCCCGCGTCCGCCATTATGGCTTCTGCGTGATACGGC	@?>:(>4AC>>9<0<8D?9CC@9<5D@78?>DA?A8;DBA8@:FJJJJJJJJJJJJJJJJJJJHHHHHDFFFF	AS:i:146	XN:i:0	XM:i:0	XO:i:0	XG:i:0	NM:i:0	MD:Z:73	YS:i:146	YT:Z:CP
HWI-D00306:376:HA62FADXX:1:1101:11008:4318	99	Xist	814	255	73M	=	856	115	TTGGTGCTGTGTGAGTGAACCTATGGCTTAGAAAAACGACTTTGCTCTTAAACTGAGTGGGTGTTCAGGGCGT	FFFFDHHHHHJHIJJJJJJJJJJJJJIJJJJJJJJIJIJJJJJJJJJJJJJJIJJGJFHIJBEEHFEFFFDD;	AS:i:146	XN:i:0	XM:i:0	XO:i:0	XG:i:0	NM:i:0	MD:Z:73	YS:i:146	YT:Z:CP
HWI-D00306:376:HA62FADXX:1:1101:11008:4318	147	Xist	856	255	73M	=	814	-115	TGCTCTTAAACTGAGTGGGTGTTCAGGGCGTGGAGAGCCCGCGTCCGCCATTATGGCTTCTGCGTGATACGGC	:<@::A:CB:43<08<D@<C@A985DD<?<3?::A8?DE@@/<EJIJJIJJJJJJIIJJJJJJHHHHHFFFFF	AS:i:146	XN:i:0	XM:i:0	XO:i:0	XG:i:0	NM:i:0	MD:Z:73	YS:i:146	YT:Z:CP
HWI-D00306:376:HA62FADXX:1:1101:8330:5174	99	Xist	809	255	73M	=	856	120	ATCGTTTGGTGCTGTGTGAGTGAACCTATGGCTTAGAAAAACGACTTTGCTCTTAAACTGAGTGGGTGTTCAG	FFFDDHHHHFHIJJGHHIJJHIJJJJJJJJJJJJIJJJJJJJJJJJJJJIJJJJJJJJJHHHEHFF8ADDEDD	AS:i:146	XN:i:0	XM:i:0	XO:i:0	XG:i:0	NM:i:0	MD:Z:73	YS:i:146	YT:Z:CP
HWI-D00306:376:HA62FADXX:1:1101:8330:5174	147	Xist	856	255	73M	=	809	-120	TGCTCTTAAACTGAGTGGGTGTTCAGGGCGTGGAGAGCCCGCGTCCGCCATTATGGCTTCTGCGTGATACGGC	49:A@C@C>4>9C<??DBCA:C?85DDB@CCDCA<88DHBFABFJJJJJJJJJJJJJJJJJJJHHHHHFFFFF	AS:i:146	XN:i:0	XM:i:0	XO:i:0	XG:i:0	NM:i:0	MD:Z:73	YS:i:146	YT:Z:CP
HWI-D00306:376:HA62FADXX:1:1101:18597:6792	99	Xist	698	255	2S71M	=	856	233	ATTTTTTTTTTTCACGGCCCAACGGGGCGCTTGGTGGATGGAAATATGGTTTTGTGAGTTATTGCACTACCTG	FFFFFHHHHHIEGFGHDHGGHC@GIIGBBBBDDB3<@?>@?CCC@9>CCCDD@??A>:ADCDDCDCCC:?<>C	AS:i:142	XN:i:0	XM:i:0	XO:i:0	XG:i:0	NM:i:0	MD:Z:71	YS:i:142	YT:Z:CP
HWI-D00306:376:HA62FADXX:1:1101:18597:6792	147	Xist	856	255	73M	=	698	-233	TGCTCTTAACCTGAGTGGGTGTTCAGGGCGTGGAGAGCCCGCGTCCGCCATTATGGCTTCTGCGTGATACGGC	################B?9>>:325@8-5<CDCCA=8CA@68GDJJJJIIIJJJIIIIHIJJIHHHHHFFFFD	AS:i:142	XN:i:0	XM:i:1	XO:i:0	XG:i:0	NM:i:1	MD:Z:9A63	YS:i:142	YT:Z:CP
HWI-D00306:376:HA62FADXX:1:1101:5033:7691	99	Xist	756	255	73M	=	856	173	ATTGCACTACCTGGAATATCTATGCCTCTTATTTGCGTGTACTGTTGCTGCTGATCGTTTGGTGCTGTGTGAG	FFFFFHHHHHJJJJJJJJJIJJJJJJJJJJJJJJJIJHIHIJJJJJJJJJJJJJJJJIJJJJHGHJJGHHHHG	AS:i:146	XN:i:0	XM:i:0	XO:i:0	XG:i:0	NM:i:0	MD:Z:73	YS:i:146	YT:Z:CP
HWI-D00306:376:HA62FADXX:1:1101:5033:7691	147	Xist	856	255	73M	=	756	-173	TGCTCTTAAACTGAGTGGGTGTTCAGGGCGTGGAGAGCCCGCGTCCGCCATTATGGCTTCTGCGTGATACGGC	:9>::C>AB:++3+2(B@<>3@<08DB9<<5?>:9'8CB4@AD@IJJJJJJJJJJJJJJJJJJHHHHHDFFFF	AS:i:146	XN:i:0	XM:i:0	XO:i:0	XG:i:0	NM:i:0	MD:Z:73	YS:i:146	YT:Z:CP
HWI-D00306:376:HA62FADXX:1:1101:2458:7764	99	Xist	744	255	73M	=	856	185	GTTTTGTGAGTTATTGCACTACCTGGAATATCTATGCCTCTTATTTGCGTGTACTGTTGCTGCTGATCGTTTG	FDBDFHDHFFEGIIJJIIIJIJJJJJHJIIJIIJJJJIJIJJJIJJJIIFHHHIJJIGIJJJJJIGIJJJHHH	AS:i:146	XN:i:0	XM:i:0	XO:i:0	XG:i:0	NM:i:0	MD:Z:73	YS:i:146	YT:Z:CP
HWI-D00306:376:HA62FADXX:1:1101:2458:7764	147	Xist	856	255	73M	=	744	-185	TGCTCTTAAACTGAGTGGGTGTTCAGGGCGTGGAGAGCCCGCGTCCGCCATTATGGCTTCTGCGTGATACGGC	:DCC@C@C@>AA<8<?B@?A:@<<5DD<8A>>::9/8CA@;AD@JIJJJJJJJJJJJJJIIJIHHHGFDFFFF	AS:i:146	XN:i:0	XM:i:0	XO:i:0	XG:i:0	NM:i:0	MD:Z:73	YS:i:146	YT:Z:CP
HWI-D00306:376:HA62FADXX:1:1101:4839:9729	99	Xist	786	255	73M	=	856	143	ATTTGCGTGTACTGTTGCTGCTGATCGTTTGGTGCTGTGTGAGTGAACCTATGGCTTAGAAAAACGACTTTGC	=DDDDHHFFDGHIGBHDG@@FGHDHGH:CFBFCGGHGHGGHGHFGIEHHFHDGCGIIIIHDGEHHHHEECCCC	AS:i:146	XN:i:0	XM:i:0	XO:i:0	XG:i:0	NM:i:0	MD:Z:73	YS:i:134	YT:Z:CP
HWI-D00306:376:HA62FADXX:1:1101:4839:9729	147	Xist	856	255	73M	=	786	-143	TGCTCTTAAACTGGGTGGGTGTTCGGGGGGTGGAGAGCCCGCGTCCGCCATTATGGCTTCTGCGTGATACGGC	##################################?86B=445?0IIIIIGIGIGGHEGHBIIIHFFDFDDDAF	AS:i:134	XN:i:0	XM:i:3	XO:i:0	XG:i:0	NM:i:3	MD:Z:13A10A3C44	YS:i:146	YT:Z:CP
HWI-D00306:376:HA62FADXX:1:1101:3930:10502	99	Xist	584	255	73M	=	856	345	GGATACCTGCGTTTAGTCTTTTTTTCCCATGCCCAACGGGGCCTCGGATACCTGCTGTTATTATTTTTTTTTC	FFFFFHHHHHJHIJIJIJJJJJJJJJJJJJJJJJJJJJJJHFFFEDDDDDDDDDDDDDDDEDFEFEEDDDDDA	AS:i:146	XN:i:0	XM:i:0	XO:i:0	XG:i:0	NM:i:0	MD:Z:73	YS:i:146	YT:Z:CP
HWI-D00306:376:HA62FADXX:1:1101:3930:10502	147	Xist	856	255	73M	=	584	-345	TGCTCTTAAACTGAGTGGGTGTTCAGGGCGTGGAGAGCCCGCGTCCGCCATTATGGCTTCTGCGTGATACGGC	@?AC>A:D@::398<<B?9>3CA<5DD@<95A>?A?8DEBAAFFJJJJJJJJJJJJJJJJJJJHHHHHFFFFF	AS:i:146	XN:i:0	XM:i:0	XO:i:0	XG:i:0	NM:i:0	MD:Z:73	YS:i:146	YT:Z:CP
HWI-D00306:376:HA62FADXX:1:1101:11939:10565	99	Xist	813	255	1S72M	=	856	117	TTTTGGTGCTGTGTGAGTGAACCTATGGCTTAGAAAAACGACTTTGCTCTTAAACTGAGTGGGTGTTCAGGGC	FFFFFHFFHHJGIIJJJHIIGJJJJJJJJJJJJJJJIIJJJJJJJJJJJJJJJJJJJJJHGGHEHFFFEEEED	AS:i:144	XN:i:0	XM:i:0	XO:i:0	XG:i:0	NM:i:0	MD:Z:72	YS:i:146	YT:Z:CP
HWI-D00306:376:HA62FADXX:1:1101:11939:10565	147	Xist	856	255	73M	=	813	-117	TGCTCTTAAACTGAGTGGGTGTTCAGGGCGTGGAGAGCCCGCGTCCGCCATTATGGCTTCTGCGTGATACGGC	4<4::C@C@:>9<280B?9::C?8<DB9<<:CA?A??DH@EEEHJJJJJJJJJJJJJJJJJJJHHHHHFFFFF	AS:i:146	XN:i:0	XM:i:0	XO:i:0	XG:i:0	NM:i:0	MD:Z:73	YS:i:144	YT:Z:CP
HWI-D00306:376:HA62FADXX:1:1101:2657:11269	99	Xist	698	255	2S71M	=	856	233	TTTTTTTTTTTTCACGGCCCAACGGGGCGCTTGGTGGATGGAAATATGGTTTTGGGAGTTATTGCACTACCTG	FFFFFHHHHHJIE@EAGEFFEA;=BD@')06:<@(8?/88?CDC3(3993>B@<&028<A::@CC>C@@?C@@	AS:i:138	XN:i:0	XM:i:1	XO:i:0	XG:i:0	NM:i:1	MD:Z:52T18	YS:i:142	YT:Z:CP
HWI-D00306:376:HA62FADXX:1:1101:2657:11269	147	Xist	856	255	73M	=	698	-233	TGCTCTTAAACTGAGTGGGTGTTCAGGGCGTGGAGACCCCGCGTCCGCCATTATGGCTTCTGCGTGATACGGC	#####A@A@4:A?82(B@<>::+8&780@?@CC?03'DE@4;(?IHGHGEIIIIIIIIIGHGHDHDBFADDBD	AS:i:142	XN:i:0	XM:i:1	XO:i:0	XG:i:0	NM:i:1	MD:Z:36G36	YS:i:138	YT:Z:CP
HWI-D00306:376:HA62FADXX:1:1101:13093:11908	99	Xist	751	255	73M	=	856	178	GAGTTATTGCACTACCTGGAATATCTATGCCTCTTATTTGCGTGTACTGTTGCTGCTGATCGTTTGGTGCTGT	DFFFFHHHHGJJJJJJJIIJJJJJJJJJIIJJJJJJJJJJJJJJJJJJIJJJJJJJIJJJJIJJJJJIHHHH>	AS:i:146	XN:i:0	XM:i:0	XO:i:0	XG:i:0	NM:i:0	MD:Z:73	YS:i:146	YT:Z:CP
HWI-D00306:376:HA62FADXX:1:1101:13093:11908	147	Xist	856	255	73M	=	751	-178	TGCTCTTAAACTGAGTGGGTGTTCAGGGCGTGGAGAGCCCGCGTCCGCCATTATGGCTTCTGCGTGATACGGC	43@>:C>CCA>>C<<?B@<>:A<<5B?5,5(C@?A=;CE@BAAAJJJJJJJJJJJJIJJJJJJHGHHHFFFFF	AS:i:146	XN:i:0	XM:i:0	XO:i:0	XG:i:0	NM:i:0	MD:Z:73	YS:i:146	YT:Z:CP
HWI-D00306:376:HA62FADXX:1:1101:3228:13142	99	Xist	741	255	73M	=	856	188	ATGGTTTTGTGAGTTATTGCACTACCTGGAATATCTATGCCTCTTATTTGCGTGTACTGTTGCTGCTGATCGT	FFFFDHHHHHIGJIJJJJJJJJJJJJJJJJJJJJJJJJJJJJJJJJJJJJJJJIHIIJJJJJJJJJJJJJJHH	AS:i:146	XN:i:0	XM:i:0	XO:i:0	XG:i:0	NM:i:0	MD:Z:73	YS:i:146	YT:Z:CP
HWI-D00306:376:HA62FADXX:1:1101:3228:13142	147	Xist	856	255	73M	=	741	-188	TGCTCTTAAACTGAGTGGGTGTTCAGGGCGTGGAGAGCCCGCGTCCGCCATTATGGCTTCTGCGTGATACGGC	#####C>DB>4(98<2B??A@C<85DB@<CADC>?6;DE;FBF@JJJJJJJJJJJIJJJJJIJHHHHHDFFFD	AS:i:146	XN:i:0	XM:i:0	XO:i:0	XG:i:0	NM:i:0	MD:Z:73	YS:i:146	YT:Z:CP
HWI-D00306:376:HA62FADXX:1:1101:11688:13216	99	Xist	813	255	73M	=	856	116	TTTGGTGCTGTGTGAGTGAACCTATGGCTTAGAAAAACGACTTTGCTCTTAAACTGAGTGGGTGTTCAGGGCG	FFFFFDHHHHHIIJIJFHIJJJIIJJJJJIHIHIJJIJIJJIJJJIIJJIJIJJIJIJHHIJHHHFFFFFEDD	AS:i:146	XN:i:0	XM:i:0	XO:i:0	XG:i:0	NM:i:0	MD:Z:73	YS:i:146	YT:Z:CP
HWI-D00306:376:HA62FADXX:1:1101:11688:13216	147	Xist	856	255	73M	=	813	-116	TGCTCTTAAACTGAGTGGGTGTTCAGGGCGTGGAGAGCCCGCGTCCGCCATTATGGCTTCTGCGTGATACGGC	:<@@@@:D@:@>98<<@??@:C?88DB<@C>C@C<=8CE@@@?BJJJJJJIJJJJJJJJJJJJHHHHHFFFFF	AS:i:146	XN:i:0	XM:i:0	XO:i:0	XG:i:0	NM:i:0	MD:Z:73	YS:i:146	YT:Z:CP
HWI-D00306:376:HA62FADXX:1:1101:6662:14458	99	Xist	771	255	73M	=	856	158	ATATCTATGCCTCTTATTTGCGTGTACTGTTGCTGCTGATCGTTTGGTGCTGTGTGAGTGAACCTATGGCTTA	FFFFFHHHHHIHJJJJJJJJJJJJJIJJJJJJIIIIJJHIHIJJJJIGHIJIJJJIIJJJJJJJIIIJHHHHH	AS:i:146	XN:i:0	XM:i:0	XO:i:0	XG:i:0	NM:i:0	MD:Z:73	YS:i:146	YT:Z:CP
HWI-D00306:376:HA62FADXX:1:1101:6662:14458	147	Xist	856	255	73M	=	771	-158	TGCTCTTAAACTGAGTGGGTGTTCAGGGCGTGGAGAGCCCGCGTCCGCCATTATGGCTTCTGCGTGATACGGC	:9AA:>3CCC>>?8??B@?@:C<<5BD<<C>CAA<8;DHABFD@JJJJJJJJIJJJJJIIGIJHHHHHFFFFF	AS:i:146	XN:i:0	XM:i:0	XO:i:0	XG:i:0	NM:i:0	MD:Z:73	YS:i:146	YT:Z:CP
HWI-D00306:376:HA62FADXX:1:1101:18754:15210	99	Xist	786	255	73M	=	856	143	ATTTGCGTGTACTGTTGCTGCTGATCGTTTGGTGCTGTGTGAGTGAACCTATGGCTTAGAAAAACGACTTTGC	FFFFFHHHHHIJJJIJJJJJJJJJJJIJJJJJIIIJJHIJJJJHJJJJJJJJIJJJJJJJJJJJHHHFFDEEE	AS:i:146	XN:i:0	XM:i:0	XO:i:0	XG:i:0	NM:i:0	MD:Z:73	YS:i:146	YT:Z:CP
HWI-D00306:376:HA62FADXX:1:1101:18754:15210	147	Xist	856	255	73M	=	786	-143	TGCTCTTAAACTGAGTGGGTGTTCAGGGCGTGGAGAGCCCGCGTCCGCCATTATGGCTTCTGCGTGATACGGC	@CAA:C>DB@@><0?<B?93:C?88DB<8<3C@?A?8CEA@@@?JJJJJJJJJJJJJJJJJJJHHHHHFFFFF	AS:i:146	XN:i:0	XM:i:0	XO:i:0	XG:i:0	NM:i:0	MD:Z:73	YS:i:146	YT:Z:CP
HWI-D00306:376:HA62FADXX:1:1101:14140:15283	99	Xist	698	255	2S71M	=	856	233	TTTTTTTTTTTTCACGGCCCAACGGGGCGCTTGGTGGATGGAAATATGGTTTTGTGAGTTATTGCACTACCTG	FFFFFHHHHHJIGGGIJIJJJIGHHHFDDDDDDD8?B<ACDCDDDCCDDCCDDBADAACDCDDDDCDDDDDCD	AS:i:142	XN:i:0	XM:i:0	XO:i:0	XG:i:0	NM:i:0	MD:Z:71	YS:i:146	YT:Z:CP
HWI-D00306:376:HA62FADXX:1:1101:14140:15283	147	Xist	856	255	73M	=	698	-233	TGCTCTTAAACTGAGTGGGTGTTCAGGGCGTGGAGAGCCCGCGTCCGCCATTATGGCTTCTGCGTGATACGGC	#######A>:C?CDBBB?9:3:(?872)BC@?:>5,'DE@4@6?JJHJJJJJJJJJJJJJJIJHHHHHFDFFF	AS:i:146	XN:i:0	XM:i:0	XO:i:0	XG:i:0	NM:i:0	MD:Z:73	YS:i:142	YT:Z:CP
HWI-D00306:376:HA62FADXX:1:1101:15539:16219	99	Xist	698	255	2S71M	=	856	233	TTTTTTTTTTTTCACGGCCCAACGGGGCGCTTGGTGGATGGAAATATGGTTTTGTGAGTTATTGCACTACCTG	FFFFFHHHHHJIIIJGGIJJHGHFEFDBBBDDDD@BBACCDDDDDDEEDDDDBA?CCDDDCDDDDDDDDDDDD	AS:i:142	XN:i:0	XM:i:0	XO:i:0	XG:i:0	NM:i:0	MD:Z:71	YS:i:146	YT:Z:CP
HWI-D00306:376:HA62FADXX:1:1101:15539:16219	147	Xist	856	255	73M	=	698	-233	TGCTCTTAAACTGAGTGGGTGTTCAGGGCGTGGAGAGCCCGCGTCCGCCATTATGGCTTCTGCGTGATACGGC	#####################A9<0@<58<CCC>928A:5'86DJJIIGGIGGIJJIJIHJGIGHHFHDFFDD	AS:i:146	XN:i:0	XM:i:0	XO:i:0	XG:i:0	NM:i:0	MD:Z:73	YS:i:142	YT:Z:CP
HWI-D00306:376:HA62FADXX:1:1101:2892:17454	99	Xist	652	21	1S72M	=	856	278	ATTTTCTTTTTCTTTTGCCCATCGGGGCTGTGGATACCTGCTTTAAATTTTTTTTTTCACGGCCCAACGGGGC	:ADDDFFFHFGGEHGCEHG?FEDEGEEG?FHGI?F@GGDHHIHIIICCGGII8BEABCCCBBBBBB??8@B<@	AS:i:144	XS:i:56	XN:i:0	XM:i:0	XO:i:0	XG:i:0	NM:i:0	MD:Z:72	YS:i:146	YT:Z:CP
HWI-D00306:376:HA62FADXX:1:1101:2892:17454	147	Xist	856	21	73M	=	652	-278	TGCTCTTAAACTGAGTGGGTGTTCAGGGCGTGGAGAGCCCGCGTCCGCCATTATGGCTTCTGCGTGATACGGC	:<>>>@>D@4>><8?@DBC@3>3<5B?55<3>:5?8?DHA@47?JJJJJJJJJJIJJIJIIJJHHHHGFFFFD	AS:i:146	XN:i:0	XM:i:0	XO:i:0	XG:i:0	NM:i:0	MD:Z:73	YS:i:144	YT:Z:CP
HWI-D00306:376:HA62FADXX:1:1101:2892:17454	355	Xist	451	21	14S30M1I13M15S	=	856	492	ATTTTCTTTTTCTTTTGCCCATCGGGGCTGTGGATACCTGCTTTAAATTTTTTTTTTCACGGCCCAACGGGGC	:ADDDFFFHFGGEHGCEHG?FEDEGEEG?FHGI?F@GGDHHIHIIICCGGII8BEABCCCBBBBBB??8@B<@	AS:i:56	XS:i:56	XN:i:0	XM:i:3	XO:i:1	XG:i:1	NM:i:4	MD:Z:9T20T3C8	YS:i:146	YT:Z:CP
HWI-D00306:376:HA62FADXX:1:1101:2892:17454	403	Xist	856	21	73M	=	451	-492	TGCTCTTAAACTGAGTGGGTGTTCAGGGCGTGGAGAGCCCGCGTCCGCCATTATGGCTTCTGCGTGATACGGC	:<>>>@>D@4>><8?@DBC@3>3<5B?55<3>:5?8?DHA@47?JJJJJJJJJJIJJIJIIJJHHHHGFFFFD	AS:i:146	XN:i:0	XM:i:0	XO:i:0	XG:i:0	NM:i:0	MD:Z:73	YS:i:56	YT:Z:CP
HWI-D00306:376:HA62FADXX:1:1101:2892:17454	355	Xist	503	21	16S28M29S	=	856	442	ATTTTCTTTTTCTTTTGCCCATCGGGGCTGTGGATACCTGCTTTAAATTTTTTTTTTCACGGCCCAACGGGGC	:ADDDFFFHFGGEHGCEHG?FEDEGEEG?FHGI?F@GGDHHIHIIICCGGII8BEABCCCBBBBBB??8@B<@	AS:i:42	XS:i:56	XN:i:0	XM:i:2	XO:i:0	XG:i:0	NM:i:2	MD:Z:12C0A14	YS:i:146	YT:Z:CP
HWI-D00306:376:HA62FADXX:1:1101:2892:17454	403	Xist	856	21	73M	=	503	-442	TGCTCTTAAACTGAGTGGGTGTTCAGGGCGTGGAGAGCCCGCGTCCGCCATTATGGCTTCTGCGTGATACGGC	:<>>>@>D@4>><8?@DBC@3>3<5B?55<3>:5?8?DHA@47?JJJJJJJJJJIJJIJIIJJHHHHGFFFFD	AS:i:146	XN:i:0	XM:i:0	XO:i:0	XG:i:0	NM:i:0	MD:Z:73	YS:i:42	YT:Z:CP
HWI-D00306:376:HA62FADXX:1:1101:12511:17403	99	Xist	808	255	1S72M	=	856	122	GGATCGTTTGGTGCTGTGTGAGTGAACCTATGGCTTAGAAAAACGACTTTGCTCTTAAACTGAGTGGGTGTTC	FFFFFHFHHHHCGEDHHIFGIIHGHIJJIGIIJJGIIJIIIJJJJJIEHIIIIIIJHHHHHHFF>CFD>BB@@	AS:i:144	XN:i:0	XM:i:0	XO:i:0	XG:i:0	NM:i:0	MD:Z:72	YS:i:142	YT:Z:CP
HWI-D00306:376:HA62FADXX:1:1101:12511:17403	147	Xist	856	255	73M	=	808	-122	TGCTCTTAAACTGAGTGGGTGTTAAGGGCGTGGAGAGCCCGCGTCCGCCATTATGGCTTCTGCGTGATACGGC	#######AA>>9<(<8B?::(>+(5:8589:?559'8A:'<@?7JIJIJJIJJIGIIHGHGIIHBHHHDFFFF	AS:i:142	XN:i:0	XM:i:1	XO:i:0	XG:i:0	NM:i:1	MD:Z:23C49	YS:i:144	YT:Z:CP
HWI-D00306:376:HA62FADXX:1:1101:6174:19938	99	Xist	576	255	73M	=	856	353	GGGACCTCGGATACCTGCGTTTAGTCTTTTTTTCCCATGCCCAACGGGGCCTCGGATACCTGCTGTTATTATT	FFDFFFHFHHIGIGIHIIHFEGIJGIIJJJIJGGEHIIIIJHIJJCAEECDDDDDDDDDDDCBCDDCADDDDE	AS:i:146	XN:i:0	XM:i:0	XO:i:0	XG:i:0	NM:i:0	MD:Z:73	YS:i:146	YT:Z:CP
HWI-D00306:376:HA62FADXX:1:1101:6174:19938	147	Xist	856	255	73M	=	576	-353	TGCTCTTAAACTGAGTGGGTGTTCAGGGCGTGGAGAGCCCGCGTCCGCCATTATGGCTTCTGCGTGATACGGC	#######################A8<<-1<@?::5/?=4EA8G@GHGHEIGIIIIIIHEGIIIGHHFC@DFDD	AS:i:146	XN:i:0	XM:i:0	XO:i:0	XG:i:0	NM:i:0	MD:Z:73	YS:i:146	YT:Z:CP
HWI-D00306:376:HA62FADXX:1:1101:2705:20645	99	Xist	741	255	73M	=	856	188	ATGGTTTTGTGAGTTATTGCACTACCTGGAATATCTATGCCTCTTATTTGCGTGTACTGTTGCTGCTGATCGT	FFFFEHHHHHJJJHIJJJJJJJJJJJJJIJJJJJJJJJJJJJJJJIJJJJJJJJJJJJJIJJJJJJJJJJJHH	AS:i:146	XN:i:0	XM:i:0	XO:i:0	XG:i:0	NM:i:0	MD:Z:73	YS:i:146	YT:Z:CP
HWI-D00306:376:HA62FADXX:1:1101:2705:20645	147	Xist	856	255	73M	=	741	-188	TGCTCTTAAACTGAGTGGGTGTTCAGGGCGTGGAGAGCCCGCGTCCGCCATTATGGCTTCTGCGTGATACGGC	>9@>:>4A:+:3?8BBB?9C@A9<5BB78<5C>>988CA5;@??JJJJJIJIJJJJJJJJIIJGHHHHFFFFF	AS:i:146	XN:i:0	XM:i:0	XO:i:0	XG:i:0	NM:i:0	MD:Z:73	YS:i:146	YT:Z:CP
HWI-D00306:376:HA62FADXX:1:1101:20717:21395	99	Xist	553	255	1S72M	=	856	377	AAAAAAAACCTTTCTCGGTCCATCGGGACCTCGGATACCTGCGTTTAGTCTTTTTTTCCCATGCCCAACGGGG	DDDDDDDD:D>EIBC?8D?@D:??6DDD6C>=1@-5;.=3?=55>?6..55;AAA??AAAA(<>A?(<709>?	AS:i:144	XN:i:0	XM:i:0	XO:i:0	XG:i:0	NM:i:0	MD:Z:72	YS:i:146	YT:Z:CP
HWI-D00306:376:HA62FADXX:1:1101:20717:21395	147	Xist	856	255	73M	=	553	-377	TGCTCTTAAACTGAGTGGGTGTTCAGGGCGTGGAGAGCCCGCGTCCGCCATTATGGCTTCTGCGTGATACGGC	#####################C?80@@7(?3CA:9'8CEB@6@FIGIHGJIJJIIHHJHHJIJGHHHHFFFFD	AS:i:146	XN:i:0	XM:i:0	XO:i:0	XG:i:0	NM:i:0	MD:Z:73	YS:i:144	YT:Z:CP
HWI-D00306:376:HA62FADXX:1:1101:6594:21801	99	Xist	776	255	73M	=	856	153	TATGCCTCTTATTTGCGTGTACTGTTGCTGCTGATCGTTTGGTGCTGTGTGAGTGAACCTATGGCTTAGAAAA	FFFFFHHHHHJJJJJJJJJJJJJJJJJJJIIJJJJJJIJJJJHIJJJJJJJJJIJJJJJJJJJJJJHHHHHHF	AS:i:146	XN:i:0	XM:i:0	XO:i:0	XG:i:0	NM:i:0	MD:Z:73	YS:i:146	YT:Z:CP
HWI-D00306:376:HA62FADXX:1:1101:6594:21801	147	Xist	856	255	73M	=	776	-153	TGCTCTTAAACTGAGTGGGTGTTCAGGGCGTGGAGAGCCCGCGTCCGCCATTATGGCTTCTGCGTGATACGGC	A?>@>@:C@:4><088B<9>:>320B@7595?:5?28DE@A@@@JJJJJJJJJJJJJJJIJJJHHHHHFFFFF	AS:i:146	XN:i:0	XM:i:0	XO:i:0	XG:i:0	NM:i:0	MD:Z:73	YS:i:146	YT:Z:CP
HWI-D00306:376:HA62FADXX:1:1101:9075:21866	99	Xist	845	255	73M	=	856	84	AAAAACGACTTTGCTCTTAAACTGAGTGGGTGTTCAGGGCGTGGAGAGCCCGCGTCCGCCATTATGGCTTCTG	FFFFFHHHHHJJJIJJJJJJIJIIHJIIJIFHHJJJIIJJJJIIJJJHHHHFFDDDDDDDDDDDEDDDDDCCC	AS:i:146	XN:i:0	XM:i:0	XO:i:0	XG:i:0	NM:i:0	MD:Z:73	YS:i:146	YT:Z:CP
HWI-D00306:376:HA62FADXX:1:1101:9075:21866	147	Xist	856	255	73M	=	845	-84	TGCTCTTAAACTGAGTGGGTGTTCAGGGCGTGGAGAGCCCGCGTCCGCCATTATGGCTTCTGCGTGATACGGC	49>::A:C>4+33(+<B?9@3>385DB789(C>?9/;DEAA@?@JJJJJJIJJIJJIJJJJJJHHHHHFFFFF	AS:i:146	XN:i:0	XM:i:0	XO:i:0	XG:i:0	NM:i:0	MD:Z:73	YS:i:146	YT:Z:CP
HWI-D00306:376:HA62FADXX:1:1101:16732:22269	99	Xist	566	255	73M	=	856	363	TCGGTCCATCGGGACCTCGGATACCTGCGTTTAGTCTTTTTTTCCCATGCCCAACGGGGCCTCGGATACCTGC	FFFFFHHHHHJJJIJJJJJJIJJIJIJJJIIJJJJJJJJJJJHHHHHFFFFFDDDDDDCDDDDDDDDDDDDDB	AS:i:146	XN:i:0	XM:i:0	XO:i:0	XG:i:0	NM:i:0	MD:Z:73	YS:i:146	YT:Z:CP
HWI-D00306:376:HA62FADXX:1:1101:16732:22269	147	Xist	856	255	73M	=	566	-363	TGCTCTTAAACTGAGTGGGTGTTCAGGGCGTGGAGAGCCCGCGTCCGCCATTATGGCTTCTGCGTGATACGGC	43:::A:CC>433(22<83:3>9<5DB:89:CC?B?@CE@FADEJJJIJJJJJIJJJIJJJIJHHHHHDFFFF	AS:i:146	XN:i:0	XM:i:0	XO:i:0	XG:i:0	NM:i:0	MD:Z:73	YS:i:146	YT:Z:CP
HWI-D00306:376:HA62FADXX:1:1101:18170:23243	99	Xist	733	255	1S72M	=	856	197	TATGGAAATATGGTTTTGTGAGTTATTGCACTACCTGGAATATCTATGCCTCTTATTTGCGTGTACTGTTGCT	FFFDFFFHHDGIJEHIJJ?FHIHIGIIJJIIGJIJIIIIJJJJJJJJHIJJIJIJJIJGEHGHHCEGJHGGIE	AS:i:144	XN:i:0	XM:i:0	XO:i:0	XG:i:0	NM:i:0	MD:Z:72	YS:i:146	YT:Z:CP
HWI-D00306:376:HA62FADXX:1:1101:18170:23243	147	Xist	856	255	73M	=	733	-197	TGCTCTTAAACTGAGTGGGTGTTCAGGGCGTGGAGAGCCCGCGTCCGCCATTATGGCTTCTGCGTGATACGGC	#####################@3(0B<0(93C>>?8>AB@;/D6HIH@GJJIIIIIGIFEJJJHHFHFAFEDB	AS:i:146	XN:i:0	XM:i:0	XO:i:0	XG:i:0	NM:i:0	MD:Z:73	YS:i:144	YT:Z:CP
HWI-D00306:376:HA62FADXX:1:1101:6543:24724	99	Xist	764	255	73M	=	856	165	ACCTGGAATATCTATGCCTCTTATTTGCGTGTACTGTTGCTGCTGATCGTTTGGTGCTGTGTGAGTGAACCTA	FFFFFHHHHHJJJJJJJJJJJJIIIJJJJEGFHJJJJJIJJJJIJJJJJIIJJIGHJJJHGGIJJHIIHHHHF	AS:i:146	XN:i:0	XM:i:0	XO:i:0	XG:i:0	NM:i:0	MD:Z:73	YS:i:146	YT:Z:CP
HWI-D00306:376:HA62FADXX:1:1101:6543:24724	147	Xist	856	255	73M	=	764	-165	TGCTCTTAAACTGAGTGGGTGTTCAGGGCGTGGAGAGCCCGCGTCCGCCATTATGGCTTCTGCGTGATACGGC	:<C>AC:A@@>3<220DBACCC<<<DB:8A:CAA<28DE@@F@DJJJJJJIJJJJJJJJJJIJHHFD8DDFFF	AS:i:146	XN:i:0	XM:i:0	XO:i:0	XG:i:0	NM:i:0	MD:Z:73	YS:i:146	YT:Z:CP
HWI-D00306:376:HA62FADXX:1:1101:20070:24664	99	Xist	738	255	73M	=	856	191	AATATGGTTTTGTGAGTTATTGCACTACCTGGAATATCTATGCCTCTTATTTGCGTGTACTGTTGCTGCTGAT	FFFFFHHHHHJJJIIJHHJIIJJJJJJJJJJIIIIJJIJJJJJJJJIJIJJIIJJGHHIJJJJIIJIJJJJJC	AS:i:146	XN:i:0	XM:i:0	XO:i:0	XG:i:0	NM:i:0	MD:Z:73	YS:i:146	YT:Z:CP
HWI-D00306:376:HA62FADXX:1:1101:20070:24664	147	Xist	856	255	73M	=	738	-191	TGCTCTTAAACTGAGTGGGTGTTCAGGGCGTGGAGAGCCCGCGTCCGCCATTATGGCTTCTGCGTGATACGGC	@A>:4@:CC::>?8<8783@:A<85BB58<5CC??8>DE@@ADHJJJJJJJJJIGJIIJJJJJHHHHHFFFFF	AS:i:146	XN:i:0	XM:i:0	XO:i:0	XG:i:0	NM:i:0	MD:Z:73	YS:i:146	YT:Z:CP
HWI-D00306:376:HA62FADXX:1:1101:15324:24868	99	Xist	420	21	73M	=	856	509	TTTTTTTTTCTTATTATTTTTTTTTCTAAACTTGCCCATCTGGGCTGTGGATACCTTCTTTTATTCTTTTTTT	?A22<<8:??BEEBFCFIFIIIIFFEEEFEF@BBDDDBCC<@AB?@/=:((:(55:(,5>AB:>@@@ABABB>	AS:i:142	XS:i:56	XN:i:0	XM:i:1	XO:i:0	XG:i:0	NM:i:1	MD:Z:56G16	YS:i:146	YT:Z:CP
HWI-D00306:376:HA62FADXX:1:1101:15324:24868	147	Xist	856	21	73M	=	420	-509	TGCTCTTAAACTGAGTGGGTGTTCAGGGCGTGGAGAGCCCGCGTCCGCCATTATGGCTTCTGCGTGATACGGC	#####A@A:+>AA88?;8(A>@985DB88CADCC?6BDE@@8AGJJJJJJJJJIJJJJJJJJJHHHHHDFFFF	AS:i:146	XN:i:0	XM:i:0	XO:i:0	XG:i:0	NM:i:0	MD:Z:73	YS:i:142	YT:Z:CP
HWI-D00306:376:HA62FADXX:1:1101:15324:24868	355	Xist	641	21	10S16M1D5M2D42M	=	856	298	TTTTTTTTTCTTATTATTTTTTTTTCTAAACTTGCCCATCTGGGCTGTGGATACCTTCTTTTATTCTTTTTTT	?A22<<8:??BEEBFCFIFIIIIFFEEEFEF@BBDDDBCC<@AB?@/=:((:(55:(,5>AB:>@@@ABABB>	AS:i:56	XS:i:56	XN:i:0	XM:i:8	XO:i:2	XG:i:3	NM:i:11	MD:Z:16^T1T0T0T1^TT9G15G4A1A1T7	YS:i:146	YT:Z:CP
HWI-D00306:376:HA62FADXX:1:1101:15324:24868	403	Xist	856	21	73M	=	641	-298	TGCTCTTAAACTGAGTGGGTGTTCAGGGCGTGGAGAGCCCGCGTCCGCCATTATGGCTTCTGCGTGATACGGC	#####A@A:+>AA88?;8(A>@985DB88CADCC?6BDE@@8AGJJJJJJJJJIJJJJJJJJJHHHHHDFFFF	AS:i:146	XN:i:0	XM:i:0	XO:i:0	XG:i:0	NM:i:0	MD:Z:73	YS:i:56	YT:Z:CP
HWI-D00306:376:HA62FADXX:1:1101:8612:25038	99	Xist	694	255	73M	=	856	235	TAAATTTTTTTTTTCACGGCCCAACGGGGCGCTTGGTGGATGGAAATATGGTTTTGTGAGTTATTGCACTACC	DFFFFHHFHHEIIHEFGIEIIJJ87CGH@=>;B?DD:?88>C?ACDCAADC@CDBB<9::AD@D3:>>C:@C<	AS:i:146	XN:i:0	XM:i:0	XO:i:0	XG:i:0	NM:i:0	MD:Z:73	YS:i:146	YT:Z:CP
HWI-D00306:376:HA62FADXX:1:1101:8612:25038	147	Xist	856	255	73M	=	694	-235	TGCTCTTAAACTGAGTGGGTGTTCAGGGCGTGGAGAGCCCGCGTCCGCCATTATGGCTTCTGCGTGATACGGC	#######C>:>>9??<;8(A:@92&@?5?93?::5,8A=54-(GJIHDJIJIJIIJIJJJGJIHHDDHFFFFF	AS:i:146	XN:i:0	XM:i:0	XO:i:0	XG:i:0	NM:i:0	MD:Z:73	YS:i:146	YT:Z:CP
HWI-D00306:376:HA62FADXX:1:1101:5773:25380	99	Xist	801	255	73M	=	856	128	TGCTGCTGATCGTTTGGTGCTGTGTGAGTGAACCTATGGCTTAGAAAAACGACTTTGCTCTTAAACTGAGTGG	FFFFFHHHHHJJHJJJIIHJJJHIIJJJCGHJJJJJJJIJIJJJJJJJJJJJJJJJJIIIJHHHHHHHFFFFF	AS:i:146	XN:i:0	XM:i:0	XO:i:0	XG:i:0	NM:i:0	MD:Z:73	YS:i:146	YT:Z:CP
HWI-D00306:376:HA62FADXX:1:1101:5773:25380	147	Xist	856	255	73M	=	801	-128	TGCTCTTAAACTGAGTGGGTGTTCAGGGCGTGGAGAGCCCGCGTCCGCCATTATGGCTTCTGCGTGATACGGC	>?@:3C>C>4439(80B?9:>A<85DB88<5C@></8DEAA@FDJJJJJJJIJJJJJJJJJJJHGHHHFFFFF	AS:i:146	XN:i:0	XM:i:0	XO:i:0	XG:i:0	NM:i:0	MD:Z:73	YS:i:146	YT:Z:CP
HWI-D00306:376:HA62FADXX:1:1101:10071:25440	99	Xist	694	255	73M	=	856	235	TAAATTTTTTTTTTCACGGCCCAACGGGGCGCTTGGTGGATGGAAATATGGTTTTGTGAGTTATTGCACTACC	FFFFFHHHHHJJJJJJJIIIJJJJGHJJJHDDDDDD(8?<CC@ACDCCDDDCDDDBBCC>:@CCCACDD>CCD	AS:i:146	XN:i:0	XM:i:0	XO:i:0	XG:i:0	NM:i:0	MD:Z:73	YS:i:146	YT:Z:CP
HWI-D00306:376:HA62FADXX:1:1101:10071:25440	147	Xist	856	255	73M	=	694	-235	TGCTCTTAAACTGAGTGGGTGTTCAGGGCGTGGAGAGCCCGCGTCCGCCATTATGGCTTCTGCGTGATACGGC	>A@>:ACA@4:><0??D?A>3DCA7BB<<C@DA:<;BDE@AGHEJJJJJHJJJJJJJJJIIJJHHHHHFFFFF	AS:i:146	XN:i:0	XM:i:0	XO:i:0	XG:i:0	NM:i:0	MD:Z:73	YS:i:146	YT:Z:CP
HWI-D00306:376:HA62FADXX:1:1101:2343:26131	99	Xist	803	255	73M	=	856	126	CTGCTGATCGTTTGGTGCTGTGTGAGTGAACCTATGGCTTAGAAAAACGACTTTGCTCTTAAACTGAGTGGGT	FFFFFHHHHHJJJJJGHIJJJJIJJJHIJJJJJJJJJJJJJJJJJJJIJIJJJJJJJJJJJJHHHHHHDFFF9	AS:i:146	XN:i:0	XM:i:0	XO:i:0	XG:i:0	NM:i:0	MD:Z:73	YS:i:146	YT:Z:CP
HWI-D00306:376:HA62FADXX:1:1101:2343:26131	147	Xist	856	255	73M	=	803	-126	TGCTCTTAAACTGAGTGGGTGTTCAGGGCGTGGAGAGCCCGCGTCCGCCATTATGGCTTCTGCGTGATACGGC	>?CA>C>A@:@9<8??B?<A>A908DB<<<3C@>A=@DH@GBFDJJJJJJJJJJJJJJJJJJJHHHHHDFFFF	AS:i:146	XN:i:0	XM:i:0	XO:i:0	XG:i:0	NM:i:0	MD:Z:73	YS:i:146	YT:Z:CP
HWI-D00306:376:HA62FADXX:1:1101:4054:26628	99	Xist	316	255	73M	=	856	613	TCATTGTTTATATATTCTTGCCCATCGGGGCCACGGATACCTGTGTGTCCTCCCCGCCATTCCATGCCCAACG	DBDBDDACDHGBGHIIGIIIIIIIIIIIIIIIIIIIIIIIIIIIGIGIA@C==55-453?C@CBCCCCCCBBB	AS:i:146	XN:i:0	XM:i:0	XO:i:0	XG:i:0	NM:i:0	MD:Z:73	YS:i:146	YT:Z:CP
HWI-D00306:376:HA62FADXX:1:1101:4054:26628	147	Xist	856	255	73M	=	316	-613	TGCTCTTAAACTGAGTGGGTGTTCAGGGCGTGGAGAGCCCGCGTCCGCCATTATGGCTTCTGCGTGATACGGC	:9:@:A>A:4:?<288@<3>:CC?8DB5<A:C@??8@DEAFADFJJJJJJJJJJJJJJJJJJJHHHHHFFFFF	AS:i:146	XN:i:0	XM:i:0	XO:i:0	XG:i:0	NM:i:0	MD:Z:73	YS:i:146	YT:Z:CP
HWI-D00306:376:HA62FADXX:1:1101:16568:27073	99	Xist	432	255	73M	=	856	497	ATTATTTTTTTTTCTAAACTTGCCCATCTGGGCTGTGGATACCTGCTTTTATTCTTTTTTTCTTCTCCTTAGC	DDADB<??BAEGBHCEFGHDG@GHIIGIGGGGHFGFHGIIIIHI@CHIII>EHCHHHFDCBCCCC>CC:>C@>	AS:i:146	XN:i:0	XM:i:0	XO:i:0	XG:i:0	NM:i:0	MD:Z:73	YS:i:146	YT:Z:CP
HWI-D00306:376:HA62FADXX:1:1101:16568:27073	147	Xist	856	255	73M	=	432	-497	TGCTCTTAAACTGAGTGGGTGTTCAGGGCGTGGAGAGCCCGCGTCCGCCATTATGGCTTCTGCGTGATACGGC	#####CCD@4439(2(<?9@:AA8-D?5(<:CA:?/>B=8B>GGIIJIHIJIJJJIGJIHJIHHHHHHDFFFD	AS:i:146	XN:i:0	XM:i:0	XO:i:0	XG:i:0	NM:i:0	MD:Z:73	YS:i:146	YT:Z:CP
HWI-D00306:376:HA62FADXX:1:1101:17021:27249	99	Xist	809	255	73M	=	856	120	ATCGTTTGGTGCTGTGTGAGTGAACCTATGGCTTAGAAAAACGACTTTGCTCTTAAACTGAGTGGGTGTTCAG	FFFFFHHHHFIJJJIJHIJJIJJJJJJJJJIJJJJJJJIJJJJJJIJJJJJJJJIJJJJJJHEHHHFFDDEEE	AS:i:146	XN:i:0	XM:i:0	XO:i:0	XG:i:0	NM:i:0	MD:Z:73	YS:i:146	YT:Z:CP
HWI-D00306:376:HA62FADXX:1:1101:17021:27249	147	Xist	856	255	73M	=	809	-120	TGCTCTTAAACTGAGTGGGTGTTCAGGGCGTGGAGAGCCCGCGTCCGCCATTATGGCTTCTGCGTGATACGGC	>?A>:A:C>+>>90<2B<3A>C<05B<555(CA?A8;CA8@A@AJJJJJJJJJJJJJJIJJJJHHHHHFFFFF	AS:i:146	XN:i:0	XM:i:0	XO:i:0	XG:i:0	NM:i:0	MD:Z:73	YS:i:146	YT:Z:CP
HWI-D00306:376:HA62FADXX:1:1101:16378:28134	99	Xist	536	14	73M	=	856	393	AAAAAAAAAAAAAAAAAAAAAAAACCCTTTCCGGGCCCTCGGGGCCCCGGGTACCCGCGGTTTAGCTTTTTTT	FFFFFGHAHHIIIIJHFDDDDDDB#################################################	AS:i:87	XS:i:53	XN:i:0	XM:i:14	XO:i:0	XG:i:0	NM:i:14	MD:Z:16C9T2C0T3T2A5A2T3A4T3T2A0G0T8	YS:i:146	YT:Z:CP
HWI-D00306:376:HA62FADXX:1:1101:16378:28134	147	Xist	856	14	73M	=	536	-393	TGCTCTTAAACTGAGTGGGTGTTCAGGGCGTGGAGAGCCCGCGTCCGCCATTATGGCTTCTGCGTGATACGGC	##@CCDDA@4:>9(88@<3:3A<8-8<5(CACC>9'>A<AA>GGIJJJIHJJJIJJJJJJJJJHHHHHFFFFD	AS:i:146	XN:i:0	XM:i:0	XO:i:0	XG:i:0	NM:i:0	MD:Z:73	YS:i:87	YT:Z:CP
HWI-D00306:376:HA62FADXX:1:1101:16378:28134	355	Xist	535	14	44M29S	=	856	394	AAAAAAAAAAAAAAAAAAAAAAAACCCTTTCCGGGCCCTCGGGGCCCCGGGTACCCGCGGTTTAGCTTTTTTT	FFFFFGHAHHIIIIJHFDDDDDDB#################################################	AS:i:53	XS:i:53	XN:i:0	XM:i:8	XO:i:0	XG:i:0	NM:i:8	MD:Z:17C6A6T0C2T2A0T0C3	YS:i:146	YT:Z:CP
HWI-D00306:376:HA62FADXX:1:1101:16378:28134	403	Xist	856	14	73M	=	535	-394	TGCTCTTAAACTGAGTGGGTGTTCAGGGCGTGGAGAGCCCGCGTCCGCCATTATGGCTTCTGCGTGATACGGC	##@CCDDA@4:>9(88@<3:3A<8-8<5(CACC>9'>A<AA>GGIJJJIHJJJIJJJJJJJJJHHHHHFFFFD	AS:i:146	XN:i:0	XM:i:0	XO:i:0	XG:i:0	NM:i:0	MD:Z:73	YS:i:53	YT:Z:CP
HWI-D00306:376:HA62FADXX:1:1101:13417:29161	99	Xist	161	255	73M	=	856	768	GTTTTGATATGTTCTGGTAAGATTTTTTTTTTGACATGTCCTCCATACTTTTTGATATTTGTAATATTTTCAG	D?DDADD?FHICCEFHBDHCGFHEHGHHIIII>BGDH@GAHCGH@D7?AHEHE/5@);@B(6(6;(;BDCC;>	AS:i:146	XN:i:0	XM:i:0	XO:i:0	XG:i:0	NM:i:0	MD:Z:73	YS:i:146	YT:Z:CP
HWI-D00306:376:HA62FADXX:1:1101:13417:29161	147	Xist	856	255	73M	=	161	-768	TGCTCTTAAACTGAGTGGGTGTTCAGGGCGTGGAGAGCCCGCGTCCGCCATTATGGCTTCTGCGTGATACGGC	@?>:3:3@C>39<08870<3:>9+5BB98<:?::<83>:-BBF?IIHDBIIIJJIGIJIIIGBFGHHFDFFFF	AS:i:146	XN:i:0	XM:i:0	XO:i:0	XG:i:0	NM:i:0	MD:Z:73	YS:i:146	YT:Z:CP
HWI-D00306:376:HA62FADXX:1:1101:5879:29960	99	Xist	806	255	73M	=	856	123	CTGATCGTTTGGTGCTGTGTGAGTGAACCTATGGCTTAGAAAAACGACTTTGCTCTTAAACTGAGTGGGTGTT	FFFEFHHFBHJJGGIJJHHHHJJDHIJIJJIJJJJIIJJJJJJJJJJJJJJJJIJJJJJJJJHHH=ADFECCC	AS:i:146	XN:i:0	XM:i:0	XO:i:0	XG:i:0	NM:i:0	MD:Z:73	YS:i:146	YT:Z:CP
HWI-D00306:376:HA62FADXX:1:1101:5879:29960	147	Xist	856	255	73M	=	806	-123	TGCTCTTAAACTGAGTGGGTGTTCAGGGCGTGGAGAGCCCGCGTCCGCCATTATGGCTTCTGCGTGATACGGC	:9>::@@A@4:9<8<0B?9::C98-DB5895C>5?36BA;FBHGJJJJJJJIJJJIHJIIGJJHHHFHFFFFF	AS:i:146	XN:i:0	XM:i:0	XO:i:0	XG:i:0	NM:i:0	MD:Z:73	YS:i:146	YT:Z:CP
HWI-D00306:376:HA62FADXX:1:1101:16883:31294	99	Xist	682	255	73M	=	856	247	GGATACCTGCTTTAAATTTTTTTTTTCATGGCCCAACGGGGCGCTTGGTGGATGGAAATATGGTTTTGTGAGT	FFFFFHGHHFHIJJJJJJJJJJJJJIIJJJJJJJIJJJJJHFDDDDDD9?@DDDDDDDDDEEDACDDDBDDDD	AS:i:138	XN:i:0	XM:i:1	XO:i:0	XG:i:0	NM:i:1	MD:Z:28C44	YS:i:146	YT:Z:CP
HWI-D00306:376:HA62FADXX:1:1101:16883:31294	147	Xist	856	255	73M	=	682	-247	TGCTCTTAAACTGAGTGGGTGTTCAGGGCGTGGAGAGCCCGCGTCCGCCATTATGGCTTCTGCGTGATACGGC	:9@>4C>A:+49+0B<B<9:3:305B@88<(CC><;8BE@@;??IIJJJJJJIJIJJJJJJJJHGGHHDFFFF	AS:i:146	XN:i:0	XM:i:0	XO:i:0	XG:i:0	NM:i:0	MD:Z:73	YS:i:138	YT:Z:CP
HWI-D00306:376:HA62FADXX:1:1101:7458:31632	99	Xist	736	255	73M	=	856	193	GAAATATGGTTTTGTGAGTTATTGCACTACCTGGAATATCTATGCCTCTTATTTGCGTGTACTGTTGCTGCTG	FFFFEHHHHFHGEGEHGGHIHIIHIEHIIIHJIGIIIIJIJJJEGJIGGGHHHE9DAAAFHGGHEGGIHEHFH	AS:i:146	XN:i:0	XM:i:0	XO:i:0	XG:i:0	NM:i:0	MD:Z:73	YS:i:142	YT:Z:CP
HWI-D00306:376:HA62FADXX:1:1101:7458:31632	147	Xist	856	255	73M	=	736	-193	TGCTCTTAACCTGAGTGGGTGTTCAGGGCGTGGAGAGCCCGCGTCCGCCATTATGGCTTCTGCGTGATACGGC	################@?933@?A5DDB?DCCC?B@@BB8FAEFJJJJJIHGHGHHFGIHJIJHHHHFDFDDD	AS:i:142	XN:i:0	XM:i:1	XO:i:0	XG:i:0	NM:i:1	MD:Z:9A63	YS:i:146	YT:Z:CP
HWI-D00306:376:HA62FADXX:1:1101:3772:31956	99	Xist	771	255	73M	=	856	158	ATATCTATGCCTCTTATTTGCGTGTACTGTTGCTGCTGATCGTTTGGTGCTGTGTGAGTGAACCTATGGCTTA	FFFFFHDHHGJIIJJJIJIIJIIIIIEGGIIJIIEHJJEFHIGHIJJHIJJJGH@FHFCFHHHIHJIIHHHHD	AS:i:146	XN:i:0	XM:i:0	XO:i:0	XG:i:0	NM:i:0	MD:Z:73	YS:i:146	YT:Z:CP
HWI-D00306:376:HA62FADXX:1:1101:3772:31956	147	Xist	856	255	73M	=	771	-158	TGCTCTTAAACTGAGTGGGTGTTCAGGGCGTGGAGAGCCCGCGTCCGCCATTATGGCTTCTGCGTGATACGGC	>C@DAC>C>+>3<(?BB?<>:>98-B@55<3A>??86A=8<8:FJIJIIHGJJJJJIJIGIJJHHHFFDFFFF	AS:i:146	XN:i:0	XM:i:0	XO:i:0	XG:i:0	NM:i:0	MD:Z:73	YS:i:146	YT:Z:CP
HWI-D00306:376:HA62FADXX:1:1101:5733:32272	99	Xist	573	255	73M	=	856	356	ATCGGGACCTCGGATACCTGCGTTTAGTCTTTTTTTCCCATGCCCAACGGGGCCTCGGATACCTGCTGTTATT	FFFFFHHGHHJJJJJJJJJJJJJIJJJGIJJJJJJJJJJGJJJJHHHHFFDDDDDDDDDDDDDDDDDDDDDED	AS:i:146	XN:i:0	XM:i:0	XO:i:0	XG:i:0	NM:i:0	MD:Z:73	YS:i:146	YT:Z:CP
HWI-D00306:376:HA62FADXX:1:1101:5733:32272	147	Xist	856	255	73M	=	573	-356	TGCTCTTAAACTGAGTGGGTGTTCAGGGCGTGGAGAGCCCGCGTCCGCCATTATGGCTTCTGCGTGATACGGC	CAAC@CCCB>A?<0<<B?9>>DCA8DBB?C@CCCA=@B=4EBGFJJJJJJJJJJJJJJJJJJJHHHHHFFFFF	AS:i:146	XN:i:0	XM:i:0	XO:i:0	XG:i:0	NM:i:0	MD:Z:73	YS:i:146	YT:Z:CP
HWI-D00306:376:HA62FADXX:1:1101:6693:34121	99	Xist	563	255	73M	=	856	366	TTCTCGGTCCATCGGGACCTCGGATACCTGCGTTTAGTCTTTTTTTCCCATGCCCAACGGGGCCTCGGATACC	FFFFFHHHHHJJJJJJIIJJJJJJJIIJIJJJJJJIIHIIJJJJJGFFFFFEEDEEDDDDDDDDDDDD;BDDD	AS:i:146	XN:i:0	XM:i:0	XO:i:0	XG:i:0	NM:i:0	MD:Z:73	YS:i:142	YT:Z:CP
HWI-D00306:376:HA62FADXX:1:1101:6693:34121	147	Xist	856	255	73M	=	563	-366	TGCTCTTAAACTGAGTGGGTGTTCAGGGCGGGGAGAGCCCGCGTCCGCCATTATGGCTTCTGCGTGATACGGC	###############################A@>938AE@;8@:IIIIGIIIIIIIIHF::HEBHHHHDDDDB	AS:i:142	XN:i:0	XM:i:1	XO:i:0	XG:i:0	NM:i:1	MD:Z:30T42	YS:i:146	YT:Z:CP
HWI-D00306:376:HA62FADXX:1:1101:20879:35190	99	Xist	842	255	73M	=	856	87	TAGAAAAACGACTTTGCTCTTAAACTGAGTGGGTGTTCAGGGCGTGGAGAGCCCGCGTCCGCCATTATGGCTT	FFFFFHGHHHIIIJIIJJJJJIJIIJJIJFGIJGHFHIJJJJJIGHIJJIHGHFF>CBBDDDDDDDDEDDDCD	AS:i:146	XN:i:0	XM:i:0	XO:i:0	XG:i:0	NM:i:0	MD:Z:73	YS:i:142	YT:Z:CP
HWI-D00306:376:HA62FADXX:1:1101:20879:35190	147	Xist	856	255	73M	=	842	-87	TGCTCTTAAACTGAGTGGGTGTTCAGGGCGTGGAGACCCCGCGTCCGCCATTATGGCTTCTGCGTGATACGGC	################B??@>>3?5@?<??8A880,'BEB@;60JJIIJIICJJJJIIJIIIJHHHHHDFFFF	AS:i:142	XN:i:0	XM:i:1	XO:i:0	XG:i:0	NM:i:1	MD:Z:36G36	YS:i:146	YT:Z:CP
HWI-D00306:376:HA62FADXX:1:1101:5747:35766	99	Xist	740	255	73M	=	856	189	TATGGTTTTGTGAGTTATTGCACTACCTGGAATATCTATGCCTCTTATTTGCGTGTACTGTTGCTGCTGATCG	FFFFFFHHGHJJJJIJJJJJJJJJJJJJJJJJJJJJJJJJJJJJJJJIJJJIJHIHIJJJJJJJJJIJJIJJH	AS:i:146	XN:i:0	XM:i:0	XO:i:0	XG:i:0	NM:i:0	MD:Z:73	YS:i:146	YT:Z:CP
HWI-D00306:376:HA62FADXX:1:1101:5747:35766	147	Xist	856	255	73M	=	740	-189	TGCTCTTAAACTGAGTGGGTGTTCAGGGCGTGGAGAGCCCGCGTCCGCCATTATGGCTTCTGCGTGATACGGC	:<>>AC>CB:>3<080D@<C>CA<5B@559(CA:<8BCE@@@@?JJJJJJIJJJJJJJJJJJIHHHHHFFFFF	AS:i:146	XN:i:0	XM:i:0	XO:i:0	XG:i:0	NM:i:0	MD:Z:73	YS:i:146	YT:Z:CP
HWI-D00306:376:HA62FADXX:1:1101:11823:36986	99	Xist	786	255	73M	=	856	143	ATTTGCGTGTACTGTTGCTGCTGATCGTTTGGTGCTGTGTGAGTGAACCTATGGCTTAGAAAAACGACTTTGC	FFFFFHHHHHIJIJIJJJJJJJJIIIGGGHIICHIIJGHHGGIDHHIHHIHJJJJJJJJJIJJJHHGFFDDEE	AS:i:146	XN:i:0	XM:i:0	XO:i:0	XG:i:0	NM:i:0	MD:Z:73	YS:i:146	YT:Z:CP
HWI-D00306:376:HA62FADXX:1:1101:11823:36986	147	Xist	856	255	73M	=	786	-143	TGCTCTTAAACTGAGTGGGTGTTCAGGGCGTGGAGAGCCCGCGTCCGCCATTATGGCTTCTGCGTGATACGGC	#######DCCAA<0<BDB?>>A905B?5595C:>?8>CE;ABF@JIJJJJJJJIJJIJIJJJJHHHHHDFFFF	AS:i:146	XN:i:0	XM:i:0	XO:i:0	XG:i:0	NM:i:0	MD:Z:73	YS:i:146	YT:Z:CP
HWI-D00306:376:HA62FADXX:1:1101:19702:37100	99	Xist	829	255	73M	=	856	100	TGAACCTATGGCTTAGAAAAACGACTTTGCTCTTAAACTGAGTGGGTGTTCAGGGCGTGGAGAGCCCGCGTCC	DDFFFHHHHGHIJJIIIJJJJJIDHJDGJJJJIJJIIIGIII?FGGHGBHIHFHGIHEBFFDDDDDBDDDDDD	AS:i:146	XN:i:0	XM:i:0	XO:i:0	XG:i:0	NM:i:0	MD:Z:73	YS:i:146	YT:Z:CP
HWI-D00306:376:HA62FADXX:1:1101:19702:37100	147	Xist	856	255	73M	=	829	-100	TGCTCTTAAACTGAGTGGGTGTTCAGGGCGTGGAGAGCCCGCGTCCGCCATTATGGCTTCTGCGTGATACGGC	#####@>A@44390@?B?<@3A?<5DD@<?:C@A?8>DEAEAGHJJJJJIIIJJJJHJJIJJJHHHHHFFFFF	AS:i:146	XN:i:0	XM:i:0	XO:i:0	XG:i:0	NM:i:0	MD:Z:73	YS:i:146	YT:Z:CP
HWI-D00306:376:HA62FADXX:1:1101:4976:37290	99	Xist	482	21	73M	=	856	447	ATTCTTTTTTTCTTCTCCTTAGCCCATCGGGGCCATGGATACCTGCTTTTTGTAAAAAAAAAAAAAAAAAAAA	FFD;BBBDF>FHGGIIIIIHGBGHI?FGGEGFGIEHGI=FHIGICCHGIHH<H;73;39/'2-05;;@@@>B@	AS:i:140	XS:i:44	XN:i:0	XM:i:1	XO:i:0	XG:i:0	NM:i:1	MD:Z:70C2	YS:i:146	YT:Z:CP
HWI-D00306:376:HA62FADXX:1:1101:4976:37290	147	Xist	856	21	73M	=	482	-447	TGCTCTTAAACTGAGTGGGTGTTCAGGGCGTGGAGAGCCCGCGTCCGCCATTATGGCTTCTGCGTGATACGGC	#####CC@>4>?90<?DBA@>>A<@B?5,9:C>>A@BDEBHBJIIEJIGGIIJJJJIJJIJJJHHHGHDFFFF	AS:i:146	XN:i:0	XM:i:0	XO:i:0	XG:i:0	NM:i:0	MD:Z:73	YS:i:140	YT:Z:CP
HWI-D00306:376:HA62FADXX:1:1101:4976:37290	355	Xist	649	21	4S8M1D37M24S	=	856	284	ATTCTTTTTTTCTTCTCCTTAGCCCATCGGGGCCATGGATACCTGCTTTTTGTAAAAAAAAAAAAAAAAAAAA	FFD;BBBDF>FHGGIIIIIHGBGHI?FGGEGFGIEHGI=FHIGICCHGIHH<H;73;39/'2-05;;@@@>B@	AS:i:44	XS:i:44	XN:i:0	XM:i:5	XO:i:1	XG:i:1	NM:i:6	MD:Z:8^T2T2T2T12T0G14	YS:i:146	YT:Z:CP
HWI-D00306:376:HA62FADXX:1:1101:4976:37290	403	Xist	856	21	73M	=	649	-284	TGCTCTTAAACTGAGTGGGTGTTCAGGGCGTGGAGAGCCCGCGTCCGCCATTATGGCTTCTGCGTGATACGGC	#####CC@>4>?90<?DBA@>>A<@B?5,9:C>>A@BDEBHBJIIEJIGGIIJJJJIJJIJJJHHHGHDFFFF	AS:i:146	XN:i:0	XM:i:0	XO:i:0	XG:i:0	NM:i:0	MD:Z:73	YS:i:44	YT:Z:CP
HWI-D00306:376:HA62FADXX:1:1101:19858:37270	99	Xist	748	255	73M	=	856	181	TGTGAGTTATTGCACTACCTGGAATATCTATGCCTCTTATTTGCGTGTACTGTTGCTGCTGATCGTTTGGTGC	FFDFFHFHHHJJIJJJJJJJJJJJJJJJJJJJJJJJJJJJJJJJJJIIJJJJJJJJJHIJJJJJJJIJJHEHG	AS:i:146	XN:i:0	XM:i:0	XO:i:0	XG:i:0	NM:i:0	MD:Z:73	YS:i:146	YT:Z:CP
HWI-D00306:376:HA62FADXX:1:1101:19858:37270	147	Xist	856	255	73M	=	748	-181	TGCTCTTAAACTGAGTGGGTGTTCAGGGCGTGGAGAGCCCGCGTCCGCCATTATGGCTTCTGCGTGATACGGC	################@?<@:A?8-B@5(C>CAAB??CHBF@GFJJJJJJJJJJJHGJJJJJJHHHHHFFFFF	AS:i:146	XN:i:0	XM:i:0	XO:i:0	XG:i:0	NM:i:0	MD:Z:73	YS:i:146	YT:Z:CP
HWI-D00306:376:HA62FADXX:1:1101:19120:37930	99	Xist	836	255	73M	=	856	93	ATGGCTTAGAAAAACGACTTTGCTCTTAAACTGAGTGGGTGTTCAGGGCGTGGAGAGCCCGCGTCCGCCATTA	FBDDDHDHDBBBGHGHGGEDC?EFGIIDHIIIEBE9???GED@B?BBFIG;@A;CHFFFCCB;BB@;><BBC>	AS:i:146	XN:i:0	XM:i:0	XO:i:0	XG:i:0	NM:i:0	MD:Z:73	YS:i:146	YT:Z:CP
HWI-D00306:376:HA62FADXX:1:1101:19120:37930	147	Xist	856	255	73M	=	836	-93	TGCTCTTAAACTGAGTGGGTGTTCAGGGCGTGGAGAGCCCGCGTCCGCCATTATGGCTTCTGCGTGATACGGC	######################################EA88@0DCGD@?GGCBFCACD@IHBHFC<<=DDDB	AS:i:146	XN:i:0	XM:i:0	XO:i:0	XG:i:0	NM:i:0	MD:Z:73	YS:i:146	YT:Z:CP
HWI-D00306:376:HA62FADXX:1:1101:4206:38083	99	Xist	831	255	3S70M	=	856	101	TCTAACCTATGGCTTAGAAAAACGACTTTGCTCTTAAACTGAGTGGGTGTTCAGGGCGTGGAGAGCCCGCGTC	FFFFFHHHHHJJJJJJJJJIGIJGGIIJJIJJJJJJJIJJJGGBFGIFAAHHIGIIIH=BDBDEDDDDDDDDD	AS:i:140	XN:i:0	XM:i:0	XO:i:0	XG:i:0	NM:i:0	MD:Z:70	YS:i:142	YT:Z:CP
HWI-D00306:376:HA62FADXX:1:1101:4206:38083	147	Xist	856	255	73M	=	831	-101	TGCTCTAAAACTGAGTGGGTGTTCAGGGCGTGGAGAGCCCGCGTCCGCCATTATGGCTTCTGCGTGATACGGC	#######################A@@?58<:>3>A;;BE8@@7?GJIGGIGCIIIHEIJJJIIHHHHDDFFFF	AS:i:142	XN:i:0	XM:i:1	XO:i:0	XG:i:0	NM:i:1	MD:Z:6T66	YS:i:140	YT:Z:CP
HWI-D00306:376:HA62FADXX:1:1101:14310:38538	99	Xist	400	255	73M	=	856	529	ACTTACCTGCCTTTTCATTCTTTTTTTTTCTTATTATTTTTTTTTCTAAACTTGCCCATCTGGGCTGTGGATA	FFABEABFBDGHIJJHEGIGIJJIJIJIJIIIDFIFIJJIJJJHD;C>;(.>C3(5-(:(:((9?A=<CD:@>	AS:i:146	XN:i:0	XM:i:0	XO:i:0	XG:i:0	NM:i:0	MD:Z:73	YS:i:146	YT:Z:CP
HWI-D00306:376:HA62FADXX:1:1101:14310:38538	147	Xist	856	255	73M	=	400	-529	TGCTCTTAAACTGAGTGGGTGTTCAGGGCGTGGAGAGCCCGCGTCCGCCATTATGGCTTCTGCGTGATACGGC	33::3C>C>::990<2@?9A:A90<B@<8<9C@C?8;BE@;;6@JIIJJJJJJJJJJJJIIHIHHHHHFFFFF	AS:i:146	XN:i:0	XM:i:0	XO:i:0	XG:i:0	NM:i:0	MD:Z:73	YS:i:146	YT:Z:CP
HWI-D00306:376:HA62FADXX:1:1101:12742:38996	99	Xist	695	255	73M	=	856	234	AAATTTTTTTTTTCACGGCCCAACGGGGCGCTTGGTGGATGGAAATATGGTTTTGTGAGTTATTGCACTACCT	FFFFFHHHHHJJJJJJJJJJJJJJJJJJHDDDDDD5?BBDDDDDDDDEEDCDDDDADDDDDDEDDDDDDDDDD	AS:i:146	XN:i:0	XM:i:0	XO:i:0	XG:i:0	NM:i:0	MD:Z:73	YS:i:146	YT:Z:CP
HWI-D00306:376:HA62FADXX:1:1101:12742:38996	147	Xist	856	255	73M	=	695	-234	TGCTCTTAAACTGAGTGGGTGTTCAGGGCGTGGAGAGCCCGCGTCCGCCATTATGGCTTCTGCGTGATACGGC	ACA@:CAA>+39<2?<B?<>:@980DB78<:CA>?=>CB;AAFFJJJJJJJJJJJJJJJJJJJHHHHHFFFFF	AS:i:146	XN:i:0	XM:i:0	XO:i:0	XG:i:0	NM:i:0	MD:Z:73	YS:i:146	YT:Z:CP
HWI-D00306:376:HA62FADXX:1:1101:5006:40212	99	Xist	737	255	14S59M	=	856	206	TCTTCCGATCTAACAAATATGGTTTTGTGAGTTATTGCACTACCTGGAATATCTATGCCTCTTATTTGCGTGT	FFFFFHHHHHJJJJJJFGIIIGFHHIJGGDFGGHIGIHJJJJJIJDGHIJIJJIIJIIJJJIJIJJIGJEEHF	AS:i:118	XN:i:0	XM:i:0	XO:i:0	XG:i:0	NM:i:0	MD:Z:59	YS:i:142	YT:Z:CP
HWI-D00306:376:HA62FADXX:1:1101:5006:40212	147	Xist	856	255	73M	=	737	-206	TGCTCTTAAACTGGGTGGGTGTTCAGGGCGTGGAGAGCCCGCGTCCGCCATTATGGCTTCTGCGTGATACGGC	CCA>4CCDC:12)&8<B<9>3><+5DB@893A:59/BDE@@/A@GIGHIJJJJJJJJIHEJIIHGHHHDFFFF	AS:i:142	XN:i:0	XM:i:1	XO:i:0	XG:i:0	NM:i:1	MD:Z:13A59	YS:i:118	YT:Z:CP
HWI-D00306:376:HA62FADXX:1:1101:11876:40143	99	Xist	726	255	6S67M	=	856	209	ATCTGGTTGGTGGATGGAAATATGGTTTTGTGAGTTATTGCACTACCTGGAATATCTATGCCTCTTATTTGCG	FFFFFHFHHHAFHIJJJIJJJJJJJHGJJJJJJJHIIJJJJJJJJJJJJJIJJJJJJJJJJJJJJJJJJJHHH	AS:i:134	XN:i:0	XM:i:0	XO:i:0	XG:i:0	NM:i:0	MD:Z:67	YS:i:146	YT:Z:CP
HWI-D00306:376:HA62FADXX:1:1101:11876:40143	147	Xist	856	255	73M	=	726	-209	TGCTCTTAAACTGAGTGGGTGTTCAGGGCGTGGAGAGCCCGCGTCCGCCATTATGGCTTCTGCGTGATACGGC	################D?933>980BB@?A>C@CA;8CB8A;FDJJJJJJJJJJJJJJJJJJJHHHHHDFFFF	AS:i:146	XN:i:0	XM:i:0	XO:i:0	XG:i:0	NM:i:0	MD:Z:73	YS:i:134	YT:Z:CP
HWI-D00306:376:HA62FADXX:1:1101:15932:40250	99	Xist	698	255	1S72M	=	856	232	TTTTTTTTTTTCACGGCCCAACGGGGCGCTTGGTGGATGGAAATATGGTTTTGTGAGTTATTGCACTACCTGG	DFFFFHHHHHGCHIBFHIIGGCGFHFDBDBDDD3<?<A>?A@@C>CACCDDDA?C::3>ACCDDCDDDDDCDD	AS:i:144	XN:i:0	XM:i:0	XO:i:0	XG:i:0	NM:i:0	MD:Z:72	YS:i:146	YT:Z:CP
HWI-D00306:376:HA62FADXX:1:1101:15932:40250	147	Xist	856	255	73M	=	698	-232	TGCTCTTAAACTGAGTGGGTGTTCAGGGCGTGGAGAGCCCGCGTCCGCCATTATGGCTTCTGCGTGATACGGC	###########################################?EIJJJIGDGIIHGIHFHGIHHFHHDFFDD	AS:i:146	XN:i:0	XM:i:0	XO:i:0	XG:i:0	NM:i:0	MD:Z:73	YS:i:144	YT:Z:CP
HWI-D00306:376:HA62FADXX:1:1101:13987:40755	99	Xist	786	255	73M	=	856	143	ATTTGCGTGTACTGTTGCTGCTGATCGTTTGGTGCTGTGTGAGTGAACCTATGGCTTAGAAAAACGACTTTGC	FFFFFGHF>FGHIJGGJJJIJJIIIIJHIJHIFHIJJIJIHIIHGIJHJJJIIJJJJJJIJJJIHHEEFDEEC	AS:i:146	XN:i:0	XM:i:0	XO:i:0	XG:i:0	NM:i:0	MD:Z:73	YS:i:146	YT:Z:CP
HWI-D00306:376:HA62FADXX:1:1101:13987:40755	147	Xist	856	255	73M	=	786	-143	TGCTCTTAAACTGAGTGGGTGTTCAGGGCGTGGAGAGCCCGCGTCCGCCATTATGGCTTCTGCGTGATACGGC	43A>>C>DC>>9?2?<DB?>>@385DB78<3C>AA88CA8A@FDJJJJJIJJJJJJIJJJJJJHHHHHFFFFF	AS:i:146	XN:i:0	XM:i:0	XO:i:0	XG:i:0	NM:i:0	MD:Z:73	YS:i:146	YT:Z:CP
HWI-D00306:376:HA62FADXX:1:1101:15231:40830	99	Xist	772	255	73M	=	856	157	TATCTATGCCTCTTATTTGCGTGTACTGTTGCTGCTGATCGTTTGGTGCTGTGTGAGTGAACATATGGCTTAG	FFFFFHHHHHIJJIJJJJJJJJJIIJIJJIIJJJJJJJJJIHIIHJDFHIJJIJIIJGGHJJJJJJJJJHHHH	AS:i:138	XN:i:0	XM:i:1	XO:i:0	XG:i:0	NM:i:1	MD:Z:62C10	YS:i:146	YT:Z:CP
HWI-D00306:376:HA62FADXX:1:1101:15231:40830	147	Xist	856	255	73M	=	772	-157	TGCTCTTAAACTGAGTGGGTGTTCAGGGCGTGGAGAGCCCGCGTCCGCCATTATGGCTTCTGCGTGATACGGC	################B?9:3@920DB:8<:C:(<;8A=4;A@@JJJJJJJJJJJJJJJJJJJHHHHHDFFFD	AS:i:146	XN:i:0	XM:i:0	XO:i:0	XG:i:0	NM:i:0	MD:Z:73	YS:i:138	YT:Z:CP
HWI-D00306:376:HA62FADXX:1:1101:4903:41194	99	Xist	160	255	1S72M	=	856	770	TCGTTTTGATATGTTCTGGTAAGATTTTTTTTTTGACATGTCCTCCATACTTTTTGATATTTGTAATATTTTC	FFDBBFFBFDGIIGEHIIIEFHIGHHIIIIIIIIIHIIIIIIIIIIFHHFHDFFF<1@>CEEDEDCDDDDFEE	AS:i:144	XN:i:0	XM:i:0	XO:i:0	XG:i:0	NM:i:0	MD:Z:72	YS:i:146	YT:Z:CP
HWI-D00306:376:HA62FADXX:1:1101:4903:41194	147	Xist	856	255	73M	=	160	-770	TGCTCTTAAACTGAGTGGGTGTTCAGGGCGTGGAGAGCCCGCGTCCGCCATTATGGCTTCTGCGTGATACGGC	#####A>@:44(3(8<;83>3A<88DB<?A>C@><;?CB;F@GGIJJJJJJJJJJJJJJJJJJHHHHHFFFFF	AS:i:146	XN:i:0	XM:i:0	XO:i:0	XG:i:0	NM:i:0	MD:Z:73	YS:i:144	YT:Z:CP
HWI-D00306:376:HA62FADXX:1:1101:18035:41030	99	Xist	786	255	73M	=	856	143	ATTTGCGTGTACTGTTGCTGCTGATCGTTTGGTGCTGTGTGAGTGAACCTATGGCTTAGAAAAACGACTTTGC	FFFFFHHHHHJJJJJJJJJJJJJJJJJJJIJIHIJJJIJJJJJHIJJJJJJJJJJJJJJJJIJJHHHFFDEEE	AS:i:146	XN:i:0	XM:i:0	XO:i:0	XG:i:0	NM:i:0	MD:Z:73	YS:i:146	YT:Z:CP
HWI-D00306:376:HA62FADXX:1:1101:18035:41030	147	Xist	856	255	73M	=	786	-143	TGCTCTTAAACTGAGTGGGTGTTCAGGGCGTGGAGAGCCCGCGTCCGCCATTATGGCTTCTGCGTGATACGGC	><>:3CADDA>9<0<<BB?@:>385B?55<:C:>A88DE@BADEJJJJJJJJJJJJJJJJJJJHHHHHDFFFF	AS:i:146	XN:i:0	XM:i:0	XO:i:0	XG:i:0	NM:i:0	MD:Z:73	YS:i:146	YT:Z:CP
HWI-D00306:376:HA62FADXX:1:1101:17843:42740	99	Xist	527	255	2S70M1S	=	856	404	ACCTTTTTGTAAAAAAAAAAAAAAAAAAAAAAAAACCTTTCTCTGTCCTTGTGTCTCTTCCACCCCCGCGTTG	D?A?BC?DFDGGBB>FHGHGGH<@BABBBBBB#########################################	AS:i:81	XN:i:0	XM:i:14	XO:i:0	XG:i:0	NM:i:14	MD:Z:25C15G4A1C0G1G0A0C2C0G0G1T0A2T5	YS:i:146	YT:Z:CP
HWI-D00306:376:HA62FADXX:1:1101:17843:42740	147	Xist	856	255	73M	=	527	-404	TGCTCTTAAACTGAGTGGGTGTTCAGGGCGTGGAGAGCCCGCGTCCGCCATTATGGCTTCTGCGTGATACGGC	:3::4@@C@::9<0?<;8(:>C<2-B?55<:C:3928CB8B/BGJJJJJJJJJJJIGJJIJJJHHHGHDFFFD	AS:i:146	XN:i:0	XM:i:0	XO:i:0	XG:i:0	NM:i:0	MD:Z:73	YS:i:81	YT:Z:CP
HWI-D00306:376:HA62FADXX:1:1101:7813:42970	99	Xist	843	255	73M	=	856	86	AGAAAAACGACTTTGCTCTTAAACTGAGTGGGTGTTCAGGGCGTGGAGAGCCCGCGTCCGCCATTATGGCTTC	DDFDDHHHGHGIGIIEHHHHFH<EC>FHGGGEGDF?FGCAFGGHIIIBGCEEHFFC@@==@B=BCCA>(8CB9	AS:i:146	XN:i:0	XM:i:0	XO:i:0	XG:i:0	NM:i:0	MD:Z:73	YS:i:138	YT:Z:CP
HWI-D00306:376:HA62FADXX:1:1101:7813:42970	147	Xist	856	255	73M	=	843	-86	TGCTCTTAATCTGAGTGGGTGTTCAGGGCGTGGAGAGCCGGCGTCCGCCATTATGGCTTCTGCGTGATACGGC	###########################################?DGHCFEGHFB??B?@CBIHDBBFADDDA=	AS:i:138	XN:i:0	XM:i:2	XO:i:0	XG:i:0	NM:i:2	MD:Z:9A29C33	YS:i:146	YT:Z:CP
HWI-D00306:376:HA62FADXX:1:1101:20817:42821	99	Xist	795	255	73M	=	856	134	TACTGTTGCTGCTGATCGTTTGGTGCTGTGTGAGTGAACCTATGGCTTAGAAAAACGACTTTGCTCTTAAACT	FFFFFHHHHHJJJJJJJJJJJJJHIJJJHIGHIJGGHIJJJJJJJJIJJJIGIIJJJIIIJJHHHHHHFFFFF	AS:i:146	XN:i:0	XM:i:0	XO:i:0	XG:i:0	NM:i:0	MD:Z:73	YS:i:146	YT:Z:CP
HWI-D00306:376:HA62FADXX:1:1101:20817:42821	147	Xist	856	255	73M	=	795	-134	TGCTCTTAAACTGAGTGGGTGTTCAGGGCGTGGAGAGCCCGCGTCCGCCATTATGGCTTCTGCGTGATACGGC	#####@3C@::9922(B?<::A<80B?58<:A:>9/8DE;;;?AJIJJJJJJJJIJJIJJJJGGHHHFDFFFF	AS:i:146	XN:i:0	XM:i:0	XO:i:0	XG:i:0	NM:i:0	MD:Z:73	YS:i:146	YT:Z:CP
HWI-D00306:376:HA62FADXX:1:1101:15902:43426	99	Xist	698	255	73M	=	856	231	TTTTTTTTTTCACGGCCCAACGGGGCGCTTGGTGGATGGAAATATGGTTTTGTGAGTTATTGCACTACCTGGA	FFDFFHHHHHGHHGDIIBBGFFHGEDB?@DDD5?B8@@@CCDC@BDDDDDD?<C>CDD@DDCCCCCCCCCDDB	AS:i:146	XN:i:0	XM:i:0	XO:i:0	XG:i:0	NM:i:0	MD:Z:73	YS:i:146	YT:Z:CP
HWI-D00306:376:HA62FADXX:1:1101:15902:43426	147	Xist	856	255	73M	=	698	-231	TGCTCTTAAACTGAGTGGGTGTTCAGGGCGTGGAGAGCCCGCGTCCGCCATTATGGCTTCTGCGTGATACGGC	##@:(C@@:A:?32(852+:3:(0-<<-5,(?:?92>AA58;0FIIJIJJJIHHIGJIJJJJIHHHHDDDFFF	AS:i:146	XN:i:0	XM:i:0	XO:i:0	XG:i:0	NM:i:0	MD:Z:73	YS:i:146	YT:Z:CP
HWI-D00306:376:HA62FADXX:1:1101:3985:43932	99	Xist	693	255	73M	=	856	236	TTAAATTTTTTTTTTCACGGCCCAACGGGGCGCTTGGTGGATGGAAATATGGTTTTGTGAGTTATTGCACTAC	FFFFFHHHHHJJJJJIJJJJJJJJJJJJJJHDDDDDD5<@ACCDCCDDDEEDCDDDDBDDDDEDEDDDDDDDD	AS:i:146	XN:i:0	XM:i:0	XO:i:0	XG:i:0	NM:i:0	MD:Z:73	YS:i:146	YT:Z:CP
HWI-D00306:376:HA62FADXX:1:1101:3985:43932	147	Xist	856	255	73M	=	693	-236	TGCTCTTAAACTGAGTGGGTGTTCAGGGCGTGGAGAGCCCGCGTCCGCCATTATGGCTTCTGCGTGATACGGC	@<>>>@4CB>:9<8??B?9:3>305DB<?C:C::988DEA@@??IJJJJJJJJJJJJJJJJIJHHHHHFFFFF	AS:i:146	XN:i:0	XM:i:0	XO:i:0	XG:i:0	NM:i:0	MD:Z:73	YS:i:146	YT:Z:CP
HWI-D00306:376:HA62FADXX:1:1101:12145:43904	99	Xist	756	255	73M	=	856	173	ATTGCACTACCTGGAATATCTATGCCTCTTATTTGCGTGTACTGTTGCTGCTGATCGTTTGGTGCTGTGTGAG	FFFFFHHHHHJJJJJJJJJJJJJJJJJJJJJJJJJJJHIIIJJJJJJJJJJJJIJJIFHJJJHIJJJJHHHHH	AS:i:146	XN:i:0	XM:i:0	XO:i:0	XG:i:0	NM:i:0	MD:Z:73	YS:i:146	YT:Z:CP
HWI-D00306:376:HA62FADXX:1:1101:12145:43904	147	Xist	856	255	73M	=	756	-173	TGCTCTTAAACTGAGTGGGTGTTCAGGGCGTGGAGAGCCCGCGTCCGCCATTATGGCTTCTGCGTGATACGGC	>?A@@C:CCA>><888DB<::A985B@5<A:CACBB?DEBABDFJJJJJJJJJJJJJJJJJJJHHHHHFFFFF	AS:i:146	XN:i:0	XM:i:0	XO:i:0	XG:i:0	NM:i:0	MD:Z:73	YS:i:146	YT:Z:CP
HWI-D00306:376:HA62FADXX:1:1101:18446:44171	99	Xist	421	21	73M	=	856	508	TTTTTTTTCTTATTATTTTTTTTTCTAAACTTGCCCATCTGGGCTGTGGATTCCTGCTTTTATTCTTTTTTTC	D?==@ACADAEGIGGHIIIIIFIGIIIGCHEHFEEHAE@DBCE<C>C?3(;(--;((:@CC:@A@AACCCBBA	AS:i:142	XS:i:54	XN:i:0	XM:i:1	XO:i:0	XG:i:0	NM:i:1	MD:Z:51A21	YS:i:146	YT:Z:CP
HWI-D00306:376:HA62FADXX:1:1101:18446:44171	147	Xist	856	21	73M	=	421	-508	TGCTCTTAAACTGAGTGGGTGTTCAGGGCGTGGAGAGCCCGCGTCCGCCATTATGGCTTCTGCGTGATACGGC	###################CAC?85@?55<>C@:938CB@A;?GJJJJJJJJJIJJJJJJJIEHHHHHFFFFF	AS:i:146	XN:i:0	XM:i:0	XO:i:0	XG:i:0	NM:i:0	MD:Z:73	YS:i:142	YT:Z:CP
HWI-D00306:376:HA62FADXX:1:1101:18446:44171	355	Xist	641	21	9S16M1D5M2D30M1D13M	=	856	297	TTTTTTTTCTTATTATTTTTTTTTCTAAACTTGCCCATCTGGGCTGTGGATTCCTGCTTTTATTCTTTTTTTC	D?==@ACADAEGIGGHIIIIIFIGIIIGCHEHFEEHAE@DBCE<C>C?3(;(--;((:@CC:@A@AACCCBBA	AS:i:54	XS:i:54	XN:i:0	XM:i:7	XO:i:3	XG:i:4	NM:i:11	MD:Z:16^T1T0T0T1^TT9G11A8^A0A3T8	YS:i:146	YT:Z:CP
HWI-D00306:376:HA62FADXX:1:1101:18446:44171	403	Xist	856	21	73M	=	641	-297	TGCTCTTAAACTGAGTGGGTGTTCAGGGCGTGGAGAGCCCGCGTCCGCCATTATGGCTTCTGCGTGATACGGC	###################CAC?85@?55<>C@:938CB@A;?GJJJJJJJJJIJJJJJJJIEHHHHHFFFFF	AS:i:146	XN:i:0	XM:i:0	XO:i:0	XG:i:0	NM:i:0	MD:Z:73	YS:i:54	YT:Z:CP
HWI-D00306:376:HA62FADXX:1:1101:4288:44351	99	Xist	746	255	73M	=	856	183	TTTGTGAGTTATTGCACTACCTGGAATATCTATGCCTCTTATTTGCGTGTACTGTTGCTGCTGATCGTTTGGT	FFFFFHHHHHJJJJJJJJJJJJJJIJIJJIJJJJJJJJJJJJJJJJIJJJJJJJJJJJJJJJJIJJJGIJHHC	AS:i:146	XN:i:0	XM:i:0	XO:i:0	XG:i:0	NM:i:0	MD:Z:73	YS:i:146	YT:Z:CP
HWI-D00306:376:HA62FADXX:1:1101:4288:44351	147	Xist	856	255	73M	=	746	-183	TGCTCTTAAACTGAGTGGGTGTTCAGGGCGTGGAGAGCCCGCGTCCGCCATTATGGCTTCTGCGTGATACGGC	@?:>>A>DD@:3<0<8B?9:>@<08DD<89(C>:988AB@AAAEJJJJJJJJJJJJJJJJJJJHHHHHDFFFF	AS:i:146	XN:i:0	XM:i:0	XO:i:0	XG:i:0	NM:i:0	MD:Z:73	YS:i:146	YT:Z:CP
HWI-D00306:376:HA62FADXX:1:1101:4475:44790	99	Xist	573	255	73M	=	856	356	ATCGGGACCTCGGATACCTGCGTTTAGTCTTTTTTTCCCATGCCCAACGGGGCCTCGGATACCTGCTGTTATT	FAFFFHHHHHJJJJJJJJJJJJGIIHIGHIJJJJJJJJJIJIJIHHHHFFDDDDDDDD@BBDCDDDDDDDDED	AS:i:146	XN:i:0	XM:i:0	XO:i:0	XG:i:0	NM:i:0	MD:Z:73	YS:i:146	YT:Z:CP
HWI-D00306:376:HA62FADXX:1:1101:4475:44790	147	Xist	856	255	73M	=	573	-356	TGCTCTTAAACTGAGTGGGTGTTCAGGGCGTGGAGAGCCCGCGTCCGCCATTATGGCTTCTGCGTGATACGGC	@<4>@C>@@::?922?B<3>:>3(8DB5<9:A>5<2;A=4;@?DGEIJJJIJJJJJIJJJJJIHHHHHDFFFF	AS:i:146	XN:i:0	XM:i:0	XO:i:0	XG:i:0	NM:i:0	MD:Z:73	YS:i:146	YT:Z:CP
HWI-D00306:376:HA62FADXX:1:1101:9728:45304	99	Xist	134	255	73M	=	856	795	ATATCAAAATTCCACGAGATTTTTGACGTTTTGATATGTTCTGGTAAGATTTTTTTTTTGACATGTCCTCCAT	?DDD;FDBDFFDFEFBGF8CCFFGF7*?:CFD;)0?DDGD9?B?*BFF)>CCFF><?B@'5>AA:;5;@####	AS:i:146	XN:i:0	XM:i:0	XO:i:0	XG:i:0	NM:i:0	MD:Z:73	YS:i:98	YT:Z:CP
HWI-D00306:376:HA62FADXX:1:1101:9728:45304	147	Xist	856	255	73M	=	134	-795	TGATATTAATCCATGTGGTTTTTCAGGGCGTGGAAACCCCGCTTCCGCCATTATGGCTTCTGCGTGAGACGGC	################################################@B?AAA?+<7A?A+?7A<+)00<+7	AS:i:98	XN:i:0	XM:i:12	XO:i:0	XG:i:0	NM:i:12	MD:Z:2C1C4A1T0G0A4G1G13G1G5G24T5	YS:i:146	YT:Z:CP
HWI-D00306:376:HA62FADXX:1:1101:7090:46119	99	Xist	665	255	73M	=	856	264	TTGCCCATCGGGGCTGTGGATACCTGCTTTAAATTTTTTTTTTCACGGCCCAACGGGGCGCTTGGTGGATGGA	FFFFFHHHHHJJJJJJIJJIJJJJJJJJJJJJJJJJJJJJJHFEEEDDDDDDDDDDDDDDDDDDD:?BADDDD	AS:i:146	XN:i:0	XM:i:0	XO:i:0	XG:i:0	NM:i:0	MD:Z:73	YS:i:146	YT:Z:CP
HWI-D00306:376:HA62FADXX:1:1101:7090:46119	147	Xist	856	255	73M	=	665	-264	TGCTCTTAAACTGAGTGGGTGTTCAGGGCGTGGAGAGCCCGCGTCCGCCATTATGGCTTCTGCGTGATACGGC	@?:>:C>CB4439(82;?<>:A<85B@55<9C>:9/?DE@@@?<JJJJJJJJJJJJJJJJJJJHHHHHFFFFF	AS:i:146	XN:i:0	XM:i:0	XO:i:0	XG:i:0	NM:i:0	MD:Z:73	YS:i:146	YT:Z:CP
HWI-D00306:376:HA62FADXX:1:1101:19288:47047	99	Xist	813	255	73M	=	856	116	TTTGGTGCTGTGTGAGTGAACCTATGGCTTAGAAAAACGACTTTGCTCTTAAACTGAGTGGGTGTTCAGGGCG	?=?DDFHDADGBE:B:<3CHIA?CF@DEHIBHIGHIIEF???FG==FC<=FHA=F@;EGEC?'59B@>C:@?B	AS:i:146	XN:i:0	XM:i:0	XO:i:0	XG:i:0	NM:i:0	MD:Z:73	YS:i:138	YT:Z:CP
HWI-D00306:376:HA62FADXX:1:1101:19288:47047	147	Xist	856	255	73M	=	813	-116	TGCTCTTAAGCTGAGTGGGTGTTCAGGGCGTGGAGCGCCCGCGTCCGCCATTATGGCTTCTGCGTGATACGGC	######################################A;/@FFDFFD9FGEFEIFGCGCC:B?FFFC=DDDB	AS:i:138	XN:i:0	XM:i:2	XO:i:0	XG:i:0	NM:i:2	MD:Z:9A25A37	YS:i:146	YT:Z:CP
HWI-D00306:376:HA62FADXX:1:1101:20047:47066	99	Xist	698	255	1S72M	=	856	232	TTTTTTTTTTTCACGGCCCAACGGGGCGCTTGGGGGATGGAAATATGGTTTTGTGAGTTATTGCACTACCTGG	FFFFFHHHHHJIIIHIJJJJJFHIJHDBDDDDD(6:9BDDDDCCCEED@CDDB?C@CDECEDDCCCCCDDDDD	AS:i:140	XN:i:0	XM:i:1	XO:i:0	XG:i:0	NM:i:1	MD:Z:32T39	YS:i:146	YT:Z:CP
HWI-D00306:376:HA62FADXX:1:1101:20047:47066	147	Xist	856	255	73M	=	698	-232	TGCTCTTAAACTGAGTGGGTGTTCAGGGCGTGGAGAGCCCGCGTCCGCCATTATGGCTTCTGCGTGATACGGC	############################?A>?:55'6BA58@:8GJJIHEFIIIHGJJIJJJJHHHHHDFFFD	AS:i:146	XN:i:0	XM:i:0	XO:i:0	XG:i:0	NM:i:0	MD:Z:73	YS:i:140	YT:Z:CP
HWI-D00306:376:HA62FADXX:1:1101:8497:48276	99	Xist	685	255	1S72M	=	856	245	TTACCTGCTTTAAATTTTTTTTTTCACGGCCCAACGGGGCGCTTGGTGGATGGAAATATGGTTTTGTGAGTTA	FFFFFHHHHHJIJIJJJJJJJJJJJJJJJJJJJJJJHHFDDDDDDD>@DDDDDCDDDDEEDCDDDDDDDDDDC	AS:i:144	XN:i:0	XM:i:0	XO:i:0	XG:i:0	NM:i:0	MD:Z:72	YS:i:146	YT:Z:CP
HWI-D00306:376:HA62FADXX:1:1101:8497:48276	147	Xist	856	255	73M	=	685	-245	TGCTCTTAAACTGAGTGGGTGTTCAGGGCGTGGAGAGCCCGCGTCCGCCATTATGGCTTCTGCGTGATACGGC	#####C>CB>:3<28<B?<@3@988D@<?<:C@??;8DE@;;?@JJJJJJJJJJJJJJJJJJJHHHHHFFFFF	AS:i:146	XN:i:0	XM:i:0	XO:i:0	XG:i:0	NM:i:0	MD:Z:73	YS:i:144	YT:Z:CP
HWI-D00306:376:HA62FADXX:1:1101:14570:48310	99	Xist	842	255	73M	=	856	87	TAGAAAAACGACTTTGCTCTTAAACTGAGTGGGTGTTCAGGGCGTGGAGAGCCCGCGTCCGCCATTATGGCTT	FDDFFGHDDFHGHGGDHGHIIGIHIGGGG?FGHGHIIIIGDFHGHIIIGGECHEDDBBBBBCCCCCCEACBCB	AS:i:146	XN:i:0	XM:i:0	XO:i:0	XG:i:0	NM:i:0	MD:Z:73	YS:i:142	YT:Z:CP
HWI-D00306:376:HA62FADXX:1:1101:14570:48310	147	Xist	856	255	73M	=	842	-87	TGCTCTTAACCTGAGTGGGTGTTCAGGGCGTGGAGAGCCCGCGTCCGCCATTATGGCTTCTGCGTGATACGGC	:3:4>@:@4(333820B?9C>:30<D?0555C@>A;>ABAB;?0<GGHHHGHFJIJIIJIIEHFGGHHDFFDB	AS:i:142	XN:i:0	XM:i:1	XO:i:0	XG:i:0	NM:i:1	MD:Z:9A63	YS:i:146	YT:Z:CP
HWI-D00306:376:HA62FADXX:1:1101:17033:48402	99	Xist	697	255	73M	=	856	232	ATTTTTTTTTTCACGGCCCAACGGGGCGCTTGGTGGATGGAAATATGGTTTTGTGAGTTATTGCACTACCTGG	FFFFFHHHHHJIJJIIJJJJJIJJIIHDDDDDD:?BBDDDCDDDDEEDDDDDDBDCDDEDEDDDDDDDDDDDD	AS:i:146	XN:i:0	XM:i:0	XO:i:0	XG:i:0	NM:i:0	MD:Z:73	YS:i:146	YT:Z:CP
HWI-D00306:376:HA62FADXX:1:1101:17033:48402	147	Xist	856	255	73M	=	697	-232	TGCTCTTAAACTGAGTGGGTGTTCAGGGCGTGGAGAGCCCGCGTCCGCCATTATGGCTTCTGCGTGATACGGC	>9>::C>C@>>>A80<<83>:C<85BB755(C@??=;AA@A@@FJJJJJJJJJIIJJJJJJJJHHHHHDFFFF	AS:i:146	XN:i:0	XM:i:0	XO:i:0	XG:i:0	NM:i:0	MD:Z:73	YS:i:146	YT:Z:CP
HWI-D00306:376:HA62FADXX:1:1101:11958:48887	99	Xist	698	255	1S72M	=	856	232	TTTTTTTTTTTCACGGCCCAACGGGGCGCTTGGTGGATGGAAATATGGTTTTGTGAGTTATTGCACTACCTGG	FDFFFHGFHHIGGGHGIIJGGGDBHBC@BDBDD(8??@CB?CC@CADD3@BB?8?>A@CCAC@CCDCACCCCB	AS:i:144	XN:i:0	XM:i:0	XO:i:0	XG:i:0	NM:i:0	MD:Z:72	YS:i:142	YT:Z:CP
HWI-D00306:376:HA62FADXX:1:1101:11958:48887	147	Xist	856	255	73M	=	698	-232	TGCTCTTAACCTGAGTGGGTGTTCAGGGCGTGGAGAGCCCGCGTCCGCCATTATGGCTTCTGCGTGATACGGC	###@:A:@4(4((<<25@A@::+85B?8?A:>@>?8/A=/8@?6HGFGHBBIGJJIIIIGGFIHGHHHFFFFF	AS:i:142	XN:i:0	XM:i:1	XO:i:0	XG:i:0	NM:i:1	MD:Z:9A63	YS:i:144	YT:Z:CP
HWI-D00306:376:HA62FADXX:1:1101:19747:48910	99	Xist	807	255	73M	=	856	122	TGATCGTTTGGTGCTGTGTGAGTGAACCTATGGCTTAGAAAAACGACTTTGCTCTTAAACTGAGTGGGTGTTC	FFFFFHHHHHJCFHJJHJHJHIHHIJJJJJJJIJJJJIIJJJJJHJJHIJJJJJJJHIJJJJHHEHHFFFDDE	AS:i:146	XN:i:0	XM:i:0	XO:i:0	XG:i:0	NM:i:0	MD:Z:73	YS:i:146	YT:Z:CP
HWI-D00306:376:HA62FADXX:1:1101:19747:48910	147	Xist	856	255	73M	=	807	-122	TGCTCTTAAACTGAGTGGGTGTTCAGGGCGTGGAGAGCCCGCGTCCGCCATTATGGCTTCTGCGTGATACGGC	:93>4@@C@4>??08?@<3>:@92-D@78<:C@>A8;BB;F@DGJJJJJJJJJJJJHJJJJJJHHHHHFFFFF	AS:i:146	XN:i:0	XM:i:0	XO:i:0	XG:i:0	NM:i:0	MD:Z:73	YS:i:146	YT:Z:CP
HWI-D00306:376:HA62FADXX:1:1101:17601:49019	99	Xist	698	255	2S71M	=	856	233	ATTTTTTTTTTTCACGGCCCAACGGGGCGCTTGGTGGATGGAAATATGGTTTTGTGAGTTATTGCACTACCTG	DFFFDHHHHGGHIIDB@FHGIGDHHIEEB?@BBCCBBBCC?CCCCCDDCACBBB8ACCCECCCCCCCCCCCCA	AS:i:142	XN:i:0	XM:i:0	XO:i:0	XG:i:0	NM:i:0	MD:Z:71	YS:i:142	YT:Z:CP
HWI-D00306:376:HA62FADXX:1:1101:17601:49019	147	Xist	856	255	73M	=	698	-233	TGCTCTTAAACTGAGTGGGTTTTCAGGGCGTGGAGAGCCCGCGTCCGCCATTATGGCTTCTGCGTGATACGGC	:33>:C@@A@>>??@B@<33(A?<5BB@BCA?:?<,3DEE;8:FHHGJJGIJJJJIHIJJIJJHHHHFDFFFD	AS:i:142	XN:i:0	XM:i:1	XO:i:0	XG:i:0	NM:i:1	MD:Z:20G52	YS:i:142	YT:Z:CP
HWI-D00306:376:HA62FADXX:1:1101:12719:49558	99	Xist	421	34	73M	=	856	508	TTTTTTTTCTTATTATTTTTTTTTCTAAACTTGCCCATCTGGGCTGTGGATACCTGCTTTTATTCTTTTTTTC	DDA;:C@:A>FGHIIFGIIIIIIIEGIHGIIIIIIIIIHHHD<?@BB>;(;((-;(,;ACC:@C@BCCCCB@A	AS:i:146	XS:i:58	XN:i:0	XM:i:0	XO:i:0	XG:i:0	NM:i:0	MD:Z:73	YS:i:146	YT:Z:CP
HWI-D00306:376:HA62FADXX:1:1101:12719:49558	147	Xist	856	34	73M	=	421	-508	TGCTCTTAAACTGAGTGGGTGTTCAGGGCGTGGAGAGCCCGCGTCCGCCATTATGGCTTCTGCGTGATACGGC	:9CA>@:@4:439888<<(@3C?<58?55<:>>CA=@CHABFDFJJJJJJJJIJJJJJJJJJJHHHHHFFFFF	AS:i:146	XN:i:0	XM:i:0	XO:i:0	XG:i:0	NM:i:0	MD:Z:73	YS:i:146	YT:Z:CP
HWI-D00306:376:HA62FADXX:1:1101:12719:49558	355	Xist	641	34	9S16M1D5M2D30M1D13M	=	856	297	TTTTTTTTCTTATTATTTTTTTTTCTAAACTTGCCCATCTGGGCTGTGGATACCTGCTTTTATTCTTTTTTTC	DDA;:C@:A>FGHIIFGIIIIIIIEGIHGIIIIIIIIIHHHD<?@BB>;(;((-;(,;ACC:@C@BCCCCB@A	AS:i:58	XS:i:58	XN:i:0	XM:i:6	XO:i:3	XG:i:4	NM:i:10	MD:Z:16^T1T0T0T1^TT9G20^A0A3T8	YS:i:146	YT:Z:CP
HWI-D00306:376:HA62FADXX:1:1101:12719:49558	403	Xist	856	34	73M	=	641	-297	TGCTCTTAAACTGAGTGGGTGTTCAGGGCGTGGAGAGCCCGCGTCCGCCATTATGGCTTCTGCGTGATACGGC	:9CA>@:@4:439888<<(@3C?<58?55<:>>CA=@CHABFDFJJJJJJJJIJJJJJJJJJJHHHHHFFFFF	AS:i:146	XN:i:0	XM:i:0	XO:i:0	XG:i:0	NM:i:0	MD:Z:73	YS:i:58	YT:Z:CP
HWI-D00306:376:HA62FADXX:1:1101:14939:51488	99	Xist	764	255	73M	=	856	165	ACCTGGAATATCTATGCCTCTTATTTGCGTGTACTGTTGCTGCTGATCGTTTGGTGCTGTGTGAGTGAACCTA	FFFFFHHHHHJJJJJJJJJJJJJJJJJIJHIHJJJJJJJJJJJJJJJIJGIJJJIGIJJJJJIJJEHHHHHHF	AS:i:146	XN:i:0	XM:i:0	XO:i:0	XG:i:0	NM:i:0	MD:Z:73	YS:i:146	YT:Z:CP
HWI-D00306:376:HA62FADXX:1:1101:14939:51488	147	Xist	856	255	73M	=	764	-165	TGCTCTTAAACTGAGTGGGTGTTCAGGGCGTGGAGAGCCCGCGTCCGCCATTATGGCTTCTGCGTGATACGGC	3<A@@C@>4(:39(+0B?9A:A<20B?55<:CA:9/;DEA@@DFJJJJJGJJIJJJJJJJJJJHHHHHDFFFF	AS:i:146	XN:i:0	XM:i:0	XO:i:0	XG:i:0	NM:i:0	MD:Z:73	YS:i:146	YT:Z:CP
HWI-D00306:376:HA62FADXX:1:1101:5365:51783	99	Xist	472	255	73M	=	856	457	ACCTGCTTTTATTCTTTTTTTCTTCTCCTTAGCCCATCGGGGCCATGGATACCTGCTTTTTGTAAAAAAAAAA	DBB?A?F?DAFGIIIIIIIIIIIIIIIIDCHGHIIIIIIIIEIIHHEA>E=77AABCEEEC<AC@CCCBBBBB	AS:i:146	XN:i:0	XM:i:0	XO:i:0	XG:i:0	NM:i:0	MD:Z:73	YS:i:146	YT:Z:CP
HWI-D00306:376:HA62FADXX:1:1101:5365:51783	147	Xist	856	255	73M	=	472	-457	TGCTCTTAAACTGAGTGGGTGTTCAGGGCGTGGAGAGCCCGCGTCCGCCATTATGGCTTCTGCGTGATACGGC	ACCA:CACC@>><8BBD?<CCCA?8DB<<?>C@?A8>DHAHA@?JJJJIJIJJJJJJJJJJJJHHHHHFFFFF	AS:i:146	XN:i:0	XM:i:0	XO:i:0	XG:i:0	NM:i:0	MD:Z:73	YS:i:146	YT:Z:CP
HWI-D00306:376:HA62FADXX:1:1101:8655:52278	99	Xist	765	255	73M	=	856	164	CCTGGAATATCTATGCCTCTTATTTGCGTGTACTGTTGCTGCTGATCGTTTGGTGCTGTGTGAGTGAACCTAT	FFFFFHHHGHJJJIIGIJIJIJJJJJJJEHHHIJIHIIJJIJJJIJIJHIHJIFFGIJHIHIEIGHEHHHHHH	AS:i:146	XN:i:0	XM:i:0	XO:i:0	XG:i:0	NM:i:0	MD:Z:73	YS:i:142	YT:Z:CP
HWI-D00306:376:HA62FADXX:1:1101:8655:52278	147	Xist	856	255	73M	=	765	-164	TGCTCTTAAACTGAGTGGGTGTTCAGGGCGGGGAGAGCCCGCGTCCGCCATTATGGCTTCTGCGTGATACGGC	3?@::@>CB4(33(27<83>3>3(5BB558(>::588CA;;87?JJJJJIGIIJJJJJIIIIJHHHHHDDDFF	AS:i:142	XN:i:0	XM:i:1	XO:i:0	XG:i:0	NM:i:1	MD:Z:30T42	YS:i:146	YT:Z:CP
HWI-D00306:376:HA62FADXX:1:1101:12731:52353	99	Xist	693	255	73M	=	856	236	TTAAATTTTTTTTTTCACGGCCCAACGGGGCGCTTGGTGGATGGAAATATGGTTTTGTGAGTTATTGCACTAC	FFFFFHHHHHJIJJJJJJGGHBHIJJGGJIHBBDDDB:@BDCDDDDDDDDDDACDDDDDDDCDDDDDCDDDDD	AS:i:146	XN:i:0	XM:i:0	XO:i:0	XG:i:0	NM:i:0	MD:Z:73	YS:i:146	YT:Z:CP
HWI-D00306:376:HA62FADXX:1:1101:12731:52353	147	Xist	856	255	73M	=	693	-236	TGCTCTTAAACTGAGTGGGTGTTCAGGGCGTGGAGAGCCCGCGTCCGCCATTATGGCTTCTGCGTGATACGGC	C9::4CADB:>9<0<8B?3:(@3(5DB<?CCA@>986A=;84?:JJJIJGIGIGJJJJJJJJJHHHHHDFFFF	AS:i:146	XN:i:0	XM:i:0	XO:i:0	XG:i:0	NM:i:0	MD:Z:73	YS:i:146	YT:Z:CP
HWI-D00306:376:HA62FADXX:1:1101:6784:53040	99	Xist	420	255	73M	=	856	509	TTTTTTTTTCTTATTATTTTTTTTTCTAAACTTGCCCATCTGGGCTGTGGATACCTGCTTTTATTCTTTTTTT	DDDDDDFAAADGGEGCHIIGIIDGIIHFHGHEFFFFFFDCCEEC9?>BC((55,,:32:@CC:@@CDCDDCDB	AS:i:146	XN:i:0	XM:i:0	XO:i:0	XG:i:0	NM:i:0	MD:Z:73	YS:i:142	YT:Z:CP
HWI-D00306:376:HA62FADXX:1:1101:6784:53040	147	Xist	856	255	73M	=	420	-509	TGCTCTTAAACTGGGTGGGTGTTCAGGGCGTGGAGAGCCCGCGTCCGCCATTATGGCTTCTGCGTGATACGGC	@9:4(CCC>4887&2<;233@CA<5@<05<:C>5?8>CB;;@FDJJJJJJJJJJGJIJJHHIIGHHHHDFFFD	AS:i:142	XN:i:0	XM:i:1	XO:i:0	XG:i:0	NM:i:1	MD:Z:13A59	YS:i:146	YT:Z:CP
HWI-D00306:376:HA62FADXX:1:1101:7507:53116	99	Xist	749	255	73M	=	856	180	GTGAGTTATTGCACTACCTGGAATATCTATGCCTCTTATTTGCGTGTACTGTTGCTGCTGATCGTTTGGTGCT	FBDFFGHHHHJJGHGIEAFHIIIIIIJJJJJJFIJJJIJJJJIJGIGJJJIIHHIIIIIIGI@FIJJIGHHGH	AS:i:146	XN:i:0	XM:i:0	XO:i:0	XG:i:0	NM:i:0	MD:Z:73	YS:i:146	YT:Z:CP
HWI-D00306:376:HA62FADXX:1:1101:7507:53116	147	Xist	856	255	73M	=	749	-180	TGCTCTTAAACTGAGTGGGTGTTCAGGGCGTGGAGAGCCCGCGTCCGCCATTATGGCTTCTGCGTGATACGGC	><>:3@CCDA:><(88@@?@:A<A8@B@@CADCA</8CEE@@<FJJJIJJJJJJIIJJJGJGJHHHHHFFFDD	AS:i:146	XN:i:0	XM:i:0	XO:i:0	XG:i:0	NM:i:0	MD:Z:73	YS:i:146	YT:Z:CP
HWI-D00306:376:HA62FADXX:1:1101:14243:53241	99	Xist	698	255	2S71M	=	856	233	ATTTTTTTTTTTCACGGCCCAACGGGGCGCTTGGTGGATGGAAATATGGTTTTGTGAGTTATTGCACTACCTG	FFFFFHHHHHJJFBFHGIJEIJHIJJHDBBDBDD(8?<AC@ACDD@@AA>@BB88ACACD@DDCC@CCDDCCD	AS:i:142	XN:i:0	XM:i:0	XO:i:0	XG:i:0	NM:i:0	MD:Z:71	YS:i:146	YT:Z:CP
HWI-D00306:376:HA62FADXX:1:1101:14243:53241	147	Xist	856	255	73M	=	698	-233	TGCTCTTAAACTGAGTGGGTGTTCAGGGCGTGGAGAGCCCGCGTCCGCCATTATGGCTTCTGCGTGATACGGC	CA@C@@:CBAA>A<?BB?9A:>9<5BB78<3C>>?88C>@;@:@JIJJJJIJJJJJJJJIJJJHHHHHFFFFF	AS:i:146	XN:i:0	XM:i:0	XO:i:0	XG:i:0	NM:i:0	MD:Z:73	YS:i:142	YT:Z:CP
HWI-D00306:376:HA62FADXX:1:1101:16222:53151	99	Xist	786	255	73M	=	856	143	ATTTGCGTGTACTGTTGCTGCTGATCGTTTGGTGCTGTGTGAGTGAACCTATGGCTTAGAAAAACGACTTTGC	FFFFFHHFHCGIJJFIJJJJJIIIJJJIJJJIHIHIIHHIIIJDHIIJJJJJJJJJJJJIIJJJHHHFEDEEC	AS:i:146	XN:i:0	XM:i:0	XO:i:0	XG:i:0	NM:i:0	MD:Z:73	YS:i:146	YT:Z:CP
HWI-D00306:376:HA62FADXX:1:1101:16222:53151	147	Xist	856	255	73M	=	786	-143	TGCTCTTAAACTGAGTGGGTGTTCAGGGCGTGGAGAGCCCGCGTCCGCCATTATGGCTTCTGCGTGATACGGC	>9AAACACDA@99(88B@?@:>905B?059(DC??/8DB@AADDJJJJJIJJJJJJJJJIIJJHHHHHDFFFD	AS:i:146	XN:i:0	XM:i:0	XO:i:0	XG:i:0	NM:i:0	MD:Z:73	YS:i:146	YT:Z:CP
HWI-D00306:376:HA62FADXX:1:1101:2021:53677	99	Xist	607	255	73M	=	856	322	TTCCCATGCCCAACGGGGCCTCGGATACCTGCTGTTATTATTTTTTTTTCTTTTTCTTTTGCCCATCGGGGCT	=1BDDHHFHGIIIGIED@EHIIIFDHHEGGIIIE?FHGDHIHIBEHFFCCCFCCCCCCCCCCCCCCCC59BB>	AS:i:146	XN:i:0	XM:i:0	XO:i:0	XG:i:0	NM:i:0	MD:Z:73	YS:i:142	YT:Z:CP
HWI-D00306:376:HA62FADXX:1:1101:2021:53677	147	Xist	856	255	73M	=	607	-322	TGCTCTTAAACTGAGTGGTTGTTCAGGGCGTGGAGAGCCCGCGTCCGCCATTATGGCTTCTGCGTGATACGGC	###########################################?GHEGIGGCHIIIGIIIIIIFHDHHDFFDD	AS:i:142	XN:i:0	XM:i:1	XO:i:0	XG:i:0	NM:i:1	MD:Z:18G54	YS:i:146	YT:Z:CP
HWI-D00306:376:HA62FADXX:1:1101:12118:54130	99	Xist	652	255	73M	=	856	277	TTTTCTTTTTCTTTTGCCCATCGGGGCTGTGGATACCTGCTTTAAATTTTTTTTTTCACGGCCCAACGGGGCG	DFFFFHHGHHGIIIJIJIIJIJIJJJJJJJJJIIIJJHGGHIJIGGFHIJJJHFDDDDDDDBBDDBDDDDDBB	AS:i:146	XN:i:0	XM:i:0	XO:i:0	XG:i:0	NM:i:0	MD:Z:73	YS:i:117	YT:Z:CP
HWI-D00306:376:HA62FADXX:1:1101:12118:54130	147	Xist	856	255	73M	=	652	-277	TGCTCTTAAACTGAGGGGGTGTTCGGGGCGGGGAGGGCCCGCATCCGCCATTATGGCTTCTGCGTGGTACGGC	#####################################HAA26;@JIJIJJJJJJIFIJIHIJIHHFHGFFFFF	AS:i:117	XN:i:0	XM:i:6	XO:i:0	XG:i:0	NM:i:6	MD:Z:15T8A5T4A6G23A6	YS:i:146	YT:Z:CP
HWI-D00306:376:HA62FADXX:1:1101:10622:54417	99	Xist	847	255	73M	=	856	82	AAACGACTTTGCTCTTAAACTGAGTGGGTGTTCAGGGCGTGGAGAGCCCGCGTCCGCCATTATGGCTTCTGCG	DDDD:?DFABFDGFIIHF9FEH@G:?C??CDGGIIIGGFEFFDCFCFFFFE<@?3;BBB?AAA@BBBBBBBA>	AS:i:146	XN:i:0	XM:i:0	XO:i:0	XG:i:0	NM:i:0	MD:Z:73	YS:i:142	YT:Z:CP
HWI-D00306:376:HA62FADXX:1:1101:10622:54417	147	Xist	856	255	73M	=	847	-82	TGCTCTTAAACTGAGTGGGTGTTCAGGGCGTGGAGAGCCCGCGGCCGCCATTATGGCTTCTGCGTGATACGGC	#####################################?B:@;<(@GJIEJIHEGGGEBGGIIGDBDFHFFDAF	AS:i:142	XN:i:0	XM:i:1	XO:i:0	XG:i:0	NM:i:1	MD:Z:43T29	YS:i:146	YT:Z:CP
HWI-D00306:376:HA62FADXX:1:1101:6147:55508	99	Xist	698	255	2S71M	=	856	233	ATTTTTTTTTTTCACGGCCCAACGGGGCGCTTGGGGGATGGAAATATGGTTTTGTGAGTTATTGCACTACCTG	BDDDBD?@DADDIIICA??A6(-5;A>6>?668?/07&6=?A3389>>9+32<<8<::3::>>A::A>(9<A4	AS:i:137	XN:i:0	XM:i:1	XO:i:0	XG:i:0	NM:i:1	MD:Z:32T38	YS:i:142	YT:Z:CP
HWI-D00306:376:HA62FADXX:1:1101:6147:55508	147	Xist	856	255	73M	=	698	-233	TGCTCTTAACCTGAGTGGGTGTTCAGGGCGTGGAGAGCCCGCGTCCGCCATTATGGCTTCTGCGTGATACGGC	############################################GF>IFGCFF;FCEEIFIEFFFDFD=?DBD	AS:i:142	XN:i:0	XM:i:1	XO:i:0	XG:i:0	NM:i:1	MD:Z:9A63	YS:i:137	YT:Z:CP
HWI-D00306:376:HA62FADXX:1:1101:17595:55652	99	Xist	756	255	73M	=	856	173	ATTGCACTACCTGGAATATCTATGCCTCTTATTTGCGTGTACTGTTGCTGCTGATCGTTTGGTGCTGTGTGAG	FFFFFHHHHHJJJJJJJJJJJJJJJJJJJJJJJJJJJGHHIJJJJJJJIIIJJJJJJJJIJJCHIGIIHHHHH	AS:i:146	XN:i:0	XM:i:0	XO:i:0	XG:i:0	NM:i:0	MD:Z:73	YS:i:146	YT:Z:CP
HWI-D00306:376:HA62FADXX:1:1101:17595:55652	147	Xist	856	255	73M	=	756	-173	TGCTCTTAAACTGAGTGGGTGTTCAGGGCGTGGAGAGCCCGCGTCCGCCATTATGGCTTCTGCGTGATACGGC	>?@@:C>A>+:99(88@<3>:>980BB559(C>><6>DB8A>GFJJJJJJJJJIJJJJJJJJJHHHHHDFFFF	AS:i:146	XN:i:0	XM:i:0	XO:i:0	XG:i:0	NM:i:0	MD:Z:73	YS:i:146	YT:Z:CP
HWI-D00306:376:HA62FADXX:1:1101:6476:55940	99	Xist	822	255	73M	=	856	107	GTGTGAGTGAACCTATGGCTTAGAAAAACGACTTTGCTCTTAAACTGAGTGGGTGTTCAGGGCGTGGAGAGCC	FFFFFHGHHHJJJJJIJJJJJJJJJJJJJJIJIJJJJJJJJJJJJJJJJIJJJFHJJJJJHHHFDDDDDDDDD	AS:i:146	XN:i:0	XM:i:0	XO:i:0	XG:i:0	NM:i:0	MD:Z:73	YS:i:146	YT:Z:CP
HWI-D00306:376:HA62FADXX:1:1101:6476:55940	147	Xist	856	255	73M	=	822	-107	TGCTCTTAAACTGAGTGGGTGTTCAGGGCGTGGAGAGCCCGCGTCCGCCATTATGGCTTCTGCGTGATACGGC	@<A>@AADC@@>?282B?<:3>985B?75<:A@??8;DE@@;@DJJJJJJJJJJJJIJJJJJJHHHHHDFFFF	AS:i:146	XN:i:0	XM:i:0	XO:i:0	XG:i:0	NM:i:0	MD:Z:73	YS:i:146	YT:Z:CP
HWI-D00306:376:HA62FADXX:1:1101:14238:56615	99	Xist	430	18	6M1I66M	=	856	499	TTATTATTTTTTTTTTCTAAACTTGCCCATCTGGGCTGTGGATACCTGCTTTTATTCTTTTTTTCTTCTCCTT	DBDD4DDFFB@EGGIIIIGGIIGDHGIIIIIGGIIIIIIDC7=C@;=72?EFF);C3?CEECBBCCCC>ACCC	AS:i:136	XS:i:59	XN:i:0	XM:i:0	XO:i:1	XG:i:1	NM:i:1	MD:Z:72	YS:i:146	YT:Z:CP
HWI-D00306:376:HA62FADXX:1:1101:14238:56615	147	Xist	856	18	73M	=	430	-499	TGCTCTTAAACTGAGTGGGTGTTCAGGGCGTGGAGAGCCCGCGTCCGCCATTATGGCTTCTGCGTGATACGGC	>9::::4CC:>>9228<@9:3@905@?0155?5?A=>CB;BEFGIJJJIJJJJJJJJJJJJJJHHHHHFFFFF	AS:i:146	XN:i:0	XM:i:0	XO:i:0	XG:i:0	NM:i:0	MD:Z:73	YS:i:136	YT:Z:CP
HWI-D00306:376:HA62FADXX:1:1101:14238:56615	355	Xist	665	18	22S30M1D13M8S	=	856	286	TTATTATTTTTTTTTTCTAAACTTGCCCATCTGGGCTGTGGATACCTGCTTTTATTCTTTTTTTCTTCTCCTT	DBDD4DDFFB@EGGIIIIGGIIGDHGIIIIIGGIIIIIIDC7=C@;=72?EFF);C3?CEECBBCCCC>ACCC	AS:i:59	XS:i:59	XN:i:0	XM:i:3	XO:i:1	XG:i:1	NM:i:4	MD:Z:9G20^A0A3T8	YS:i:146	YT:Z:CP
HWI-D00306:376:HA62FADXX:1:1101:14238:56615	403	Xist	856	18	73M	=	665	-286	TGCTCTTAAACTGAGTGGGTGTTCAGGGCGTGGAGAGCCCGCGTCCGCCATTATGGCTTCTGCGTGATACGGC	>9::::4CC:>>9228<@9:3@905@?0155?5?A=>CB;BEFGIJJJIJJJJJJJJJJJJJJHHHHHFFFFF	AS:i:146	XN:i:0	XM:i:0	XO:i:0	XG:i:0	NM:i:0	MD:Z:73	YS:i:59	YT:Z:CP
HWI-D00306:376:HA62FADXX:1:1101:11215:56759	99	Xist	754	255	73M	=	856	175	TTATTGCACTACCTGGAATATCTATGCCTCTTATTTGCGTGTACTGTTGCTGCTGATCGTTTGGTGCTGTGTG	FFFFFHHHHHJJJJJJJJJJJJJJJJJJJJJJJJJJJJIIJHJJJJJJJIJJIJJJJJJJJJIJGGGIHHHHG	AS:i:146	XN:i:0	XM:i:0	XO:i:0	XG:i:0	NM:i:0	MD:Z:73	YS:i:146	YT:Z:CP
HWI-D00306:376:HA62FADXX:1:1101:11215:56759	147	Xist	856	255	73M	=	754	-175	TGCTCTTAAACTGAGTGGGTGTTCAGGGCGTGGAGAGCCCGCGTCCGCCATTATGGCTTCTGCGTGATACGGC	@<@::>>C::4(?<<+;83>::3(-B<55<:CAA?83CEA@@DDIJJJJJJJIGHIGJIIIIGHHHHHFFFFF	AS:i:146	XN:i:0	XM:i:0	XO:i:0	XG:i:0	NM:i:0	MD:Z:73	YS:i:146	YT:Z:CP
HWI-D00306:376:HA62FADXX:1:1101:12433:56829	99	Xist	680	255	73M	=	856	249	GTGGATACCTGCTTTAAATTTTTTTTTTCACGGCCCAACGGGGCGCTTGGTGGATGGAAATATGGTTTTGTGA	FFFFFHHHHHJJJIJIJHIIIJJJJJJJJJJJJJJIHHHFFFDDDDDDDB9<@ACCDADDDDEED>CDDDDDA	AS:i:146	XN:i:0	XM:i:0	XO:i:0	XG:i:0	NM:i:0	MD:Z:73	YS:i:146	YT:Z:CP
HWI-D00306:376:HA62FADXX:1:1101:12433:56829	147	Xist	856	255	73M	=	680	-249	TGCTCTTAAACTGAGTGGGTGTTCAGGGCGTGGAGAGCCCGCGTCCGCCATTATGGCTTCTGCGTGATACGGC	>9C>@C:D@:@>?88?B?<A:>3(5:@55?5C@>?8;DB;;@@DJJJHJIJJJJJJIFIJIJJHHHHHFFFFF	AS:i:146	XN:i:0	XM:i:0	XO:i:0	XG:i:0	NM:i:0	MD:Z:73	YS:i:146	YT:Z:CP
HWI-D00306:376:HA62FADXX:1:1101:19798:57350	99	Xist	732	255	1S72M	=	856	198	TGATGGAAATATGGTTTTGTGAGTTATTGCACTACCTGGAATATCTATGCCTCTTATTTGCGTGTACTGTTGC	FFFFFHGHHHJJJJGIIJJHJJJIIHIJJJJJJJJIJJJJJJJJJJJJJJJJJJJJJJJJJJIJIJJJJIJJG	AS:i:144	XN:i:0	XM:i:0	XO:i:0	XG:i:0	NM:i:0	MD:Z:72	YS:i:146	YT:Z:CP
HWI-D00306:376:HA62FADXX:1:1101:19798:57350	147	Xist	856	255	73M	=	732	-198	TGCTCTTAAACTGAGTGGGTGTTCAGGGCGTGGAGAGCCCGCGTCCGCCATTATGGCTTCTGCGTGATACGGC	#####A>C@4>93(82<83:3:((&DB9??5>59B?>CE@<BBGJJJJJJJJJJJJJJJJJIJHHHHHDFFFF	AS:i:146	XN:i:0	XM:i:0	XO:i:0	XG:i:0	NM:i:0	MD:Z:73	YS:i:144	YT:Z:CP
HWI-D00306:376:HA62FADXX:1:1101:13341:57652	99	Xist	757	255	1S72M	=	856	173	TTTGCACTACCTGGAATATCTATGCCTCTTATTTGCGTGTAATGTTGCTGCTGATCGTTTGGTGCTGTGTGAG	FFFFFHHHHHJJJJJJJJJJJJJJJJJJJJJJJJJJJHHGIJJJJJJJJJJJJIJJJHIJJIHHHGFFFFFFE	AS:i:136	XN:i:0	XM:i:1	XO:i:0	XG:i:0	NM:i:1	MD:Z:40C31	YS:i:140	YT:Z:CP
HWI-D00306:376:HA62FADXX:1:1101:13341:57652	147	Xist	856	255	73M	=	757	-173	TGCTCTTAAACTGAGTGGGTGTTCAGGGCGTGGAGAGCCCGCGTCCACCATTATGGCTTCTGCGTGATACGGC	DDDDDDEEEDDDDDDDDDCDCDDDDDDDDEEEFFFFHJJJJJJHFC9JJJJJJJJJJJJJJJJHHHHHFFFFF	AS:i:140	XN:i:0	XM:i:1	XO:i:0	XG:i:0	NM:i:1	MD:Z:46G26	YS:i:136	YT:Z:CP
HWI-D00306:376:HA62FADXX:1:1101:1772:58136	99	Xist	822	255	73M	=	856	107	GTGTGAGTGAACCTATGGCTTAGAAAAACGACTTTGCTCTTAAACTGAGTGGGTGTTCAGGGCGTGGAGAGCC	FFDDDHHHHHHIJJJJJJJJJJJJJJIJJIJJJJJJJJJJJJJJJJJIJGHJJGHJJJJHHHHFDDDDDDDDD	AS:i:146	XN:i:0	XM:i:0	XO:i:0	XG:i:0	NM:i:0	MD:Z:73	YS:i:146	YT:Z:CP
HWI-D00306:376:HA62FADXX:1:1101:1772:58136	147	Xist	856	255	73M	=	822	-107	TGCTCTTAAACTGAGTGGGTGTTCAGGGCGTGGAGAGCCCGCGTCCGCCATTATGGCTTCTGCGTGATACGGC	><:>:A:DB4:?9+22B@9:3@3(0B?0(9(?@:92;CE<A@?@JJJJJJJJJJJJJJJJJJJHHHHGFFFFF	AS:i:146	XN:i:0	XM:i:0	XO:i:0	XG:i:0	NM:i:0	MD:Z:73	YS:i:146	YT:Z:CP
HWI-D00306:376:HA62FADXX:1:1101:5472:58342	99	Xist	216	255	73M	=	856	713	TATTTGTAATATTTTCAGTCAATTTTTCATTTTTAAGGAATATTTCTTTGTTGTGCCTTTTGGTTGATACTTG	DDD?DDDCFDBEHGBHHGHGHGIIIGHIIIGIE@HFGE>FGHEGGHIIIGIIBH;<?BFGI@6CBB9@7@GHE	AS:i:146	XN:i:0	XM:i:0	XO:i:0	XG:i:0	NM:i:0	MD:Z:73	YS:i:142	YT:Z:CP
HWI-D00306:376:HA62FADXX:1:1101:5472:58342	147	Xist	856	255	73M	=	216	-713	TGCTCTTAATCTGAGTGGGTGTTCAGGGCGTGGAGAGCCCGCGTCCGCCATTATGGCTTCTGCGTGATACGGC	################@?9::>+(-DB8<?AA9?9@?=:8;;67IIIGIFIIIIGBIIIIIIIBGHHGFFFFF	AS:i:142	XN:i:0	XM:i:1	XO:i:0	XG:i:0	NM:i:1	MD:Z:9A63	YS:i:146	YT:Z:CP
HWI-D00306:376:HA62FADXX:1:1101:4476:58506	99	Xist	762	255	73M	=	856	167	CTACCTGGAATATCTATGCCTCTTATTTGCGTGTACTGTTGCTGCTGATCGTTTGGTGCTGTGTGAGTGAACC	FFFFFHHHHHJJJJJJJJJIJJJJHIIJJGHIIIIJIIIJHIJGIIIJJIHIJIJJHIGGIHEHJJJCEEEHH	AS:i:146	XN:i:0	XM:i:0	XO:i:0	XG:i:0	NM:i:0	MD:Z:73	YS:i:146	YT:Z:CP
HWI-D00306:376:HA62FADXX:1:1101:4476:58506	147	Xist	856	255	73M	=	762	-167	TGCTCTTAAACTGAGTGGGTGTTCAGGGCGTGGAGAGCCCGCGTCCGCCATTATGGCTTCTGCGTGATACGGC	49CAAAADC>4(3(78;8(:3>3A5B<885(?:><=@BE@A<@HHIIJJJIIJIGJJJIHJJIFHHF>DFFFF	AS:i:146	XN:i:0	XM:i:0	XO:i:0	XG:i:0	NM:i:0	MD:Z:73	YS:i:146	YT:Z:CP
HWI-D00306:376:HA62FADXX:1:1101:7583:59247	99	Xist	773	255	73M	=	856	156	ATCTATGCCTCTTATTTGCGTGTACTGTTGCTGCTGATCGTTTGGTGCTGTGTGAGTGAACCTATGGCTTAGA	FFFFFHHHHHJJJJJJJJJJIJJJJJJJIIIJJJJJJJJJJJJJJFHIJJHJJJJJIJJJJJJJJJJHHHHHF	AS:i:146	XN:i:0	XM:i:0	XO:i:0	XG:i:0	NM:i:0	MD:Z:73	YS:i:146	YT:Z:CP
HWI-D00306:376:HA62FADXX:1:1101:7583:59247	147	Xist	856	255	73M	=	773	-156	TGCTCTTAAACTGAGTGGGTGTTCAGGGCGTGGAGAGCCCGCGTCCGCCATTATGGCTTCTGCGTGATACGGC	:9>>@C>C@>:+90?<DB<@@C<85B@75<3CC?A6>DE;86@@JJJJJJJJJJJJJJJJJJJHHHHHFFFFF	AS:i:146	XN:i:0	XM:i:0	XO:i:0	XG:i:0	NM:i:0	MD:Z:73	YS:i:146	YT:Z:CP
HWI-D00306:376:HA62FADXX:1:1101:19457:59698	99	Xist	692	255	6M1I66M	=	856	237	TTTAAATTTTTTTTTTTCACGGCCCAACGGGGCGCTTGGTGGATGGAAATATGGTTTTGTGAGTTATTGCACT	FFFFFHHHHHJJJJJJJJJIJJIJJJJJJHHFDDBDDBD8?B@DDDDDDDCDDD:ABDBBDDDDEDEDDDCDC	AS:i:136	XN:i:0	XM:i:0	XO:i:1	XG:i:1	NM:i:1	MD:Z:72	YS:i:146	YT:Z:CP
HWI-D00306:376:HA62FADXX:1:1101:19457:59698	147	Xist	856	255	73M	=	692	-237	TGCTCTTAAACTGAGTGGGTGTTCAGGGCGTGGAGAGCCCGCGTCCGCCATTATGGCTTCTGCGTGATACGGC	:34>4@:CC>:99(22723>3@<A5BB58?>CCAA;;CHBFA@BJJJJJJJJJJJJIJJJJJJHHHHHFFFFF	AS:i:146	XN:i:0	XM:i:0	XO:i:0	XG:i:0	NM:i:0	MD:Z:73	YS:i:136	YT:Z:CP
HWI-D00306:376:HA62FADXX:1:1101:5850:60284	99	Xist	482	21	70M3S	=	856	447	ATTCTTTTTTTCTTCTCCTTAGCCCATCGGGGCCATGGATACCTGCTTTTTGTAAAAAAAAAAAAAAAAAAAA	FFDD;ABBDDEHGGIGIGHHHGHIIIHIIIGIHIIGGIIIIIIIGGIHGHHBE;??>B:;?>B>BBBBB@BBB	AS:i:140	XS:i:44	XN:i:0	XM:i:0	XO:i:0	XG:i:0	NM:i:0	MD:Z:70	YS:i:146	YT:Z:CP
HWI-D00306:376:HA62FADXX:1:1101:5850:60284	147	Xist	856	21	73M	=	482	-447	TGCTCTTAAACTGAGTGGGTGTTCAGGGCGTGGAGAGCCCGCGTCCGCCATTATGGCTTCTGCGTGATACGGC	:CCC@C@DB::9<288B?9:3>320D@559(CA:<;>DHAHAEBJJJJJJJJJJJJJJJJJJJHHHHHDFFFF	AS:i:146	XN:i:0	XM:i:0	XO:i:0	XG:i:0	NM:i:0	MD:Z:73	YS:i:140	YT:Z:CP
HWI-D00306:376:HA62FADXX:1:1101:5850:60284	355	Xist	649	21	4S8M1D37M24S	=	856	284	ATTCTTTTTTTCTTCTCCTTAGCCCATCGGGGCCATGGATACCTGCTTTTTGTAAAAAAAAAAAAAAAAAAAA	FFDD;ABBDDEHGGIGIGHHHGHIIIHIIIGIHIIGGIIIIIIIGGIHGHHBE;??>B:;?>B>BBBBB@BBB	AS:i:44	XS:i:44	XN:i:0	XM:i:5	XO:i:1	XG:i:1	NM:i:6	MD:Z:8^T2T2T2T12T0G14	YS:i:146	YT:Z:CP
HWI-D00306:376:HA62FADXX:1:1101:5850:60284	403	Xist	856	21	73M	=	649	-284	TGCTCTTAAACTGAGTGGGTGTTCAGGGCGTGGAGAGCCCGCGTCCGCCATTATGGCTTCTGCGTGATACGGC	:CCC@C@DB::9<288B?9:3>320D@559(CA:<;>DHAHAEBJJJJJJJJJJJJJJJJJJJHHHHHDFFFF	AS:i:146	XN:i:0	XM:i:0	XO:i:0	XG:i:0	NM:i:0	MD:Z:73	YS:i:44	YT:Z:CP
HWI-D00306:376:HA62FADXX:1:1101:16690:62121	99	Xist	640	18	58M1I14M	=	856	289	GTTATTATTTTTTTTTCTTTTTCTTTTGCCCATCGGGGCTGTGGATACCTGCTTTAAATTTTTTTTTTTCACG	FFFFFHHHHHJJJJJJGIIJJJJJJJJJJJJJJJJJJJJHHGHFDFFFFEEEEEEDDDEDDDDDDDDDDAAA<	AS:i:136	XS:i:55	XN:i:0	XM:i:0	XO:i:1	XG:i:1	NM:i:1	MD:Z:72	YS:i:146	YT:Z:CP
HWI-D00306:376:HA62FADXX:1:1101:16690:62121	147	Xist	856	18	73M	=	640	-289	TGCTCTTAAACTGAGTGGGTGTTCAGGGCGTGGAGAGCCCGCGTCCGCCATTATGGCTTCTGCGTGATACGGC	#####C>@@:>?3((8723:3C?<-DB<<AAC@CA8?DHAFA@DJJIIJJJJJJJIJJJJIJJHHHHHFFFFF	AS:i:146	XN:i:0	XM:i:0	XO:i:0	XG:i:0	NM:i:0	MD:Z:73	YS:i:136	YT:Z:CP
HWI-D00306:376:HA62FADXX:1:1101:16690:62121	355	Xist	451	18	25S42M6S	=	856	503	GTTATTATTTTTTTTTCTTTTTCTTTTGCCCATCGGGGCTGTGGATACCTGCTTTAAATTTTTTTTTTTCACG	FFFFFHHHHHJJJJJJGIIJJJJJJJJJJJJJJJJJJJJHHGHFDFFFFEEEEEEDDDEDDDDDDDDDDAAA<	AS:i:55	XS:i:55	XN:i:0	XM:i:4	XO:i:0	XG:i:0	NM:i:4	MD:Z:9T20T1T1C7	YS:i:146	YT:Z:CP
HWI-D00306:376:HA62FADXX:1:1101:16690:62121	403	Xist	856	18	73M	=	451	-503	TGCTCTTAAACTGAGTGGGTGTTCAGGGCGTGGAGAGCCCGCGTCCGCCATTATGGCTTCTGCGTGATACGGC	#####C>@@:>?3((8723:3C?<-DB<<AAC@CA8?DHAFA@DJJIIJJJJJJJIJJJJIJJHHHHHFFFFF	AS:i:146	XN:i:0	XM:i:0	XO:i:0	XG:i:0	NM:i:0	MD:Z:73	YS:i:55	YT:Z:CP
HWI-D00306:376:HA62FADXX:1:1101:16690:62121	355	Xist	480	18	4S5M1D8M1I37M18S	=	856	453	GTTATTATTTTTTTTTCTTTTTCTTTTGCCCATCGGGGCTGTGGATACCTGCTTTAAATTTTTTTTTTTCACG	FFFFFHHHHHJJJJJJGIIJJJJJJJJJJJJJJJJJJJJHHGHFDFFFFEEEEEEDDDEDDDDDDDDDDAAA<	AS:i:46	XS:i:55	XN:i:0	XM:i:5	XO:i:2	XG:i:2	NM:i:7	MD:Z:5^C10C2C2A12C0A14	YS:i:146	YT:Z:CP
HWI-D00306:376:HA62FADXX:1:1101:16690:62121	403	Xist	856	18	73M	=	480	-453	TGCTCTTAAACTGAGTGGGTGTTCAGGGCGTGGAGAGCCCGCGTCCGCCATTATGGCTTCTGCGTGATACGGC	#####C>@@:>?3((8723:3C?<-DB<<AAC@CA8?DHAFA@DJJIIJJJJJJJIJJJJIJJHHHHHFFFFF	AS:i:146	XN:i:0	XM:i:0	XO:i:0	XG:i:0	NM:i:0	MD:Z:73	YS:i:46	YT:Z:CP
HWI-D00306:376:HA62FADXX:1:1101:12565:62662	99	Xist	644	255	73M	=	856	285	TTATTTTTTTTTCTTTTTCTTTTGCCCATCGGGGCTGTGGATACCTGCTTTAAATTTTTTTTTTCACGGCCCA	FFFFFGFHHHJJJIIJIIHIIJIIJGIJJJJGJJJJJGHHHHHFFFFFFEEDDEEEDDDDDDDDDDCDDDDDB	AS:i:146	XN:i:0	XM:i:0	XO:i:0	XG:i:0	NM:i:0	MD:Z:73	YS:i:142	YT:Z:CP
HWI-D00306:376:HA62FADXX:1:1101:12565:62662	147	Xist	856	255	73M	=	644	-285	TGCTCTTAAACTGATTGGGTGTTCAGGGCGTGGAGAGCCCGCGTCCGCCATTATGGCTTCTGCGTGATACGGC	:?@:3A>@@4(:3+(+52(((:32-B?5(,(A@:928>=4@/0@IHIIIIGIIHEGGIGIJIJHHHHHDFFFF	AS:i:142	XN:i:0	XM:i:1	XO:i:0	XG:i:0	NM:i:1	MD:Z:14G58	YS:i:146	YT:Z:CP
HWI-D00306:376:HA62FADXX:1:1101:3043:63516	99	Xist	705	255	73M	=	856	224	TTTAACGGCCCAACGGGGCGCTTGGTGGATGGAAATATGGTTTTGTGAGTTATTGCACTACCTGGAATATCTA	FFFFFHHHHHJJJJJJJJJJIJJJJ=CHEHHHFFFFFFFEEEEDDDDDDDEDEDDDDDDDDDDDDDDDDEEED	AS:i:139	XN:i:0	XM:i:1	XO:i:0	XG:i:0	NM:i:1	MD:Z:3C69	YS:i:146	YT:Z:CP
HWI-D00306:376:HA62FADXX:1:1101:3043:63516	147	Xist	856	255	73M	=	705	-224	TGCTCTTAAACTGAGTGGGTGTTCAGGGCGTGGAGAGCCCGCGTCCGCCATTATGGCTTCTGCGTGATACGGC	3<@@>@:C>::3<88<B?9CC>305DB:89(C::9/8CE@A;@DJJJJJJJJJJJJJJJJJJJHHHHHDFFFF	AS:i:146	XN:i:0	XM:i:0	XO:i:0	XG:i:0	NM:i:0	MD:Z:73	YS:i:139	YT:Z:CP
HWI-D00306:376:HA62FADXX:1:1101:12409:63518	99	Xist	417	255	73M	=	856	512	TTCTTTTTTTTTCTTATTATTTTTTTTTCTAAACTTGCCCATCTGGGCTGTGGTTACCTGCTTTTATTCTTTT	A==A==:28@@EE@DDDD@DDDEIIDDIDEEIACDCDD@A@D;?;;@9@8>5((5(5,>((5>::::>AB>A>	AS:i:142	XN:i:0	XM:i:1	XO:i:0	XG:i:0	NM:i:1	MD:Z:53A19	YS:i:138	YT:Z:CP
HWI-D00306:376:HA62FADXX:1:1101:12409:63518	147	Xist	856	255	73M	=	417	-512	TGCTCTTAACCTGAGGGGGTGTTCAGGGCGTGGAGAGCCCGCGTCCGCCATTATGGCTTCTGCGTGATACGGC	########################################@;7?AEDC@G@JJIIIHIGHGGGFFHFC@DDB?	AS:i:138	XN:i:0	XM:i:2	XO:i:0	XG:i:0	NM:i:2	MD:Z:9A5T57	YS:i:142	YT:Z:CP
HWI-D00306:376:HA62FADXX:1:1101:9429:65355	99	Xist	605	255	73M	=	856	324	TTTTCCCATGCCCAACGGGGCCTCGGATACCTGCTGTTATTATTTTTTTTTCTTTTTCTTTTGCCCATCGGGG	FFFFFHHHHHJJJJJJJJJJJJJJJJIJJJJJJJJJJJJJJHIJJJJJHFDCDDDDDDDDDDDDDDDDDDDDD	AS:i:146	XN:i:0	XM:i:0	XO:i:0	XG:i:0	NM:i:0	MD:Z:73	YS:i:146	YT:Z:CP
HWI-D00306:376:HA62FADXX:1:1101:9429:65355	147	Xist	856	255	73M	=	605	-324	TGCTCTTAAACTGAGTGGGTGTTCAGGGCGTGGAGAGCCCGCGTCCGCCATTATGGCTTCTGCGTGATACGGC	:9@C@A@D@::39(2(<<3:3@<05B@<<C:C@?A=6CE@A@@?IJJJJJJJJJJJJJJJJJJHHHHHFFFFF	AS:i:146	XN:i:0	XM:i:0	XO:i:0	XG:i:0	NM:i:0	MD:Z:73	YS:i:146	YT:Z:CP
HWI-D00306:376:HA62FADXX:1:1101:8794:66662	99	Xist	647	18	4S69M	=	856	286	TTATTTTTTTTTTCTTTTTCTTTTGCCCATCGGGGCTGTGGATACCTGCTTTAAATTTTTTTTTTCACGGCCC	FFFFFGGHHHJJJIIJJJJIJJJIIJJJJJJJJIJJHHHDFEEFEDEEEEDDDDCDEDDDDDDDDCAC8>BDD	AS:i:138	XS:i:56	XN:i:0	XM:i:0	XO:i:0	XG:i:0	NM:i:0	MD:Z:69	YS:i:135	YT:Z:CP
HWI-D00306:376:HA62FADXX:1:1101:8794:66662	147	Xist	856	18	73M	=	647	-286	TGCTCTTAACCTGAGTGGGTGTTCAGGGCGTGGAGAGCCCGCGTCCGCCATTATGGCTTCTGCATGATACGGC	##############?@;8(:(>3<5B?3<9>A;5533BE;@:0@JJJJJJIJJJIIGJIIJJJHHHHHFFFFF	AS:i:135	XN:i:0	XM:i:2	XO:i:0	XG:i:0	NM:i:2	MD:Z:9A53G9	YS:i:138	YT:Z:CP
HWI-D00306:376:HA62FADXX:1:1101:8794:66662	355	Xist	451	18	22S30M1I13M7S	=	856	500	TTATTTTTTTTTTCTTTTTCTTTTGCCCATCGGGGCTGTGGATACCTGCTTTAAATTTTTTTTTTCACGGCCC	FFFFFGGHHHJJJIIJJJJIJJJIIJJJJJJJJIJJHHHDFEEFEDEEEEDDDDCDEDDDDDDDDCAC8>BDD	AS:i:56	XS:i:56	XN:i:0	XM:i:3	XO:i:1	XG:i:1	NM:i:4	MD:Z:9T20T3C8	YS:i:135	YT:Z:CP
HWI-D00306:376:HA62FADXX:1:1101:8794:66662	403	Xist	856	18	73M	=	451	-500	TGCTCTTAACCTGAGTGGGTGTTCAGGGCGTGGAGAGCCCGCGTCCGCCATTATGGCTTCTGCATGATACGGC	##############?@;8(:(>3<5B?3<9>A;5533BE;@:0@JJJJJJIJJJIIGJIIJJJHHHHHFFFFF	AS:i:135	XN:i:0	XM:i:2	XO:i:0	XG:i:0	NM:i:2	MD:Z:9A53G9	YS:i:56	YT:Z:CP
HWI-D00306:376:HA62FADXX:1:1101:18751:66649	99	Xist	572	255	73M	=	856	357	CATCGGGACCTCGGATACCTGCGTTTAGTCTTTTTTTCCCATGCCCAACGGGGCCTCGGATACCTGCTGTTAT	FFFFFHHHHHJJJJJJJJJJJJIHJJJJJJJJJJJJJJJJJJJJJHHHHFFDDDDDDDDDDDDDDDDDDDDDE	AS:i:146	XN:i:0	XM:i:0	XO:i:0	XG:i:0	NM:i:0	MD:Z:73	YS:i:146	YT:Z:CP
HWI-D00306:376:HA62FADXX:1:1101:18751:66649	147	Xist	856	255	73M	=	572	-357	TGCTCTTAAACTGAGTGGGTGTTCAGGGCGTGGAGAGCCCGCGTCCGCCATTATGGCTTCTGCGTGATACGGC	:94::C@@@:(33088<<3>3>32-DB58?:>:5923A=4@8FFJJJIHJIJJJJJJJJJJIJHHGHHDFFFF	AS:i:146	XN:i:0	XM:i:0	XO:i:0	XG:i:0	NM:i:0	MD:Z:73	YS:i:146	YT:Z:CP
HWI-D00306:376:HA62FADXX:1:1101:4287:66815	99	Xist	423	255	73M	=	856	506	TTTTTTCTTATTATTTTTTTTTCTAAACTTGCCCATCTGGGCTGTGGTTACCTGCTTTTATTCTTTTTTTCTT	FAADDHAA<FAH4CEHGGBFIIEHBFDFDFBCHC<DGHA>D;A@GH<);)7?;:2?DEE@CE@CCCCC:;ACC	AS:i:142	XN:i:0	XM:i:1	XO:i:0	XG:i:0	NM:i:1	MD:Z:47A25	YS:i:142	YT:Z:CP
HWI-D00306:376:HA62FADXX:1:1101:4287:66815	147	Xist	856	255	73M	=	423	-506	TGCTCTTAAACTGAGTGGGTGTTCGGGGCGTGGAGAGCCCGCGTCCGCCATTATGGCTTCTGCGTGATACGGC	############################################GFFEGIIGHFCGGHHEBGIHF?FDD@DDD	AS:i:142	XN:i:0	XM:i:1	XO:i:0	XG:i:0	NM:i:1	MD:Z:24A48	YS:i:142	YT:Z:CP
HWI-D00306:376:HA62FADXX:1:1101:13731:67302	99	Xist	647	255	73M	=	856	282	TTTTTTTTTCTTTTTCTTTTGCCCATCGGGGCTGTGGATACCTGCTTTAAATTTTTTTTTTCACGGCCCAACG	FFFFFHHHGHEHEHEFHCHIGIHIJIJJIJJIJFAEH?BEFFFEEECECDADDDDDBDBDDCCABDDDDDDBB	AS:i:146	XN:i:0	XM:i:0	XO:i:0	XG:i:0	NM:i:0	MD:Z:73	YS:i:138	YT:Z:CP
HWI-D00306:376:HA62FADXX:1:1101:13731:67302	147	Xist	856	255	73M	=	647	-282	TGCTCTTAAACTGAGGGGGTTTTCAGGGCGTGGAGAGCCCGCGTCCGCCATTATGGCTTCTGCGTGATACGGC	>94A>@:A>+3(755&?@>:(A985@<0<?CCCC<2>CEA@8?:IJIJJIJJJIJJIJJJJJJHHGHFDFFFD	AS:i:138	XN:i:0	XM:i:2	XO:i:0	XG:i:0	NM:i:2	MD:Z:15T4G52	YS:i:146	YT:Z:CP
HWI-D00306:376:HA62FADXX:1:1101:19985:68288	99	Xist	698	255	1S72M	=	856	232	TTTTTTTTTTTCACGGCCCAACGGGGCGCTTGGGGGGTGGAAATATGGTTTTGTGAGTTATTGCACTACCTGG	DDDDDHHHHHI949??6AFCD1@EHE<6669?B(77&5:B?CC3339>9C?@8+9+:@C3>>AA(+4(3?:>?	AS:i:136	XN:i:0	XM:i:2	XO:i:0	XG:i:0	NM:i:2	MD:Z:32T2A36	YS:i:146	YT:Z:CP
HWI-D00306:376:HA62FADXX:1:1101:19985:68288	147	Xist	856	255	73M	=	698	-232	TGCTCTTAAACTGAGTGGGTGTTCAGGGCGTGGAGAGCCCGCGTCCGCCATTATGGCTTCTGCGTGATACGGC	#####A>>4(:>A88<@89:>:(8-<8)59::5:<8/DEB8;0BIIGJIIGJJIIGJJJJJJJHHHHHDFFDA	AS:i:146	XN:i:0	XM:i:0	XO:i:0	XG:i:0	NM:i:0	MD:Z:73	YS:i:136	YT:Z:CP
HWI-D00306:376:HA62FADXX:1:1101:4708:68783	99	Xist	698	255	3S70M	=	856	234	TTTTTTTTTTTTTCACGGCCCAACGGGGCGCTTGGTGGATGGAAATATGGTTTTGTGAGTTATTGCACTACCT	FFFFFHHHHHIIIEBFHIIIIHGHFFFC?BDDDBD8?B?CCBCDDDDCCDADDD?AD>ACD@DDDCDCCCDDD	AS:i:140	XN:i:0	XM:i:0	XO:i:0	XG:i:0	NM:i:0	MD:Z:70	YS:i:138	YT:Z:CP
HWI-D00306:376:HA62FADXX:1:1101:4708:68783	147	Xist	856	255	73M	=	698	-234	TGCTCTTAAACTGAGTGGGTGTTCAGGGCGTGGAGACCCCCCGTCCGCCATTATGGCTTCTGCGTGATACGGC	#####################################BA5';6?IHHJJIIJJIGHHJJJIEGHHGHHDFFFF	AS:i:138	XN:i:0	XM:i:2	XO:i:0	XG:i:0	NM:i:2	MD:Z:36G3G32	YS:i:140	YT:Z:CP
HWI-D00306:376:HA62FADXX:1:1101:13636:68968	99	Xist	773	255	73M	=	856	156	ATCTATGCCTCTTATTTGCGTGTACTGTTGCTGCTGATCGTTTGGTGCTGTGTGAGTGAACCTATGGCTTAGA	FFFFEHHHHFJIJJJJIJIIHJHJIJJIJIIJIJJJJEHIGIGII@FHIJIIHGIJHIJJJJJFJJIHHGHHF	AS:i:146	XN:i:0	XM:i:0	XO:i:0	XG:i:0	NM:i:0	MD:Z:73	YS:i:146	YT:Z:CP
HWI-D00306:376:HA62FADXX:1:1101:13636:68968	147	Xist	856	255	73M	=	773	-156	TGCTCTTAAACTGAGTGGGTGTTCAGGGCGTGGAGAGCCCGCGTCCGCCATTATGGCTTCTGCGTGATACGGC	##@@>@:>B4:9<028@<9C>A9?8DB88<3C>59/?CB@@8@?IIJJJJJJJJJJJJJIJIJHHHFHDFFFF	AS:i:146	XN:i:0	XM:i:0	XO:i:0	XG:i:0	NM:i:0	MD:Z:73	YS:i:146	YT:Z:CP
HWI-D00306:376:HA62FADXX:1:1101:15928:70394	99	Xist	698	255	25S15M1D33M	=	856	256	ACACGACGCTCTTCCGATCTACTATTTTTTTTTTTCACGGCCAACGGGGCGCTTGGTGGATGGAAATATGGTT	FFFFFHHHGHJJJJGJGIIIIIIJJIIIIJJJHFDECEDBDBBDBBDDD888BDBD>??BDDDCDDC>BDCDD	AS:i:88	XN:i:0	XM:i:0	XO:i:1	XG:i:1	NM:i:1	MD:Z:15^C33	YS:i:146	YT:Z:CP
HWI-D00306:376:HA62FADXX:1:1101:15928:70394	147	Xist	856	255	73M	=	698	-256	TGCTCTTAAACTGAGTGGGTGTTCAGGGCGTGGAGAGCCCGCGTCCGCCATTATGGCTTCTGCGTGATACGGC	##########################?77<ACCAA;8CB@/-?0>GGEGHIHBGGIIIIHHGGHHHFFADEDD	AS:i:146	XN:i:0	XM:i:0	XO:i:0	XG:i:0	NM:i:0	MD:Z:73	YS:i:88	YT:Z:CP
HWI-D00306:376:HA62FADXX:1:1101:12818:70916	99	Xist	826	255	73M	=	856	103	GAGTGAACCTATGGCTTAGAAAAACGACTTTGCTCTTAAACTGAGTGGGTGTTCAGGGCGTGGAGAGCCCGCG	FFFDDHHHHHJIJJJJJJJJJIJJJJGIJIJJJJJJJJJJJJIIIFHIJ;FHIJIHHIJHBFDDDEDDDDDDD	AS:i:146	XN:i:0	XM:i:0	XO:i:0	XG:i:0	NM:i:0	MD:Z:73	YS:i:146	YT:Z:CP
HWI-D00306:376:HA62FADXX:1:1101:12818:70916	147	Xist	856	255	73M	=	826	-103	TGCTCTTAAACTGAGTGGGTGTTCAGGGCGTGGAGAGCCCGCGTCCGCCATTATGGCTTCTGCGTGATACGGC	>?@@CC>ACC>930<8D@<A>@9?8DB9?CACCA<88CB@AGDDJJJJJJIJJJJJJJJJIJJHHHHHDFFFF	AS:i:146	XN:i:0	XM:i:0	XO:i:0	XG:i:0	NM:i:0	MD:Z:73	YS:i:146	YT:Z:CP
HWI-D00306:376:HA62FADXX:1:1101:3176:71092	99	Xist	784	255	73M	=	856	145	TTATTTGCGTGTACTGTTGCTGCTGATCGTTTGGTGCTGTGTGAGTGAACCTATGGCTTAGAAAAACGACTTT	FFFFFHHHHHJHIJJJJJJIJJJJJJJJIGIJJJFIJJJIIIIJJDGIIJJJJJJJJIIJJJJJJGHEFFDDE	AS:i:146	XN:i:0	XM:i:0	XO:i:0	XG:i:0	NM:i:0	MD:Z:73	YS:i:146	YT:Z:CP
HWI-D00306:376:HA62FADXX:1:1101:3176:71092	147	Xist	856	255	73M	=	784	-145	TGCTCTTAAACTGAGTGGGTGTTCAGGGCGTGGAGAGCCCGCGTCCGCCATTATGGCTTCTGCGTGATACGGC	>?@C>CCCDAA><0<<B?9>:>985D@75<:CCA<6;DEAFEFFJJJJJJJJJJIJJJJJJJJHHHHHFFFFF	AS:i:146	XN:i:0	XM:i:0	XO:i:0	XG:i:0	NM:i:0	MD:Z:73	YS:i:146	YT:Z:CP
HWI-D00306:376:HA62FADXX:1:1101:16700:71218	99	Xist	746	255	73M	=	856	183	TTTGTGAGTTATTGCACTACCTGGAATATCTATGCCTCTTATTTGCGTGTACTGTTGCTGCTGATCGTTTGGT	FFFFFHHHHHJJJJGHIJJJJIJJJJJGIGIJJIIIIIIIHJJJJHIIJJIJJJJJJJJJJJJHJIIIIJHHE	AS:i:146	XN:i:0	XM:i:0	XO:i:0	XG:i:0	NM:i:0	MD:Z:73	YS:i:146	YT:Z:CP
HWI-D00306:376:HA62FADXX:1:1101:16700:71218	147	Xist	856	255	73M	=	746	-183	TGCTCTTAAACTGAGTGGGTGTTCAGGGCGTGGAGAGCCCGCGTCCGCCATTATGGCTTCTGCGTGATACGGC	>9A@AC>DDC@9<<?8B?9>3A<<BDDBBCCC@CB@?DEA;@?@JJJJJJJJJJJJJJJJJJJHHHHHFFFFF	AS:i:146	XN:i:0	XM:i:0	XO:i:0	XG:i:0	NM:i:0	MD:Z:73	YS:i:146	YT:Z:CP
HWI-D00306:376:HA62FADXX:1:1101:3498:71682	99	Xist	843	255	73M	=	856	86	AGAAAAACGACTTTGCTCTTAAACTGAGTGGGTGTTCAGGGCGTGGAGAGCCCGCGTCCGCCATTATGGCTTC	FFFFFHHHHHJIJJJJJJJJJJJIHFHH?DHIHHGIJIJIJJJHFGHIHIHHFFFDDDDDDDDDDDEDDBDD9	AS:i:146	XN:i:0	XM:i:0	XO:i:0	XG:i:0	NM:i:0	MD:Z:73	YS:i:146	YT:Z:CP
HWI-D00306:376:HA62FADXX:1:1101:3498:71682	147	Xist	856	255	73M	=	843	-86	TGCTCTTAAACTGAGTGGGTGTTCAGGGCGTGGAGAGCCCGCGTCCGCCATTATGGCTTCTGCGTGATACGGC	:9@:>>:CDCA><222DBAA>@??8B?5<C>CA>9'/BA4ABFFJJIIIJJJJJJIJJJJJJJHGHHGFFFFF	AS:i:146	XN:i:0	XM:i:0	XO:i:0	XG:i:0	NM:i:0	MD:Z:73	YS:i:146	YT:Z:CP
HWI-D00306:376:HA62FADXX:1:1101:12578:73350	99	Xist	756	255	73M	=	856	173	ATTGCACTACCTGGAATATCTATGCCTCTTATTTGCGTGTACTGTTGCTGCTGATCGTTTGGTGCTGTGTGAG	FFFFFHHHHHJJJJJJJJJJJJJJJJJJJJHHJJJJJIJJJJJJJJJIJJJJJJJJIHJJJJHIJJJHHHHHH	AS:i:146	XN:i:0	XM:i:0	XO:i:0	XG:i:0	NM:i:0	MD:Z:73	YS:i:146	YT:Z:CP
HWI-D00306:376:HA62FADXX:1:1101:12578:73350	147	Xist	856	255	73M	=	756	-173	TGCTCTTAAACTGAGTGGGTGTTCAGGGCGTGGAGAGCCCGCGTCCGCCATTATGGCTTCTGCGTGATACGGC	##C@>A>C>::39082B@<CCC?8<DB<8<:C@><8;CE@BGGGJJJJJJJJJJJJJJJJJJJHHHHHFFFFF	AS:i:146	XN:i:0	XM:i:0	XO:i:0	XG:i:0	NM:i:0	MD:Z:73	YS:i:146	YT:Z:CP
HWI-D00306:376:HA62FADXX:1:1101:3451:73841	99	Xist	322	255	73M	=	856	607	TTTATATATTCTTGCCCATCGGGGCCACGGATACCTGTGTGTCCTCCCCGCCATTCCATGCCCAACGGGGTTT	DDDFAHDHBDGGGGGIIIIJJFDGGIIJIHGGGGIIGGGHEIIIFGGDAAED<AC>;;BCACCCBDBBBB55?	AS:i:146	XN:i:0	XM:i:0	XO:i:0	XG:i:0	NM:i:0	MD:Z:73	YS:i:146	YT:Z:CP
HWI-D00306:376:HA62FADXX:1:1101:3451:73841	147	Xist	856	255	73M	=	322	-607	TGCTCTTAAACTGAGTGGGTGTTCAGGGCGTGGAGAGCCCGCGTCCGCCATTATGGCTTCTGCGTGATACGGC	@9:@:CCDD@:93(88B?<A:C<8-DB@<A>C@?</;CEA@@FBJJJJJJJJJJJIJJJJJJJHHHHHDFFFF	AS:i:146	XN:i:0	XM:i:0	XO:i:0	XG:i:0	NM:i:0	MD:Z:73	YS:i:146	YT:Z:CP
HWI-D00306:376:HA62FADXX:1:1101:17651:73972	99	Xist	586	255	73M	=	856	343	ATACCTGCGTTTAGTCTTTTTTTCCCATGCCCAACGGGGCCTCGGATACCTGCTGTTATTATTTTTTTTTCTT	FFFFFHHHHHJJIJHIGIJJJJJJIJJJJIJJJIJJJJFIJJHHHDEFEEEECEDDDDEDDDEEEDDDDDDDC	AS:i:146	XN:i:0	XM:i:0	XO:i:0	XG:i:0	NM:i:0	MD:Z:73	YS:i:146	YT:Z:CP
HWI-D00306:376:HA62FADXX:1:1101:17651:73972	147	Xist	856	255	73M	=	586	-343	TGCTCTTAAACTGAGTGGGTGTTCAGGGCGTGGAGAGCCCGCGTCCGCCATTATGGCTTCTGCGTGATACGGC	#####CACB:(+3(02@<9:(>3(0BB78?>C>?A@BCB;@<DDJJJJJJJJJJJJJJJJJJJHHHHHFFFFF	AS:i:146	XN:i:0	XM:i:0	XO:i:0	XG:i:0	NM:i:0	MD:Z:73	YS:i:146	YT:Z:CP
HWI-D00306:376:HA62FADXX:1:1101:14592:74721	99	Xist	516	255	71M2S	=	856	413	ATGGATACCTGTTTTTTGTAAAAAAAAAAAAAAAAAAAAAAAAACCTTTTTTTTTCCTTCCGGCCCCCCGACG	D?B?D?FFF?GEGGHIIIHIHHIIIIIIGBHECBBBBBBBBB###############################	AS:i:92	XN:i:0	XM:i:11	XO:i:0	XG:i:0	NM:i:11	MD:Z:11C24C12C1C0G0G3A2G2A2T1G2	YS:i:142	YT:Z:CP
HWI-D00306:376:HA62FADXX:1:1101:14592:74721	147	Xist	856	255	73M	=	516	-413	TGCTCTTAAACTGAGGGGGTGTTCAGGGCGTGGAGAGCCCGCGTCCGCCATTATGGCTTCTGCGTGATACGGC	:33:3C>@@:+(&))&B?933:9B<B?51<:?5:A=>>A8@<A>JJIIJIJIJJJJGJJJJJJHHHHHFFFFD	AS:i:142	XN:i:0	XM:i:1	XO:i:0	XG:i:0	NM:i:1	MD:Z:15T57	YS:i:92	YT:Z:CP
HWI-D00306:376:HA62FADXX:1:1101:9948:75162	99	Xist	698	255	3S70M	=	856	234	ATTTTTTTTTTTTCACGGCCCAACGGGGCGCTTGGGGGATGGAAATATGGTTTTGTGAGTTATTGCACTACCT	DDDDDFFFFFIIEDD<D:FF'@65DFF>6;67&28(60-)88ABA939>3>@B?8(3((:>3>@:334:@B<3	AS:i:136	XN:i:0	XM:i:1	XO:i:0	XG:i:0	NM:i:1	MD:Z:32T37	YS:i:146	YT:Z:CP
HWI-D00306:376:HA62FADXX:1:1101:9948:75162	147	Xist	856	255	73M	=	698	-234	TGCTCTTAAACTGAGTGGGTGTTCAGGGCGTGGAGAGCCCGCGTCCGCCATTATGGCTTCTGCGTGATACGGC	>3>:4::@>::AC?<<;2933:<<5<B@@?CCA?<38DHA6A@BJJJJJJJJJJIJJJJJJJJHHHFHDFFFF	AS:i:146	XN:i:0	XM:i:0	XO:i:0	XG:i:0	NM:i:0	MD:Z:73	YS:i:136	YT:Z:CP
HWI-D00306:376:HA62FADXX:1:1101:19936:75452	99	Xist	698	255	1S72M	=	856	232	TTTTTTTTTTTCACGGCCCAACGGGGCGCTTGGTGGATGGAAATATGGTTTTGTGAGTTATTGCACTACCTGG	FFFFFHHHHHGE<@@BBHEEF<BCDD803358?+<?28A??CD33>@AACBDB<C>@>@>@A>>(4:@CDDDD	AS:i:144	XN:i:0	XM:i:0	XO:i:0	XG:i:0	NM:i:0	MD:Z:72	YS:i:142	YT:Z:CP
HWI-D00306:376:HA62FADXX:1:1101:19936:75452	147	Xist	856	255	73M	=	698	-232	TGCTTTTAAACTGAGTGGGTGTTCAGGGCGTGGAGAGCCCGCGTCCGCCATTATGGCTTCTGCGTGATACGGC	#####A:4@::?3(<8@?9:(:(2&B?5?<@CCC<3/CA;'4(>GHDJIEIJIIGIIIIGHGIFHDFFDDFDB	AS:i:142	XN:i:0	XM:i:1	XO:i:0	XG:i:0	NM:i:1	MD:Z:4C68	YS:i:144	YT:Z:CP
HWI-D00306:376:HA62FADXX:1:1101:7468:75805	99	Xist	738	255	73M	=	856	191	AATATGGTTTTGTGAGTTATTGCACTACCTGGAATATCTATGCCTCTTATTTGCGTGTACTGTTGCTGCTGAT	FFFFFHHFHHJJIJJJIJJJJJJJJJJJJJJJJJJJJJJJJJJJJJJJJJJJJJJJJJJJJJJJJJJJJJJJH	AS:i:146	XN:i:0	XM:i:0	XO:i:0	XG:i:0	NM:i:0	MD:Z:73	YS:i:146	YT:Z:CP
HWI-D00306:376:HA62FADXX:1:1101:7468:75805	147	Xist	856	255	73M	=	738	-191	TGCTCTTAAACTGAGTGGGTGTTCAGGGCGTGGAGAGCCCGCGTCCGCCATTATGGCTTCTGCGTGATACGGC	:<@@>C@DB::9<2?8D@<>@A<85DD<<C@C@?A=BDFEEEGFJJJJJJJJJJJJJJJJJJIHHHHHFFFFF	AS:i:146	XN:i:0	XM:i:0	XO:i:0	XG:i:0	NM:i:0	MD:Z:73	YS:i:146	YT:Z:CP
HWI-D00306:376:HA62FADXX:1:1101:16204:76148	99	Xist	749	255	73M	=	856	180	GTGAGTTATTGCACTACCTGGAATATCTATGCCTCTTATTTGCGTGTACTGTTGCTGCTGATCGTTTGGTGCT	FFFFFHHHHHJJJJJJJJJJJJJJJJJJJJJJJJJJJIJJJJJJIJJJJJJHHJJJJJJIJIJIGHIJHEEHD	AS:i:146	XN:i:0	XM:i:0	XO:i:0	XG:i:0	NM:i:0	MD:Z:73	YS:i:146	YT:Z:CP
HWI-D00306:376:HA62FADXX:1:1101:16204:76148	147	Xist	856	255	73M	=	749	-180	TGCTCTTAAACTGAGTGGGTGTTCAGGGCGTGGAGAGCCCGCGTCCGCCATTATGGCTTCTGCGTGATACGGC	43:::>>C:(:3?<??B?<@@@388DB<<<5?>:A=8CB@@B@:JJJJJJJJJJJIJJJJJJJHHHHGDFFFF	AS:i:146	XN:i:0	XM:i:0	XO:i:0	XG:i:0	NM:i:0	MD:Z:73	YS:i:146	YT:Z:CP
HWI-D00306:376:HA62FADXX:1:1101:11262:77438	99	Xist	786	255	73M	=	856	143	ATTTGCGTGTACTGTTGCTGCTGATCGTTTGGTGCTGTGTGAGTGAACCTATGGCTTAGAAAAACGACTTTGC	FFFFFFHFDFEGHJGIIIHIIGGHIJJGIHIICDFHG?FHGG@DD?DDFHHIIGIDHGGEHGIGFEADDCCEA	AS:i:146	XN:i:0	XM:i:0	XO:i:0	XG:i:0	NM:i:0	MD:Z:73	YS:i:137	YT:Z:CP
HWI-D00306:376:HA62FADXX:1:1101:11262:77438	147	Xist	856	255	73M	=	786	-143	TGCTCTTAAACTGAGTGGGTGTTCAGGGGGGGGAGAGCCCGCGTCCGCCATTATGGCTTCTGCGTGATACGGC	##################?C::385@75,2(:555889:5'470IIHG>IIHIGIGHAGBGHIFDDF@FDDDD	AS:i:137	XN:i:0	XM:i:2	XO:i:0	XG:i:0	NM:i:2	MD:Z:28C1T42	YS:i:146	YT:Z:CP
HWI-D00306:376:HA62FADXX:1:1101:15289:78627	99	Xist	437	21	1S72M	=	856	493	ATTTTTTTTCTAAACTTGCCCATCTGGGCTGTGGATACCTGCTTTTATTCTTTTTTTCTTCTCCTTAGCCCAT	DD??4:C?@CEFE>FF@@CHHFGHGHGGGGGDCGGGHHIIGGGIII4@G=FGIIIFDCCCCCCC>@@ACCCBA	AS:i:144	XS:i:57	XN:i:0	XM:i:0	XO:i:0	XG:i:0	NM:i:0	MD:Z:72	YS:i:142	YT:Z:CP
HWI-D00306:376:HA62FADXX:1:1101:15289:78627	147	Xist	856	21	73M	=	437	-493	TGCTCTTAAACTGAGTGGTTGTTCAGGGCGTGGAGAGCCCGCGTCCGCCATTATGGCTTCTGCGTGATACGGC	########################################@A:AIIIIIGHCFEEF9HGGFDE?HHAFADBDD	AS:i:142	XN:i:0	XM:i:1	XO:i:0	XG:i:0	NM:i:1	MD:Z:18G54	YS:i:144	YT:Z:CP
HWI-D00306:376:HA62FADXX:1:1101:15289:78627	355	Xist	665	21	15S30M1D13M15S	=	856	279	ATTTTTTTTCTAAACTTGCCCATCTGGGCTGTGGATACCTGCTTTTATTCTTTTTTTCTTCTCCTTAGCCCAT	DD??4:C?@CEFE>FF@@CHHFGHGHGGGGGDCGGGHHIIGGGIII4@G=FGIIIFDCCCCCCC>@@ACCCBA	AS:i:57	XS:i:57	XN:i:0	XM:i:3	XO:i:1	XG:i:1	NM:i:4	MD:Z:9G20^A0A3T8	YS:i:142	YT:Z:CP
HWI-D00306:376:HA62FADXX:1:1101:15289:78627	403	Xist	856	21	73M	=	665	-279	TGCTCTTAAACTGAGTGGTTGTTCAGGGCGTGGAGAGCCCGCGTCCGCCATTATGGCTTCTGCGTGATACGGC	########################################@A:AIIIIIGHCFEEF9HGGFDE?HHAFADBDD	AS:i:142	XN:i:0	XM:i:1	XO:i:0	XG:i:0	NM:i:1	MD:Z:18G54	YS:i:57	YT:Z:CP
HWI-D00306:376:HA62FADXX:1:1101:11526:79746	99	Xist	786	255	73M	=	856	143	ATTTGCGTGTACTGTTGCTGCTGATCGTTTGGTGCTGTGTGAGTGAACCTATGGCTTAGAAAAACGACTTTGC	FFFFFHHFHFHIJJJJJJJJJJJIJJJIIJJJGHIJJHIIIJJGHIJJJJJIJJJJJJJJJJJHHHHFFDDED	AS:i:146	XN:i:0	XM:i:0	XO:i:0	XG:i:0	NM:i:0	MD:Z:73	YS:i:146	YT:Z:CP
HWI-D00306:376:HA62FADXX:1:1101:11526:79746	147	Xist	856	255	73M	=	786	-143	TGCTCTTAAACTGAGTGGGTGTTCAGGGCGTGGAGAGCCCGCGTCCGCCATTATGGCTTCTGCGTGATACGGC	:<@>>CCD@::93(20B??>:>900D@75<5?:55'3CB;@<DDJJJJJJJJJJJJJJJJJJJHHHHHDFFFF	AS:i:146	XN:i:0	XM:i:0	XO:i:0	XG:i:0	NM:i:0	MD:Z:73	YS:i:146	YT:Z:CP
HWI-D00306:376:HA62FADXX:1:1101:7982:80891	99	Xist	806	255	73M	=	856	123	CTGATCGTTTGGTGCTGTGTGAGTGAACCTATGGCTTAGAAAAACGACTTTGCTCTTAAACTGAGTGGGTGTT	FFFFFGHFFHIGAEBHIHFHIJJII@GHJJJJJJIIJJJJIJIEHIIIIIJJJJJJJIJIJJHGH?EFFDACC	AS:i:146	XN:i:0	XM:i:0	XO:i:0	XG:i:0	NM:i:0	MD:Z:73	YS:i:146	YT:Z:CP
HWI-D00306:376:HA62FADXX:1:1101:7982:80891	147	Xist	856	255	73M	=	806	-123	TGCTCTTAAACTGAGTGGGTGTTCAGGGCGTGGAGAGCCCGCGTCCGCCATTATGGCTTCTGCGTGATACGGC	><@ACC>CB>C??882B?<@3C<<5B?75?AAC??8;>:5;50@JIJJJHJJJIJJJJJIJJJHHHHHDFFFD	AS:i:146	XN:i:0	XM:i:0	XO:i:0	XG:i:0	NM:i:0	MD:Z:73	YS:i:146	YT:Z:CP
HWI-D00306:376:HA62FADXX:1:1101:4138:81008	99	Xist	698	255	3S70M	=	856	234	TATTTTTTTTTTTCACGGCCCAACGGGGCGCTTGGTGGATGGAAATATGGTTTTGTGAGTTATTGCACTACCT	FFFFFHHHGHJJJEAFHFJJIJG?HGIEB>BBBDD38?8@C?CDCCCCDACCBBA?CCCCCCDDCCCCC@C?A	AS:i:140	XN:i:0	XM:i:0	XO:i:0	XG:i:0	NM:i:0	MD:Z:70	YS:i:146	YT:Z:CP
HWI-D00306:376:HA62FADXX:1:1101:4138:81008	147	Xist	856	255	73M	=	698	-234	TGCTCTTAAACTGAGTGGGTGTTCAGGGCGTGGAGAGCCCGCGTCCGCCATTATGGCTTCTGCGTGATACGGC	43C>>@:C>4>?<+2(583:3>3<5@<0893C@?92/DHB@@:EIJJIJJJJJJJJJJJJJJJHHHHHFFFFF	AS:i:146	XN:i:0	XM:i:0	XO:i:0	XG:i:0	NM:i:0	MD:Z:73	YS:i:140	YT:Z:CP
HWI-D00306:376:HA62FADXX:1:1101:20791:81276	99	Xist	694	255	73M	=	856	235	TAAATTTTTTTTTTCACGGCCCAACGGGGCGCTTGGCGGATGGAAATATGGTTTTGTGAGTTATTGCACTACC	BDEDDHHHDFHHIGDGHI<GIIGIII8G88>B?=?5()6@B8?AC@3(9ACC>??88<>@+:@:ACCCCCCCC	AS:i:142	XN:i:0	XM:i:1	XO:i:0	XG:i:0	NM:i:1	MD:Z:36T36	YS:i:130	YT:Z:CP
HWI-D00306:376:HA62FADXX:1:1101:20791:81276	147	Xist	856	255	73M	=	694	-235	TGCTCTTAAACTGGGTGGTTTTTCAGGCCGTGGAGAGCCCGCGTCCGCCATTATGGCTTCTGCGTGATACGGC	############################################EBCAGB?>C?A@DCIIIGDHFHHFDDADD	AS:i:130	XN:i:0	XM:i:4	XO:i:0	XG:i:0	NM:i:4	MD:Z:13A4G1G6G45	YS:i:142	YT:Z:CP
HWI-D00306:376:HA62FADXX:1:1101:12876:81782	99	Xist	771	255	73M	=	856	158	ATATCTATGCCTCTTATTTGCGTGTACTGTTGCTGCTGATCGTTTGGTGCTGTGTGAGTGAACCTATGGCTTA	FFFFFHHHHHJJJJJJJJJJJJJJIJJJJJJJJJJJJJJJIJIJJJJHIJJJHIIJJJJJJJJJJIJJHHHHG	AS:i:146	XN:i:0	XM:i:0	XO:i:0	XG:i:0	NM:i:0	MD:Z:73	YS:i:146	YT:Z:CP
HWI-D00306:376:HA62FADXX:1:1101:12876:81782	147	Xist	856	255	73M	=	771	-158	TGCTCTTAAACTGAGTGGGTGTTCAGGGCGTGGAGAGCCCGCGTCCGCCATTATGGCTTCTGCGTGATACGGC	@C@:4@:DC@@??282B?9>>@905DB<<<(C>><8>DHABA@@JJJJJJJJJJJJJJJJJJJHHHHHFFFFF	AS:i:146	XN:i:0	XM:i:0	XO:i:0	XG:i:0	NM:i:0	MD:Z:73	YS:i:146	YT:Z:CP
HWI-D00306:376:HA62FADXX:1:1101:18310:83406	99	Xist	799	255	73M	=	856	130	GTTGCTGCTGATCGTTTGGTGCTGTGTGAGTGAACCTATGGCTTAGAAAAACGACTTTGCTCTTAAACTGAGT	FFFFFHHHHHJJJJJJJJJIIIJJHJHIJJHHGJJJIIIJJJJJJJJJJJJJJJJJJJJJJHHHHHHHFFFF@	AS:i:146	XN:i:0	XM:i:0	XO:i:0	XG:i:0	NM:i:0	MD:Z:73	YS:i:146	YT:Z:CP
HWI-D00306:376:HA62FADXX:1:1101:18310:83406	147	Xist	856	255	73M	=	799	-130	TGCTCTTAAACTGAGTGGGTGTTCAGGGCGTGGAGAGCCCGCGTCCGCCATTATGGCTTCTGCGTGATACGGC	:9@@AC@A>:43928(;B?@:C9<8DB5<C>C@><28CEAA@??IJJJJJJJJJJJJJJJJJJHHHHHFFFFF	AS:i:146	XN:i:0	XM:i:0	XO:i:0	XG:i:0	NM:i:0	MD:Z:73	YS:i:146	YT:Z:CP
HWI-D00306:376:HA62FADXX:1:1101:20554:83566	99	Xist	786	255	73M	=	856	143	ATTTGCGTGTACTGTTGCTGCTGATCGTTTGGTGCTGTGTGAGTGAACCTATGGCTTAGAAAAACGACTTTGC	DFFFFHHHFHHGJJJIJJJJJJJHIJJJJIIIIIIIJDHGHIGIIJJJJJIJJIIFIJGHIIGGHHFFFDEED	AS:i:146	XN:i:0	XM:i:0	XO:i:0	XG:i:0	NM:i:0	MD:Z:73	YS:i:146	YT:Z:CP
HWI-D00306:376:HA62FADXX:1:1101:20554:83566	147	Xist	856	255	73M	=	786	-143	TGCTCTTAAACTGAGTGGGTGTTCAGGGCGTGGAGAGCCCGCGTCCGCCATTATGGCTTCTGCGTGATACGGC	#################?9:3@9?@DB98<5:53928>6BF@D:FH@IHHBIJIJJJIJJIGIDHHHHDFDB:	AS:i:146	XN:i:0	XM:i:0	XO:i:0	XG:i:0	NM:i:0	MD:Z:73	YS:i:146	YT:Z:CP
HWI-D00306:376:HA62FADXX:1:1101:14912:83867	99	Xist	756	255	73M	=	856	173	ATTGCACTACCTGGAATATCTATGCCTCTTATTTGCGTGTACTGTTGCTGCTGATCGTTTGGTGCTGTGTGAG	FFFFFHHHHHJJJIJJJJJJJIJJJJJJJJJJJJJIJIJJJJJJIJJJJJJJJIJJJJIJJIFGIJJHHHHHH	AS:i:146	XN:i:0	XM:i:0	XO:i:0	XG:i:0	NM:i:0	MD:Z:73	YS:i:146	YT:Z:CP
HWI-D00306:376:HA62FADXX:1:1101:14912:83867	147	Xist	856	255	73M	=	756	-173	TGCTCTTAAACTGAGTGGGTGTTCAGGGCGTGGAGAGCCCGCGTCCGCCATTATGGCTTCTGCGTGATACGGC	:<@@>@:@D@:99880D@<@:C?85B@5?A@C>>988DHGGIHDJJIJJJJJJJJJJJJJJJJHHHHHDFFFF	AS:i:146	XN:i:0	XM:i:0	XO:i:0	XG:i:0	NM:i:0	MD:Z:73	YS:i:146	YT:Z:CP
HWI-D00306:376:HA62FADXX:1:1101:3666:84663	99	Xist	556	255	73M	=	856	373	AAAACCTTTCTCGGTCCATCGGGACCTCGGATACCTGCGTTTAGTCTTTTTTTCCCATGCCCAACGGGGCCTC	FFFFFHHHHHIJJJIJJJJJJJJIJJJJJJIJJJJJJJJHJJJIGHIJJJHFDCEEDDDDDDDDDDDDDDDDB	AS:i:146	XN:i:0	XM:i:0	XO:i:0	XG:i:0	NM:i:0	MD:Z:73	YS:i:142	YT:Z:CP
HWI-D00306:376:HA62FADXX:1:1101:3666:84663	147	Xist	856	255	73M	=	556	-373	TGCTCTTAAACTGAGTGGGTGTTCGGGGCGTGGAGAGCCCGCGTCCGCCATTATGGCTTCTGCGTGATACGGC	#####A>>@4>93(8<<8<<5700&DB98?:CA>9'8DB;@@AAIIJJJJJJJJJJJIIJJJJHHHHHDFFFF	AS:i:142	XN:i:0	XM:i:1	XO:i:0	XG:i:0	NM:i:1	MD:Z:24A48	YS:i:146	YT:Z:CP
HWI-D00306:376:HA62FADXX:1:1101:6838:84714	99	Xist	795	255	73M	=	856	134	TACTGTTGCTGCTGATCGTTTGGTGCTGTGTGAGTGAACCTATGGCTTAGAAAAACGACTTTGCTCTTAAACT	FFFFFHHHHHJJJJJJJJJJJJJGHJJJJIHIJJHIJJJJJIIJJJJJJJJIJIJJJJJJJJHHHHHHFFFFF	AS:i:146	XN:i:0	XM:i:0	XO:i:0	XG:i:0	NM:i:0	MD:Z:73	YS:i:146	YT:Z:CP
HWI-D00306:376:HA62FADXX:1:1101:6838:84714	147	Xist	856	255	73M	=	795	-134	TGCTCTTAAACTGAGTGGGTGTTCAGGGCGTGGAGAGCCCGCGTCCGCCATTATGGCTTCTGCGTGATACGGC	:9@>:>3C@::3?288@?<>3>905D?5<C@C:59//DE@@ADFJJJJJJJJJJJJIJJJIJJHHHHHFFFFF	AS:i:146	XN:i:0	XM:i:0	XO:i:0	XG:i:0	NM:i:0	MD:Z:73	YS:i:146	YT:Z:CP
HWI-D00306:376:HA62FADXX:1:1101:2128:85706	99	Xist	486	21	1S72M	=	856	444	TTTTTTTTCTTCTCCTTAGCCCATCGGGGCCATGGATACCTGCTTTTTGTAAAAAAAAAAAAAAAAAAAAAAA	FDDDBDFFBDGGIIIIIIIIIIIIIIIIIIIIIIIHHIIIIIIHHHHHBD;;;;33387<@>BBBBBCBBB@#	AS:i:137	XS:i:45	XN:i:0	XM:i:1	XO:i:0	XG:i:0	NM:i:1	MD:Z:66C5	YS:i:146	YT:Z:CP
HWI-D00306:376:HA62FADXX:1:1101:2128:85706	147	Xist	856	21	73M	=	486	-444	TGCTCTTAAACTGAGTGGGTGTTCAGGGCGTGGAGAGCCCGCGTCCGCCATTATGGCTTCTGCGTGATACGGC	#####A:@:44(<0??B?9@>C<25DB98?:C@:926CE8GF@DJJJJJJJJJJJJJJJJJIJHHHHHFFFFF	AS:i:146	XN:i:0	XM:i:0	XO:i:0	XG:i:0	NM:i:0	MD:Z:73	YS:i:137	YT:Z:CP
HWI-D00306:376:HA62FADXX:1:1101:2128:85706	355	Xist	648	21	9M1D37M27S	=	856	281	TTTTTTTTCTTCTCCTTAGCCCATCGGGGCCATGGATACCTGCTTTTTGTAAAAAAAAAAAAAAAAAAAAAAA	FDDDBDFFBDGGIIIIIIIIIIIIIIIIIIIIIIIHHIIIIIIHHHHHBD;;;;33387<@>BBBBBCBBB@#	AS:i:45	XS:i:45	XN:i:0	XM:i:5	XO:i:1	XG:i:1	NM:i:6	MD:Z:9^T2T2T2T12T0G14	YS:i:146	YT:Z:CP
HWI-D00306:376:HA62FADXX:1:1101:2128:85706	403	Xist	856	21	73M	=	648	-281	TGCTCTTAAACTGAGTGGGTGTTCAGGGCGTGGAGAGCCCGCGTCCGCCATTATGGCTTCTGCGTGATACGGC	#####A:@:44(<0??B?9@>C<25DB98?:C@:926CE8GF@DJJJJJJJJJJJJJJJJJIJHHHHHFFFFF	AS:i:146	XN:i:0	XM:i:0	XO:i:0	XG:i:0	NM:i:0	MD:Z:73	YS:i:45	YT:Z:CP
HWI-D00306:376:HA62FADXX:1:1101:9951:85695	99	Xist	750	255	73M	=	856	179	TGAGTTATTGCACTACCTGGAATATCTATGCCTCTTATTTGCGTGTACTGTTGCTGCTGATCGTTTGGTGCTG	FFFFFHHHHHJJJJJJJJJIJJJJJJJJJJJJJJJJJJJJJJJJJJJJJJJJJJJJJJJHIJJIJJIJHFGGH	AS:i:146	XN:i:0	XM:i:0	XO:i:0	XG:i:0	NM:i:0	MD:Z:73	YS:i:146	YT:Z:CP
HWI-D00306:376:HA62FADXX:1:1101:9951:85695	147	Xist	856	255	73M	=	750	-179	TGCTCTTAAACTGAGTGGGTGTTCAGGGCGTGGAGAGCCCGCGTCCGCCATTATGGCTTCTGCGTGATACGGC	>?A>>A:C>4:A?2<?B@<>:A9(0DB8<A:C>:?8>BA;8@FDJJJJJJJJJJJJJJJJJJJHHHHHFFFFF	AS:i:146	XN:i:0	XM:i:0	XO:i:0	XG:i:0	NM:i:0	MD:Z:73	YS:i:146	YT:Z:CP
HWI-D00306:376:HA62FADXX:1:1101:15474:85757	99	Xist	698	255	2S71M	=	856	233	ATTTTTTTTTTTCACGGCCCAACGGGGCGCTTGGTGGATGGAAATATGGTTTTGTGAGTTATTGCACTACCTG	FFFFFHHHHHJJJIJGGHJJJJIIIJHFDBDDDD3?@<CCDCDDDDEDD>ABDDACCDCCADCDDCDACDDDC	AS:i:142	XN:i:0	XM:i:0	XO:i:0	XG:i:0	NM:i:0	MD:Z:71	YS:i:146	YT:Z:CP
HWI-D00306:376:HA62FADXX:1:1101:15474:85757	147	Xist	856	255	73M	=	698	-233	TGCTCTTAAACTGAGTGGGTGTTCAGGGCGTGGAGAGCCCGCGTCCGCCATTATGGCTTCTGCGTGATACGGC	#####C>@>4439(28B@?:3@3(-B<58<5CA>93'DE@@@ABJJJJJJJJJJJJJJJHIJJHHHHHFFFFF	AS:i:146	XN:i:0	XM:i:0	XO:i:0	XG:i:0	NM:i:0	MD:Z:73	YS:i:142	YT:Z:CP
HWI-D00306:376:HA62FADXX:1:1101:17888:85756	99	Xist	786	255	73M	=	856	143	ATTTGCGTGTACTGTTGCTGCTGATCGTTTGGTGCTGTGTGAGTGAACCTATGGCTTAGAAAAACGACTTTGC	FFFFFHHFFDHIJJJJIJJJJJIJJJJGHJJIGIIJJJIIIJJGHJJJJJJJJJJJJJJJJJJJHHHFFDEEE	AS:i:146	XN:i:0	XM:i:0	XO:i:0	XG:i:0	NM:i:0	MD:Z:73	YS:i:146	YT:Z:CP
HWI-D00306:376:HA62FADXX:1:1101:17888:85756	147	Xist	856	255	73M	=	786	-143	TGCTCTTAAACTGAGTGGGTGTTCAGGGCGTGGAGAGCCCGCGTCCGCCATTATGGCTTCTGCGTGATACGGC	:?AC>@CDC>:++(<8B@?@A>905BB589:CCAA6BDEA@@:FJJJJJJIJJJJJJJJJJIJHHHHHFFFFF	AS:i:146	XN:i:0	XM:i:0	XO:i:0	XG:i:0	NM:i:0	MD:Z:73	YS:i:146	YT:Z:CP
HWI-D00306:376:HA62FADXX:1:1101:3299:87141	99	Xist	749	255	73M	=	856	180	GTGAGTTATTGCACTACCTGGAATATCTATGCCTCTTATTTGCGTGTACTGTTGCTGCTGATCGTTTGGTGCT	FFDFFFHHHHJJJJJIIIJJIIIJJJJJJJJJJJJJJJIIIHJJDGGHIIJHJIJJJIJJIJJJGIGJJAEHB	AS:i:146	XN:i:0	XM:i:0	XO:i:0	XG:i:0	NM:i:0	MD:Z:73	YS:i:146	YT:Z:CP
HWI-D00306:376:HA62FADXX:1:1101:3299:87141	147	Xist	856	255	73M	=	749	-180	TGCTCTTAAACTGAGTGGGTGTTCAGGGCGTGGAGAGCCCGCGTCCGCCATTATGGCTTCTGCGTGATACGGC	A?>>@C@C>4+(+(+(B?<>::980B@5<93CA:928DHBA<AEJJJJJJJJJJJJJJJJJJJHHHHFDFFFF	AS:i:146	XN:i:0	XM:i:0	XO:i:0	XG:i:0	NM:i:0	MD:Z:73	YS:i:146	YT:Z:CP
HWI-D00306:376:HA62FADXX:1:1101:3664:87337	99	Xist	632	21	1S72M	=	856	298	TTACCTGCTGTTATTATTTTTTTTTCTTTTTCTTTTGCCCATCGGGGCTGTGGATACCTGCTTTAAATTTTTT	FFFFFHHHHHHIJIJJJIJJJJJJIIJJGIJIIJJIIJIJJJIIGGEFEF>ACACEDDCCBDDDDDDEEDDDD	AS:i:144	XS:i:52	XN:i:0	XM:i:0	XO:i:0	XG:i:0	NM:i:0	MD:Z:72	YS:i:146	YT:Z:CP
HWI-D00306:376:HA62FADXX:1:1101:3664:87337	147	Xist	856	21	73M	=	632	-298	TGCTCTTAAACTGAGTGGGTGTTCAGGGCGTGGAGAGCCCGCGTCCGCCATTATGGCTTCTGCGTGATACGGC	434:4C>@:+>A9(88;8(>>>3(&BB98<:CA>9';AA8;;?@JIJJJJJJJJIJJJJJIJJHHHHHDFFFF	AS:i:146	XN:i:0	XM:i:0	XO:i:0	XG:i:0	NM:i:0	MD:Z:73	YS:i:144	YT:Z:CP
HWI-D00306:376:HA62FADXX:1:1101:3664:87337	355	Xist	430	21	10S16M1I5M2I30M9S	=	856	509	TTACCTGCTGTTATTATTTTTTTTTCTTTTTCTTTTGCCCATCGGGGCTGTGGATACCTGCTTTAAATTTTTT	FFFFFHHHHHHIJIJJJIJJJJJJIIJJGIJIIJJIIJIJJJIIGGEFEF>ACACEDDCCBDDDDDDEEDDDD	AS:i:52	XS:i:52	XN:i:0	XM:i:4	XO:i:2	XG:i:3	NM:i:7	MD:Z:17A0A0A10T20	YS:i:146	YT:Z:CP
HWI-D00306:376:HA62FADXX:1:1101:3664:87337	403	Xist	856	21	73M	=	430	-509	TGCTCTTAAACTGAGTGGGTGTTCAGGGCGTGGAGAGCCCGCGTCCGCCATTATGGCTTCTGCGTGATACGGC	434:4C>@:+>A9(88;8(>>>3(&BB98<:CA>9';AA8;;?@JIJJJJJJJJIJJJJJIJJHHHHHDFFFF	AS:i:146	XN:i:0	XM:i:0	XO:i:0	XG:i:0	NM:i:0	MD:Z:73	YS:i:52	YT:Z:CP
HWI-D00306:376:HA62FADXX:1:1101:3664:87337	355	Xist	471	21	1S13M2I13M1I34M9S	=	856	459	TTACCTGCTGTTATTATTTTTTTTTCTTTTTCTTTTGCCCATCGGGGCTGTGGATACCTGCTTTAAATTTTTT	FFFFFHHHHHHIJIJJJIJJJJJJIIJJGIJIIJJIIJIJJJIIGGEFEF>ACACEDDCCBDDDDDDEEDDDD	AS:i:49	XS:i:52	XN:i:0	XM:i:7	XO:i:2	XG:i:3	NM:i:10	MD:Z:8T5C10C2C2A12C0A14	YS:i:146	YT:Z:CP
HWI-D00306:376:HA62FADXX:1:1101:3664:87337	403	Xist	856	21	73M	=	471	-459	TGCTCTTAAACTGAGTGGGTGTTCAGGGCGTGGAGAGCCCGCGTCCGCCATTATGGCTTCTGCGTGATACGGC	434:4C>@:+>A9(88;8(>>>3(&BB98<:CA>9';AA8;;?@JIJJJJJJJJIJJJJJIJJHHHHHDFFFF	AS:i:146	XN:i:0	XM:i:0	XO:i:0	XG:i:0	NM:i:0	MD:Z:73	YS:i:49	YT:Z:CP
HWI-D00306:376:HA62FADXX:1:1101:7563:87919	99	Xist	756	255	73M	=	856	173	ATTGCACTACCTGGAATATCTATGCCTCTTATTTGCGTGTACTGTTGCTGCTGATCGTTTGGTGCTGTGTGAG	FFFFFHHHHHJJJJJJJJJJJJJJJJJJJJJJJJJJJIIIJJJJJJJJJJJJJIJJJIJJJJIJJJJJHHHHH	AS:i:146	XN:i:0	XM:i:0	XO:i:0	XG:i:0	NM:i:0	MD:Z:73	YS:i:146	YT:Z:CP
HWI-D00306:376:HA62FADXX:1:1101:7563:87919	147	Xist	856	255	73M	=	756	-173	TGCTCTTAAACTGAGTGGGTGTTCAGGGCGTGGAGAGCCCGCGTCCGCCATTATGGCTTCTGCGTGATACGGC	:<C@@C>CB::3<220B?9>:A925B@55?:C@>?8>DEAGBGHJJJJJJJJJJJJJJJJIJJHHHHHFFFFF	AS:i:146	XN:i:0	XM:i:0	XO:i:0	XG:i:0	NM:i:0	MD:Z:73	YS:i:146	YT:Z:CP
HWI-D00306:376:HA62FADXX:1:1101:16452:88136	99	Xist	643	34	73M	=	856	286	ATTATTTTTTTTTCTTTTTCTTTTGCCCATCGGGGCTGTGGATACCTGCTTTAAATTTTTTTTTTCACGGCCC	FFFFFHHHHHJJJIJJJJJJJJJJJJJJJJJJIJJJJJDHHEHHFFFFFFEEEEEEEDDDDDDDBC:>A>@D@	AS:i:146	XS:i:56	XN:i:0	XM:i:0	XO:i:0	XG:i:0	NM:i:0	MD:Z:73	YS:i:146	YT:Z:CP
HWI-D00306:376:HA62FADXX:1:1101:16452:88136	147	Xist	856	34	73M	=	643	-286	TGCTCTTAAACTGAGTGGGTGTTCAGGGCGTGGAGAGCCCGCGTCCGCCATTATGGCTTCTGCGTGATACGGC	:3AACDDDB::9C<<<B?<>:A985B@58?:AC><'8CE<FADDJJJJJJJJJJJJJJIJJIJHHGHHFFFFF	AS:i:146	XN:i:0	XM:i:0	XO:i:0	XG:i:0	NM:i:0	MD:Z:73	YS:i:146	YT:Z:CP
HWI-D00306:376:HA62FADXX:1:1101:16452:88136	355	Xist	451	34	22S30M1I13M7S	=	856	500	ATTATTTTTTTTTCTTTTTCTTTTGCCCATCGGGGCTGTGGATACCTGCTTTAAATTTTTTTTTTCACGGCCC	FFFFFHHHHHJJJIJJJJJJJJJJJJJJJJJJIJJJJJDHHEHHFFFFFFEEEEEEEDDDDDDDBC:>A>@D@	AS:i:56	XS:i:56	XN:i:0	XM:i:3	XO:i:1	XG:i:1	NM:i:4	MD:Z:9T20T3C8	YS:i:146	YT:Z:CP
HWI-D00306:376:HA62FADXX:1:1101:16452:88136	403	Xist	856	34	73M	=	451	-500	TGCTCTTAAACTGAGTGGGTGTTCAGGGCGTGGAGAGCCCGCGTCCGCCATTATGGCTTCTGCGTGATACGGC	:3AACDDDB::9C<<<B?<>:A985B@58?:AC><'8CE<FADDJJJJJJJJJJJJJJIJJIJHHGHHFFFFF	AS:i:146	XN:i:0	XM:i:0	XO:i:0	XG:i:0	NM:i:0	MD:Z:73	YS:i:56	YT:Z:CP
HWI-D00306:376:HA62FADXX:1:1101:5584:88658	99	Xist	854	255	73M	=	856	75	TTTGCTCTTAAACTGAGTGGGTGTTCAGGGCGTGGAGAGCCCGCGTCCGCCATTATGGCTTCTGCGTGATACG	FFFFFHHHHHJJJJJJJFHIJHFFHHJIJJJJHIJJJJJJJJJJJHHFFDDDDDDEDDDDDCDCCDDDDDDDB	AS:i:146	XN:i:0	XM:i:0	XO:i:0	XG:i:0	NM:i:0	MD:Z:73	YS:i:146	YT:Z:CP
HWI-D00306:376:HA62FADXX:1:1101:5584:88658	147	Xist	856	255	73M	=	854	-75	TGCTCTTAAACTGAGTGGGTGTTCAGGGCGTGGAGAGCCCGCGTCCGCCATTATGGCTTCTGCGTGATACGGC	3A@@@A@C@4+(9(2(B?9@@C?@<DB@BA@CA><8>DHBAA?DJJJJJJJJJJJJJJJJJJJHHHHHDFFFF	AS:i:146	XN:i:0	XM:i:0	XO:i:0	XG:i:0	NM:i:0	MD:Z:73	YS:i:146	YT:Z:CP
HWI-D00306:376:HA62FADXX:1:1101:19817:89207	99	Xist	698	255	1S72M	=	856	232	TTTTTTTTTTTCACGGCCCAACGGGGCGCTTGGTGGATGGAAATATGGTTTTGTGAGTTATTGCACTACCTGG	FFFFFHHHHHJJJJJJJJJJJIIJIGFDDDDDD>@B?CC@CDDDDDEDCCDD@?CCDDEDEDCCCDDDDDDDD	AS:i:144	XN:i:0	XM:i:0	XO:i:0	XG:i:0	NM:i:0	MD:Z:72	YS:i:146	YT:Z:CP
HWI-D00306:376:HA62FADXX:1:1101:19817:89207	147	Xist	856	255	73M	=	698	-232	TGCTCTTAAACTGAGTGGGTGTTCAGGGCGTGGAGAGCCCGCGTCCGCCATTATGGCTTCTGCGTGATACGGC	394@>C@@4((>?280B?<@:>32&@?5<?>CC?<@?B<BB<@BIJIIIIJJIJJJJJJIJJJHHHHHDFFDD	AS:i:146	XN:i:0	XM:i:0	XO:i:0	XG:i:0	NM:i:0	MD:Z:73	YS:i:144	YT:Z:CP
HWI-D00306:376:HA62FADXX:1:1101:9932:89421	99	Xist	754	255	73M	=	856	175	TTATTGCACTACCTGGAATATCTATGCCTCTTATTTGCGTGTACTGTTGCTGCTGATCGTTTGGTGCTGTGTG	FFFFFHHHHHJJJJJJJJJJJJJJJJJJJJJJJJJJJJJGIIJJJJIJJJJJJJJIJJJJJJJJGHIIIHGHH	AS:i:146	XN:i:0	XM:i:0	XO:i:0	XG:i:0	NM:i:0	MD:Z:73	YS:i:146	YT:Z:CP
HWI-D00306:376:HA62FADXX:1:1101:9932:89421	147	Xist	856	255	73M	=	754	-175	TGCTCTTAAACTGAGTGGGTGTTCAGGGCGTGGAGAGCCCGCGTCCGCCATTATGGCTTCTGCGTGATACGGC	:34:4>>DB::><280B?9A:C<25@@5<A>DCA?8;>ABBFGBJJJJJJJJJJJJJIJJJJJHHHHHFFFFF	AS:i:146	XN:i:0	XM:i:0	XO:i:0	XG:i:0	NM:i:0	MD:Z:73	YS:i:146	YT:Z:CP
HWI-D00306:376:HA62FADXX:1:1101:3638:90273	99	Xist	777	255	73M	=	856	152	ATGCCTCTTATTTGCGTGTACTGTTGCTGCTGATCGTTTGGTGCTGTGTGAGTGAACCTATGGCTTAGAAAAA	FFFFFHHHHHJJJJJJGHGHJJJIJJJJJJJJJJJJIIJJJGHIGJIJJJJJIJIJJIJJJJIJIIHHHHHFF	AS:i:146	XN:i:0	XM:i:0	XO:i:0	XG:i:0	NM:i:0	MD:Z:73	YS:i:146	YT:Z:CP
HWI-D00306:376:HA62FADXX:1:1101:3638:90273	147	Xist	856	255	73M	=	777	-152	TGCTCTTAAACTGAGTGGGTGTTCAGGGCGTGGAGAGCCCGCGTCCGCCATTATGGCTTCTGCGTGATACGGC	:<@@:CCDC>:?<0<<B??@:@<85DB58?>DCCA;?DEABBFFJJJJJJJJJJJJJJJJJJJHHHHHFFFFF	AS:i:146	XN:i:0	XM:i:0	XO:i:0	XG:i:0	NM:i:0	MD:Z:73	YS:i:146	YT:Z:CP
HWI-D00306:376:HA62FADXX:1:1101:19910:91015	99	Xist	427	255	73M	=	856	502	TTCTTATTATTTTTTTTTCTAAACTTGCCCATCTGGGCTGTGGATACCTGCTTTTATTCTTTTTTTCTTCTCC	DB?BDHDDHDGGIIIIIIHIIIIIIIIGIIIIIIGIIIFEFAE@F@7.@;6CEHH;CH>CEFEFDBCCCCCCD	AS:i:146	XN:i:0	XM:i:0	XO:i:0	XG:i:0	NM:i:0	MD:Z:73	YS:i:142	YT:Z:CP
HWI-D00306:376:HA62FADXX:1:1101:19910:91015	147	Xist	856	255	73M	=	427	-502	TGCTCTTAAACTGAGTGGGTTTTCAGGGCGTGGAGAGCCCGCGTCCGCCATTATGGCTTCTGCGTGATACGGC	#########################B?5<?9C:?<3/AA;@50?IIIJIGGJJIGHEJJIJJJHHHHHFFFFF	AS:i:142	XN:i:0	XM:i:1	XO:i:0	XG:i:0	NM:i:1	MD:Z:20G52	YS:i:146	YT:Z:CP
HWI-D00306:376:HA62FADXX:1:1101:10728:91862	99	Xist	327	255	73M	=	856	602	ATATTCTTGCCCATCGGGGCCACGGATACCTGTGTGTCCTCCCCGCCATTCCATGCCCAACGGGGTTTTGGAT	DADD>BDB<DEEIED;FA<EEEIIDDA<@DDE8DDDCCDEEEDDDDDA?D@@;@;>AAA2>>>??;?>???::	AS:i:146	XN:i:0	XM:i:0	XO:i:0	XG:i:0	NM:i:0	MD:Z:73	YS:i:138	YT:Z:CP
HWI-D00306:376:HA62FADXX:1:1101:10728:91862	147	Xist	856	255	73M	=	327	-602	TGCTCTTAAACTGAGTGGGTGTTCGGGGCGTGGGGAGCCCGCGTCCGCCATTATGGCTTCTGCGTGATACGGC	##########################################@76A;<HCIHADCGIGGGFC+<FDBD@AD?D	AS:i:138	XN:i:0	XM:i:2	XO:i:0	XG:i:0	NM:i:2	MD:Z:24A8A39	YS:i:146	YT:Z:CP
HWI-D00306:376:HA62FADXX:1:1101:14393:92844	99	Xist	421	18	15M1I57M	=	856	508	TTTTTTTTCTTATTATTTTTTTTTTCTAAACTTGCCCATCTGGGCTGTGGTTTTCTGCTTTTATTCTTTTTTT	D?A@88@?*?44?BBFGHIIIIIFHEECEEEDCCA@C>>;@93=29=B?3,8((+3((3>CC(:>:@@CCCB@	AS:i:123	XS:i:46	XN:i:0	XM:i:3	XO:i:1	XG:i:1	NM:i:4	MD:Z:49A1A0C19	YS:i:146	YT:Z:CP
HWI-D00306:376:HA62FADXX:1:1101:14393:92844	147	Xist	856	18	73M	=	421	-508	TGCTCTTAAACTGAGTGGGTGTTCAGGGCGTGGAGAGCCCGCGTCCGCCATTATGGCTTCTGCGTGATACGGC	43::>C:C>::9A<88<89:(@<?@B@8DCCCAA<3'DHA;80FJJJJJJJIJIIIJJJJJJJHHGHHDDFFF	AS:i:146	XN:i:0	XM:i:0	XO:i:0	XG:i:0	NM:i:0	MD:Z:73	YS:i:123	YT:Z:CP
HWI-D00306:376:HA62FADXX:1:1101:14393:92844	355	Xist	641	18	6S14M2D7M3I43M	=	856	294	TTTTTTTTCTTATTATTTTTTTTTTCTAAACTTGCCCATCTGGGCTGTGGTTTTCTGCTTTTATTCTTTTTTT	D?A@88@?*?44?BBFGHIIIIIFHEECEEEDCCA@C>>;@93=29=B?3,8((+3((3>CC(:>:@@CCCB@	AS:i:46	XS:i:46	XN:i:0	XM:i:10	XO:i:2	XG:i:5	NM:i:15	MD:Z:2A5T5^TC7T9G9A1A0C7A1A1T7	YS:i:146	YT:Z:CP
HWI-D00306:376:HA62FADXX:1:1101:14393:92844	403	Xist	856	18	73M	=	641	-294	TGCTCTTAAACTGAGTGGGTGTTCAGGGCGTGGAGAGCCCGCGTCCGCCATTATGGCTTCTGCGTGATACGGC	43::>C:C>::9A<88<89:(@<?@B@8DCCCAA<3'DHA;80FJJJJJJJIJIIIJJJJJJJHHGHHDDFFF	AS:i:146	XN:i:0	XM:i:0	XO:i:0	XG:i:0	NM:i:0	MD:Z:73	YS:i:46	YT:Z:CP
HWI-D00306:376:HA62FADXX:1:1101:2546:93231	99	Xist	771	255	73M	=	856	158	ATATCTATGCCTCTTATTTGCGTGTACTGTTGCTGCTGATCGTTTGGTGCTGTGTGAGTGAACCTATGGCTTA	FFFFFHHHHHJJJJJJJIIJJJJIHGHGIIJGIJIGJJGIIJEHGIJJFIEIIIHIIJIJIIJJJIIIHBHHE	AS:i:146	XN:i:0	XM:i:0	XO:i:0	XG:i:0	NM:i:0	MD:Z:73	YS:i:142	YT:Z:CP
HWI-D00306:376:HA62FADXX:1:1101:2546:93231	147	Xist	856	255	73M	=	771	-158	TGCTCTTAAACTGAGTGGGTGTTCAGGGCGGGGAGAGCCCGCGTCCGCCATTATGGCTTCTGCGTGATACGGC	##############??<83@A>905BB508(C::5'6<=-5;?6GGIIGIIJJIJJJJJIHGIFBHHFDFDFD	AS:i:142	XN:i:0	XM:i:1	XO:i:0	XG:i:0	NM:i:1	MD:Z:30T42	YS:i:146	YT:Z:CP
HWI-D00306:376:HA62FADXX:1:1101:3837:93136	99	Xist	822	255	73M	=	856	107	GTGTGAGTGAACCTATGGCTTAGAAAAACGACTTTGCTCTTAAACTGAGTGGGTGTTCAGGGCGTGGAGAGCC	DFFFFHGHFFGHIHFIJJHIHGIHIIDIIIGIGIJIGHGIJGEGHIJ@GFFHIGIIJIIJHHHFDD@=ADDDD	AS:i:146	XN:i:0	XM:i:0	XO:i:0	XG:i:0	NM:i:0	MD:Z:73	YS:i:146	YT:Z:CP
HWI-D00306:376:HA62FADXX:1:1101:3837:93136	147	Xist	856	255	73M	=	822	-107	TGCTCTTAAACTGAGTGGGTGTTCAGGGCGTGGAGAGCCCGCGTCCGCCATTATGGCTTCTGCGTGATACGGC	#######@>>>?<22?B??C@@9B<B?0<9(C>A988DEB@@70JIHJIHGIHIJJJJIJIHHHHHHHFDDFF	AS:i:146	XN:i:0	XM:i:0	XO:i:0	XG:i:0	NM:i:0	MD:Z:73	YS:i:146	YT:Z:CP
HWI-D00306:376:HA62FADXX:1:1101:4339:93662	99	Xist	836	255	73M	=	856	93	ATGGCTTAGAAAAACGACTTTGCTCTTAAACTGAGTGGGTGTTCAGGGCGTGGAGAGCCCGCGTCCGCCATTA	FFFFFHHHHHJJJJJJIJJJJJJJJJJIJJJJJJIHIJJGHIJJHIIJJJHHHHHFFFFDDDDDDDDDDDDDD	AS:i:146	XN:i:0	XM:i:0	XO:i:0	XG:i:0	NM:i:0	MD:Z:73	YS:i:146	YT:Z:CP
HWI-D00306:376:HA62FADXX:1:1101:4339:93662	147	Xist	856	255	73M	=	836	-93	TGCTCTTAAACTGAGTGGGTGTTCAGGGCGTGGAGAGCCCGCGTCCGCCATTATGGCTTCTGCGTGATACGGC	:<C>>A>C>4>>9088D@<>>>325D@<<?:C@?9/8CE@AFDDJJJJJJJJJJJJJIJJJJIHHHHHFFFFF	AS:i:146	XN:i:0	XM:i:0	XO:i:0	XG:i:0	NM:i:0	MD:Z:73	YS:i:146	YT:Z:CP
HWI-D00306:376:HA62FADXX:1:1101:18008:95486	99	Xist	845	255	73M	=	856	84	AAAAACGACTTTGCTCTTAAACTGAGTGGGTGTTCAGGGCGTGGAGAGCCCGCGTCCGCCATTATGGCTTCTG	FFFFFHHHHHJJJJJJJJJJJJJJJJHHIJHHHJIJIJJJJHIJJJJJHHHFFDDDDDDDDDDDEDDDDDDDC	AS:i:146	XN:i:0	XM:i:0	XO:i:0	XG:i:0	NM:i:0	MD:Z:73	YS:i:146	YT:Z:CP
HWI-D00306:376:HA62FADXX:1:1101:18008:95486	147	Xist	856	255	73M	=	845	-84	TGCTCTTAAACTGAGTGGGTGTTCAGGGCGTGGAGAGCCCGCGTCCGCCATTATGGCTTCTGCGTGATACGGC	49>@:@:CC>>9908<B?9C@>305B?58?:C>:?8>CA5;@@FJJJJJJJJJJJJJJJJJJJHHHHHFFFFF	AS:i:146	XN:i:0	XM:i:0	XO:i:0	XG:i:0	NM:i:0	MD:Z:73	YS:i:146	YT:Z:CP
HWI-D00306:376:HA62FADXX:1:1101:1985:95692	99	Xist	698	255	3S70M	=	856	234	ATTTTTTTTTTTTCACGGCCCAACGGGGCGCTTGGTGGATGGAAATATGGTTTTGTGAGTTATTGCACTACCT	FFFFFHHHHHJGGGGGFHGIGIGDGHHEB;?1B?B(2<8>@BCAACAAC@3@BBB?C@ACDADCCC@A@ACC>	AS:i:140	XN:i:0	XM:i:0	XO:i:0	XG:i:0	NM:i:0	MD:Z:70	YS:i:146	YT:Z:CP
HWI-D00306:376:HA62FADXX:1:1101:1985:95692	147	Xist	856	255	73M	=	698	-234	TGCTCTTAAACTGAGTGGGTGTTCAGGGCGTGGAGAGCCCGCGTCCGCCATTATGGCTTCTGCGTGATACGGC	:3>:3@>>:+:C<+<?<8(@@>9?5B?5893C>:9'?DE@AA@@JJIIIGIIJJJJHJIGGJJHHHFHDFFFF	AS:i:146	XN:i:0	XM:i:0	XO:i:0	XG:i:0	NM:i:0	MD:Z:73	YS:i:140	YT:Z:CP
HWI-D00306:376:HA62FADXX:1:1101:9838:95789	99	Xist	588	255	14M1D59M	=	856	341	ACCTGCGTTTAGTCTTTTTTCCCATGCCCAACGGGGCCTCGGATACCTGCTGTTATTATTTTTTTTTCTTTTT	FFFFFHHHHHJJHIIJJJJJJJJJJJIJJJJJJJJJIJJJJJIHHHHHFFFFFEEEEEEFEEDDDDDCDDDDD	AS:i:138	XN:i:0	XM:i:0	XO:i:1	XG:i:1	NM:i:1	MD:Z:14^T59	YS:i:146	YT:Z:CP
HWI-D00306:376:HA62FADXX:1:1101:9838:95789	147	Xist	856	255	73M	=	588	-341	TGCTCTTAAACTGAGTGGGTGTTCAGGGCGTGGAGAGCCCGCGTCCGCCATTATGGCTTCTGCGTGATACGGC	#####@>CB:49902872(>3>320B?7593C>???@DE@A;??JJJJJJJJJJJJJJJIJJJHHHHHFFFFF	AS:i:146	XN:i:0	XM:i:0	XO:i:0	XG:i:0	NM:i:0	MD:Z:73	YS:i:138	YT:Z:CP
HWI-D00306:376:HA62FADXX:1:1101:2351:96719	99	Xist	643	21	73M	=	856	286	ATTATTTTTTTTTCTTTTTCTTTTGCCCATCGGGGCTATGGATACCTGCTTTAAATTTTTTTTTTCACGGCCC	FFFFFHHHHHJJJHIJJJJIJJJJJHJJJJJJJJJIJIJJHHFHHHFFFFFEDECCEEDDDDDDDDDDDDDDD	AS:i:138	XS:i:52	XN:i:0	XM:i:1	XO:i:0	XG:i:0	NM:i:1	MD:Z:37G35	YS:i:146	YT:Z:CP
HWI-D00306:376:HA62FADXX:1:1101:2351:96719	147	Xist	856	21	73M	=	643	-286	TGCTCTTAAACTGAGTGGGTGTTCAGGGCGTGGAGAGCCCGCGTCCGCCATTATGGCTTCTGCGTGATACGGC	:3:A@A>C@4>992<8B@?>:C??5DB9<?:DCC?;8CE@GA@@JJJJJJJJJJJJJJJJJJJHHHHHFFFFF	AS:i:146	XN:i:0	XM:i:0	XO:i:0	XG:i:0	NM:i:0	MD:Z:73	YS:i:138	YT:Z:CP
HWI-D00306:376:HA62FADXX:1:1101:2351:96719	355	Xist	480	21	1S5M1D8M1I37M21S	=	856	450	ATTATTTTTTTTTCTTTTTCTTTTGCCCATCGGGGCTATGGATACCTGCTTTAAATTTTTTTTTTCACGGCCC	FFFFFHHHHHJJJHIJJJJIJJJJJHJJJJJJJJJIJIJJHHFHHHFFFFFEDECCEEDDDDDDDDDDDDDDD	AS:i:52	XS:i:52	XN:i:0	XM:i:4	XO:i:2	XG:i:2	NM:i:6	MD:Z:5^C10C2C2A12C15	YS:i:146	YT:Z:CP
HWI-D00306:376:HA62FADXX:1:1101:2351:96719	403	Xist	856	21	73M	=	480	-450	TGCTCTTAAACTGAGTGGGTGTTCAGGGCGTGGAGAGCCCGCGTCCGCCATTATGGCTTCTGCGTGATACGGC	:3:A@A>C@4>992<8B@?>:C??5DB9<?:DCC?;8CE@GA@@JJJJJJJJJJJJJJJJJJJHHHHHFFFFF	AS:i:146	XN:i:0	XM:i:0	XO:i:0	XG:i:0	NM:i:0	MD:Z:73	YS:i:52	YT:Z:CP
HWI-D00306:376:HA62FADXX:1:1101:2351:96719	355	Xist	451	21	22S30M1I13M7S	=	856	500	ATTATTTTTTTTTCTTTTTCTTTTGCCCATCGGGGCTATGGATACCTGCTTTAAATTTTTTTTTTCACGGCCC	FFFFFHHHHHJJJHIJJJJIJJJJJHJJJJJJJJJIJIJJHHFHHHFFFFFEDECCEEDDDDDDDDDDDDDDD	AS:i:48	XS:i:52	XN:i:0	XM:i:4	XO:i:1	XG:i:1	NM:i:5	MD:Z:9T5G14T3C8	YS:i:146	YT:Z:CP
HWI-D00306:376:HA62FADXX:1:1101:2351:96719	403	Xist	856	21	73M	=	451	-500	TGCTCTTAAACTGAGTGGGTGTTCAGGGCGTGGAGAGCCCGCGTCCGCCATTATGGCTTCTGCGTGATACGGC	:3:A@A>C@4>992<8B@?>:C??5DB9<?:DCC?;8CE@GA@@JJJJJJJJJJJJJJJJJJJHHHHHFFFFF	AS:i:146	XN:i:0	XM:i:0	XO:i:0	XG:i:0	NM:i:0	MD:Z:73	YS:i:48	YT:Z:CP
HWI-D00306:376:HA62FADXX:1:1101:20138:97629	99	Xist	538	255	12S60M1S	=	856	403	ACACGACGCTCTAAAAAAAAAAAAAAAAAAAAAACCTTTTTCGGTCCTTTTGTTTTTCCGATACCCCCCTTTT	FDFDDHDHFFIIGEIIIIIIIIIHFCDDDDDDD########################################	AS:i:65	XN:i:0	XM:i:13	XO:i:0	XG:i:0	NM:i:13	MD:Z:14C12C7A1C0G1G0A0C0C2G6T0G1G3	YS:i:146	YT:Z:CP
HWI-D00306:376:HA62FADXX:1:1101:20138:97629	147	Xist	856	255	73M	=	538	-403	TGCTCTTAAACTGAGTGGGTGTTCAGGGCGTGGAGAGCCCGCGTCCGCCATTATGGCTTCTGCGTGATACGGC	><@A>C@DD@A>9888<<3>3>985DB:8?9A5:</>CB8EF@FJJJJJJJJJJJJJJJJIJJHHHHHDFFFF	AS:i:146	XN:i:0	XM:i:0	XO:i:0	XG:i:0	NM:i:0	MD:Z:73	YS:i:65	YT:Z:CP
HWI-D00306:376:HA62FADXX:1:1101:15052:97981	99	Xist	698	255	2S71M	=	856	233	ATTTTTTTTTTTCACGGCCCAACGGGGCGCTTGGTGGATGGAAATATGGTTTTGTGAGTTATTGCACTACCTG	DDFFFHHHHHJIHGIIIIJJII?CHGE>?;?@?B+8@<CCDDDDDCCACCCDDBAC>CCD>>CCC@CCDDDDD	AS:i:142	XN:i:0	XM:i:0	XO:i:0	XG:i:0	NM:i:0	MD:Z:71	YS:i:146	YT:Z:CP
HWI-D00306:376:HA62FADXX:1:1101:15052:97981	147	Xist	856	255	73M	=	698	-233	TGCTCTTAAACTGAGTGGGTGTTCAGGGCGTGGAGAGCCCGCGTCCGCCATTATGGCTTCTGCGTGATACGGC	#####A>A:4>99(8(@<9:3C9<8<<5@CCC>:283DE@8@:DJJJJJJJJJJIJIJJJJJJHHHHHFFFFF	AS:i:146	XN:i:0	XM:i:0	XO:i:0	XG:i:0	NM:i:0	MD:Z:73	YS:i:142	YT:Z:CP
HWI-D00306:376:HA62FADXX:1:1101:13872:98069	99	Xist	776	255	73M	=	856	153	TATGCCTCTTATTTGCGTGTACTGTTGCTGCTGATCGTTTGGTGCTGTGTGAGTGAACCTATGGCTTAGAAAA	DDFFFHGDHHIGIIEGAH>HGICGEHIGIIIGHHEC?FHI=708DGDHHIIDF8=FHAGHEED@GGEEEHFEF	AS:i:146	XN:i:0	XM:i:0	XO:i:0	XG:i:0	NM:i:0	MD:Z:73	YS:i:138	YT:Z:CP
HWI-D00306:376:HA62FADXX:1:1101:13872:98069	147	Xist	856	255	73M	=	776	-153	TGCTCTTAAATGGAGTGGGTGTTCAGGGCGTGGAGAGCCCGCGTCCGCCATTATGGCTTCTGCGTGATACGGC	###############################?>398BBA45-.0D<HGCHFCEFC?EFEGIIGHHFB?ADDDB	AS:i:138	XN:i:0	XM:i:2	XO:i:0	XG:i:0	NM:i:2	MD:Z:10C0T61	YS:i:146	YT:Z:CP
HWI-D00306:376:HA62FADXX:1:1101:2247:99775	99	Xist	738	255	73M	=	856	191	AATATGGTTTTGTGAGTTATTGCACTACCTGGAATATCTATGCCTCTTATTTGCGTGTACTGTTGCTGCTGAT	FFFFFHHHHHJJIJJJIIJJJJJJJJJJJJJJJJJJJJJJJJJJJJJIJJJJJJJHHFIJJJJJJJJJJJJGE	AS:i:146	XN:i:0	XM:i:0	XO:i:0	XG:i:0	NM:i:0	MD:Z:73	YS:i:146	YT:Z:CP
HWI-D00306:376:HA62FADXX:1:1101:2247:99775	147	Xist	856	255	73M	=	738	-191	TGCTCTTAAACTGAGTGGGTGTTCAGGGCGTGGAGAGCCCGCGTCCGCCATTATGGCTTCTGCGTGATACGGC	:94:4>:>C>:990@<@8+3:>320B@759(C>>928A:/A@E@IIJIJJIJJJJJIJJJJJJHHHHHFFFFF	AS:i:146	XN:i:0	XM:i:0	XO:i:0	XG:i:0	NM:i:0	MD:Z:73	YS:i:146	YT:Z:CP
HWI-D00306:376:HA62FADXX:1:1101:4523:100136	99	Xist	660	255	73M	=	856	269	TTCTTTTGCCCATCGGGGCTGTGGATACCTGCTTTAAATTTTTTTTTTCACGGCCCAACGGGGCGCTTGGTGG	DFFFFHHGFFDHIJBGIIBHHIII@GGIGHIFHGHJGFFIIJJJJHFDACCDDDDDDDBDDBDBDDDD@B:??	AS:i:146	XN:i:0	XM:i:0	XO:i:0	XG:i:0	NM:i:0	MD:Z:73	YS:i:146	YT:Z:CP
HWI-D00306:376:HA62FADXX:1:1101:4523:100136	147	Xist	856	255	73M	=	660	-269	TGCTCTTAAACTGAGTGGGTGTTCAGGGCGTGGAGAGCCCGCGTCCGCCATTATGGCTTCTGCGTGATACGGC	#############################?ACAC<;3A=;@46<JIGGJJJJGIHHHGGIJJJHHGGHDFFFD	AS:i:146	XN:i:0	XM:i:0	XO:i:0	XG:i:0	NM:i:0	MD:Z:73	YS:i:146	YT:Z:CP
HWI-D00306:376:HA62FADXX:1:1101:6906:100514	99	Xist	785	255	73M	=	856	144	TATTTGCGTGTACTGTTGCTGCTGATCGTTTGGTGCTGTGTGAGTGAACCTATGGCTTAGAAAAACGACTTTG	FFFFFHHHHFFHIJIJJJJJJJJJJJJJHJJJJFHJJJHIIJJJDHIJJJJJJJJJJJJIJJJJJHGHFFDEE	AS:i:146	XN:i:0	XM:i:0	XO:i:0	XG:i:0	NM:i:0	MD:Z:73	YS:i:146	YT:Z:CP
HWI-D00306:376:HA62FADXX:1:1101:6906:100514	147	Xist	856	255	73M	=	785	-144	TGCTCTTAAACTGAGTGGGTGTTCAGGGCGTGGAGAGCCCGCGTCCGCCATTATGGCTTCTGCGTGATACGGC	3<:44>3C>4>>C<?<D?9:(>3+0D?55<3DC??/;DEAF@??IJJJJJJJJJJJJJJJJIJHHHHGFFFFF	AS:i:146	XN:i:0	XM:i:0	XO:i:0	XG:i:0	NM:i:0	MD:Z:73	YS:i:146	YT:Z:CP
HWI-D00306:376:HA62FADXX:1:1101:13986:101213	99	Xist	741	255	73M	=	856	188	ATGGTTTTGTGAGTTATTGCACTACCTGGAATATCTATGCCTCTTATTTGCGTGTACTGTTGCTACTGATCGT	FFFFDHFHHHJIJHIJJJJJJJJIJJJJJJJJJJJJIJJJHIJJJJJJJJJJHIJJJIJIJIJJJJJJGIJJH	AS:i:138	XN:i:0	XM:i:1	XO:i:0	XG:i:0	NM:i:1	MD:Z:64G8	YS:i:146	YT:Z:CP
HWI-D00306:376:HA62FADXX:1:1101:13986:101213	147	Xist	856	255	73M	=	741	-188	TGCTCTTAAACTGAGTGGGTGTTCAGGGCGTGGAGAGCCCGCGTCCGCCATTATGGCTTCTGCGTGATACGGC	3?A>>@>CC:@>A<??@<9@>:+05B?9<?:?>:<;8DE@;;7?JJJJJJIJJIJJJJJJIJJHDHHHFFFFF	AS:i:146	XN:i:0	XM:i:0	XO:i:0	XG:i:0	NM:i:0	MD:Z:73	YS:i:138	YT:Z:CP
HWI-D00306:376:HA62FADXX:1:1102:10758:2337	99	Xist	698	255	3S70M	=	856	234	AATTTTTTTTTTTCACGGCCCAACGGGGCGCTTGGTGGATGGAAATATGGTTTTGTGAGTTATTGCACTACCT	FFFFFHHHHHJJJGGIIIGIJJJIHIJEB?BBBDD(8??@CBDCDCCDCA>CB@AAC@CDEDECCCCDCDDDC	AS:i:140	XN:i:0	XM:i:0	XO:i:0	XG:i:0	NM:i:0	MD:Z:70	YS:i:146	YT:Z:CP
HWI-D00306:376:HA62FADXX:1:1102:10758:2337	147	Xist	856	255	73M	=	698	-234	TGCTCTTAAACTGAGTGGGTGTTCAGGGCGTGGAGAGCCCGCGTCCGCCATTATGGCTTCTGCGTGATACGGC	#######A>4ACC?88;<AA:C?88DBBBA:C>??;BDHABAD?JIJJJIIJJJIJGJJJIJJHHHGHDFFFF	AS:i:146	XN:i:0	XM:i:0	XO:i:0	XG:i:0	NM:i:0	MD:Z:73	YS:i:140	YT:Z:CP
HWI-D00306:376:HA62FADXX:1:1102:4650:3011	99	Xist	817	255	1S72M	=	856	113	TGTGCTGTGTGAGTGAACCTATGGCTTAGAAAAACGACTTTGCTCTTAAACTGAGTGGGTGTTCAGGGCGTGG	FFDFFHHHHHJJJGIJJJJJJJIJJJJJJJJJJJJJJJJJJJJJJJJJJJJJJJJIJJJHHHHHHHFFFDDDD	AS:i:144	XN:i:0	XM:i:0	XO:i:0	XG:i:0	NM:i:0	MD:Z:72	YS:i:146	YT:Z:CP
HWI-D00306:376:HA62FADXX:1:1102:4650:3011	147	Xist	856	255	73M	=	817	-113	TGCTCTTAAACTGAGTGGGTGTTCAGGGCGTGGAGAGCCCGCGTCCGCCATTATGGCTTCTGCGTGATACGGC	>9::4>4A>:43+(88B?<::@92-BB589(A:5928CB;A8FDJJJJJJJJJJJJJJJJJJJHHHHHFFFFF	AS:i:146	XN:i:0	XM:i:0	XO:i:0	XG:i:0	NM:i:0	MD:Z:73	YS:i:144	YT:Z:CP
HWI-D00306:376:HA62FADXX:1:1102:3100:3915	99	Xist	777	255	73M	=	856	152	ATGCCTCTTATTTGCGTGTACTGTTGCTGCTGATCGTTTGGTGCTGTGTGAGTGAACCTATGGCTTAGAAAAA	FFFFFHHHHHJJJJJJGHGHIJHHHJJJJJJJJJJJGIIIJFHHJJIIIJJIIIJJIIIJJJGJJJHHHHHFF	AS:i:146	XN:i:0	XM:i:0	XO:i:0	XG:i:0	NM:i:0	MD:Z:73	YS:i:146	YT:Z:CP
HWI-D00306:376:HA62FADXX:1:1102:3100:3915	147	Xist	856	255	73M	=	777	-152	TGCTCTTAAACTGAGTGGGTGTTCAGGGCGTGGAGAGCCCGCGTCCGCCATTATGGCTTCTGCGTGATACGGC	><:43C>A>+4+3(82B@<@>@905B?58?:CC>?=?CA8ABFDJJJJJJJJJJJJJJJJJJJHHHHHFFFFF	AS:i:146	XN:i:0	XM:i:0	XO:i:0	XG:i:0	NM:i:0	MD:Z:73	YS:i:146	YT:Z:CP
HWI-D00306:376:HA62FADXX:1:1102:6934:3798	99	Xist	645	18	73M	=	856	284	TATTTTTTTTTCTTTTTCCTTTGCCCATCGGGGCTGTGGATACCTGCTTTAAATTTTTTTTTTCACGGCCCAA	FFFFFHHHHHJJJJJJJJJJJJJJJJJJJJJJJJJJIJHHHHHHFFFFFFEDEEEEEDDDDDDDDDDDDDDDD	AS:i:138	XS:i:56	XN:i:0	XM:i:1	XO:i:0	XG:i:0	NM:i:1	MD:Z:18T54	YS:i:146	YT:Z:CP
HWI-D00306:376:HA62FADXX:1:1102:6934:3798	147	Xist	856	18	73M	=	645	-284	TGCTCTTAAACTGAGTGGGTGTTCAGGGCGTGGAGAGCCCGCGTCCGCCATTATGGCTTCTGCGTGATACGGC	>9>@:C>C@:>??0<?B<3>3>920DB<<?:C@>?;>CA;AADFJJJJJJJJJJJJJJJJJJJHHHHHFFFFF	AS:i:146	XN:i:0	XM:i:0	XO:i:0	XG:i:0	NM:i:0	MD:Z:73	YS:i:138	YT:Z:CP
HWI-D00306:376:HA62FADXX:1:1102:6934:3798	355	Xist	451	18	20S30M1I13M9S	=	856	498	TATTTTTTTTTCTTTTTCCTTTGCCCATCGGGGCTGTGGATACCTGCTTTAAATTTTTTTTTTCACGGCCCAA	FFFFFHHHHHJJJJJJJJJJJJJJJJJJJJJJJJJJIJHHHHHHFFFFFFEDEEEEEDDDDDDDDDDDDDDDD	AS:i:56	XS:i:56	XN:i:0	XM:i:3	XO:i:1	XG:i:1	NM:i:4	MD:Z:9T20T3C8	YS:i:146	YT:Z:CP
HWI-D00306:376:HA62FADXX:1:1102:6934:3798	403	Xist	856	18	73M	=	451	-498	TGCTCTTAAACTGAGTGGGTGTTCAGGGCGTGGAGAGCCCGCGTCCGCCATTATGGCTTCTGCGTGATACGGC	>9>@:C>C@:>??0<?B<3>3>920DB<<?:C@>?;>CA;AADFJJJJJJJJJJJJJJJJJJJHHHHHFFFFF	AS:i:146	XN:i:0	XM:i:0	XO:i:0	XG:i:0	NM:i:0	MD:Z:73	YS:i:56	YT:Z:CP
HWI-D00306:376:HA62FADXX:1:1102:6934:3798	355	Xist	486	18	4S8M1I37M23S	=	856	447	TATTTTTTTTTCTTTTTCCTTTGCCCATCGGGGCTGTGGATACCTGCTTTAAATTTTTTTTTTCACGGCCCAA	FFFFFHHHHHJJJJJJJJJJJJJJJJJJJJJJJJJJIJHHHHHHFFFFFFEDEEEEEDDDDDDDDDDDDDDDD	AS:i:50	XS:i:56	XN:i:0	XM:i:4	XO:i:1	XG:i:1	NM:i:5	MD:Z:10C5A12C0A14	YS:i:146	YT:Z:CP
HWI-D00306:376:HA62FADXX:1:1102:6934:3798	403	Xist	856	18	73M	=	486	-447	TGCTCTTAAACTGAGTGGGTGTTCAGGGCGTGGAGAGCCCGCGTCCGCCATTATGGCTTCTGCGTGATACGGC	>9>@:C>C@:>??0<?B<3>3>920DB<<?:C@>?;>CA;AADFJJJJJJJJJJJJJJJJJJJHHHHHFFFFF	AS:i:146	XN:i:0	XM:i:0	XO:i:0	XG:i:0	NM:i:0	MD:Z:73	YS:i:50	YT:Z:CP
HWI-D00306:376:HA62FADXX:1:1102:20345:3758	99	Xist	633	255	73M	=	856	296	ACCTGCTGTTATTATTTTTTTTTCTTTTTCTTTTGCCCATCGGGGCTGTGGATACCTGCTTTAAATTTTTTTT	DFFFFHHHHHJJJJJJJJJJIJJHIJJJJIJJJIGHGIGIIJJFIHFFFFEEEDCCACBDDDDCDEEDDDDDD	AS:i:146	XN:i:0	XM:i:0	XO:i:0	XG:i:0	NM:i:0	MD:Z:73	YS:i:146	YT:Z:CP
HWI-D00306:376:HA62FADXX:1:1102:20345:3758	147	Xist	856	255	73M	=	633	-296	TGCTCTTAAACTGAGTGGGTGTTCAGGGCGTGGAGAGCCCGCGTCCGCCATTATGGCTTCTGCGTGATACGGC	###############?78(A:@<<5<<5<CCC>CA=8BBAAAEEJJJJJJIJJJJJJJJIJIJHHHHHFFDDF	AS:i:146	XN:i:0	XM:i:0	XO:i:0	XG:i:0	NM:i:0	MD:Z:73	YS:i:146	YT:Z:CP
HWI-D00306:376:HA62FADXX:1:1102:4526:6501	99	Xist	756	255	73M	=	856	173	ATTGCACTACCTGGAATATCTATGCCTCTTATTTGCGTGTACTGTTGCTGCTGATCGTTTGGTGCTGTGTGAG	FFFFFHHHHHJJJJJJJJJJJJJJJJJJJJJJJJJJJJJIJJJJJJJJJJJJJJJJJIJJJJGIJJJHHHHHH	AS:i:146	XN:i:0	XM:i:0	XO:i:0	XG:i:0	NM:i:0	MD:Z:73	YS:i:146	YT:Z:CP
HWI-D00306:376:HA62FADXX:1:1102:4526:6501	147	Xist	856	255	73M	=	756	-173	TGCTCTTAAACTGAGTGGGTGTTCAGGGCGTGGAGAGCCCGCGTCCGCCATTATGGCTTCTGCGTGATACGGC	>CAA>A:DDC:><288D?9CAC<8-DB5<<5C@>?;8B=;@;F@JJJJJJJJJJJJJIJJJJJHHHHHFFFFF	AS:i:146	XN:i:0	XM:i:0	XO:i:0	XG:i:0	NM:i:0	MD:Z:73	YS:i:146	YT:Z:CP
HWI-D00306:376:HA62FADXX:1:1102:20697:6667	99	Xist	421	21	73M	=	856	508	TTTTTTTTCTTATTATTTTTTTTTCTAAACTTGCCCATCTGGGCTGTGGTTACCTGCTTTTATTCTTTTTTTC	B;=A?@C?;>DDFG9FHIIIIHIICC@EGIEGBCHHEHBC@>C@C<B;;(;(-,:((5>AC(5>;>ACCCBB>	AS:i:142	XS:i:56	XN:i:0	XM:i:1	XO:i:0	XG:i:0	NM:i:1	MD:Z:49A23	YS:i:146	YT:Z:CP
HWI-D00306:376:HA62FADXX:1:1102:20697:6667	147	Xist	856	21	73M	=	421	-508	TGCTCTTAAACTGAGTGGGTGTTCAGGGCGTGGAGAGCCCGCGTCCGCCATTATGGCTTCTGCGTGATACGGC	################@<<>:CCB8B?55?CCACB=BDFEEEFFJJJJJJIJJJJJJJJJIJJHHHHHDFFFF	AS:i:146	XN:i:0	XM:i:0	XO:i:0	XG:i:0	NM:i:0	MD:Z:73	YS:i:142	YT:Z:CP
HWI-D00306:376:HA62FADXX:1:1102:20697:6667	355	Xist	641	21	9S16M1D5M2D30M1D13M	=	856	297	TTTTTTTTCTTATTATTTTTTTTTCTAAACTTGCCCATCTGGGCTGTGGTTACCTGCTTTTATTCTTTTTTTC	B;=A?@C?;>DDFG9FHIIIIHIICC@EGIEGBCHHEHBC@>C@C<B;;(;(-,:((5>AC(5>;>ACCCBB>	AS:i:56	XS:i:56	XN:i:0	XM:i:7	XO:i:3	XG:i:4	NM:i:11	MD:Z:16^T1T0T0T1^TT9G9A10^A0A3T8	YS:i:146	YT:Z:CP
HWI-D00306:376:HA62FADXX:1:1102:20697:6667	403	Xist	856	21	73M	=	641	-297	TGCTCTTAAACTGAGTGGGTGTTCAGGGCGTGGAGAGCCCGCGTCCGCCATTATGGCTTCTGCGTGATACGGC	################@<<>:CCB8B?55?CCACB=BDFEEEFFJJJJJJIJJJJJJJJJIJJHHHHHDFFFF	AS:i:146	XN:i:0	XM:i:0	XO:i:0	XG:i:0	NM:i:0	MD:Z:73	YS:i:56	YT:Z:CP
HWI-D00306:376:HA62FADXX:1:1102:10389:7307	99	Xist	776	255	73M	=	856	153	TATGCCTCTTATTTGCGTGTACTGTTGCTGCTGATCGTTTGGTGCTGTGTGAGTGAACCTATGGCTTAGAAAA	FFFFFHHHHHJJJJJJJHHHJJJJJJJJJJJJJIJJJIJJJJGHIJJIIIIJJGHIJJJJJJJJJJHHHHHHF	AS:i:146	XN:i:0	XM:i:0	XO:i:0	XG:i:0	NM:i:0	MD:Z:73	YS:i:146	YT:Z:CP
HWI-D00306:376:HA62FADXX:1:1102:10389:7307	147	Xist	856	255	73M	=	776	-153	TGCTCTTAAACTGAGTGGGTGTTCAGGGCGTGGAGAGCCCGCGTCCGCCATTATGGCTTCTGCGTGATACGGC	43::>A:C:4>9<28<DBAC@C?85DB78<5C>:A;?DE@AADDJJJJJJJJJJJJJJJJJJJHHHHHFFFFF	AS:i:146	XN:i:0	XM:i:0	XO:i:0	XG:i:0	NM:i:0	MD:Z:73	YS:i:146	YT:Z:CP
HWI-D00306:376:HA62FADXX:1:1102:19514:7317	99	Xist	787	255	73M	=	856	142	TTTGCGTGTACTGTTGCTGCTGATCGTTTGGTGCTGTGTGAGTGAACCTATGGCTTAGAAAAACGACTTTGCT	FFFFFHFHHHJJJIJJJJJJJJJJJJIIIJJEHIJJGGHHIJGGJJJJJJJJJJJJJJJJJJIHHHFFDDCEE	AS:i:146	XN:i:0	XM:i:0	XO:i:0	XG:i:0	NM:i:0	MD:Z:73	YS:i:146	YT:Z:CP
HWI-D00306:376:HA62FADXX:1:1102:19514:7317	147	Xist	856	255	73M	=	787	-142	TGCTCTTAAACTGAGTGGGTGTTCAGGGCGTGGAGAGCCCGCGTCCGCCATTATGGCTTCTGCGTGATACGGC	################B?9>:>9+&D@58?:?:3938A=;886@JJJJJJJJJJJJIJJJJJJHHHHHFFFFD	AS:i:146	XN:i:0	XM:i:0	XO:i:0	XG:i:0	NM:i:0	MD:Z:73	YS:i:146	YT:Z:CP
HWI-D00306:376:HA62FADXX:1:1102:11529:7790	99	Xist	766	255	73M	=	856	163	CTGGAATATCTATGCCTCTTATTTGCGTGTACTGTTGCTGCTGATCGTTTGGTGCTGTGTGAGTGAACCTATG	FFFFFHHHHGJJJJJJJJJJJJJJJJJFHHIJJJIJJJIIJJJGJJJHIIJJFHJIJHIIIJJEIJJJHHHHH	AS:i:146	XN:i:0	XM:i:0	XO:i:0	XG:i:0	NM:i:0	MD:Z:73	YS:i:146	YT:Z:CP
HWI-D00306:376:HA62FADXX:1:1102:11529:7790	147	Xist	856	255	73M	=	766	-163	TGCTCTTAAACTGAGTGGGTGTTCAGGGCGTGGAGAGCCCGCGTCCGCCATTATGGCTTCTGCGTGATACGGC	@?A@>A:CB:4(9(80<<9C>A98-BB98C>C@?<33CB;8ADFIJJJJIJJJJJIJJJJJJJHHHHHFFFFF	AS:i:146	XN:i:0	XM:i:0	XO:i:0	XG:i:0	NM:i:0	MD:Z:73	YS:i:146	YT:Z:CP
HWI-D00306:376:HA62FADXX:1:1102:5851:8482	99	Xist	773	255	73M	=	856	156	ATCTATGCCTCTTATTTGCGTGTACTGTTGCTGCTGATCGTTTGGTGCTGTGTGTGTGAACCTATGGCTTAGA	FFFFFGHHHHJJJIJJJJIJFGEHIIJHIJJJJJIJIJJJIGJJIGGIJJIIII8BFGGIJJJJIJHHHHFFF	AS:i:140	XN:i:0	XM:i:1	XO:i:0	XG:i:0	NM:i:1	MD:Z:54A18	YS:i:146	YT:Z:CP
HWI-D00306:376:HA62FADXX:1:1102:5851:8482	147	Xist	856	255	73M	=	773	-156	TGCTCTTAAACTGAGTGGGTGTTCAGGGCGTGGAGAGCCCGCGTCCGCCATTATGGCTTCTGCGTGATACGGC	################B<9:3>9(5DB7<?:C@:528DE@A<BDIJJJIIJJIJJIHJIJJJJHHHHHDFFFF	AS:i:146	XN:i:0	XM:i:0	XO:i:0	XG:i:0	NM:i:0	MD:Z:73	YS:i:140	YT:Z:CP
HWI-D00306:376:HA62FADXX:1:1102:10100:9180	99	Xist	539	21	73M	=	856	390	AAAAAAAAAAAAAAAAAAAAACCTTTCTCGGTCCATCGGGACCTCGGATACCTGCGTTTAGTCTTTTTTTCCC	FFFFFHHGHHJIJJJGFDDD6;<?AA3(+2<(063((2::-7?83<@8(0A:3:(0<?;AC+(4>CCDD39C:	AS:i:138	XS:i:45	XN:i:0	XM:i:1	XO:i:0	XG:i:0	NM:i:1	MD:Z:13C59	YS:i:146	YT:Z:CP
HWI-D00306:376:HA62FADXX:1:1102:10100:9180	147	Xist	856	21	73M	=	539	-390	TGCTCTTAAACTGAGTGGGTGTTCAGGGCGTGGAGAGCCCGCGTCCGCCATTATGGCTTCTGCGTGATACGGC	:<>:::>@:+:9?2<8B?C>:@3(5@?0,<:DCA?28BEABFEIIJJJJJIJJIIGHJJJJJJHHHHHFFFFF	AS:i:146	XN:i:0	XM:i:0	XO:i:0	XG:i:0	NM:i:0	MD:Z:73	YS:i:138	YT:Z:CP
HWI-D00306:376:HA62FADXX:1:1102:10100:9180	355	Xist	616	21	32S38M3S	=	856	345	AAAAAAAAAAAAAAAAAAAAACCTTTCTCGGTCCATCGGGACCTCGGATACCTGCGTTTAGTCTTTTTTTCCC	FFFFFHHGHHJIJJJGFDDD6;<?AA3(+2<(063((2::-7?83<@8(0A:3:(0<?;AC+(4>CCDD39C:	AS:i:45	XS:i:45	XN:i:0	XM:i:6	XO:i:0	XG:i:0	NM:i:6	MD:Z:3A4G14T0G3T1A7	YS:i:146	YT:Z:CP
HWI-D00306:376:HA62FADXX:1:1102:10100:9180	403	Xist	856	21	73M	=	616	-345	TGCTCTTAAACTGAGTGGGTGTTCAGGGCGTGGAGAGCCCGCGTCCGCCATTATGGCTTCTGCGTGATACGGC	:<>:::>@:+:9?2<8B?C>:@3(5@?0,<:DCA?28BEABFEIIJJJJJIJJIIGHJJJJJJHHHHHFFFFF	AS:i:146	XN:i:0	XM:i:0	XO:i:0	XG:i:0	NM:i:0	MD:Z:73	YS:i:45	YT:Z:CP
HWI-D00306:376:HA62FADXX:1:1102:10851:9739	99	Xist	837	255	1S72M	=	856	93	TTGGCTTAGAAAAACGACTTTGCTCTTAAACTGAGTGGGTGTTCAGGGCGTGGAGAGCCCGCGTCCGCCATTA	FFFFFGGHHHJJJJJJJJJJJJJJJJJJJJJJJGJGHIIFHIJJJHJJJJHJHHHHFFFDDDDDBDDDDDDDD	AS:i:144	XN:i:0	XM:i:0	XO:i:0	XG:i:0	NM:i:0	MD:Z:72	YS:i:146	YT:Z:CP
HWI-D00306:376:HA62FADXX:1:1102:10851:9739	147	Xist	856	255	73M	=	837	-93	TGCTCTTAAACTGAGTGGGTGTTCAGGGCGTGGAGAGCCCGCGTCCGCCATTATGGCTTCTGCGTGATACGGC	CCCC@C@C@4499(2(B?<A@@3(0BB7895C>5<2>DEAHEDIJJJJJJJJJJJJJJJJJJJHHHHGFFFFF	AS:i:146	XN:i:0	XM:i:0	XO:i:0	XG:i:0	NM:i:0	MD:Z:73	YS:i:144	YT:Z:CP
HWI-D00306:376:HA62FADXX:1:1102:17205:10190	99	Xist	688	255	1S72M	=	856	242	TCTGCTTTAAATTTTTTTTTTCACGGCCCAACGGGGCGCTTGGTGGATGGAAATATGGTTTTGTGAGTTATTG	FFFFFHHHGHGHIJJJJJJJJHHIJJJJIJIJJJHHFDDDDDD@@DBDDDCDDDCDEDACDDDDDCCCEDEDD	AS:i:144	XN:i:0	XM:i:0	XO:i:0	XG:i:0	NM:i:0	MD:Z:72	YS:i:146	YT:Z:CP
HWI-D00306:376:HA62FADXX:1:1102:17205:10190	147	Xist	856	255	73M	=	688	-242	TGCTCTTAAACTGAGTGGGTGTTCAGGGCGTGGAGAGCCCGCGTCCGCCATTATGGCTTCTGCGTGATACGGC	:3>:3>4CC@:9<<<@D@?A:C9<5BD@@A>C:?93/CB;5;.?JJJJJJIJJJJJIJJJIJJHHHHHDDFFF	AS:i:146	XN:i:0	XM:i:0	XO:i:0	XG:i:0	NM:i:0	MD:Z:73	YS:i:144	YT:Z:CP
HWI-D00306:376:HA62FADXX:1:1102:7754:11249	99	Xist	750	255	1S72M	=	856	180	TTGAGTTATTGCACTACCTGGAATATCTATGCCTCTTATTTGCGTGTACTGTTGCTGCTGATCGTTTGGTGCT	FFFFFCHFHHJJJJJIJJIJJJJJJJIJJJJJJJJJJIIJIJIJFHIJJIJIJJJJJJJIIJJICEHJJEHHH	AS:i:144	XN:i:0	XM:i:0	XO:i:0	XG:i:0	NM:i:0	MD:Z:72	YS:i:146	YT:Z:CP
HWI-D00306:376:HA62FADXX:1:1102:7754:11249	147	Xist	856	255	73M	=	750	-180	TGCTCTTAAACTGAGTGGGTGTTCAGGGCGTGGAGAGCCCGCGTCCGCCATTATGGCTTCTGCGTGATACGGC	################B?93(>3(0BB<8<5:::988B=;;47@JIJJJIJIJIIJJIJJJJJHHHHHDFFFF	AS:i:146	XN:i:0	XM:i:0	XO:i:0	XG:i:0	NM:i:0	MD:Z:73	YS:i:144	YT:Z:CP
HWI-D00306:376:HA62FADXX:1:1102:14072:11733	99	Xist	699	255	1S72M	=	856	231	ATTTTTTTTTCACGGCCCAACGGGGCGCTTGGTGGATGGAAATATGGTTTTGTGAGTTATTGCACTACCTGGA	FFEFFHHGHHFFHHIJIJIJJIIJIBBABDBD;?BBCDD>@CDCDDDDDDDDDDCCDECEDD@CCDDDDDDDA	AS:i:144	XN:i:0	XM:i:0	XO:i:0	XG:i:0	NM:i:0	MD:Z:72	YS:i:142	YT:Z:CP
HWI-D00306:376:HA62FADXX:1:1102:14072:11733	147	Xist	856	255	73M	=	699	-231	TGCTCTTAAACTGAGGGGGTGTTCAGGGCGTGGAGAGCCCGCGTCCGCCATTATGGCTTCTGCGTGATACGGC	#######D@>9(500&B?93:@985B@7893?:A<8/BA<A@D@JJJJJJJHJJJJJJGIJJJHFFHHFFFFF	AS:i:142	XN:i:0	XM:i:1	XO:i:0	XG:i:0	NM:i:1	MD:Z:15T57	YS:i:144	YT:Z:CP
HWI-D00306:376:HA62FADXX:1:1102:18743:11776	99	Xist	647	21	1S72M	=	856	283	TTTTTTTTTTCTTTTTCTTTTGCCCATCGGGGCTGTGGATACCTGCTTTAAATTTTTTTTTTCACGGCCCAAC	FFFFFHHHHHGIIJJIIIJJIIIIIIIIHIBEEGEECEBDFEFFECCEECC@CDDDDDDDD>CACDBBB9BB<	AS:i:144	XS:i:57	XN:i:0	XM:i:0	XO:i:0	XG:i:0	NM:i:0	MD:Z:72	YS:i:146	YT:Z:CP
HWI-D00306:376:HA62FADXX:1:1102:18743:11776	147	Xist	856	21	73M	=	647	-283	TGCTCTTAAACTGAGTGGGTGTTCAGGGCGTGGAGAGCCCGCGTCCGCCATTATGGCTTCTGCGTGATACGGC	################B?9@:>325B?5<A>>5><89CFEBBDDIJJJJJJJJJJJJJIJJJJHHHHHDFFDF	AS:i:146	XN:i:0	XM:i:0	XO:i:0	XG:i:0	NM:i:0	MD:Z:73	YS:i:144	YT:Z:CP
HWI-D00306:376:HA62FADXX:1:1102:18743:11776	355	Xist	451	21	19S30M1I13M10S	=	856	497	TTTTTTTTTTCTTTTTCTTTTGCCCATCGGGGCTGTGGATACCTGCTTTAAATTTTTTTTTTCACGGCCCAAC	FFFFFHHHHHGIIJJIIIJJIIIIIIIIHIBEEGEECEBDFEFFECCEECC@CDDDDDDDD>CACDBBB9BB<	AS:i:57	XS:i:57	XN:i:0	XM:i:3	XO:i:1	XG:i:1	NM:i:4	MD:Z:9T20T3C8	YS:i:146	YT:Z:CP
HWI-D00306:376:HA62FADXX:1:1102:18743:11776	403	Xist	856	21	73M	=	451	-497	TGCTCTTAAACTGAGTGGGTGTTCAGGGCGTGGAGAGCCCGCGTCCGCCATTATGGCTTCTGCGTGATACGGC	################B?9@:>325B?5<A>>5><89CFEBBDDIJJJJJJJJJJJJJIJJJJHHHHHDFFDF	AS:i:146	XN:i:0	XM:i:0	XO:i:0	XG:i:0	NM:i:0	MD:Z:73	YS:i:57	YT:Z:CP
HWI-D00306:376:HA62FADXX:1:1102:18743:11776	355	Xist	486	21	3S8M1I37M24S	=	856	446	TTTTTTTTTTCTTTTTCTTTTGCCCATCGGGGCTGTGGATACCTGCTTTAAATTTTTTTTTTCACGGCCCAAC	FFFFFHHHHHGIIJJIIIJJIIIIIIIIHIBEEGEECEBDFEFFECCEECC@CDDDDDDDD>CACDBBB9BB<	AS:i:44	XS:i:57	XN:i:0	XM:i:5	XO:i:1	XG:i:1	NM:i:6	MD:Z:10C2C2A12C0A14	YS:i:146	YT:Z:CP
HWI-D00306:376:HA62FADXX:1:1102:18743:11776	403	Xist	856	21	73M	=	486	-446	TGCTCTTAAACTGAGTGGGTGTTCAGGGCGTGGAGAGCCCGCGTCCGCCATTATGGCTTCTGCGTGATACGGC	################B?9@:>325B?5<A>>5><89CFEBBDDIJJJJJJJJJJJJJIJJJJHHHHHDFFDF	AS:i:146	XN:i:0	XM:i:0	XO:i:0	XG:i:0	NM:i:0	MD:Z:73	YS:i:44	YT:Z:CP
HWI-D00306:376:HA62FADXX:1:1102:12464:12220	99	Xist	527	255	24M2D48M1S	=	856	402	CTTTTTGTAAAAAAAAAAAAAAAAAAAAAAACCTTTTCCGGTCCCTTGGGTTTTTCTTTACCCCCGTTTTGTG	=BDA><@;?DG9G@:GGGIIEAEDC?@=BB###########################################	AS:i:77	XN:i:0	XM:i:14	XO:i:1	XG:i:2	NM:i:16	MD:Z:24^AC12C0T6A1C3A0C0C1C0G0G0A4T0G5A2	YS:i:146	YT:Z:CP
HWI-D00306:376:HA62FADXX:1:1102:12464:12220	147	Xist	856	255	73M	=	527	-402	TGCTCTTAAACTGAGTGGGTGTTCAGGGCGTGGAGAGCCCGCGTCCGCCATTATGGCTTCTGCGTGATACGGC	434>:C>C>+@?92287??A>>985B?0(9(>9:?8;CB;4;(?IIIJJIHGIJJIHGJJIHGGHHHHDFFFD	AS:i:146	XN:i:0	XM:i:0	XO:i:0	XG:i:0	NM:i:0	MD:Z:73	YS:i:77	YT:Z:CP
HWI-D00306:376:HA62FADXX:1:1102:18951:12053	99	Xist	643	18	55M1I17M	=	856	286	ATTATTTTTTTTTCTTTTTCTTTTGCCCATCGGGGCTGTGGATACCTGCTTTAAATTTTTTTTTTTCACGGCC	FFFFFHHHHHJJJJIJJJJIIJJJJJJJJJJJIJJIIJJHHHHGHFFFFFEEEEDEEDDDDDDDDDCCDDDDD	AS:i:136	XS:i:55	XN:i:0	XM:i:0	XO:i:1	XG:i:1	NM:i:1	MD:Z:72	YS:i:146	YT:Z:CP
HWI-D00306:376:HA62FADXX:1:1102:18951:12053	147	Xist	856	18	73M	=	643	-286	TGCTCTTAAACTGAGTGGGTGTTCAGGGCGTGGAGAGCCCGCGTCCGCCATTATGGCTTCTGCGTGATACGGC	434:4A::@4>>9(8<<89>:@9(-B?5(9(A>:9/>BAA@F@@IJIJJJJJJJJJJJJJJIJHHHHHDFFFF	AS:i:146	XN:i:0	XM:i:0	XO:i:0	XG:i:0	NM:i:0	MD:Z:73	YS:i:136	YT:Z:CP
HWI-D00306:376:HA62FADXX:1:1102:18951:12053	355	Xist	451	18	22S42M9S	=	856	500	ATTATTTTTTTTTCTTTTTCTTTTGCCCATCGGGGCTGTGGATACCTGCTTTAAATTTTTTTTTTTCACGGCC	FFFFFHHHHHJJJJIJJJJIIJJJJJJJJJJJIJJIIJJHHHHGHFFFFFEEEEDEEDDDDDDDDDCCDDDDD	AS:i:55	XS:i:55	XN:i:0	XM:i:4	XO:i:0	XG:i:0	NM:i:4	MD:Z:9T20T1T1C7	YS:i:146	YT:Z:CP
HWI-D00306:376:HA62FADXX:1:1102:18951:12053	403	Xist	856	18	73M	=	451	-500	TGCTCTTAAACTGAGTGGGTGTTCAGGGCGTGGAGAGCCCGCGTCCGCCATTATGGCTTCTGCGTGATACGGC	434:4A::@4>>9(8<<89>:@9(-B?5(9(A>:9/>BAA@F@@IJIJJJJJJJJJJJJJJIJHHHHHDFFFF	AS:i:146	XN:i:0	XM:i:0	XO:i:0	XG:i:0	NM:i:0	MD:Z:73	YS:i:55	YT:Z:CP
HWI-D00306:376:HA62FADXX:1:1102:18951:12053	355	Xist	480	18	1S5M1D8M1I37M21S	=	856	450	ATTATTTTTTTTTCTTTTTCTTTTGCCCATCGGGGCTGTGGATACCTGCTTTAAATTTTTTTTTTTCACGGCC	FFFFFHHHHHJJJJIJJJJIIJJJJJJJJJJJIJJIIJJHHHHGHFFFFFEEEEDEEDDDDDDDDDCCDDDDD	AS:i:44	XS:i:55	XN:i:0	XM:i:5	XO:i:2	XG:i:2	NM:i:7	MD:Z:5^C10C2C2A12C0A14	YS:i:146	YT:Z:CP
HWI-D00306:376:HA62FADXX:1:1102:18951:12053	403	Xist	856	18	73M	=	480	-450	TGCTCTTAAACTGAGTGGGTGTTCAGGGCGTGGAGAGCCCGCGTCCGCCATTATGGCTTCTGCGTGATACGGC	434:4A::@4>>9(8<<89>:@9(-B?5(9(A>:9/>BAA@F@@IJIJJJJJJJJJJJJJJIJHHHHHDFFFF	AS:i:146	XN:i:0	XM:i:0	XO:i:0	XG:i:0	NM:i:0	MD:Z:73	YS:i:44	YT:Z:CP
HWI-D00306:376:HA62FADXX:1:1102:4699:12766	99	Xist	703	255	73M	=	856	226	TTTTTCACGGCCCAACGGGGCGCTTGGTGGATGGAAATATGGTTTTGTGAGTTATTGCACTACCTGGAATATC	FFFFFHHHHHJJJJJJJJJJJJIHHFF;BCDEEDDDDDDFEDCCDDDDDDDDDDEDDDDDDDDDDDDDDDDED	AS:i:146	XN:i:0	XM:i:0	XO:i:0	XG:i:0	NM:i:0	MD:Z:73	YS:i:139	YT:Z:CP
HWI-D00306:376:HA62FADXX:1:1102:4699:12766	147	Xist	856	255	73M	=	703	-226	TGCTCTTAAACTGAGTGGGTGTTCGGGGCGTGGAGAGCCCGCGTCCGCCATTATGGCTTCTGCGTGATACGGC	49>::A@DCC>9<28<@?<977-8DDB<<<(CAAB?>DEAABFDJJJJJJJJJJJJJJJJJIJHHHHHFFFFF	AS:i:139	XN:i:0	XM:i:1	XO:i:0	XG:i:0	NM:i:1	MD:Z:24A48	YS:i:146	YT:Z:CP
HWI-D00306:376:HA62FADXX:1:1102:11203:12850	99	Xist	786	255	73M	=	856	143	ATTTGCGTGTACTGTTGCTGCTGATCGTTTGGTGCTGTGTGAGTGAACCTATGGCTTAGAAAAACGACTTTGC	FFFFFHHHHHIJJJJJJJJJJJJJJJJIJJJJGGHJIJIIJJJIIJJJJJJJJJJJJIJJJIJJHHHFFDEE@	AS:i:146	XN:i:0	XM:i:0	XO:i:0	XG:i:0	NM:i:0	MD:Z:73	YS:i:146	YT:Z:CP
HWI-D00306:376:HA62FADXX:1:1102:11203:12850	147	Xist	856	255	73M	=	786	-143	TGCTCTTAAACTGAGTGGGTGTTCAGGGCGTGGAGAGCCCGCGTCCGCCATTATGGCTTCTGCGTGATACGGC	><@>@@:DDAA992?8DBA>>@925B@:5<3C:>?=;DHBGADGJJJJJJJJJJJJJJJIJJJHHHHHFFFFF	AS:i:146	XN:i:0	XM:i:0	XO:i:0	XG:i:0	NM:i:0	MD:Z:73	YS:i:146	YT:Z:CP
HWI-D00306:376:HA62FADXX:1:1102:8231:13103	99	Xist	417	255	73M	=	856	512	TTCTTTTTTTTTCTTATTATTTTTTTTTCTAAACTTGCCCATCTGGGCTGTGGATACCTGCTTTTATTCTTTT	DDBDD?<B?@FEHII@HHCGHIIIIIIIIIIIGHDECFHE@DCD>A@2@3A;;(;(55:(,5@CC:CCCCDCC	AS:i:146	XN:i:0	XM:i:0	XO:i:0	XG:i:0	NM:i:0	MD:Z:73	YS:i:138	YT:Z:CP
HWI-D00306:376:HA62FADXX:1:1102:8231:13103	147	Xist	856	255	73M	=	417	-512	TGCTCTTAAACTGAGTGGGTGTTCAGGGCGTGGAGAGCCCGCGTCCGCGATTATGGCTTCTGCGTGATACGGC	DDDDDDEEDDDDCDDDDDDDDDDDDDDDDDDDDDDDDDHJJIJJJJJJJJJJJJJJJJJJJJJGHHHHDFFFF	AS:i:138	XN:i:0	XM:i:1	XO:i:0	XG:i:0	NM:i:1	MD:Z:48C24	YS:i:146	YT:Z:CP
HWI-D00306:376:HA62FADXX:1:1102:19406:13202	99	Xist	786	255	73M	=	856	143	ATTTGCGTGTACTGTTGCTGCTGATCGTTTGGTGCTGTGTGAGTGAACCTATGGCTTAGAAAAACGACTTTGC	?DDDDDHHH@EHIGFGBHGIIIIGIIIEHGHIDG>GIIIIIGH0?BHIGGIHGH?HICH>@@=@EHH>DCCCC	AS:i:146	XN:i:0	XM:i:0	XO:i:0	XG:i:0	NM:i:0	MD:Z:73	YS:i:146	YT:Z:CP
HWI-D00306:376:HA62FADXX:1:1102:19406:13202	147	Xist	856	255	73M	=	786	-143	TGCTCTTAAACTGAGTGGGTGTTCAGGGCGTGGAGAGCCCGCGTCCGCCATTATGGCTTCTGCGTGATACGGC	#####C>CC>:338BB<??>3CC?5@?5<A:>:,,/6CB;8570EFGDCGGIGEJFIIIIGJIHHDFF?FFFF	AS:i:146	XN:i:0	XM:i:0	XO:i:0	XG:i:0	NM:i:0	MD:Z:73	YS:i:146	YT:Z:CP
HWI-D00306:376:HA62FADXX:1:1102:20320:14212	99	Xist	603	255	73M	=	856	326	TTTTTTCCCATGCCCAACGGGGCCTCGGATACCTGCTGTTATTATTTTTTTTTCTTTTTCTTTTGCCCATCGG	FFFFFGHHHHJJJJJJJJJJJJJJJJJJJJJJJJJJJJIIJJJJJJJJJFDDDDDDDDDDDDDDDDDDDDDDD	AS:i:146	XN:i:0	XM:i:0	XO:i:0	XG:i:0	NM:i:0	MD:Z:73	YS:i:141	YT:Z:CP
HWI-D00306:376:HA62FADXX:1:1102:20320:14212	147	Xist	856	255	73M	=	603	-326	TGCTCTTAAACTGAGTGGGTGTTCAGGGCGTGGAGAGCCAGCGTCCGCCATTATGGCTTCTGCGTGATACGGC	A?>A:C:>:(433(85?<5:(A;,3BA<;?7C?7=3A;44A<HFJJJJJIIJJJIIHJJJJJJHHHHHFFFFF	AS:i:141	XN:i:0	XM:i:1	XO:i:0	XG:i:0	NM:i:1	MD:Z:39C33	YS:i:146	YT:Z:CP
HWI-D00306:376:HA62FADXX:1:1102:15739:14684	99	Xist	641	18	57M1I15M	=	856	288	TTATTATTTTTTTTTCTTTTTCTTTTGCCCATCGGGGCTGTGGATACCTGCTTTAAATTTTTTTTTTTCACGG	DFFFFHHHHHJJJJJIJJJJIJJJJJJJJIJIJJJJJJIGHHGEFFFFFDCEEEEEDEEDDDDDDDDDDCDB@	AS:i:136	XS:i:55	XN:i:0	XM:i:0	XO:i:1	XG:i:1	NM:i:1	MD:Z:72	YS:i:146	YT:Z:CP
HWI-D00306:376:HA62FADXX:1:1102:15739:14684	147	Xist	856	18	73M	=	641	-288	TGCTCTTAAACTGAGTGGGTGTTCAGGGCGTGGAGAGCCCGCGTCCGCCATTATGGCTTCTGCGTGATACGGC	#####CA@:(:99(<8;83@:@<8-BB@??>C>CB=>CEEAAFFJJJJJJJJJJJJIJJJJJJHHHHHFFFFF	AS:i:146	XN:i:0	XM:i:0	XO:i:0	XG:i:0	NM:i:0	MD:Z:73	YS:i:136	YT:Z:CP
HWI-D00306:376:HA62FADXX:1:1102:15739:14684	355	Xist	451	18	24S42M7S	=	856	502	TTATTATTTTTTTTTCTTTTTCTTTTGCCCATCGGGGCTGTGGATACCTGCTTTAAATTTTTTTTTTTCACGG	DFFFFHHHHHJJJJJIJJJJIJJJJJJJJIJIJJJJJJIGHHGEFFFFFDCEEEEEDEEDDDDDDDDDDCDB@	AS:i:55	XS:i:55	XN:i:0	XM:i:4	XO:i:0	XG:i:0	NM:i:4	MD:Z:9T20T1T1C7	YS:i:146	YT:Z:CP
HWI-D00306:376:HA62FADXX:1:1102:15739:14684	403	Xist	856	18	73M	=	451	-502	TGCTCTTAAACTGAGTGGGTGTTCAGGGCGTGGAGAGCCCGCGTCCGCCATTATGGCTTCTGCGTGATACGGC	#####CA@:(:99(<8;83@:@<8-BB@??>C>CB=>CEEAAFFJJJJJJJJJJJJIJJJJJJHHHHHFFFFF	AS:i:146	XN:i:0	XM:i:0	XO:i:0	XG:i:0	NM:i:0	MD:Z:73	YS:i:55	YT:Z:CP
HWI-D00306:376:HA62FADXX:1:1102:15739:14684	355	Xist	480	18	3S5M1D8M1I37M19S	=	856	452	TTATTATTTTTTTTTCTTTTTCTTTTGCCCATCGGGGCTGTGGATACCTGCTTTAAATTTTTTTTTTTCACGG	DFFFFHHHHHJJJJJIJJJJIJJJJJJJJIJIJJJJJJIGHHGEFFFFFDCEEEEEDEEDDDDDDDDDDCDB@	AS:i:45	XS:i:55	XN:i:0	XM:i:5	XO:i:2	XG:i:2	NM:i:7	MD:Z:5^C10C2C2A12C0A14	YS:i:146	YT:Z:CP
HWI-D00306:376:HA62FADXX:1:1102:15739:14684	403	Xist	856	18	73M	=	480	-452	TGCTCTTAAACTGAGTGGGTGTTCAGGGCGTGGAGAGCCCGCGTCCGCCATTATGGCTTCTGCGTGATACGGC	#####CA@:(:99(<8;83@:@<8-BB@??>C>CB=>CEEAAFFJJJJJJJJJJJJIJJJJJJHHHHHFFFFF	AS:i:146	XN:i:0	XM:i:0	XO:i:0	XG:i:0	NM:i:0	MD:Z:73	YS:i:45	YT:Z:CP
HWI-D00306:376:HA62FADXX:1:1102:9144:14984	99	Xist	357	255	2S71M	=	856	574	TGTGTGTGTCCTCCCCGCCATTCCATGCCCAACGGGGTTTTGGATACTTACCTGCCTTTTCATTCTTTTTTTT	DDDDBC?BCBEEGGIIGIIIIIIIGIIIIIIIGIIIIHGIIIG@C@DGH==?E:66@DDFC@CEDDECCCBCC	AS:i:142	XN:i:0	XM:i:0	XO:i:0	XG:i:0	NM:i:0	MD:Z:71	YS:i:146	YT:Z:CP
HWI-D00306:376:HA62FADXX:1:1102:9144:14984	147	Xist	856	255	73M	=	357	-574	TGCTCTTAAACTGAGTGGGTGTTCAGGGCGTGGAGAGCCCGCGTCCGCCATTATGGCTTCTGCGTGATACGGC	@<>>3C>@:(A>9(<8@?<>3@?85DDB?CCCCCA8BDEEAAGEJJJJJIJJJJJIIJIJJJJHGHHHDFFFF	AS:i:146	XN:i:0	XM:i:0	XO:i:0	XG:i:0	NM:i:0	MD:Z:73	YS:i:142	YT:Z:CP
HWI-D00306:376:HA62FADXX:1:1102:3278:15464	99	Xist	698	255	4S69M	=	856	235	CTTTTTTTTTTTTTCACGGCCCAACGGGGCGCTTGGTGGATGGAAATATGGTTTTGTGAGTTATTGCACTACC	FFFFFHHHHHIIIHA=BF<FHEH=?BECB60573@B(8?(8ABCC>(+9@C>CB@?<A:@CA(>:>A>@>:?9	AS:i:138	XN:i:0	XM:i:0	XO:i:0	XG:i:0	NM:i:0	MD:Z:69	YS:i:146	YT:Z:CP
HWI-D00306:376:HA62FADXX:1:1102:3278:15464	147	Xist	856	255	73M	=	698	-235	TGCTCTTAAACTGAGTGGGTGTTCAGGGCGTGGAGAGCCCGCGTCCGCCATTATGGCTTCTGCGTGATACGGC	#####################################BA5'5((JJIJIGGGIIGHIIJJJIIGHHHHDFFFF	AS:i:146	XN:i:0	XM:i:0	XO:i:0	XG:i:0	NM:i:0	MD:Z:73	YS:i:138	YT:Z:CP
HWI-D00306:376:HA62FADXX:1:1102:16480:15490	99	Xist	553	255	73M	=	856	376	AAAAAAACCTTTCTCGGTCCATCGGGACCTCGGATACCTGCGTTTAGTCTTTTTTTCCCATGCCCAACGGGGC	FFFFFHHHHHJJJJJIJIHJIJJJJJIJIJJJJJIJJJJJJJHHFFFBDEEEEEDDDDDDCDDDDDDDDDDDD	AS:i:146	XN:i:0	XM:i:0	XO:i:0	XG:i:0	NM:i:0	MD:Z:73	YS:i:142	YT:Z:CP
HWI-D00306:376:HA62FADXX:1:1102:16480:15490	147	Xist	856	255	73M	=	553	-376	TGCTCTTAAACTGAGTGGGTGTTCGGGGCGTGGAGAGCCCGCGTCCGCCATTATGGCTTCTGCGTGATACGGC	39:::@:>:+339+88B?<<5<70&B@58A:CA></8C=@@/??JIIIJIJIGJJJIJJJJJJHHHHHDFFFD	AS:i:142	XN:i:0	XM:i:1	XO:i:0	XG:i:0	NM:i:1	MD:Z:24A48	YS:i:146	YT:Z:CP
HWI-D00306:376:HA62FADXX:1:1102:19313:15446	99	Xist	736	255	1S72M	=	856	194	TGAAATATGGTTTTGTGAGTTATTGCACTACCTGGAATATCTATGCCTCTTATTTGCGTGTACTGTTGCTGCT	FFDFFGHHHHFIIIIHHJJHJGIJGIJJJJJJJJJIIIIJJJIFIIJIJJIJIIJJIIGGJIHGGHH@EHGIH	AS:i:144	XN:i:0	XM:i:0	XO:i:0	XG:i:0	NM:i:0	MD:Z:72	YS:i:146	YT:Z:CP
HWI-D00306:376:HA62FADXX:1:1102:19313:15446	147	Xist	856	255	73M	=	736	-194	TGCTCTTAAACTGAGTGGGTGTTCAGGGCGTGGAGAGCCCGCGTCCGCCATTATGGCTTCTGCGTGATACGGC	>A:::CAC>::(3(82<<A@>A9(-@B55A9A@:<6BCB@;6GFIIHGFDGIIJIGFJJJIIGGGHHDFFFDD	AS:i:146	XN:i:0	XM:i:0	XO:i:0	XG:i:0	NM:i:0	MD:Z:73	YS:i:144	YT:Z:CP
HWI-D00306:376:HA62FADXX:1:1102:4202:16653	99	Xist	812	255	73M	=	856	117	GTTTGGTGCTGTGTGAGTGAACCTATGGCTTAGAAAAACGACTTTGCTCTTAAACTGAGTGGGTGTTCAGGGC	FFFFFHHHFHIHIIIIJHHJJIIIJJJJJJJJJHIJIJJJJJJJJJIIIJJJJIIIJHIEGIJEHHFFFFFDA	AS:i:146	XN:i:0	XM:i:0	XO:i:0	XG:i:0	NM:i:0	MD:Z:73	YS:i:146	YT:Z:CP
HWI-D00306:376:HA62FADXX:1:1102:4202:16653	147	Xist	856	255	73M	=	812	-117	TGCTCTTAAACTGAGTGGGTGTTCAGGGCGTGGAGAGCCCGCGTCCGCCATTATGGCTTCTGCGTGATACGGC	>9C>:>3DB>>9<282B?<AAC<05DB<@A>CCC?83CE;48:?JIGJJJJJJJIJJJJJJJJHHHHHDDFFF	AS:i:146	XN:i:0	XM:i:0	XO:i:0	XG:i:0	NM:i:0	MD:Z:73	YS:i:146	YT:Z:CP
HWI-D00306:376:HA62FADXX:1:1102:5188:17450	99	Xist	756	255	73M	=	856	173	ATTGCACTACCTGGAATATCTATGCCTCTTATTTGCGTGTACTGTTGCTGCTGATCGTTTGGTGCTGTGTGAG	FDDDFHGFHFIHGIJJJJJJJJJFJJIIIJJIIJJJJGHIGIJJJJJGIHIGIJJJJJGIIIFHJJJHHHFHH	AS:i:146	XN:i:0	XM:i:0	XO:i:0	XG:i:0	NM:i:0	MD:Z:73	YS:i:142	YT:Z:CP
HWI-D00306:376:HA62FADXX:1:1102:5188:17450	147	Xist	856	255	73M	=	756	-173	TGCTCTTAAACTGGGTGGGTGTTCAGGGCGTGGAGAGCCCGCGTCCGCCATTATGGCTTCTGCGTGATACGGC	################B?3:3@900B@:5?:>>5988DE<@AD@GIJJJIJJJJJJIJJIIJJGHHHF?FFFF	AS:i:142	XN:i:0	XM:i:1	XO:i:0	XG:i:0	NM:i:1	MD:Z:13A59	YS:i:146	YT:Z:CP
HWI-D00306:376:HA62FADXX:1:1102:3489:18225	99	Xist	584	255	73M	=	856	345	GGATACCTGCGTTTAGTCTTTTTTTCCCATGCCCAACGGGGCCTCGGATACCTGCTGTTATTATTTTTTTTTC	FFFFFHHHHHIFHIIJHIIJJJJJJJJJIGGGGIJJIIIIJIJHHHFFFDEDEEDDDDDDEDDFEEEDDDDD>	AS:i:146	XN:i:0	XM:i:0	XO:i:0	XG:i:0	NM:i:0	MD:Z:73	YS:i:146	YT:Z:CP
HWI-D00306:376:HA62FADXX:1:1102:3489:18225	147	Xist	856	255	73M	=	584	-345	TGCTCTTAAACTGAGTGGGTGTTCAGGGCGTGGAGAGCCCGCGTCCGCCATTATGGCTTCTGCGTGATACGGC	:3>>>@:@B::990<@@<<A>@??5DD@<?3CA><;8DHAFEFFJJJJJJJJJJJJJJJJJJJHHHHFDFFFF	AS:i:146	XN:i:0	XM:i:0	XO:i:0	XG:i:0	NM:i:0	MD:Z:73	YS:i:146	YT:Z:CP
HWI-D00306:376:HA62FADXX:1:1102:17669:18209	99	Xist	549	255	73M	=	856	380	AAAAAAAAAAACCTTTCTCGGTCCATCGGGACCTCGGATACCTGCGTTTAGTCTTTTTTTCCCATGCCCAACG	FFFFFHHHHGJJJJJJIIGJJHGIIHIJJJIHHFFFFDDBDDDDDDDDDBDCCDEDDDDBDDDDCCDDDDDDD	AS:i:139	XN:i:0	XM:i:1	XO:i:0	XG:i:0	NM:i:1	MD:Z:3C69	YS:i:146	YT:Z:CP
HWI-D00306:376:HA62FADXX:1:1102:17669:18209	147	Xist	856	255	73M	=	549	-380	TGCTCTTAAACTGAGTGGGTGTTCAGGGCGTGGAGAGCCCGCGTCCGCCATTATGGCTTCTGCGTGATACGGC	C?:@4C@@:+333(82@8<33C<85DB:59(C>:9'>BA;5'<EIJJJJJIJJJJJJJJJJJJHHHHHFFFFF	AS:i:146	XN:i:0	XM:i:0	XO:i:0	XG:i:0	NM:i:0	MD:Z:73	YS:i:139	YT:Z:CP
HWI-D00306:376:HA62FADXX:1:1102:9566:18495	99	Xist	822	255	73M	=	856	107	GTGTGAGTGAACCTATGGCTTAGAAAAACGACTTTGCTCTTAAACTGAGTGGGTGTTCAGGGCGTGGAGAGCC	FDEDEHGFFFIIJJJIIGJJJJJJJJFHJJHIJJIIJJJJJIJJJJIHJHHGJJJJJJIGIGHFFDDDDCBDD	AS:i:146	XN:i:0	XM:i:0	XO:i:0	XG:i:0	NM:i:0	MD:Z:73	YS:i:146	YT:Z:CP
HWI-D00306:376:HA62FADXX:1:1102:9566:18495	147	Xist	856	255	73M	=	822	-107	TGCTCTTAAACTGAGTGGGTGTTCAGGGCGTGGAGAGCCCGCGTCCGCCATTATGGCTTCTGCGTGATACGGC	#?>4(>:@>4:93(8<B<9>(A985B?<8,(C@?A;>AE<@/@:IIJIJJJIGIIJIIIJJJIHHHHHDFFFF	AS:i:146	XN:i:0	XM:i:0	XO:i:0	XG:i:0	NM:i:0	MD:Z:73	YS:i:146	YT:Z:CP
HWI-D00306:376:HA62FADXX:1:1102:7493:18740	99	Xist	642	255	73M	=	856	287	TATTATTTTTTTTTCTTTTTCTTTTGCCCATCGGGGCTGTGGATACCTGCTTTAAATTTTTTTTTTCACGGCC	FFFFFHFHHHJJJJHIJIJIIJJIJJIJJJJJIJGGGIJHHHEHEFEDFDEEEECCEEDDDDDDDB?CCD@DD	AS:i:146	XN:i:0	XM:i:0	XO:i:0	XG:i:0	NM:i:0	MD:Z:73	YS:i:146	YT:Z:CP
HWI-D00306:376:HA62FADXX:1:1102:7493:18740	147	Xist	856	255	73M	=	642	-287	TGCTCTTAAACTGAGTGGGTGTTCAGGGCGTGGAGAGCCCGCGTCCGCCATTATGGCTTCTGCGTGATACGGC	#####################@?<5BB@<C@CA:523=6@4-0@GIIIJIJJJIJJJJIIIIGHHHHHDFFFF	AS:i:146	XN:i:0	XM:i:0	XO:i:0	XG:i:0	NM:i:0	MD:Z:73	YS:i:146	YT:Z:CP
HWI-D00306:376:HA62FADXX:1:1102:16341:19203	99	Xist	776	255	73M	=	856	153	TATGCCTCTTATTTGCGTGTACTGTTGCTGCTGATCGTTTGGTGCTGTGTGAGTGAACCTATGGCTTAGAAAA	FFFFFHHHHHIJIJJJJGHHHGJJJIIJIJIJJIIGIIJJJJBGIIJHIFGHIFGIIJIJJIJJJJHHGHHHF	AS:i:146	XN:i:0	XM:i:0	XO:i:0	XG:i:0	NM:i:0	MD:Z:73	YS:i:146	YT:Z:CP
HWI-D00306:376:HA62FADXX:1:1102:16341:19203	147	Xist	856	255	73M	=	776	-153	TGCTCTTAAACTGAGTGGGTGTTCAGGGCGTGGAGAGCCCGCGTCCGCCATTATGGCTTCTGCGTGATACGGC	:<>>AA:AC>@99(?<B?9>:>305DB78A>C>><88CB;;8:?JJJJJJJJJJJJJJJJJJJHHHHHDFFFD	AS:i:146	XN:i:0	XM:i:0	XO:i:0	XG:i:0	NM:i:0	MD:Z:73	YS:i:146	YT:Z:CP
HWI-D00306:376:HA62FADXX:1:1102:7072:19800	99	Xist	698	255	2S71M	=	856	233	ATTTTTTTTTTTCACGGCCCAACGGGGCGCTTGGTGGATGGAAATATGGTTTTGTGAGTTATTGCACTACCTG	FFFFFHGHHHIIHGGHAHIBH@;FHGH66=BBBB+<?<>ABCCCCACDCCCBB?<C::>AC@ACCCCCCCC@A	AS:i:142	XN:i:0	XM:i:0	XO:i:0	XG:i:0	NM:i:0	MD:Z:71	YS:i:146	YT:Z:CP
HWI-D00306:376:HA62FADXX:1:1102:7072:19800	147	Xist	856	255	73M	=	698	-233	TGCTCTTAAACTGAGTGGGTGTTCAGGGCGTGGAGAGCCCGCGTCCGCCATTATGGCTTCTGCGTGATACGGC	#####@@C>+:(<288<<3>3C?B<@@5<CCCCC<;>CEE@@0EIIIIIHIIIIJJJJJIJJJHHHHHFFFFF	AS:i:146	XN:i:0	XM:i:0	XO:i:0	XG:i:0	NM:i:0	MD:Z:73	YS:i:142	YT:Z:CP
HWI-D00306:376:HA62FADXX:1:1102:11901:20675	99	Xist	777	255	73M	=	856	152	ATGCCTCTTATTTGCGTGTACTGTTGCTGCTGATCGTTTGGTGCTGTGTGAGTGAACCTATGGCTTAGAAAAA	FFFDFHHGHFIJJJIJGHIIJIJJJJJJJIJICGIIJIJJJGHIIJGIIHHIIIIJJJJFJJGIJJHHHHHFF	AS:i:146	XN:i:0	XM:i:0	XO:i:0	XG:i:0	NM:i:0	MD:Z:73	YS:i:146	YT:Z:CP
HWI-D00306:376:HA62FADXX:1:1102:11901:20675	147	Xist	856	255	73M	=	777	-152	TGCTCTTAAACTGAGTGGGTGTTCAGGGCGTGGAGAGCCCGCGTCCGCCATTATGGCTTCTGCGTGATACGGC	:<A>::3C@::39082B?3:3>92-DD<<A@C>:<88CA;8;??JIIJIJJJJJIJJJJJJIJHHFFFDDFFF	AS:i:146	XN:i:0	XM:i:0	XO:i:0	XG:i:0	NM:i:0	MD:Z:73	YS:i:146	YT:Z:CP
HWI-D00306:376:HA62FADXX:1:1102:15293:21174	99	Xist	806	255	73M	=	856	123	CTGATCGTTTGGTGCTGTGTGAGTAAACCTATGGCTTAGAAAAACGACTTTGCTCTTAAACTGAGTGGGTGTT	FFFFFHHHHHJJGIJJJHHHHIJIJJJJJJJJJJJIJJJJJIIJJJJJJIJJJJJJJJJJJJHHHHHFFBECD	AS:i:138	XN:i:0	XM:i:1	XO:i:0	XG:i:0	NM:i:1	MD:Z:24G48	YS:i:146	YT:Z:CP
HWI-D00306:376:HA62FADXX:1:1102:15293:21174	147	Xist	856	255	73M	=	806	-123	TGCTCTTAAACTGAGTGGGTGTTCAGGGCGTGGAGAGCCCGCGTCCGCCATTATGGCTTCTGCGTGATACGGC	#####C:AB:@?<2?8B@<>>A925DD@<A:C@AB?BDEAF@BDJJJJJJJJJJJJIJJJJJJHHHHFDFFFF	AS:i:146	XN:i:0	XM:i:0	XO:i:0	XG:i:0	NM:i:0	MD:Z:73	YS:i:138	YT:Z:CP
HWI-D00306:376:HA62FADXX:1:1102:15454:21478	99	Xist	631	21	3S70M	=	856	301	TAAATACCTGCTGTTATTATTTTTTTTTCTTTTTCTTTTGCCCATCGGGGCTGTGGATACCTGCTTTAAATTT	FFFFFHHHHGJJIIJJJJJJJJJJJJJJIIJJJJIJJJJJJJJJJJJJJHFFDEEEEDEDDDDDDDDDDDEED	AS:i:140	XS:i:52	XN:i:0	XM:i:0	XO:i:0	XG:i:0	NM:i:0	MD:Z:70	YS:i:146	YT:Z:CP
HWI-D00306:376:HA62FADXX:1:1102:15454:21478	147	Xist	856	21	73M	=	631	-301	TGCTCTTAAACTGAGTGGGTGTTCAGGGCGTGGAGAGCCCGCGTCCGCCATTATGGCTTCTGCGTGATACGGC	###A>A:>@:499(8?B?<>(>3(0B@@<<5C::<?@CA4@8D@IIJJJJJJJJJJJJJJJJJHHHHHDFFFD	AS:i:146	XN:i:0	XM:i:0	XO:i:0	XG:i:0	NM:i:0	MD:Z:73	YS:i:140	YT:Z:CP
HWI-D00306:376:HA62FADXX:1:1102:15454:21478	355	Xist	451	21	37S30M6S	=	856	515	TAAATACCTGCTGTTATTATTTTTTTTTCTTTTTCTTTTGCCCATCGGGGCTGTGGATACCTGCTTTAAATTT	FFFFFHHHHGJJIIJJJJJJJJJJJJJJIIJJJJIJJJJJJJJJJJJJJHFFDEEEEDEDDDDDDDDDDDEED	AS:i:52	XS:i:52	XN:i:0	XM:i:1	XO:i:0	XG:i:0	NM:i:1	MD:Z:9T20	YS:i:146	YT:Z:CP
HWI-D00306:376:HA62FADXX:1:1102:15454:21478	403	Xist	856	21	73M	=	451	-515	TGCTCTTAAACTGAGTGGGTGTTCAGGGCGTGGAGAGCCCGCGTCCGCCATTATGGCTTCTGCGTGATACGGC	###A>A:>@:499(8?B?<>(>3(0B@@<<5C::<?@CA4@8D@IIJJJJJJJJJJJJJJJJJHHHHHDFFFD	AS:i:146	XN:i:0	XM:i:0	XO:i:0	XG:i:0	NM:i:0	MD:Z:73	YS:i:52	YT:Z:CP
HWI-D00306:376:HA62FADXX:1:1102:15454:21478	355	Xist	470	21	3S14M2I10M1I37M6S	=	856	462	TAAATACCTGCTGTTATTATTTTTTTTTCTTTTTCTTTTGCCCATCGGGGCTGTGGATACCTGCTTTAAATTT	FFFFFHHHHGJJIIJJJJJJJJJJJJJJIIJJJJIJJJJJJJJJJJJJJHFFDEEEEDEDDDDDDDDDDDEED	AS:i:49	XS:i:52	XN:i:0	XM:i:7	XO:i:2	XG:i:3	NM:i:10	MD:Z:9T5C10C2C2A12C0A14	YS:i:146	YT:Z:CP
HWI-D00306:376:HA62FADXX:1:1102:15454:21478	403	Xist	856	21	73M	=	470	-462	TGCTCTTAAACTGAGTGGGTGTTCAGGGCGTGGAGAGCCCGCGTCCGCCATTATGGCTTCTGCGTGATACGGC	###A>A:>@:499(8?B?<>(>3(0B@@<<5C::<?@CA4@8D@IIJJJJJJJJJJJJJJJJJHHHHHDFFFD	AS:i:146	XN:i:0	XM:i:0	XO:i:0	XG:i:0	NM:i:0	MD:Z:73	YS:i:49	YT:Z:CP
HWI-D00306:376:HA62FADXX:1:1102:9714:21760	99	Xist	685	255	1S72M	=	856	245	TTACCTGCTTTAAATTTTTTTTTTCACGGCCCAACGGGGCGCTTGGTGGATGGAAATATGGTTTTGTGAGTTA	FFFFFHHHHHJJJJJJJJJJJJJJIJIJJJJJJJJJHGFDDDDDDDCDDBDDDCDDDCDEDCDDDDBDCDCDD	AS:i:144	XN:i:0	XM:i:0	XO:i:0	XG:i:0	NM:i:0	MD:Z:72	YS:i:146	YT:Z:CP
HWI-D00306:376:HA62FADXX:1:1102:9714:21760	147	Xist	856	255	73M	=	685	-245	TGCTCTTAAACTGAGTGGGTGTTCAGGGCGTGGAGAGCCCGCGTCCGCCATTATGGCTTCTGCGTGATACGGC	##@>4>4@>44(92+(;<3>:A985@B9<C>DA?A;8CEAA<D@JJJJJJJJJJJIJJJJIJJHHHHHFFFFF	AS:i:146	XN:i:0	XM:i:0	XO:i:0	XG:i:0	NM:i:0	MD:Z:73	YS:i:144	YT:Z:CP
HWI-D00306:376:HA62FADXX:1:1102:14335:21868	99	Xist	756	255	73M	=	856	173	ATTGCACTACCTTGAATATCTATGCCTCTTATTTGCGTGTACTGTTGCTGCTGATCGTTTGGTGCTGTGTGAG	FFFFFHHHHHJJJIJJJJJJJHJJJJHIIJJIJJJIJHIIJJJIIIJJJIJJIGIJIIJJIJHHIJJJJHHHH	AS:i:138	XN:i:0	XM:i:1	XO:i:0	XG:i:0	NM:i:1	MD:Z:12G60	YS:i:146	YT:Z:CP
HWI-D00306:376:HA62FADXX:1:1102:14335:21868	147	Xist	856	255	73M	=	756	-173	TGCTCTTAAACTGAGTGGGTGTTCAGGGCGTGGAGAGCCCGCGTCCGCCATTATGGCTTCTGCGTGATACGGC	################@?3>3>32-DB:893?5,58;DE;-;7?IGJJJJJJJJJJJJIJJJJHHHHHFFFFF	AS:i:146	XN:i:0	XM:i:0	XO:i:0	XG:i:0	NM:i:0	MD:Z:73	YS:i:138	YT:Z:CP
HWI-D00306:376:HA62FADXX:1:1102:12967:22313	99	Xist	836	255	73M	=	856	93	ATGGCTTAGAAAAACGACTTTGCTCTTAAACTGAGTGGGTGTTCAGGGCGTGGAGAGCCCGCGTCCGCCATTA	FFFFFHHHHHJJJJJJIJJJJJJJJJJJIJJJJJJFHJIFHHIJJJJJJJHIHHHFFFFDDDDDDDDDDDDDD	AS:i:146	XN:i:0	XM:i:0	XO:i:0	XG:i:0	NM:i:0	MD:Z:73	YS:i:146	YT:Z:CP
HWI-D00306:376:HA62FADXX:1:1102:12967:22313	147	Xist	856	255	73M	=	836	-93	TGCTCTTAAACTGAGTGGGTGTTCAGGGCGTGGAGAGCCCGCGTCCGCCATTATGGCTTCTGCGTGATACGGC	@<AA:C@AD>>9A8<8D?933A9<8BB8<<:CCCA;8CE@A@?@JJJJJJJJJJJJJJJJJJJHHHHHFFFFF	AS:i:146	XN:i:0	XM:i:0	XO:i:0	XG:i:0	NM:i:0	MD:Z:73	YS:i:146	YT:Z:CP
HWI-D00306:376:HA62FADXX:1:1102:9903:22674	99	Xist	645	255	73M	=	856	284	TATTTTTTTTTCTTTTTCTTTTGCCCATCGGGGCTGTGGATACCTGCTTTAAATTTTTTTTTTCACGGCCCAA	FFFFFHHHHHJHHIJJJEGGJJFGIJJIIGJJJGBEHIE=CEHHDCBDDFACADDEEDDDDDD9:AA@@DDBD	AS:i:146	XN:i:0	XM:i:0	XO:i:0	XG:i:0	NM:i:0	MD:Z:73	YS:i:146	YT:Z:CP
HWI-D00306:376:HA62FADXX:1:1102:9903:22674	147	Xist	856	255	73M	=	645	-284	TGCTCTTAAACTGAGTGGGTGTTCAGGGCGTGGAGAGCCCGCGTCCGCCATTATGGCTTCTGCGTGATACGGC	:3CA@>3A>>>99(82@?9>>@<85DDBB?AC@:98/AE@<F?7JJJIJJJJJJJJJJJJJJJHHHHHFFFFF	AS:i:146	XN:i:0	XM:i:0	XO:i:0	XG:i:0	NM:i:0	MD:Z:73	YS:i:146	YT:Z:CP
HWI-D00306:376:HA62FADXX:1:1102:6171:23657	99	Xist	215	255	73M	=	856	714	ATATTTGTAATATTTTCAGTCAATTTTTCATTTTTAAGGAATATTTCTTTGTTGTGCCTTTTGGTTGATACTT	FFFDDDFBFHCCGGIIIIIIIHHHGGIIIGHIIIIIIIIGHHDGHIIIIIIIIEHEABDGIIHGFGIFHCHIC	AS:i:146	XN:i:0	XM:i:0	XO:i:0	XG:i:0	NM:i:0	MD:Z:73	YS:i:146	YT:Z:CP
HWI-D00306:376:HA62FADXX:1:1102:6171:23657	147	Xist	856	255	73M	=	215	-714	TGCTCTTAAACTGAGTGGGTGTTCAGGGCGTGGAGAGCCCGCGTCCGCCATTATGGCTTCTGCGTGATACGGC	43:@CC>@:(>99(80B?<AAC?<5B@75A>CC>5'8>A858?@JJJJJJJJJJJJJJJJJJJHGHHHDFFFD	AS:i:146	XN:i:0	XM:i:0	XO:i:0	XG:i:0	NM:i:0	MD:Z:73	YS:i:146	YT:Z:CP
HWI-D00306:376:HA62FADXX:1:1102:16749:24757	99	Xist	763	255	73M	=	856	166	TACCTGGAATATCTATGCCTCTTATTTGCGTGTACTGTTGCTGCTGATCGTTTGGTGCTGTGTGAGTGAACCT	FFFFFHHHHHJJIJJJJJJJJJJJJJJJJJJJJJJJJJJJJJJJJJHIJJIJJJJHIIIJJGIJJJHIGHHHH	AS:i:146	XN:i:0	XM:i:0	XO:i:0	XG:i:0	NM:i:0	MD:Z:73	YS:i:146	YT:Z:CP
HWI-D00306:376:HA62FADXX:1:1102:16749:24757	147	Xist	856	255	73M	=	763	-166	TGCTCTTAAACTGAGTGGGTGTTCAGGGCGTGGAGAGCCCGCGTCCGCCATTATGGCTTCTGCGTGATACGGC	><>>:@:A>4:390<8B?<>:@905DB@<<3CC?<6;AE<BAD@JJJJJJJJJJJJJJIJJJJHHHHHDFFFF	AS:i:146	XN:i:0	XM:i:0	XO:i:0	XG:i:0	NM:i:0	MD:Z:73	YS:i:146	YT:Z:CP
HWI-D00306:376:HA62FADXX:1:1102:5796:25249	99	Xist	648	255	73M	=	856	281	TTTTTTTTCTTTTTCTTTTGCCCATCGGGGCTGTGGATACCTGCTTTAAATTTTTTTTTTCACGGCCCAACGG	DDDDFHH??FHHHEGDHEBDGGIGIIIHGGBFGHGEA;=).?DDBEEDECDDECABB@BBCCCABBBB??8BB	AS:i:146	XN:i:0	XM:i:0	XO:i:0	XG:i:0	NM:i:0	MD:Z:73	YS:i:146	YT:Z:CP
HWI-D00306:376:HA62FADXX:1:1102:5796:25249	147	Xist	856	255	73M	=	648	-281	TGCTCTTAAACTGAGTGGGTGTTCAGGGCGTGGAGAGCCCGCGTCCGCCATTATGGCTTCTGCGTGATACGGC	#########################################@6:IFCEGEIIGGCCBGIGHFBFFFAFADDDD	AS:i:146	XN:i:0	XM:i:0	XO:i:0	XG:i:0	NM:i:0	MD:Z:73	YS:i:146	YT:Z:CP
HWI-D00306:376:HA62FADXX:1:1102:2417:25886	99	Xist	424	255	73M	=	856	505	TTTTTCTTATTATTTTTTTTTCTAAACTTGCCCATCTGGGCTGTGGATACCTGCTTTTATTCTTTTTTTCTTC	DD???=CDHFGIIIIIIIIIIIIHHIIIIIFIIGHIIIIIFIGIGB;C;=.=72?EHE3?C@DECCCBBCCCA	AS:i:146	XN:i:0	XM:i:0	XO:i:0	XG:i:0	NM:i:0	MD:Z:73	YS:i:138	YT:Z:CP
HWI-D00306:376:HA62FADXX:1:1102:2417:25886	147	Xist	856	255	73M	=	424	-505	TGCTCTTAAACTGAGTGGGTGTTCAGGGCGTGGAGAGCCCGCGTCCGCCATTATGGCCTCTGCGTGATACGGC	#########################B?5893A>><88DDA@;0@JJJJJJIJJJJJJJJJIJJHHHHHFFFFF	AS:i:138	XN:i:0	XM:i:1	XO:i:0	XG:i:0	NM:i:1	MD:Z:57T15	YS:i:146	YT:Z:CP
HWI-D00306:376:HA62FADXX:1:1102:3834:25831	99	Xist	786	255	73M	=	856	143	ATTTGCGTGTACTGTTGCTGCTGATCGTTTGGTGCTGTGTGAGTGAACCTATGGCTTAGAAAAACGACTTTGC	BDFFDFHA<FGHFHGHHBHECDHGHAFCEHGHGHHGIIGBGHIEHGFGIJEHIJIII>FGCHHEHHHDFBCE@	AS:i:146	XN:i:0	XM:i:0	XO:i:0	XG:i:0	NM:i:0	MD:Z:73	YS:i:146	YT:Z:CP
HWI-D00306:376:HA62FADXX:1:1102:3834:25831	147	Xist	856	255	73M	=	786	-143	TGCTCTTAAACTGAGTGGGTGTTCAGGGCGTGGAGAGCCCGCGTCCGCCATTATGGCTTCTGCGTGATACGGC	@9@@@C@@:+4(982(@?9>3@<<<BDDBC@C@>9//CB88@??IIHJJJJJJJJJJJJJIJJHHHHFDDFFF	AS:i:146	XN:i:0	XM:i:0	XO:i:0	XG:i:0	NM:i:0	MD:Z:73	YS:i:146	YT:Z:CP
HWI-D00306:376:HA62FADXX:1:1102:6384:26109	99	Xist	786	255	73M	=	856	143	ATTTGCGTGTACTGTTGCTGCTGATCGTTTGGTGCTGTGTGAGTGAACCTATGGCTTAGAAAAACGACTTTGC	FFFFFHHFHHJJIIJJJJJJJJJHJJJJJJIIHIIJJHGJJJJHIJIJJJJJJJJJJHJIJJGHHHHFFDEEC	AS:i:146	XN:i:0	XM:i:0	XO:i:0	XG:i:0	NM:i:0	MD:Z:73	YS:i:146	YT:Z:CP
HWI-D00306:376:HA62FADXX:1:1102:6384:26109	147	Xist	856	255	73M	=	786	-143	TGCTCTTAAACTGAGTGGGTGTTCAGGGCGTGGAGAGCCCGCGTCCGCCATTATGGCTTCTGCGTGATACGGC	#####A>DC>>3<08(BB<@>C<80@@7(?:A@:<6>DE@@;?AJJJJJJIJJJJJJJJJJJJHHHHFDFFFF	AS:i:146	XN:i:0	XM:i:0	XO:i:0	XG:i:0	NM:i:0	MD:Z:73	YS:i:146	YT:Z:CP
HWI-D00306:376:HA62FADXX:1:1102:6302:28771	99	Xist	809	255	73M	=	856	120	ATCGTTTGGTGCTGTGTGAGTGAACCTATGGCTTAGAAAAACGACTTTGCTCTTAAACTGAGTGGGTGTTCAG	FFFFFHHHHCGIJJJJJJJJHIHJJJJJJJJJJJJJJJJJJJJJJJJJJJJJJJJJJJJJJJHHHHBEDDEEE	AS:i:146	XN:i:0	XM:i:0	XO:i:0	XG:i:0	NM:i:0	MD:Z:73	YS:i:146	YT:Z:CP
HWI-D00306:376:HA62FADXX:1:1102:6302:28771	147	Xist	856	255	73M	=	809	-120	TGCTCTTAAACTGAGTGGGTGTTCAGGGCGTGGAGAGCCCGCGTCCGCCATTATGGCTTCTGCGTGATACGGC	:A@>:@:A:+4390<8D@?::C9(5BB98CCC>?A;8DE@A@DDJJJJJJJJJJJJIJJJJJJHHHHHFFFFF	AS:i:146	XN:i:0	XM:i:0	XO:i:0	XG:i:0	NM:i:0	MD:Z:73	YS:i:146	YT:Z:CP
HWI-D00306:376:HA62FADXX:1:1102:16683:29288	99	Xist	421	34	73M	=	856	508	TTTTTTTTCTTATTATTTTTTTTTCTAAACTTGCCCATCTGGGCTGTGGATACCTGCTTTTATTCTTTTTTTC	DD>B@A@D;DBHFIBGGIIIIIIFDGCDGIIIDFFHEHCDDBD<A8@5;(;(-(5((:ACC3>C;@DCCCBB?	AS:i:146	XS:i:60	XN:i:0	XM:i:0	XO:i:0	XG:i:0	NM:i:0	MD:Z:73	YS:i:146	YT:Z:CP
HWI-D00306:376:HA62FADXX:1:1102:16683:29288	147	Xist	856	34	73M	=	421	-508	TGCTCTTAAACTGAGTGGGTGTTCAGGGCGTGGAGAGCCCGCGTCCGCCATTATGGCTTCTGCGTGATACGGC	>9>AAC>CB::>?A?@B<3>:>3(0B?78CACCCB;>DHGGAFEJJJJJJJJJJJJJJJJJJJHHHHHFFFFF	AS:i:146	XN:i:0	XM:i:0	XO:i:0	XG:i:0	NM:i:0	MD:Z:73	YS:i:146	YT:Z:CP
HWI-D00306:376:HA62FADXX:1:1102:16683:29288	355	Xist	641	34	9S16M1D5M2D30M1D13M	=	856	297	TTTTTTTTCTTATTATTTTTTTTTCTAAACTTGCCCATCTGGGCTGTGGATACCTGCTTTTATTCTTTTTTTC	DD>B@A@D;DBHFIBGGIIIIIIFDGCDGIIIDFFHEHCDDBD<A8@5;(;(-(5((:ACC3>C;@DCCCBB?	AS:i:60	XS:i:60	XN:i:0	XM:i:6	XO:i:3	XG:i:4	NM:i:10	MD:Z:16^T1T0T0T1^TT9G20^A0A3T8	YS:i:146	YT:Z:CP
HWI-D00306:376:HA62FADXX:1:1102:16683:29288	403	Xist	856	34	73M	=	641	-297	TGCTCTTAAACTGAGTGGGTGTTCAGGGCGTGGAGAGCCCGCGTCCGCCATTATGGCTTCTGCGTGATACGGC	>9>AAC>CB::>?A?@B<3>:>3(0B?78CACCCB;>DHGGAFEJJJJJJJJJJJJJJJJJJJHHHHHFFFFF	AS:i:146	XN:i:0	XM:i:0	XO:i:0	XG:i:0	NM:i:0	MD:Z:73	YS:i:60	YT:Z:CP
HWI-D00306:376:HA62FADXX:1:1102:12271:30628	99	Xist	422	255	73M	=	856	507	TTTTTTTCTTATTATTTTTTTTTCTAAACTTGCCCATCTGGGCTGTGGATACCTGCTTTTATTCTTTTTTTCT	BDA?:<:A?>FGGGHIIIGHIIIIEGGEIEHGHGIIIIE>EEFF<A>;);77.;(.>CCC:;ACCDCCCBBCA	AS:i:146	XN:i:0	XM:i:0	XO:i:0	XG:i:0	NM:i:0	MD:Z:73	YS:i:142	YT:Z:CP
HWI-D00306:376:HA62FADXX:1:1102:12271:30628	147	Xist	856	255	73M	=	422	-507	TGCTCTTAAACTGAGTGGGTGTTCAGGGCGGGGAGAGCCCGCGTCCGCCATTATGGCTTCTGCGTGATACGGC	################@8(:3@3(5B95&8(C>:988CE@EAFEJJJJIJJJJJJJJJJJJJJHHHHHFFFFF	AS:i:142	XN:i:0	XM:i:1	XO:i:0	XG:i:0	NM:i:1	MD:Z:30T42	YS:i:146	YT:Z:CP
HWI-D00306:376:HA62FADXX:1:1102:14662:30594	99	Xist	548	255	73M	=	856	381	AAAAAAAAAAAACCTTTCTCGGTCCATCGGGACCTCGGATACCTGCGTTTAGTCTTTTTTTCCCATGCCCAAC	FDFFFHHHGHJIJJIJJGHIJJGHIJGGHHHFFCCEDDDDDDDDDDDDDDDDCCDDDDDDDDDDDCCDDCCBB	AS:i:139	XN:i:0	XM:i:1	XO:i:0	XG:i:0	NM:i:1	MD:Z:4C68	YS:i:146	YT:Z:CP
HWI-D00306:376:HA62FADXX:1:1102:14662:30594	147	Xist	856	255	73M	=	548	-381	TGCTCTTAAACTGAGTGGGTGTTCAGGGCGTGGAGAGCCCGCGTCCGCCATTATGGCTTCTGCGTGATACGGC	#####################################AA@@A@:JJJJIJJGGHJJJJIJJIIHHHFHDFFFD	AS:i:146	XN:i:0	XM:i:0	XO:i:0	XG:i:0	NM:i:0	MD:Z:73	YS:i:139	YT:Z:CP
HWI-D00306:376:HA62FADXX:1:1102:7338:30997	99	Xist	695	255	73M	=	856	234	AAATTTTTTTTTTCACGGCCCAACGGGGCGCTTGGTGGATGGAAATATGGTTTTGTGAGTTATTGCACTACCT	D?DBDHHHHFA8?GIFHDG@FG=BFFBBHBBBB?B,5?+38<CCCCCC>C3:?7<<<3@>:>CCCCCCCCCCC	AS:i:146	XN:i:0	XM:i:0	XO:i:0	XG:i:0	NM:i:0	MD:Z:73	YS:i:142	YT:Z:CP
HWI-D00306:376:HA62FADXX:1:1102:7338:30997	147	Xist	856	255	73M	=	695	-234	TGCTCTTAAACTGAGTGGGTGTTCAGGGCGGGGAGAGCCCGCGTCCGCCATTATGGCTTCTGCGTGATACGGC	:34>@C>@@@ACA82+5<33(3+(-5)&&,(53>526<:;4-?(HFEIGB<DGGHGHFDCFBBHGFFDFFFFF	AS:i:142	XN:i:0	XM:i:1	XO:i:0	XG:i:0	NM:i:1	MD:Z:30T42	YS:i:146	YT:Z:CP
HWI-D00306:376:HA62FADXX:1:1102:8801:30886	99	Xist	404	255	73M	=	856	525	ACCTGCCTTTTCATTCTTTTTTTTTCTTATTATTTTTTTTTCTAAACTTGCCCATCTGGGCTGTGGATACCTG	DDB?AA;A??DDGBBGHGIIIIIIII@DHHI9BBHIIIIHEDDEECC@C@#######################	AS:i:146	XN:i:0	XM:i:0	XO:i:0	XG:i:0	NM:i:0	MD:Z:73	YS:i:146	YT:Z:CP
HWI-D00306:376:HA62FADXX:1:1102:8801:30886	147	Xist	856	255	73M	=	404	-525	TGCTCTTAAACTGAGTGGGTGTTCAGGGCGTGGAGAGCCCGCGTCCGCCATTATGGCTTCTGCGTGATACGGC	:3:@:C>A:+4+3(88;?9:@C<80@?01<5>5(?8?CB<A>EHGJJIGHIJIJIJJJJJJJJHGHHHDFFDD	AS:i:146	XN:i:0	XM:i:0	XO:i:0	XG:i:0	NM:i:0	MD:Z:73	YS:i:146	YT:Z:CP
HWI-D00306:376:HA62FADXX:1:1102:7106:31327	99	Xist	777	255	73M	=	856	152	ATGCCTCTTATTTGCGTGTACTGTTGCTGCTGATCGTTTGGTGCTGTGTGAGTGAACCTATGGCTTAGAAAAA	DFFFFHHHHHJJJJJJJJIGIJJJJJJJJJJJJIJIJJJJJJJGJJJJHIIIGIJJJJJIJJJJJJHHHHFFF	AS:i:146	XN:i:0	XM:i:0	XO:i:0	XG:i:0	NM:i:0	MD:Z:73	YS:i:146	YT:Z:CP
HWI-D00306:376:HA62FADXX:1:1102:7106:31327	147	Xist	856	255	73M	=	777	-152	TGCTCTTAAACTGAGTGGGTGTTCAGGGCGTGGAGAGCCCGCGTCCGCCATTATGGCTTCTGCGTGATACGGC	3<CCAC@CC>>9<82?B?<C>@905B?9893A>>9/8DE;;@@FJJJJJJIJJJJJJJIIJJJHGHHHFDFFF	AS:i:146	XN:i:0	XM:i:0	XO:i:0	XG:i:0	NM:i:0	MD:Z:73	YS:i:146	YT:Z:CP
HWI-D00306:376:HA62FADXX:1:1102:3047:32940	99	Xist	783	255	73M	=	856	146	CTTATTTGCGTGTACTGTTGCTGCTGATCGTTTGGTGCTGTGTGAGTGAACCTATGGCTTAGAAAAACGACTT	FFFFFHHHHHIIJJJJJJIJJJJJJJJJJIHIJJJFHIJJIJJJJJHIJJJJJJJJIJJJJJJJIJGHHFFDD	AS:i:146	XN:i:0	XM:i:0	XO:i:0	XG:i:0	NM:i:0	MD:Z:73	YS:i:142	YT:Z:CP
HWI-D00306:376:HA62FADXX:1:1102:3047:32940	147	Xist	856	255	73M	=	783	-146	TGCTCTTAAACTGAGTGGGTGTTTAGGGCGTGGAGAGCCCGCGTCCGCCATTATGGCTTCTGCGTGATACGGC	43:@>>3C@>@?<<?@<8+39A9(-B?5(95>5:92/B=554??JJJJJJJJJJJJJJJJIJJHHHHHDDFFF	AS:i:142	XN:i:0	XM:i:1	XO:i:0	XG:i:0	NM:i:1	MD:Z:23C49	YS:i:146	YT:Z:CP
HWI-D00306:376:HA62FADXX:1:1102:3275:34263	99	Xist	535	17	6S66M1S	=	856	400	AAAAAAAAAAAAAAAAAAAAAAAAAAAAAAACCTTTCCCGGTCCTTTGGGTCTTCGTATACCCCCGTTTTGTT	DFFFFGGGFGGBEHIHFDBDDDBBDDBBDD###########################################	AS:i:89	XN:i:0	XM:i:10	XO:i:0	XG:i:0	NM:i:10	MD:Z:17C13T6A1C3A1C3G5T0G5A2	YS:i:146	YT:Z:CP
HWI-D00306:376:HA62FADXX:1:1102:3275:34263	147	Xist	856	17	73M	=	535	-400	TGCTCTTAAACTGAGTGGGTGTTCAGGGCGTGGAGAGCCCGCGTCCGCCATTATGGCTTCTGCGTGATACGGC	39:>:C@A>+:A<+27B?<>3A<85D@<8A:CCC?8>CE@@@@?JJJJJJJJJJJJJJJJJJJHHHHHFFFFF	AS:i:146	XN:i:0	XM:i:0	XO:i:0	XG:i:0	NM:i:0	MD:Z:73	YS:i:89	YT:Z:CP
HWI-D00306:376:HA62FADXX:1:1102:3275:34263	355	Xist	535	17	5S30M38S	=	856	399	AAAAAAAAAAAAAAAAAAAAAAAAAAAAAAACCTTTCCCGGTCCTTTGGGTCTTCGTATACCCCCGTTTTGTT	DFFFFGGGFGGBEHIHFDBDDDBBDDBBDD###########################################	AS:i:45	XN:i:0	XM:i:3	XO:i:0	XG:i:0	NM:i:3	MD:Z:17C7C1T2	YS:i:146	YT:Z:CP
HWI-D00306:376:HA62FADXX:1:1102:3275:34263	403	Xist	856	17	73M	=	535	-399	TGCTCTTAAACTGAGTGGGTGTTCAGGGCGTGGAGAGCCCGCGTCCGCCATTATGGCTTCTGCGTGATACGGC	39:>:C@A>+:A<+27B?<>3A<85D@<8A:CCC?8>CE@@@@?JJJJJJJJJJJJJJJJJJJHHHHHFFFFF	AS:i:146	XN:i:0	XM:i:0	XO:i:0	XG:i:0	NM:i:0	MD:Z:73	YS:i:45	YT:Z:CP
HWI-D00306:376:HA62FADXX:1:1102:3275:34263	355	Xist	535	17	4S25M44S	=	856	398	AAAAAAAAAAAAAAAAAAAAAAAAAAAAAAACCTTTCCCGGTCCTTTGGGTCTTCGTATACCCCCGTTTTGTT	DFFFFGGGFGGBEHIHFDBDDDBBDDBBDD###########################################	AS:i:43	XN:i:0	XM:i:1	XO:i:0	XG:i:0	NM:i:1	MD:Z:17C7	YS:i:146	YT:Z:CP
HWI-D00306:376:HA62FADXX:1:1102:3275:34263	403	Xist	856	17	73M	=	535	-398	TGCTCTTAAACTGAGTGGGTGTTCAGGGCGTGGAGAGCCCGCGTCCGCCATTATGGCTTCTGCGTGATACGGC	39:>:C@A>+:A<+27B?<>3A<85D@<8A:CCC?8>CE@@@@?JJJJJJJJJJJJJJJJJJJHHHHHFFFFF	AS:i:146	XN:i:0	XM:i:0	XO:i:0	XG:i:0	NM:i:0	MD:Z:73	YS:i:43	YT:Z:CP
HWI-D00306:376:HA62FADXX:1:1102:16765:35134	99	Xist	253	255	73M	=	856	676	GAATATTTCTTTGTTGTGCCTTTTGGTTGATACTTGTGTGTGTATGGTGGACTTACCTTTCTTTCATTGTTTA	DFFBFADFDAGGGHGGIIJDFIIIIDHGJHGCEHIJFGFGHGIJIGEH>;(8=E===FHIDHIIH=CHAGH@=	AS:i:146	XN:i:0	XM:i:0	XO:i:0	XG:i:0	NM:i:0	MD:Z:73	YS:i:146	YT:Z:CP
HWI-D00306:376:HA62FADXX:1:1102:16765:35134	147	Xist	856	255	73M	=	253	-676	TGCTCTTAAACTGAGTGGGTGTTCAGGGCGTGGAGAGCCCGCGTCCGCCATTATGGCTTCTGCGTGATACGGC	#####C:C>4493(88@<3+(>325@@88C>C:?93/A=/@@?0JJIJJJJJJJJJIGJJJJJHGGHHFFFFF	AS:i:146	XN:i:0	XM:i:0	XO:i:0	XG:i:0	NM:i:0	MD:Z:73	YS:i:146	YT:Z:CP
HWI-D00306:376:HA62FADXX:1:1102:17622:35067	99	Xist	775	255	1S72M	=	856	155	ACTATGCCTCTTATTTGCGTGTACTGTTGCTGCTGATCGTTTGGTGCTGTGTGAGTGAACCTATGGCTTAGAA	FFFFFHHHHHJJJJJJJJIHHHIJJJJJJJJJJJJJJJJJJJJJHIJJJJIIJJJFHJJJJJJJJJJHHHHHF	AS:i:144	XN:i:0	XM:i:0	XO:i:0	XG:i:0	NM:i:0	MD:Z:72	YS:i:146	YT:Z:CP
HWI-D00306:376:HA62FADXX:1:1102:17622:35067	147	Xist	856	255	73M	=	775	-155	TGCTCTTAAACTGAGTGGGTGTTCAGGGCGTGGAGAGCCCGCGTCCGCCATTATGGCTTCTGCGTGATACGGC	:<::>CDDC>>39288B?9::>+(0DB5<<:C>:?88CE@@ADDJJJJJJJJJJJJJJJJJJJHHHHHFFFFF	AS:i:146	XN:i:0	XM:i:0	XO:i:0	XG:i:0	NM:i:0	MD:Z:73	YS:i:144	YT:Z:CP
HWI-D00306:376:HA62FADXX:1:1102:2506:35715	99	Xist	758	255	73M	=	856	171	TGCACTACCTGGAATATCTATGCCTCTTATTTGCGTGTACTGTTGCTGCTGATCGTTTGGTGCTGTGTGAGTG	FFFFFHHHHHJJJJJJJJJJJJJIJJJJJJJJJJIIJGHJJJGJJJJJJJJJJJJJJJJJJJJJJIJJHHHHH	AS:i:146	XN:i:0	XM:i:0	XO:i:0	XG:i:0	NM:i:0	MD:Z:73	YS:i:146	YT:Z:CP
HWI-D00306:376:HA62FADXX:1:1102:2506:35715	147	Xist	856	255	73M	=	758	-171	TGCTCTTAAACTGAGTGGGTGTTCAGGGCGTGGAGAGCCCGCGTCCGCCATTATGGCTTCTGCGTGATACGGC	:3>>4A:A>4:3<0?<B<3>:C<85DB8<C>A:><88CEAAB@?JJJJJJJJJJIJJJJJJJJHHHHHDFFFF	AS:i:146	XN:i:0	XM:i:0	XO:i:0	XG:i:0	NM:i:0	MD:Z:73	YS:i:146	YT:Z:CP
HWI-D00306:376:HA62FADXX:1:1102:2454:35815	99	Xist	558	255	1S72M	=	856	372	TAACCTTTCTCGGTCCATCGGGACCTCGGATACCTGCGTTTAGTCTTTTTTTCCCATGCCCAACGGGGCCTCG	FFFFFHHHHHJJJJJJJJJJJJIJJJJJJIJJJJJJJJIJJIJIJJJJJJHDEEEEEDDDDDDDDDDDDDDDD	AS:i:144	XN:i:0	XM:i:0	XO:i:0	XG:i:0	NM:i:0	MD:Z:72	YS:i:146	YT:Z:CP
HWI-D00306:376:HA62FADXX:1:1102:2454:35815	147	Xist	856	255	73M	=	558	-372	TGCTCTTAAACTGAGTGGGTGTTCAGGGCGTGGAGAGCCCGCGTCCGCCATTATGGCTTCTGCGTGATACGGC	:9>@>@:>:::>9(2852+3(A9?-D@75?:CC?</3>=;8@??JJJJJJJJJJJJJJJJJJJHHHHHFFFFF	AS:i:146	XN:i:0	XM:i:0	XO:i:0	XG:i:0	NM:i:0	MD:Z:73	YS:i:144	YT:Z:CP
HWI-D00306:376:HA62FADXX:1:1102:9347:36054	99	Xist	660	255	73M	=	856	269	TTCTTTTGCCCATCGGGGCTGTGGATACCTGCTTTAAATTTTTTTTTTCACGGCCCAACGGGGCGCTTGGTGG	FFFFFHHHHHJJJIJJIJJJJFHGGHIJJJIJJJJJIIJJJJJJJHFDEEDBDDDDDDDDDDDDDDDDDD:?B	AS:i:146	XN:i:0	XM:i:0	XO:i:0	XG:i:0	NM:i:0	MD:Z:73	YS:i:146	YT:Z:CP
HWI-D00306:376:HA62FADXX:1:1102:9347:36054	147	Xist	856	255	73M	=	660	-269	TGCTCTTAAACTGAGTGGGTGTTCAGGGCGTGGAGAGCCCGCGTCCGCCATTATGGCTTCTGCGTGATACGGC	><:>:A>DCCA?90??B<3>3>305DD<<<:C@?968CHBGGFDJJIIJJJJJJJJJJJJJJJHHHHHFFFFF	AS:i:146	XN:i:0	XM:i:0	XO:i:0	XG:i:0	NM:i:0	MD:Z:73	YS:i:146	YT:Z:CP
HWI-D00306:376:HA62FADXX:1:1102:5255:36459	99	Xist	786	255	73M	=	856	143	ATTTGCGTGTACTGTTGCTGCTGATCGTTTGGTGCTGTGTGAGTGAACCTATGGCTTAGAAAAACGACTTTGC	FFFFFHGHHFIIJJJJJIJJIJJHIIJFHJJJGIJIIHIIIJJHIJJJJJJJJGHIIJJJJJGGEHGFFDEEC	AS:i:146	XN:i:0	XM:i:0	XO:i:0	XG:i:0	NM:i:0	MD:Z:73	YS:i:146	YT:Z:CP
HWI-D00306:376:HA62FADXX:1:1102:5255:36459	147	Xist	856	255	73M	=	786	-143	TGCTCTTAAACTGAGTGGGTGTTCAGGGCGTGGAGAGCCCGCGTCCGCCATTATGGCTTCTGCGTGATACGGC	#######C@:4(9(<2<83@:@320B?589(A::A;8AA;F@7?JJJIJIJJJJJJJJIJIIJHHHHGDFFFF	AS:i:146	XN:i:0	XM:i:0	XO:i:0	XG:i:0	NM:i:0	MD:Z:73	YS:i:146	YT:Z:CP
HWI-D00306:376:HA62FADXX:1:1102:5326:37973	99	Xist	813	255	73M	=	856	116	TTTGGTGCTGTGTGAGTGAACCTATGGCTTAGAAAAACGACTTTGCTCTTAAACTGAGTGGGTGTTCAGGGCG	DDDDD3<+A4A@<E@BAAA??@GFC9CE:EFGI>:CG<D8??6*9=)==<CFFGIIIECEF=:=D?:@DCCCB	AS:i:146	XN:i:0	XM:i:0	XO:i:0	XG:i:0	NM:i:0	MD:Z:73	YS:i:146	YT:Z:CP
HWI-D00306:376:HA62FADXX:1:1102:5326:37973	147	Xist	856	255	73M	=	813	-116	TGCTCTTAAACTGAGTGGGTGTTCAGGGCGTGGAGAGCCCGCGTCCGCCATTATGGCTTCTGCGTGATACGGC	#########A>930?7@?9:+3++&5B87<5?@:9'?BA;5'GHEHGIIGGGHBHGIHHEGGHHHHHF@DBFF	AS:i:146	XN:i:0	XM:i:0	XO:i:0	XG:i:0	NM:i:0	MD:Z:73	YS:i:146	YT:Z:CP
HWI-D00306:376:HA62FADXX:1:1102:9222:37937	99	Xist	482	21	70M3S	=	856	447	ATTCTTTTTTTCTTCTCCTTAGCCCATCGGGGCCATGGATACCTGCTTTTTGTAAAAAAAAAAAAAAAAAAAA	DB;A::A?B?DEBFGIGGGHIGIIIIDGGIGIGIIIIIFIGHEID>EHIHHAH77777///8>B;79>;>B@@	AS:i:140	XS:i:44	XN:i:0	XM:i:0	XO:i:0	XG:i:0	NM:i:0	MD:Z:70	YS:i:146	YT:Z:CP
HWI-D00306:376:HA62FADXX:1:1102:9222:37937	147	Xist	856	21	73M	=	482	-447	TGCTCTTAAACTGAGTGGGTGTTCAGGGCGTGGAGAGCCCGCGTCCGCCATTATGGCTTCTGCGTGATACGGC	#####C:@>4:3+(28B?9>:>((5B?88<3A::9,/DE@@8?@IIJJJJIJJJJJJJJIJJJHHHHGFFFFF	AS:i:146	XN:i:0	XM:i:0	XO:i:0	XG:i:0	NM:i:0	MD:Z:73	YS:i:140	YT:Z:CP
HWI-D00306:376:HA62FADXX:1:1102:9222:37937	355	Xist	649	21	4S8M1D37M24S	=	856	284	ATTCTTTTTTTCTTCTCCTTAGCCCATCGGGGCCATGGATACCTGCTTTTTGTAAAAAAAAAAAAAAAAAAAA	DB;A::A?B?DEBFGIGGGHIGIIIIDGGIGIGIIIIIFIGHEID>EHIHHAH77777///8>B;79>;>B@@	AS:i:44	XS:i:44	XN:i:0	XM:i:5	XO:i:1	XG:i:1	NM:i:6	MD:Z:8^T2T2T2T12T0G14	YS:i:146	YT:Z:CP
HWI-D00306:376:HA62FADXX:1:1102:9222:37937	403	Xist	856	21	73M	=	649	-284	TGCTCTTAAACTGAGTGGGTGTTCAGGGCGTGGAGAGCCCGCGTCCGCCATTATGGCTTCTGCGTGATACGGC	#####C:@>4:3+(28B?9>:>((5B?88<3A::9,/DE@@8?@IIJJJJIJJJJJJJJIJJJHHHHGFFFFF	AS:i:146	XN:i:0	XM:i:0	XO:i:0	XG:i:0	NM:i:0	MD:Z:73	YS:i:44	YT:Z:CP
HWI-D00306:376:HA62FADXX:1:1102:17347:38222	99	Xist	423	18	13M1D60M	=	856	506	TTTTTTCTTATTATTTTTTTTCTAAACTTGCCCATCTGGGCTGTGGATACCTGCTTTTATTCTTTTTTTCTTC	DBAB@?;?BDEGGGHIIGIGGIIIGGHHEHIIIGGHGGIIIIIGGB9A77.?;2@DEC>CCACDCCCB@CCCC	AS:i:138	XS:i:57	XN:i:0	XM:i:0	XO:i:1	XG:i:1	NM:i:1	MD:Z:13^T60	YS:i:146	YT:Z:CP
HWI-D00306:376:HA62FADXX:1:1102:17347:38222	147	Xist	856	18	73M	=	423	-506	TGCTCTTAAACTGAGTGGGTGTTCAGGGCGTGGAGAGCCCGCGTCCGCCATTATGGCTTCTGCGTGATACGGC	@3:::C>A>+4+<088B?<@:@9(0DB@<<5C@??88CA;<ADDJJIJJJJJJJJJJJJJJJJHHHHHFFFFF	AS:i:146	XN:i:0	XM:i:0	XO:i:0	XG:i:0	NM:i:0	MD:Z:73	YS:i:138	YT:Z:CP
HWI-D00306:376:HA62FADXX:1:1102:17347:38222	355	Xist	665	18	27S30M1D13M3S	=	856	291	TTTTTTCTTATTATTTTTTTTCTAAACTTGCCCATCTGGGCTGTGGATACCTGCTTTTATTCTTTTTTTCTTC	DBAB@?;?BDEGGGHIIGIGGIIIGGHHEHIIIGGHGGIIIIIGGB9A77.?;2@DEC>CCACDCCCB@CCCC	AS:i:57	XS:i:57	XN:i:0	XM:i:3	XO:i:1	XG:i:1	NM:i:4	MD:Z:9G20^A0A3T8	YS:i:146	YT:Z:CP
HWI-D00306:376:HA62FADXX:1:1102:17347:38222	403	Xist	856	18	73M	=	665	-291	TGCTCTTAAACTGAGTGGGTGTTCAGGGCGTGGAGAGCCCGCGTCCGCCATTATGGCTTCTGCGTGATACGGC	@3:::C>A>+4+<088B?<@:@9(0DB@<<5C@??88CA;<ADDJJIJJJJJJJJJJJJJJJJHHHHHFFFFF	AS:i:146	XN:i:0	XM:i:0	XO:i:0	XG:i:0	NM:i:0	MD:Z:73	YS:i:57	YT:Z:CP
HWI-D00306:376:HA62FADXX:1:1102:1660:38484	99	Xist	786	255	73M	=	856	143	ATTTGCGTGTACTGTTGCTGCTGATCGTTTGGTGCTGTGTGAGTGAACCTATGGCTTAGAAAAACGACTTTGC	FDFFFGHHHHJJJJJJJJJJJJJJIJJJIJIJIJJJJGIIHGIIJJJJJJJJJJJJJJIGIJJIHHGFFDEEC	AS:i:146	XN:i:0	XM:i:0	XO:i:0	XG:i:0	NM:i:0	MD:Z:73	YS:i:146	YT:Z:CP
HWI-D00306:376:HA62FADXX:1:1102:1660:38484	147	Xist	856	255	73M	=	786	-143	TGCTCTTAAACTGAGTGGGTGTTCAGGGCGTGGAGAGCCCGCGTCCGCCATTATGGCTTCTGCGTGATACGGC	:<>@:>4C>4:392((@<9:3>985D?58?CC>?9/>AB;4;6DIHJJIIIJJJIIIIJJJJIHGGHFFFFFF	AS:i:146	XN:i:0	XM:i:0	XO:i:0	XG:i:0	NM:i:0	MD:Z:73	YS:i:146	YT:Z:CP
HWI-D00306:376:HA62FADXX:1:1102:8601:39582	99	Xist	652	255	73M	=	856	277	TTTTCTTTTTCTTTTGCCCATCGGGGCTGTGGATACCTGCTTTAAATTTTTTTTTTCACGGCCCAACGGGGCG	FFFFFHGHHHJJJIIJJJJJIJJJIJIIJIIIIIJIJJJJJJJJJJJJJJJJHFDDDCDDDDDDDDBBBDDBB	AS:i:146	XN:i:0	XM:i:0	XO:i:0	XG:i:0	NM:i:0	MD:Z:73	YS:i:146	YT:Z:CP
HWI-D00306:376:HA62FADXX:1:1102:8601:39582	147	Xist	856	255	73M	=	652	-277	TGCTCTTAAACTGAGTGGGTGTTCAGGGCGTGGAGAGCCCGCGTCCGCCATTATGGCTTCTGCGTGATACGGC	@9::4:3C@:4(3(+(;<93+>98-BB7<<:C@:?;;AAAA;DDJJJJJJJJJJJJJJJJJJJHHHHDDFFFF	AS:i:146	XN:i:0	XM:i:0	XO:i:0	XG:i:0	NM:i:0	MD:Z:73	YS:i:146	YT:Z:CP
HWI-D00306:376:HA62FADXX:1:1102:17284:40730	99	Xist	392	255	1S72M	=	856	538	TTTTTGGATACTTACCTGCCTTTTCATTCTTTTTTTTTCTTATTATTTTTTTTTCTAAACTTGCCCATCTGGG	DDDBDDABDHIIIIGIIIIIIIIIIEGHHIIIIIIIIIEEH=EI@EEHHHFDDD:C3(,5>CCCCC:??CCCC	AS:i:144	XN:i:0	XM:i:0	XO:i:0	XG:i:0	NM:i:0	MD:Z:72	YS:i:146	YT:Z:CP
HWI-D00306:376:HA62FADXX:1:1102:17284:40730	147	Xist	856	255	73M	=	392	-538	TGCTCTTAAACTGAGTGGGTGTTCAGGGCGTGGAGAGCCCGCGTCCGCCATTATGGCTTCTGCGTGATACGGC	:3C@>@4DB::9<?<?@<9>(C?8BDB8?<3C::<=8DEA@A@@JJJJJJJJJJJIJJJIJJJHHFHFDDFFF	AS:i:146	XN:i:0	XM:i:0	XO:i:0	XG:i:0	NM:i:0	MD:Z:73	YS:i:144	YT:Z:CP
HWI-D00306:376:HA62FADXX:1:1102:3923:41112	99	Xist	786	255	73M	=	856	143	ATTTGCGTGTACTGTTGCTGCTGATCGTTTGGTGCTGTGTGAGTGAACCTATGGCTTAGAAAAACGACTTTGC	DDFFFHHHHHJJJJJJJIJJJJJJJJJIIJJJHIIJJJJJJJJJJJJJJJJJJJJJJJJJJJJJHHHFFDEEE	AS:i:146	XN:i:0	XM:i:0	XO:i:0	XG:i:0	NM:i:0	MD:Z:73	YS:i:140	YT:Z:CP
HWI-D00306:376:HA62FADXX:1:1102:3923:41112	147	Xist	856	255	73M	=	786	-143	TGCTCTTAAACTGAGTGGGTGTTCAGGGCGTGGAGAGCCCGCGTCCGCCATTATGGCTTCTGCATGATACGGC	:9:>>A4D>:4(9280B?<A@>3(-D@;<<5CA?=96FB;@DDDJJJJJJJJJJJJJJJJJIG>HHHHDFFFF	AS:i:140	XN:i:0	XM:i:1	XO:i:0	XG:i:0	NM:i:1	MD:Z:63G9	YS:i:146	YT:Z:CP
HWI-D00306:376:HA62FADXX:1:1102:17740:41577	99	Xist	727	255	73M	=	856	202	TGGTGGATGGAAATATGGTTTTGTGAGTTATTGCACTACCTGGAATATCTATGCCTCTTATTTGCGTGTACTG	FDFBDHDHHHEHIJJJJJHIJJJIJJJJJJJJJJJJJJJJJJJHIJJJJJJJJJIJJJJJJJJIJJJHHHHFF	AS:i:146	XN:i:0	XM:i:0	XO:i:0	XG:i:0	NM:i:0	MD:Z:73	YS:i:146	YT:Z:CP
HWI-D00306:376:HA62FADXX:1:1102:17740:41577	147	Xist	856	255	73M	=	727	-202	TGCTCTTAAACTGAGTGGGTGTTCAGGGCGTGGAGAGCCCGCGTCCGCCATTATGGCTTCTGCGTGATACGGC	>9::>@4A:+39<8<8B??@:A<<5DB<8<:C@??8/DEEBF@DJJJJJJJJJJJJJJJJJJJHHHHHFFFFF	AS:i:146	XN:i:0	XM:i:0	XO:i:0	XG:i:0	NM:i:0	MD:Z:73	YS:i:146	YT:Z:CP
HWI-D00306:376:HA62FADXX:1:1102:17981:41582	99	Xist	788	255	73M	=	856	141	TTGCGTGTACTGTTGCTGCTGATCGTTTGGTGCTGTGTGAGTGAACCTATGGCTTAGAAAAACGACTTTGCTC	FFFFFHHHHHJJJJJJJJJJJHJJJJJJJJFHIJJJJIJJJHHIJJJJJJJJJJJJJJJJJJJHHFFFEEEEE	AS:i:146	XN:i:0	XM:i:0	XO:i:0	XG:i:0	NM:i:0	MD:Z:73	YS:i:146	YT:Z:CP
HWI-D00306:376:HA62FADXX:1:1102:17981:41582	147	Xist	856	255	73M	=	788	-141	TGCTCTTAAACTGAGTGGGTGTTCAGGGCGTGGAGAGCCCGCGTCCGCCATTATGGCTTCTGCGTGATACGGC	:9@>:>:CC@>990<2DBAA:>900DB<<<5CCA?;>CEBFAFDJJJJJJJJJJJJJJJJJJJHHHHHDFFFF	AS:i:146	XN:i:0	XM:i:0	XO:i:0	XG:i:0	NM:i:0	MD:Z:73	YS:i:146	YT:Z:CP
HWI-D00306:376:HA62FADXX:1:1102:6818:42118	99	Xist	773	255	73M	=	856	156	ATCTATGCCTCTTATTTGCGTGTACTGTTGCTGCTGATCGTTTGGTGCTGTGTGAGTGAACCTATGGCTTAGA	DFFFFGHFHHJJJGGIJJIJGHHIIHIIHIGIJIJJIIJIIIIHJDHGIHHIIGGGHIJJJJIHHHGIHHFHF	AS:i:146	XN:i:0	XM:i:0	XO:i:0	XG:i:0	NM:i:0	MD:Z:73	YS:i:146	YT:Z:CP
HWI-D00306:376:HA62FADXX:1:1102:6818:42118	147	Xist	856	255	73M	=	773	-156	TGCTCTTAAACTGAGTGGGTGTTCAGGGCGTGGAGAGCCCGCGTCCGCCATTATGGCTTCTGCGTGATACGGC	#####@:C@@>99+(8B?9A>@<A5B?055(?:5,,/BB8;/??JJJIJJIIIGHHJJJIIIJGGHGFDDFFF	AS:i:146	XN:i:0	XM:i:0	XO:i:0	XG:i:0	NM:i:0	MD:Z:73	YS:i:146	YT:Z:CP
HWI-D00306:376:HA62FADXX:1:1102:13022:42535	99	Xist	741	255	73M	=	856	188	ATGGTTTTGTGAGTTATTGCACTACCTGGAATATCTATGCCTCTTATTTGCGTGTACTGTTGCTGCTGATCGT	FFFFBFFGHHJIJHIIJJJJJJJJJJJJJJJJJJIIJIJJJJIIIJJJIJJJHHHIJIIFIJJJIJIJJJHHC	AS:i:146	XN:i:0	XM:i:0	XO:i:0	XG:i:0	NM:i:0	MD:Z:73	YS:i:146	YT:Z:CP
HWI-D00306:376:HA62FADXX:1:1102:13022:42535	147	Xist	856	255	73M	=	741	-188	TGCTCTTAAACTGAGTGGGTGTTCAGGGCGTGGAGAGCCCGCGTCCGCCATTATGGCTTCTGCGTGATACGGC	494:4CAC@:4(9(<<D@<:3@905@?5(<:A>?<8;CB@ABFFJJJIJJJJJJJJJJJJJJJHHHHHDFFFF	AS:i:146	XN:i:0	XM:i:0	XO:i:0	XG:i:0	NM:i:0	MD:Z:73	YS:i:146	YT:Z:CP
HWI-D00306:376:HA62FADXX:1:1102:16224:42556	99	Xist	845	255	73M	=	856	84	AAAAACGACTTTGCTCTTAAACTGAGTGGGTGTTCAGGGCGTGGAGAGCCCGCGTCCGCCATTATGGCTTCTG	FFFFFHHGHHJJJJJJJJJJIJJJIJIIJJ?DGHHIFHIJIGHIJJJIJHHHFDDDBBDDDDDDEDDDDDCCC	AS:i:146	XN:i:0	XM:i:0	XO:i:0	XG:i:0	NM:i:0	MD:Z:73	YS:i:146	YT:Z:CP
HWI-D00306:376:HA62FADXX:1:1102:16224:42556	147	Xist	856	255	73M	=	845	-84	TGCTCTTAAACTGAGTGGGTGTTCAGGGCGTGGAGAGCCCGCGTCCGCCATTATGGCTTCTGCGTGATACGGC	#?C>>>:A:++9<8@?7<33+:325<B5BCCCC?<3'BBAA8?@GGGGHIJIJJJJJIJJJJJHGHGHFFFFF	AS:i:146	XN:i:0	XM:i:0	XO:i:0	XG:i:0	NM:i:0	MD:Z:73	YS:i:146	YT:Z:CP
HWI-D00306:376:HA62FADXX:1:1102:19962:43302	99	Xist	419	255	73M	=	856	510	CTTTTTTTTTCTTATTATTTTTTTTTCTAAACTTGCCCATCTGGGCTGTGGATACCTGCTTTTATTCTTTTTT	DBB?DDFDDFGIIGFGIIIIIIEIIGEHGGIIIGHHHHFF>@>@>=@>A>((5((,:(5:@CC3>AACCDDCD	AS:i:146	XN:i:0	XM:i:0	XO:i:0	XG:i:0	NM:i:0	MD:Z:73	YS:i:146	YT:Z:CP
HWI-D00306:376:HA62FADXX:1:1102:19962:43302	147	Xist	856	255	73M	=	419	-510	TGCTCTTAAACTGAGTGGGTGTTCAGGGCGTGGAGAGCCCGCGTCCGCCATTATGGCTTCTGCGTGATACGGC	:3::@@:A:4:>9(22;2(3(@92-D@58?:C>:<28>:'@;?@JJIJIJJJJJJJJJJJJJIHHHHHFFFFF	AS:i:146	XN:i:0	XM:i:0	XO:i:0	XG:i:0	NM:i:0	MD:Z:73	YS:i:146	YT:Z:CP
HWI-D00306:376:HA62FADXX:1:1102:8043:43776	99	Xist	786	255	73M	=	856	143	ATTTGCGTGTACTGTTGCTGCTGATCGTTTGGTGCTGTGTGAGTGAACCTATGGCTTAGAAAAACGACTTTGC	FFFFFGGFHFHJJJIJJFHIJIJGJJJIIJJJGHIJJJIIIJJHIJJJJJJJJJJJJJJJJIIIHHHFFDEEC	AS:i:146	XN:i:0	XM:i:0	XO:i:0	XG:i:0	NM:i:0	MD:Z:73	YS:i:146	YT:Z:CP
HWI-D00306:376:HA62FADXX:1:1102:8043:43776	147	Xist	856	255	73M	=	786	-143	TGCTCTTAAACTGAGTGGGTGTTCAGGGCGTGGAGAGCCCGCGTCCGCCATTATGGCTTCTGCGTGATACGGC	>?>@>C@DB>>99222<?9CAA988D@58<:DCC?88BE@@@?DJJJJJJJJJJJJJJJJJJJHHHHHDDFFF	AS:i:146	XN:i:0	XM:i:0	XO:i:0	XG:i:0	NM:i:0	MD:Z:73	YS:i:146	YT:Z:CP
HWI-D00306:376:HA62FADXX:1:1102:6331:44601	99	Xist	698	255	4S69M	=	856	235	AAATTTTTTTTTTTCACGGCCCAACGGGGCGCTTGGTGGATGGAAATATGGTTTTGTGAGTTATTGCACTACC	FFFFFHHHHHJJIJJJJJIJJJJIIIIHHFDBDDDD8?@BDDDDDDDCEDDACBDDACCCDECEDDDDDDDDD	AS:i:138	XN:i:0	XM:i:0	XO:i:0	XG:i:0	NM:i:0	MD:Z:69	YS:i:146	YT:Z:CP
HWI-D00306:376:HA62FADXX:1:1102:6331:44601	147	Xist	856	255	73M	=	698	-235	TGCTCTTAAACTGAGTGGGTGTTCAGGGCGTGGAGAGCCCGCGTCCGCCATTATGGCTTCTGCGTGATACGGC	#######@>::><8?<@833(:((8DB5?CCC@??8/DE@AB@BJJJIJJJJJJJJHJJJGJJHHHHFDFD?D	AS:i:146	XN:i:0	XM:i:0	XO:i:0	XG:i:0	NM:i:0	MD:Z:73	YS:i:138	YT:Z:CP
HWI-D00306:376:HA62FADXX:1:1102:17297:44959	99	Xist	647	21	1S72M	=	856	283	TTTTTTTTTTCTTTTTCTTTTGCCCATCGGGGCTGTGGATACCTGCTTTAAATTTTTTTTTTCACGGCCCAAC	FFFFFHHHHHJIJJIIGFGIIIJJJ<DFDHGIGDFBFDE>CC@CC?ACDCA3@CDDDDDDDDC:A8>@BDBA7	AS:i:144	XS:i:58	XN:i:0	XM:i:0	XO:i:0	XG:i:0	NM:i:0	MD:Z:72	YS:i:146	YT:Z:CP
HWI-D00306:376:HA62FADXX:1:1102:17297:44959	147	Xist	856	21	73M	=	647	-283	TGCTCTTAAACTGAGTGGGTGTTCAGGGCGTGGAGAGCCCGCGTCCGCCATTATGGCTTCTGCGTGATACGGC	######################?B<@B<85(A::,'/CE;;<<EJIJJJJJIIJJJJJJJIHGHHHHHDFFFF	AS:i:146	XN:i:0	XM:i:0	XO:i:0	XG:i:0	NM:i:0	MD:Z:73	YS:i:144	YT:Z:CP
HWI-D00306:376:HA62FADXX:1:1102:17297:44959	355	Xist	451	21	19S42M12S	=	856	497	TTTTTTTTTTCTTTTTCTTTTGCCCATCGGGGCTGTGGATACCTGCTTTAAATTTTTTTTTTCACGGCCCAAC	FFFFFHHHHHJIJJIIGFGIIIJJJ<DFDHGIGDFBFDE>CC@CC?ACDCA3@CDDDDDDDDC:A8>@BDBA7	AS:i:58	XS:i:58	XN:i:0	XM:i:4	XO:i:0	XG:i:0	NM:i:4	MD:Z:9T20T1T1C7	YS:i:146	YT:Z:CP
HWI-D00306:376:HA62FADXX:1:1102:17297:44959	403	Xist	856	21	73M	=	451	-497	TGCTCTTAAACTGAGTGGGTGTTCAGGGCGTGGAGAGCCCGCGTCCGCCATTATGGCTTCTGCGTGATACGGC	######################?B<@B<85(A::,'/CE;;<<EJIJJJJJIIJJJJJJJIHGHHHHHDFFFF	AS:i:146	XN:i:0	XM:i:0	XO:i:0	XG:i:0	NM:i:0	MD:Z:73	YS:i:58	YT:Z:CP
HWI-D00306:376:HA62FADXX:1:1102:17297:44959	355	Xist	486	21	3S8M1I37M24S	=	856	446	TTTTTTTTTTCTTTTTCTTTTGCCCATCGGGGCTGTGGATACCTGCTTTAAATTTTTTTTTTCACGGCCCAAC	FFFFFHHHHHJIJJIIGFGIIIJJJ<DFDHGIGDFBFDE>CC@CC?ACDCA3@CDDDDDDDDC:A8>@BDBA7	AS:i:45	XS:i:58	XN:i:0	XM:i:5	XO:i:1	XG:i:1	NM:i:6	MD:Z:10C2C2A12C0A14	YS:i:146	YT:Z:CP
HWI-D00306:376:HA62FADXX:1:1102:17297:44959	403	Xist	856	21	73M	=	486	-446	TGCTCTTAAACTGAGTGGGTGTTCAGGGCGTGGAGAGCCCGCGTCCGCCATTATGGCTTCTGCGTGATACGGC	######################?B<@B<85(A::,'/CE;;<<EJIJJJJJIIJJJJJJJIHGHHHHHDFFFF	AS:i:146	XN:i:0	XM:i:0	XO:i:0	XG:i:0	NM:i:0	MD:Z:73	YS:i:45	YT:Z:CP
HWI-D00306:376:HA62FADXX:1:1102:1993:45031	99	Xist	323	255	73M	=	856	606	TTATATATTCTTGCCCATCGGGGCCACGGATACCTGTGTGTCCTCCCCGCCATTCCATGCCCAACGGGGTTTT	DDDDDFH>4C<?FBHHHGGF:@<CFHGBEF:FHIGGDEBCHHGGIGGGG<BB?B@>>C;>>C>2??=66208<	AS:i:146	XN:i:0	XM:i:0	XO:i:0	XG:i:0	NM:i:0	MD:Z:73	YS:i:142	YT:Z:CP
HWI-D00306:376:HA62FADXX:1:1102:1993:45031	147	Xist	856	255	73M	=	323	-606	TGCTCTTAAACTGAGTGGGTGTTCAGGGCGGGGAGAGCCCGCGTCCGCCATTATGGCTTCTGCGTGATACGGC	###@4:3AB4+(3(<?;83::@92&BB703(AC>?=BCBBGF<GFGGJJJIIJJJJJIJHJJJHHHHHFFFFF	AS:i:142	XN:i:0	XM:i:1	XO:i:0	XG:i:0	NM:i:1	MD:Z:30T42	YS:i:146	YT:Z:CP
HWI-D00306:376:HA62FADXX:1:1102:5795:46900	99	Xist	797	255	73M	=	856	132	CTGTTGCTGCTGATCGTTTGGTGCTGTGTGAGTGAACCTATGGCTTAGAAAAACGACTTTGCTCTTAAACTGA	FFFFFHHHHHJJJJJJIIJJJFHHIJHIIJJJIJIIJJIJJJJJJJJJJJJJJJJJJIIJJJHHHHHHFFFFC	AS:i:146	XN:i:0	XM:i:0	XO:i:0	XG:i:0	NM:i:0	MD:Z:73	YS:i:146	YT:Z:CP
HWI-D00306:376:HA62FADXX:1:1102:5795:46900	147	Xist	856	255	73M	=	797	-132	TGCTCTTAAACTGAGTGGGTGTTCAGGGCGTGGAGAGCCCGCGTCCGCCATTATGGCTTCTGCGTGATACGGC	#########################B?5895>::988CEAAADAJJJJJJJJJJJIJJJJJIIHHHHHDFFFF	AS:i:146	XN:i:0	XM:i:0	XO:i:0	XG:i:0	NM:i:0	MD:Z:73	YS:i:146	YT:Z:CP
HWI-D00306:376:HA62FADXX:1:1102:6647:46757	99	Xist	646	255	73M	=	856	283	ATTTTTTTTTCTTTTTCTTTTGCCCATCGGGGCTGTGGATACCTGCTTTAAATTTTTTTTTTCACGGCCCAAC	FFFFFHHHHHFHIJJJHIJIJJIJIJIIGIJJIHIJJJHHHEEHDDDFFEEADEEEDDDDDDACCDDDDDDB8	AS:i:146	XN:i:0	XM:i:0	XO:i:0	XG:i:0	NM:i:0	MD:Z:73	YS:i:142	YT:Z:CP
HWI-D00306:376:HA62FADXX:1:1102:6647:46757	147	Xist	856	255	73M	=	646	-283	TGCTTTTAAACTGAGTGGGTGTTCAGGGCGTGGAGAGCCCGCGTCCGCCATTATGGCTTCTGCGTGATACGGC	#####C>A>:493(22<<3@3A985<?<<9(C@A<68DE@@;7?JJJIIJJJJJJJJJJJJJJHHHHFDFFFF	AS:i:142	XN:i:0	XM:i:1	XO:i:0	XG:i:0	NM:i:1	MD:Z:4C68	YS:i:146	YT:Z:CP
HWI-D00306:376:HA62FADXX:1:1102:8722:47130	99	Xist	786	255	73M	=	856	143	ATTTGCGTGTACTGTTGCTGCTGATCGTTTGGTGCTGTGTGAGTGAACCTATGGCTTAGAAAAACGACTTTGC	FFFFFHHFHHGIJJIIJJJJJJJJIJJHIJJJHJJJJHHHIJJGHGIJJJJJJJJJJJJIJJJJHHHFFDEEE	AS:i:146	XN:i:0	XM:i:0	XO:i:0	XG:i:0	NM:i:0	MD:Z:73	YS:i:146	YT:Z:CP
HWI-D00306:376:HA62FADXX:1:1102:8722:47130	147	Xist	856	255	73M	=	786	-143	TGCTCTTAAACTGAGTGGGTGTTCAGGGCGTGGAGAGCCCGCGTCCGCCATTATGGCTTCTGCGTGATACGGC	:?C@:CAC@4@>9(8(DB<:>@980DB7<<3CCCA=?DEA@@DDJJJJJJJJJJJJJJJJJJJHHHHHDFFFF	AS:i:146	XN:i:0	XM:i:0	XO:i:0	XG:i:0	NM:i:0	MD:Z:73	YS:i:146	YT:Z:CP
HWI-D00306:376:HA62FADXX:1:1102:16541:47285	99	Xist	542	255	73M	=	856	387	AAAAAAAAAAAAAAAAAACCTTTCTCGGTCCATCGGGACCTCGGATACCTGCGTTTAGTCTTTTTTTCCCATG	FFFFFHHHHGJJJJJHFDD?CDCC;>@?8@BCCABDB1<BCCBB@?8CAAA?BDDBA::3>CDDDD@CDC@:9	AS:i:138	XN:i:0	XM:i:1	XO:i:0	XG:i:0	NM:i:1	MD:Z:10C62	YS:i:146	YT:Z:CP
HWI-D00306:376:HA62FADXX:1:1102:16541:47285	147	Xist	856	255	73M	=	542	-387	TGCTCTTAAACTGAGTGGGTGTTCAGGGCGTGGAGAGCCCGCGTCCGCCATTATGGCTTCTGCGTGATACGGC	><C>4@:CB::99228B?3::@9(-BB8<CACA?DB>BEAHBHGJJJJJJJIJJIJJJJJJJJHHHHHFFFFF	AS:i:146	XN:i:0	XM:i:0	XO:i:0	XG:i:0	NM:i:0	MD:Z:73	YS:i:138	YT:Z:CP
HWI-D00306:376:HA62FADXX:1:1102:8708:47511	99	Xist	759	255	73M	=	856	170	GCACTACCTGGAATATCTATGCCTCTTATTTGCGTGTACTGTTGCTGCTGATCGTTTGGTGCTGTGTGAGTGA	FFFFFHHHHHJIJJIJJJJJJIJJJJJJJJJJJJHHHIJJJJJJJJJJJJJJIJHIJJJEHHHHHHHFFFDFF	AS:i:146	XN:i:0	XM:i:0	XO:i:0	XG:i:0	NM:i:0	MD:Z:73	YS:i:115	YT:Z:CP
HWI-D00306:376:HA62FADXX:1:1102:8708:47511	147	Xist	856	255	73M	=	759	-170	TGCTCTTAAACTGGGGGGGTGTTCGGGGCGGGGAGCCCCCGCGCCCGCCATTATGGCTTCTGCGTGATACGGC	###########################################FGJJJJJJJJJJJJJJJJJJHHHHFDFFFF	AS:i:115	XN:i:0	XM:i:7	XO:i:0	XG:i:0	NM:i:7	MD:Z:13A1T8A5T4A0G6T29	YS:i:146	YT:Z:CP
HWI-D00306:376:HA62FADXX:1:1102:1628:48449	99	Xist	836	255	73M	=	856	93	ATGGCTTAGAAAAACGACTTTGCTCTTAAACTGAGTGGGTGTTCAGGGCGTGGAGAGCCCGCGTCCGCCATTA	FFFFFHHHHHJHHHJJJJJJJJJJJJJJJJJJJHJGHJJGHJJJJIIJJJJJHHHFFFFDDDDDDDDDDDDDC	AS:i:146	XN:i:0	XM:i:0	XO:i:0	XG:i:0	NM:i:0	MD:Z:73	YS:i:146	YT:Z:CP
HWI-D00306:376:HA62FADXX:1:1102:1628:48449	147	Xist	856	255	73M	=	836	-93	TGCTCTTAAACTGAGTGGGTGTTCAGGGCGTGGAGAGCCCGCGTCCGCCATTATGGCTTCTGCGTGATACGGC	@9@@>C@C@::3<8??@<3@>C905DD@?C>C@:?8;CB8EGEGJJJJGJJJJJJJJJJJIJJHHHHHDDFFF	AS:i:146	XN:i:0	XM:i:0	XO:i:0	XG:i:0	NM:i:0	MD:Z:73	YS:i:146	YT:Z:CP
HWI-D00306:376:HA62FADXX:1:1102:1629:48703	99	Xist	476	255	73M	=	856	453	GCTTTTATTCTTTTTTTCTTCTCCTTAGCCCATCGGGGCCATGGATACCTGCTTTTTGTAAAAAAAAAAAAAA	D;+A?BFFBDFIGIIIIFFHEGICFIEFEGIFIIIIIII>DFDE=D;7=@)2?EFDD4@;;;@@@:?BBB###	AS:i:146	XN:i:0	XM:i:0	XO:i:0	XG:i:0	NM:i:0	MD:Z:73	YS:i:146	YT:Z:CP
HWI-D00306:376:HA62FADXX:1:1102:1629:48703	147	Xist	856	255	73M	=	476	-453	TGCTCTTAAACTGAGTGGGTGTTCAGGGCGTGGAGAGCCCGCGTCCGCCATTATGGCTTCTGCGTGATACGGC	@<44:::A:+@9<2?<<8<:@C??5BB8?CCA>:9/8BA;GA?DJIJGHIIHIGIIHJJGJJJHHHHHDFFFD	AS:i:146	XN:i:0	XM:i:0	XO:i:0	XG:i:0	NM:i:0	MD:Z:73	YS:i:146	YT:Z:CP
HWI-D00306:376:HA62FADXX:1:1102:13911:48549	99	Xist	756	255	73M	=	856	173	ATTGCACTACCTGGAATATCTATGCCTCTTATTTGCGTGTACTGTTGCTGCTGATCGTTTGGTGCTGTGTGAG	FFFFFHHHHHJJJJJIJJJJJJJJJJJJJJJJJJJJJGIIJJJJJJJJJJJJJJJJJJJJJJIJJJJHHHHHH	AS:i:146	XN:i:0	XM:i:0	XO:i:0	XG:i:0	NM:i:0	MD:Z:73	YS:i:146	YT:Z:CP
HWI-D00306:376:HA62FADXX:1:1102:13911:48549	147	Xist	856	255	73M	=	756	-173	TGCTCTTAAACTGAGTGGGTGTTCAGGGCGTGGAGAGCCCGCGTCCGCCATTATGGCTTCTGCGTGATACGGC	39:::A:DC:4+3(2(B?9:3A3(-D@58<5C@>?8>DB;;8?DJJJJJJJJJJJJJJJJJJJHHHHFFFFFF	AS:i:146	XN:i:0	XM:i:0	XO:i:0	XG:i:0	NM:i:0	MD:Z:73	YS:i:146	YT:Z:CP
HWI-D00306:376:HA62FADXX:1:1102:3078:49199	99	Xist	642	18	3S70M	=	856	290	TAGTATTATTTTTTTTTCTTTTTCTTTTGCCCATCGGGGCTGTGGATACCTGCTTTAAATTTTTTTTTTCACG	FFFEFHHHHHIIIIIIB?FHIICBGIIGDHI@?98DHI@4;==AE377@.;;(>C@CC5@CCCFCCCC#####	AS:i:140	XS:i:57	XN:i:0	XM:i:0	XO:i:0	XG:i:0	NM:i:0	MD:Z:70	YS:i:146	YT:Z:CP
HWI-D00306:376:HA62FADXX:1:1102:3078:49199	147	Xist	856	18	73M	=	642	-290	TGCTCTTAAACTGAGTGGGTGTTCAGGGCGTGGAGAGCCCGCGTCCGCCATTATGGCTTCTGCGTGATACGGC	A<:>:C@C@443908?B?9>:A98-BB8<9:CC?</;DE@@@6?JJJJJJJJJJJJJJJJJJJHHHHHFFFFF	AS:i:146	XN:i:0	XM:i:0	XO:i:0	XG:i:0	NM:i:0	MD:Z:73	YS:i:140	YT:Z:CP
HWI-D00306:376:HA62FADXX:1:1102:3078:49199	355	Xist	451	18	26S30M1I13M3S	=	856	504	TAGTATTATTTTTTTTTCTTTTTCTTTTGCCCATCGGGGCTGTGGATACCTGCTTTAAATTTTTTTTTTCACG	FFFEFHHHHHIIIIIIB?FHIICBGIIGDHI@?98DHI@4;==AE377@.;;(>C@CC5@CCCFCCCC#####	AS:i:57	XS:i:57	XN:i:0	XM:i:3	XO:i:1	XG:i:1	NM:i:4	MD:Z:9T20T3C8	YS:i:146	YT:Z:CP
HWI-D00306:376:HA62FADXX:1:1102:3078:49199	403	Xist	856	18	73M	=	451	-504	TGCTCTTAAACTGAGTGGGTGTTCAGGGCGTGGAGAGCCCGCGTCCGCCATTATGGCTTCTGCGTGATACGGC	A<:>:C@C@443908?B?9>:A98-BB8<9:CC?</;DE@@@6?JJJJJJJJJJJJJJJJJJJHHHHHFFFFF	AS:i:146	XN:i:0	XM:i:0	XO:i:0	XG:i:0	NM:i:0	MD:Z:73	YS:i:57	YT:Z:CP
HWI-D00306:376:HA62FADXX:1:1102:3078:49199	355	Xist	480	18	5S5M1D8M1I37M17S	=	856	454	TAGTATTATTTTTTTTTCTTTTTCTTTTGCCCATCGGGGCTGTGGATACCTGCTTTAAATTTTTTTTTTCACG	FFFEFHHHHHIIIIIIB?FHIICBGIIGDHI@?98DHI@4;==AE377@.;;(>C@CC5@CCCFCCCC#####	AS:i:50	XS:i:57	XN:i:0	XM:i:5	XO:i:2	XG:i:2	NM:i:7	MD:Z:5^C10C2C2A12C0A14	YS:i:146	YT:Z:CP
HWI-D00306:376:HA62FADXX:1:1102:3078:49199	403	Xist	856	18	73M	=	480	-454	TGCTCTTAAACTGAGTGGGTGTTCAGGGCGTGGAGAGCCCGCGTCCGCCATTATGGCTTCTGCGTGATACGGC	A<:>:C@C@443908?B?9>:A98-BB8<9:CC?</;DE@@@6?JJJJJJJJJJJJJJJJJJJHHHHHFFFFF	AS:i:146	XN:i:0	XM:i:0	XO:i:0	XG:i:0	NM:i:0	MD:Z:73	YS:i:50	YT:Z:CP
HWI-D00306:376:HA62FADXX:1:1102:8580:49187	99	Xist	602	255	1S72M	=	856	327	TTTTTTTTCCCATGCCCAACGGGGCCTCGGATACCTGCTGTTATTATTTTTTTTTCTTTTTCTTTTGCCCATC	FFFFFGHHHHJJJJJJJJJJJJIJJIJJJIIIJIJHHHHHHFFFFEFFEEEDDDDCDDDDDCCDDDDDDDCDC	AS:i:144	XN:i:0	XM:i:0	XO:i:0	XG:i:0	NM:i:0	MD:Z:72	YS:i:144	YT:Z:CP
HWI-D00306:376:HA62FADXX:1:1102:8580:49187	147	Xist	856	255	72M1S	=	602	-327	TGCTCTTAAACTGAGTGGGTGTTCAGGGCGTGGAGAGCCCGCGTCCGCCATTATGGCTTCTGCGTGATACGGA	#######A>4439(82@<3:3>9?5B?889(A:><;;CB54:6@JJJJJJJJJJJIJJJIJJJHHHHGFFFFF	AS:i:144	XN:i:0	XM:i:0	XO:i:0	XG:i:0	NM:i:0	MD:Z:72	YS:i:144	YT:Z:CP
HWI-D00306:376:HA62FADXX:1:1102:3348:51063	99	Xist	786	255	73M	=	856	143	ATTTGCGTGTACTATTGCTGCTGATCGTTTGGTGCTGTGTGAGTGAACCTATGGCTTAGAAAAACGACTTTGC	FFFFFGH?DHBHGDGHIHHIIJJIGIIHGHGGFGIIIHIIIJIDHIIIJJJJHIIGIIIGHIIEHHFD>CEEA	AS:i:139	XN:i:0	XM:i:1	XO:i:0	XG:i:0	NM:i:1	MD:Z:13G59	YS:i:146	YT:Z:CP
HWI-D00306:376:HA62FADXX:1:1102:3348:51063	147	Xist	856	255	73M	=	786	-143	TGCTCTTAAACTGAGTGGGTGTTCAGGGCGTGGAGAGCCCGCGTCCGCCATTATGGCTTCTGCGTGATACGGC	##A:>C>DD@C??88@;<3CA@985<@985(?::9'3=5';@77IJJJJJJIIFJIIIHGIIIHGFHHDFDDD	AS:i:146	XN:i:0	XM:i:0	XO:i:0	XG:i:0	NM:i:0	MD:Z:73	YS:i:139	YT:Z:CP
HWI-D00306:376:HA62FADXX:1:1102:15616:51160	99	Xist	777	255	73M	=	856	152	ATGCCTCTTATTTGCGTGTACTGTTGCTGCTGATCGTTTGGTGCTGTGTGAGTGAACCTATGGCTTAGAAAAA	FFFFFHHHHHJJJJIJGIHIJJJJJIJJJJJJJJJJIJJJJGHIJJHIIJJJHHIJJJJJJJIJJJHHHHHFF	AS:i:146	XN:i:0	XM:i:0	XO:i:0	XG:i:0	NM:i:0	MD:Z:73	YS:i:146	YT:Z:CP
HWI-D00306:376:HA62FADXX:1:1102:15616:51160	147	Xist	856	255	73M	=	777	-152	TGCTCTTAAACTGAGTGGGTGTTCAGGGCGTGGAGAGCCCGCGTCCGCCATTATGGCTTCTGCGTGATACGGC	49:>>@:AB:493(<8B@C@:@9+-DB<8<>C>5928CE;HABHJJJJJJJJJJJJJJJJJJJHHHHHDFFFF	AS:i:146	XN:i:0	XM:i:0	XO:i:0	XG:i:0	NM:i:0	MD:Z:73	YS:i:146	YT:Z:CP
HWI-D00306:376:HA62FADXX:1:1102:6156:51471	99	Xist	698	255	4S69M	=	856	235	AAATTTTTTTTTTTCACGGCCCAACGGGGCGCTTGGTGGATGGAAATATGGTTTTGTGAGTTATTGCACTACC	FFFFFHHHHHJJJJJIIIIJJJJJGHHGHEDDDDDD8?BACCD?CCCCDDD:ABDD<CCDCCADCDDDDDDDD	AS:i:138	XN:i:0	XM:i:0	XO:i:0	XG:i:0	NM:i:0	MD:Z:69	YS:i:146	YT:Z:CP
HWI-D00306:376:HA62FADXX:1:1102:6156:51471	147	Xist	856	255	73M	=	698	-235	TGCTCTTAAACTGAGTGGGTGTTCAGGGCGTGGAGAGCCCGCGTCCGCCATTATGGCTTCTGCGTGATACGGC	:3>::@>C>4:><0??;<933>985B<5<95A@?923BEA@@??JJJJJIIIJJJJJJJIFJJHHHHHFFFFF	AS:i:146	XN:i:0	XM:i:0	XO:i:0	XG:i:0	NM:i:0	MD:Z:73	YS:i:138	YT:Z:CP
HWI-D00306:376:HA62FADXX:1:1102:2354:51567	99	Xist	733	255	1S72M	=	856	197	AATGGAAATATGGTTTTGTGAGTTATTGCACTACCTGGAATATCTATGCCTCTTATTTGCGTGTACTGTTGCT	FFFFFHHHHHJJJGHIJJIJIJJJJJJJJJJJIJJJJJJJJJIJJJJJJIJJJJJIIJJJJJIIJJJJJJJJH	AS:i:144	XN:i:0	XM:i:0	XO:i:0	XG:i:0	NM:i:0	MD:Z:72	YS:i:146	YT:Z:CP
HWI-D00306:376:HA62FADXX:1:1102:2354:51567	147	Xist	856	255	73M	=	733	-197	TGCTCTTAAACTGAGTGGGTGTTCAGGGCGTGGAGAGCCCGCGTCCGCCATTATGGCTTCTGCGTGATACGGC	49:>>C>DC>4330<2B@9>3C<85B@9?<:C@?<88CEA;@??JJJJJJJJIJJJJIJJJJJHHHHHDFFFF	AS:i:146	XN:i:0	XM:i:0	XO:i:0	XG:i:0	NM:i:0	MD:Z:73	YS:i:144	YT:Z:CP
HWI-D00306:376:HA62FADXX:1:1102:16478:51731	99	Xist	810	255	73M	=	856	119	TCGTTTGGTGCTGTGTGAGTGAACCTATGGCTTAGAAAAACGACTTTGCTCTTAAACTGAGTGGGTGTTCAGG	FFFFFHGHHFIJJJJJJJJJJIJJJJEIIIIJJJJJIIGIIIJIJJJJJJIIIJJBHIIGIEHHHDFFDEEED	AS:i:146	XN:i:0	XM:i:0	XO:i:0	XG:i:0	NM:i:0	MD:Z:73	YS:i:146	YT:Z:CP
HWI-D00306:376:HA62FADXX:1:1102:16478:51731	147	Xist	856	255	73M	=	810	-119	TGCTCTTAAACTGAGTGGGTGTTCAGGGCGTGGAGAGCCCGCGTCCGCCATTATGGCTTCTGCGTGATACGGC	################B?9:3:32&B<519(?:(9'8>:-88FFJJIJIIIJJIIJJJJJJJJHHHHDDFFFF	AS:i:146	XN:i:0	XM:i:0	XO:i:0	XG:i:0	NM:i:0	MD:Z:73	YS:i:146	YT:Z:CP
HWI-D00306:376:HA62FADXX:1:1102:14143:53658	99	Xist	836	255	73M	=	856	93	ATGGCTTAGAAAAACGACTTTGCTCTTAAACTGAGTGGGTGTTCAGGGCGTGGAGAGCCCGCGTCCGCCATTA	FFFFFHHHHDHIJEHIGJJGIIIJJGIHIIIJIHHDGHI@FHIIGIGIIIAEHHHFFDFDDDDDDDDDBDDCA	AS:i:146	XN:i:0	XM:i:0	XO:i:0	XG:i:0	NM:i:0	MD:Z:73	YS:i:146	YT:Z:CP
HWI-D00306:376:HA62FADXX:1:1102:14143:53658	147	Xist	856	255	73M	=	836	-93	TGCTCTTAAACTGAGTGGGTGTTCAGGGCGTGGAGAGCCCGCGTCCGCCATTATGGCTTCTGCGTGATACGGC	##@::A:CB:4((088B?9>>C??<DB<?<,CC?9'3DHA@A:BJJJJJIJJJJJJJJJJIIJHGHHHDFFFF	AS:i:146	XN:i:0	XM:i:0	XO:i:0	XG:i:0	NM:i:0	MD:Z:73	YS:i:146	YT:Z:CP
HWI-D00306:376:HA62FADXX:1:1102:16514:54209	99	Xist	633	255	73M	=	856	296	ACCTGCTGTTATTATTTTTTTTTCTTTTTCTTTTGCCCATCGGGGCTGTGGATACCTGCTTTAAATTTTTTTT	FFFFFHHGHHJJJIJJJJJJJJJJJIJJIHIJIJJJIJJGGGHIIGFFBFDEEDCEDDDDDDCCCDDDDDDDD	AS:i:146	XN:i:0	XM:i:0	XO:i:0	XG:i:0	NM:i:0	MD:Z:73	YS:i:146	YT:Z:CP
HWI-D00306:376:HA62FADXX:1:1102:16514:54209	147	Xist	856	255	73M	=	633	-296	TGCTCTTAAACTGAGTGGGTGTTCAGGGCGTGGAGAGCCCGCGTCCGCCATTATGGCTTCTGCGTGATACGGC	####@A>AC>:392+(;?<:(>9+&@?5(?:CCAA;8BA/A6D<GGGIGJJIJJJIJJJIJJIHHHFDDDFDF	AS:i:146	XN:i:0	XM:i:0	XO:i:0	XG:i:0	NM:i:0	MD:Z:73	YS:i:146	YT:Z:CP
HWI-D00306:376:HA62FADXX:1:1102:5655:54394	99	Xist	665	255	73M	=	856	264	TTGCCCATCGGGGCTGTGGATACCTGCTTTAAATTTTTTTTTTCACGGCCCAACGGGGCGCTTGGTGGATGGA	FFFFFHHGHHJIJJJJGHIIHIGGIJIJJJIJJIJJJJJJJHFDEEDDDDDDDDDDDDDDDDDDB4?BBCDDC	AS:i:146	XN:i:0	XM:i:0	XO:i:0	XG:i:0	NM:i:0	MD:Z:73	YS:i:134	YT:Z:CP
HWI-D00306:376:HA62FADXX:1:1102:5655:54394	147	Xist	856	255	73M	=	665	-264	TGCTTTTAAACTGGGTGGGTGTTCAGGGCGGGGAGAGCCCGCGTCCGCCATTATGGCTTCTGCGTGATACGGC	#####DCC@42+)&+(;?9:(C<8-B@703(?::?88<A@;;?0GIEJJIIIIJJJGJJIJJIHHHHDDFFFF	AS:i:134	XN:i:0	XM:i:3	XO:i:0	XG:i:0	NM:i:3	MD:Z:4C8A16T42	YS:i:146	YT:Z:CP
HWI-D00306:376:HA62FADXX:1:1102:14405:54307	99	Xist	732	255	1S72M	=	856	198	TGATGGAAATATGGTTTTGTGAGTTATTGCACTACCTGGAATATCTATGCCTCTTATTTGCGTGTACTGTTGC	FFFFFHHHHHJJJJEHIJJIIHIIJJJJJJIJJJIJJJIJJJIIIIIIJIJJJJJGHJJJJJIJGIJIJIIHF	AS:i:144	XN:i:0	XM:i:0	XO:i:0	XG:i:0	NM:i:0	MD:Z:72	YS:i:146	YT:Z:CP
HWI-D00306:376:HA62FADXX:1:1102:14405:54307	147	Xist	856	255	73M	=	732	-198	TGCTCTTAAACTGAGTGGGTGTTCAGGGCGTGGAGAGCCCGCGTCCGCCATTATGGCTTCTGCGTGATACGGC	:<>>:>3@>(AA<8BB@8(>:DCA8DB@<<:?@?923BA44@77JIIJJJJJJJJJIJIJJJIHHGHHFFFFF	AS:i:146	XN:i:0	XM:i:0	XO:i:0	XG:i:0	NM:i:0	MD:Z:73	YS:i:144	YT:Z:CP
HWI-D00306:376:HA62FADXX:1:1102:16155:54604	99	Xist	702	255	73M	=	856	227	TTTTTTCACGGCCCAACGGGGCGCTTGGTGGATGGAAATATGGTTTTGTGAGTTATTGCACTACCTGGAATAT	DDFFFHHHHHHEGGGGIGDFBHGIJIEF7??2;@AECACCDDC5>AB@BDDDDEDDDDDDCCCCDCCD@CDCC	AS:i:146	XN:i:0	XM:i:0	XO:i:0	XG:i:0	NM:i:0	MD:Z:73	YS:i:138	YT:Z:CP
HWI-D00306:376:HA62FADXX:1:1102:16155:54604	147	Xist	856	255	73M	=	702	-227	TGCTCTTAAACTGGGTGGGTGTTCGGGGCGTGGAGAGCCCGCGTCCGCCATTATGGCTTCTGCGTGATACGGC	########################################@4:?BDGEDBGHGJIGEIIJJJHFGFHD@DDDD	AS:i:138	XN:i:0	XM:i:2	XO:i:0	XG:i:0	NM:i:2	MD:Z:13A10A48	YS:i:146	YT:Z:CP
HWI-D00306:376:HA62FADXX:1:1102:3035:55493	99	Xist	556	255	73M	=	856	373	AAAACCTTTCTCGGTCCATCGGGACCTCGGATACCTGCGTTTAGTCTTTTTTTCCCATGCCCAACGGGGCCTC	FFFFFHHHHHJJJIJJJJJJJIJJJJJJIHHJJGIIJJIJJJJJHJHHHHHFDEDDDDDDDDDDDDDBDDDDD	AS:i:146	XN:i:0	XM:i:0	XO:i:0	XG:i:0	NM:i:0	MD:Z:73	YS:i:141	YT:Z:CP
HWI-D00306:376:HA62FADXX:1:1102:3035:55493	147	Xist	856	255	73M	=	556	-373	TGCTCTTAAACTGAGTGGGTTTTCAGGGCGTGGAGAGCCCGCGTCCGCCATTATGGCTTCTGCGTGATACGGC	:3@A>C>A:(339088<8(@3C<2&B?77C@C>>96?A:5;86?JJJJJIGGIJJIJIJJJJJGHHHHFFFFF	AS:i:141	XN:i:0	XM:i:1	XO:i:0	XG:i:0	NM:i:1	MD:Z:20G52	YS:i:146	YT:Z:CP
HWI-D00306:376:HA62FADXX:1:1102:17937:56076	99	Xist	152	255	73M	=	856	777	ATTTTTGACGTTTTGATATGTTCTGGTAAGATTTTTTTTTTGACATGTCCTCCATACTTTTTGATATTTGTAA	FBDDDDFDDA;EFGHGCGHIIGHGII?EDGEGGIEHIIGIGHFHGHE@@;B@B>C>@CCDCC?1@>B@DDCCC	AS:i:146	XN:i:0	XM:i:0	XO:i:0	XG:i:0	NM:i:0	MD:Z:73	YS:i:146	YT:Z:CP
HWI-D00306:376:HA62FADXX:1:1102:17937:56076	147	Xist	856	255	73M	=	152	-777	TGCTCTTAAACTGAGTGGGTGTTCAGGGCGTGGAGAGCCCGCGTCCGCCATTATGGCTTCTGCGTGATACGGC	#####CAC>4A?<(8<B<9:(>3(-B@5(53C>:A;>B=8@5?@JGIIIGIIIJJJJJJIJIIHHHHHDFFFF	AS:i:146	XN:i:0	XM:i:0	XO:i:0	XG:i:0	NM:i:0	MD:Z:73	YS:i:146	YT:Z:CP
HWI-D00306:376:HA62FADXX:1:1102:2162:56265	99	Xist	643	34	73M	=	856	286	ATTATTTTTTTTTCTTTTTCTTTTGCCCATCGGGGCTGTGGATACCTGCTTTAAATTTTTTTTTTCACGGCCC	FFFDFHHHHHJJJIIJJJJJJJJIIIJJGJJJJJJJJJJHHFHHFFFFBDEEECCEEDDDDDDDD########	AS:i:146	XS:i:56	XN:i:0	XM:i:0	XO:i:0	XG:i:0	NM:i:0	MD:Z:73	YS:i:146	YT:Z:CP
HWI-D00306:376:HA62FADXX:1:1102:2162:56265	147	Xist	856	34	73M	=	643	-286	TGCTCTTAAACTGAGTGGGTGTTCAGGGCGTGGAGAGCCCGCGTCCGCCATTATGGCTTCTGCGTGATACGGC	:?>>3@:@:+439222B?9A:@985DB5<A>C>:A8?DEAA@?@JJJJJJJJIIJJIJJJJJJHHHHHFFFFF	AS:i:146	XN:i:0	XM:i:0	XO:i:0	XG:i:0	NM:i:0	MD:Z:73	YS:i:146	YT:Z:CP
HWI-D00306:376:HA62FADXX:1:1102:2162:56265	355	Xist	451	34	22S30M1I13M7S	=	856	500	ATTATTTTTTTTTCTTTTTCTTTTGCCCATCGGGGCTGTGGATACCTGCTTTAAATTTTTTTTTTCACGGCCC	FFFDFHHHHHJJJIIJJJJJJJJIIIJJGJJJJJJJJJJHHFHHFFFFBDEEECCEEDDDDDDDD########	AS:i:56	XS:i:56	XN:i:0	XM:i:3	XO:i:1	XG:i:1	NM:i:4	MD:Z:9T20T3C8	YS:i:146	YT:Z:CP
HWI-D00306:376:HA62FADXX:1:1102:2162:56265	403	Xist	856	34	73M	=	451	-500	TGCTCTTAAACTGAGTGGGTGTTCAGGGCGTGGAGAGCCCGCGTCCGCCATTATGGCTTCTGCGTGATACGGC	:?>>3@:@:+439222B?9A:@985DB5<A>C>:A8?DEAA@?@JJJJJJJJIIJJIJJJJJJHHHHHFFFFF	AS:i:146	XN:i:0	XM:i:0	XO:i:0	XG:i:0	NM:i:0	MD:Z:73	YS:i:56	YT:Z:CP
HWI-D00306:376:HA62FADXX:1:1102:16431:56457	99	Xist	787	255	73M	=	856	142	TTTGCGTGTACTGTTGCTGCTGATCGTTTGGTGCTGTGTGAGTGAACCTATGGCTTAGAAAAACGACTTTGCT	FFFFFHHHFFIJJHIJJJJJJJIJJJJJJJJDGIJJGHHHIIHIJJIJJJJJIJJJJJIJJJJHHGFFDEEED	AS:i:146	XN:i:0	XM:i:0	XO:i:0	XG:i:0	NM:i:0	MD:Z:73	YS:i:146	YT:Z:CP
HWI-D00306:376:HA62FADXX:1:1102:16431:56457	147	Xist	856	255	73M	=	787	-142	TGCTCTTAAACTGAGTGGGTGTTCAGGGCGTGGAGAGCCCGCGTCCGCCATTATGGCTTCTGCGTGATACGGC	:9:@@A4@>4:93(<<B?<>:@920B@58<5CA>9/;DE@FADDJJJJJJJJJJJJJJJJIJJHHHHHFFFFF	AS:i:146	XN:i:0	XM:i:0	XO:i:0	XG:i:0	NM:i:0	MD:Z:73	YS:i:146	YT:Z:CP
HWI-D00306:376:HA62FADXX:1:1102:20587:56686	99	Xist	597	255	73M	=	856	332	TAGTCTTTTTTTCCCATGCCCAACGGGGCCTCGGATACCTGCTGTTATTATTTTTTTTTCTTTTTCTTTTGCC	D??DD?CFFD@C;EGHEGIIIGHIEGHGEA@CFEHG8EAGDDHHHHHHHDCDE>DC;@;>CCCCC?ACC@>@C	AS:i:146	XN:i:0	XM:i:0	XO:i:0	XG:i:0	NM:i:0	MD:Z:73	YS:i:138	YT:Z:CP
HWI-D00306:376:HA62FADXX:1:1102:20587:56686	147	Xist	856	255	73M	=	597	-332	TGCCCTTAAACTGGGTGGGTGTTCAGGGCGTGGAGAGCCCGCGTCCGCCATTATGGCTTCTGCGTGATACGGC	############################################GAG?4CIIFGE9GF<AFGEFDCD<0A??;	AS:i:138	XN:i:0	XM:i:2	XO:i:0	XG:i:0	NM:i:2	MD:Z:3T9A59	YS:i:146	YT:Z:CP
HWI-D00306:376:HA62FADXX:1:1102:5833:58228	99	Xist	554	255	73M	=	856	375	AAAAAACCTTTCTCGGTCCATCGGGACCTCGGATACCTGCGTTTAGTCTTTTTTTCCCATGCCCAACGGGGCC	FFFFF1CDFFGHHIEHGGEEG>GGIGGGIEHI<GGBCGHGH@=EEH=?ADFFCCBCC@@@CCCCC?BB;BB5@	AS:i:146	XN:i:0	XM:i:0	XO:i:0	XG:i:0	NM:i:0	MD:Z:73	YS:i:134	YT:Z:CP
HWI-D00306:376:HA62FADXX:1:1102:5833:58228	147	Xist	856	255	73M	=	554	-375	TGCTCTTAAGCTGGGTGGGTGTTCGGGGCGTGGAGAGCCCGCGTCCGCCATTATGGCTTCTGCGTGATACGGC	#########################@?58?9C>55'?>=;;'@?>GDEIHGE?@FFFHFF@HEFFDD@DDDDD	AS:i:134	XN:i:0	XM:i:3	XO:i:0	XG:i:0	NM:i:3	MD:Z:9A3A10A48	YS:i:146	YT:Z:CP
HWI-D00306:376:HA62FADXX:1:1102:19530:59730	99	Xist	750	255	73M	=	856	179	TGAGTTATTGCACTACCTGGAATATCTATGCCTCTTATTTGCGTGTACTGTTGCTGCTGATCGTTTGGTGCTG	DDDDDHAF<FAGGE3CFHIFBHIEEFHIHIDF<?EBDCGIIEIGHDHDHD?FH>FHIIHH@HAC6@EHIHCCE	AS:i:146	XN:i:0	XM:i:0	XO:i:0	XG:i:0	NM:i:0	MD:Z:73	YS:i:146	YT:Z:CP
HWI-D00306:376:HA62FADXX:1:1102:19530:59730	147	Xist	856	255	73M	=	750	-179	TGCTCTTAAACTGAGTGGGTGTTCAGGGCGTGGAGAGCCCGCGTCCGCCATTATGGCTTCTGCGTGATACGGC	#######@4(>9?288<8(::C?<-BB<?93>:><@?CE@GFG@F<HJJJJJIGJGHHEGGJGHFDFFFFFFF	AS:i:146	XN:i:0	XM:i:0	XO:i:0	XG:i:0	NM:i:0	MD:Z:73	YS:i:146	YT:Z:CP
HWI-D00306:376:HA62FADXX:1:1102:6353:59866	99	Xist	786	255	73M	=	856	143	ATTTGCGTGTACTGTTGCTGCTGATCGTTTGGTGCTGTGTGAGTGAACCTATGGCTTAGAAAAACGACTTTGC	DDFFFHHHFHIIJIHICHEEHJJIFIIIJIIIDFHIJDFHIIGIJJFCGGHIIIHEGGEHGIIJGAHFFCCDA	AS:i:146	XN:i:0	XM:i:0	XO:i:0	XG:i:0	NM:i:0	MD:Z:73	YS:i:142	YT:Z:CP
HWI-D00306:376:HA62FADXX:1:1102:6353:59866	147	Xist	856	255	73M	=	786	-143	TGCTCTTAAACTGGGTGGGTGTTCAGGGCGTGGAGAGCCCGCGTCCGCCATTATGGCTTCTGCGTGATACGGC	#####C@CC:(()&0?52(33:+(&B?51<3>3:,''A:';'(FIJJFIIGGEHGJIIJJIGHHFFHDDFEFF	AS:i:142	XN:i:0	XM:i:1	XO:i:0	XG:i:0	NM:i:1	MD:Z:13A59	YS:i:146	YT:Z:CP
HWI-D00306:376:HA62FADXX:1:1102:13495:61187	99	Xist	741	255	73M	=	856	188	ATGGTTTTGTGAGTTATTGCACTACCTGGAATATCTATGCCTCTTATTTGCGTGTACTGTTGCTGCTGATCGT	FFFFDHHHHHJIJIJJIJJJJJJJJJJJJJJJJJJJJJJIJIJJJIIJIJJJIJIJJJJJJJJJJJJJJJJHH	AS:i:146	XN:i:0	XM:i:0	XO:i:0	XG:i:0	NM:i:0	MD:Z:73	YS:i:146	YT:Z:CP
HWI-D00306:376:HA62FADXX:1:1102:13495:61187	147	Xist	856	255	73M	=	741	-188	TGCTCTTAAACTGAGTGGGTGTTCAGGGCGTGGAGAGCCCGCGTCCGCCATTATGGCTTCTGCGTGATACGGC	:9>>3A:C@44330<<<8(:3C980DB78<3?::?;?DE@@;D@JJJJJJJJJJJJJJJJJJJHHHHHDFFFF	AS:i:146	XN:i:0	XM:i:0	XO:i:0	XG:i:0	NM:i:0	MD:Z:73	YS:i:146	YT:Z:CP
HWI-D00306:376:HA62FADXX:1:1102:3771:61959	99	Xist	655	255	73M	=	856	274	TCTTTTTCTTTTGCCCATCGGGGCTGTGGATACCTGCTTTAAATTTTTTTTTTCACGGCCCAACGGGGCGCTT	FFFFFHHHHHJJGHJIJIJJJIIJIJIGIIIIHJJJJJJIIIJJIJIJJIFDDCDDBDDDDBDB@BBDDBDBD	AS:i:146	XN:i:0	XM:i:0	XO:i:0	XG:i:0	NM:i:0	MD:Z:73	YS:i:146	YT:Z:CP
HWI-D00306:376:HA62FADXX:1:1102:3771:61959	147	Xist	856	255	73M	=	655	-274	TGCTCTTAAACTGAGTGGGTGTTCAGGGCGTGGAGAGCCCGCGTCCGCCATTATGGCTTCTGCGTGATACGGC	#####A@A:++(+(80723>>>300@<-8?>C@:9,8AB;@47:JIIGJIJJJJIIGJIGJIJHHHHHDFFFF	AS:i:146	XN:i:0	XM:i:0	XO:i:0	XG:i:0	NM:i:0	MD:Z:73	YS:i:146	YT:Z:CP
HWI-D00306:376:HA62FADXX:1:1102:10621:62172	99	Xist	836	255	73M	=	856	93	ATGGCTTAGAAAAACGACTTTGCTCTTAAACTGAGTGGGTGTTCAGGGCGTGGAGAGCCCGCGTCCGCCATTA	FFFFFHHHHHJJJIJJIJJJJJJJJIIJJJJJJIJBGHH@GIJJIJIJIJEHHHHFFFFDDDDD@BDDDDDDD	AS:i:146	XN:i:0	XM:i:0	XO:i:0	XG:i:0	NM:i:0	MD:Z:73	YS:i:146	YT:Z:CP
HWI-D00306:376:HA62FADXX:1:1102:10621:62172	147	Xist	856	255	73M	=	836	-93	TGCTCTTAAACTGAGTGGGTGTTCAGGGCGTGGAGAGCCCGCGTCCGCCATTATGGCTTCTGCGTGATACGGC	C?@@:@:@@4:39288B??@:><25B?7893CA?988DEBEF@DJJJJJJJJJJJJJJJJJJJHHHHHDFFFF	AS:i:146	XN:i:0	XM:i:0	XO:i:0	XG:i:0	NM:i:0	MD:Z:73	YS:i:146	YT:Z:CP
HWI-D00306:376:HA62FADXX:1:1102:15320:62198	99	Xist	648	21	1S72M	=	856	282	CTTTTTTTTCTTTTTCTTTTGCCCATCGGGGCTGTGGATACCTGCTTTAAATTTTTTTTTTCACGGCCCAACG	FFFFFGHHHHJJJJJJJJJJIIJJJGJJJJJGBGHJIIIGIIIHHHHHHFFFFFFEDDDDDD@CDDDDDDDDB	AS:i:144	XS:i:56	XN:i:0	XM:i:0	XO:i:0	XG:i:0	NM:i:0	MD:Z:72	YS:i:146	YT:Z:CP
HWI-D00306:376:HA62FADXX:1:1102:15320:62198	147	Xist	856	21	73M	=	648	-282	TGCTCTTAAACTGAGTGGGTGTTCAGGGCGTGGAGAGCCCGCGTCCGCCATTATGGCTTCTGCGTGATACGGC	#####@@C>+4>3(28<83@:@985DB<893C>59'>A=4;@EEJJJJJIJJJJJJIJIIJJJHHHHHDFFFF	AS:i:146	XN:i:0	XM:i:0	XO:i:0	XG:i:0	NM:i:0	MD:Z:73	YS:i:144	YT:Z:CP
HWI-D00306:376:HA62FADXX:1:1102:15320:62198	355	Xist	451	21	18S30M1I13M11S	=	856	496	CTTTTTTTTCTTTTTCTTTTGCCCATCGGGGCTGTGGATACCTGCTTTAAATTTTTTTTTTCACGGCCCAACG	FFFFFGHHHHJJJJJJJJJJIIJJJGJJJJJGBGHJIIIGIIIHHHHHHFFFFFFEDDDDDD@CDDDDDDDDB	AS:i:56	XS:i:56	XN:i:0	XM:i:3	XO:i:1	XG:i:1	NM:i:4	MD:Z:9T20T3C8	YS:i:146	YT:Z:CP
HWI-D00306:376:HA62FADXX:1:1102:15320:62198	403	Xist	856	21	73M	=	451	-496	TGCTCTTAAACTGAGTGGGTGTTCAGGGCGTGGAGAGCCCGCGTCCGCCATTATGGCTTCTGCGTGATACGGC	#####@@C>+4>3(28<83@:@985DB<893C>59'>A=4;@EEJJJJJIJJJJJJIJIIJJJHHHHHDFFFF	AS:i:146	XN:i:0	XM:i:0	XO:i:0	XG:i:0	NM:i:0	MD:Z:73	YS:i:56	YT:Z:CP
HWI-D00306:376:HA62FADXX:1:1102:15320:62198	355	Xist	486	21	2S8M1I37M25S	=	856	445	CTTTTTTTTCTTTTTCTTTTGCCCATCGGGGCTGTGGATACCTGCTTTAAATTTTTTTTTTCACGGCCCAACG	FFFFFGHHHHJJJJJJJJJJIIJJJGJJJJJGBGHJIIIGIIIHHHHHHFFFFFFEDDDDDD@CDDDDDDDDB	AS:i:44	XS:i:56	XN:i:0	XM:i:5	XO:i:1	XG:i:1	NM:i:6	MD:Z:10C2C2A12C0A14	YS:i:146	YT:Z:CP
HWI-D00306:376:HA62FADXX:1:1102:15320:62198	403	Xist	856	21	73M	=	486	-445	TGCTCTTAAACTGAGTGGGTGTTCAGGGCGTGGAGAGCCCGCGTCCGCCATTATGGCTTCTGCGTGATACGGC	#####@@C>+4>3(28<83@:@985DB<893C>59'>A=4;@EEJJJJJIJJJJJJIJIIJJJHHHHHDFFFF	AS:i:146	XN:i:0	XM:i:0	XO:i:0	XG:i:0	NM:i:0	MD:Z:73	YS:i:44	YT:Z:CP
HWI-D00306:376:HA62FADXX:1:1102:6103:62267	99	Xist	786	255	73M	=	856	143	ATTTGCGTGTACTGTTGCTGCTGATCGTTTGGTGCTGTGTGAGTGAACCTATGGCTTAGAAAAACGACTTTGC	DBBDB?@DDDB?ADFEHHEHEFE9CCFEGEF?FGFBFBDD2BFGFAFFII<F@FC@@7.7=DAEA:'9=@BBA	AS:i:146	XN:i:0	XM:i:0	XO:i:0	XG:i:0	NM:i:0	MD:Z:73	YS:i:134	YT:Z:CP
HWI-D00306:376:HA62FADXX:1:1102:6103:62267	147	Xist	856	255	73M	=	786	-143	TGCTCTTAAACTGGGTGGTTGTTCAGGGCGTGGAGACCCCGCGTCCGCCATTATGGCTTCTGCGTGATACGGC	#A>>A@4::(+(0(2?<2(@::(2&72@?AAA>(0,'3-';/?@>GIGHEEIJHGIHHGGIGEDHDHDDDFDA	AS:i:134	XN:i:0	XM:i:3	XO:i:0	XG:i:0	NM:i:3	MD:Z:13A4G17G36	YS:i:146	YT:Z:CP
HWI-D00306:376:HA62FADXX:1:1102:9797:64184	99	Xist	543	255	73M	=	856	386	AAAAAAAAAAAAAAAAACCTTTCTCGGTCCATCGGGACCTCGGATACCTGGGTTTAGGTTTTTTTTCCCATGC	?DEFFHHHFHIIIIGHFDCA>>((-5;,;B<@><@######################################	AS:i:127	XN:i:0	XM:i:4	XO:i:0	XG:i:0	NM:i:4	MD:Z:9C40C6T0C14	YS:i:142	YT:Z:CP
HWI-D00306:376:HA62FADXX:1:1102:9797:64184	147	Xist	856	255	73M	=	543	-386	TGCTCTAAAACTGAGTGGGTGTTCAGGGCGTGGAGAGCCCGCGTCCGCCATTATGGCTTCTGCGTGATACGGC	##########################################?7<F?4?C3GIGCGGG@@FB@FHAFD@DDFD	AS:i:142	XN:i:0	XM:i:1	XO:i:0	XG:i:0	NM:i:1	MD:Z:6T66	YS:i:127	YT:Z:CP
HWI-D00306:376:HA62FADXX:1:1102:11611:65222	99	Xist	152	255	73M	=	856	777	ATTTTTGACGTTTTGATATGTTCTGGTAAGATTTTTTTTTTGACATGTCCTCCATACTTTTTGATATTTGTAA	FDDEDB?FB@BEGEGIGIIIHHGHIHFGIIAEEGGGIGHIIGHHHHGDB@DD@>CACCCDCC>=CDDDDCCCC	AS:i:146	XN:i:0	XM:i:0	XO:i:0	XG:i:0	NM:i:0	MD:Z:73	YS:i:146	YT:Z:CP
HWI-D00306:376:HA62FADXX:1:1102:11611:65222	147	Xist	856	255	73M	=	152	-777	TGCTCTTAAACTGAGTGGGTGTTCAGGGCGTGGAGAGCCCGCGTCCGCCATTATGGCTTCTGCGTGATACGGC	####################A@?2&@?0(9:A@:,'@CE@B<BGJIJIIIJGJIIJIIIHJIJHHHGHFFFFF	AS:i:146	XN:i:0	XM:i:0	XO:i:0	XG:i:0	NM:i:0	MD:Z:73	YS:i:146	YT:Z:CP
HWI-D00306:376:HA62FADXX:1:1102:4146:65479	99	Xist	647	21	1S72M	=	856	283	TTTTTTTTTTCTTTTTCTTTTGCCCATCGGGGCTGTGGATACCTGCTTTAAATTTTTTTTTTCACGGCCCAAC	FFFFFHHHHHHIJJJJGIJJJJIIJIJIJJJJIIEEHHBDEEFC>ACEEDDDDEDDDDDDDD?>C<BBDDDDB	AS:i:144	XS:i:56	XN:i:0	XM:i:0	XO:i:0	XG:i:0	NM:i:0	MD:Z:72	YS:i:146	YT:Z:CP
HWI-D00306:376:HA62FADXX:1:1102:4146:65479	147	Xist	856	21	73M	=	647	-283	TGCTCTTAAACTGAGTGGGTGTTCAGGGCGTGGAGAGCCCGCGTCCGCCATTATGGCTTCTGCGTGATACGGC	####CCAC>:>9<8B@B<3:(>325BBB??:C>A??;DEBA@@@JJJJJIJJJJIJJJJJJJJGHHHHFFFFF	AS:i:146	XN:i:0	XM:i:0	XO:i:0	XG:i:0	NM:i:0	MD:Z:73	YS:i:144	YT:Z:CP
HWI-D00306:376:HA62FADXX:1:1102:4146:65479	355	Xist	451	21	19S30M1I13M10S	=	856	497	TTTTTTTTTTCTTTTTCTTTTGCCCATCGGGGCTGTGGATACCTGCTTTAAATTTTTTTTTTCACGGCCCAAC	FFFFFHHHHHHIJJJJGIJJJJIIJIJIJJJJIIEEHHBDEEFC>ACEEDDDDEDDDDDDDD?>C<BBDDDDB	AS:i:56	XS:i:56	XN:i:0	XM:i:3	XO:i:1	XG:i:1	NM:i:4	MD:Z:9T20T3C8	YS:i:146	YT:Z:CP
HWI-D00306:376:HA62FADXX:1:1102:4146:65479	403	Xist	856	21	73M	=	451	-497	TGCTCTTAAACTGAGTGGGTGTTCAGGGCGTGGAGAGCCCGCGTCCGCCATTATGGCTTCTGCGTGATACGGC	####CCAC>:>9<8B@B<3:(>325BBB??:C>A??;DEBA@@@JJJJJIJJJJIJJJJJJJJGHHHHFFFFF	AS:i:146	XN:i:0	XM:i:0	XO:i:0	XG:i:0	NM:i:0	MD:Z:73	YS:i:56	YT:Z:CP
HWI-D00306:376:HA62FADXX:1:1102:4146:65479	355	Xist	486	21	3S8M1I37M24S	=	856	446	TTTTTTTTTTCTTTTTCTTTTGCCCATCGGGGCTGTGGATACCTGCTTTAAATTTTTTTTTTCACGGCCCAAC	FFFFFHHHHHHIJJJJGIJJJJIIJIJIJJJJIIEEHHBDEEFC>ACEEDDDDEDDDDDDDD?>C<BBDDDDB	AS:i:43	XS:i:56	XN:i:0	XM:i:5	XO:i:1	XG:i:1	NM:i:6	MD:Z:10C2C2A12C0A14	YS:i:146	YT:Z:CP
HWI-D00306:376:HA62FADXX:1:1102:4146:65479	403	Xist	856	21	73M	=	486	-446	TGCTCTTAAACTGAGTGGGTGTTCAGGGCGTGGAGAGCCCGCGTCCGCCATTATGGCTTCTGCGTGATACGGC	####CCAC>:>9<8B@B<3:(>325BBB??:C>A??;DEBA@@@JJJJJIJJJJIJJJJJJJJGHHHHFFFFF	AS:i:146	XN:i:0	XM:i:0	XO:i:0	XG:i:0	NM:i:0	MD:Z:73	YS:i:43	YT:Z:CP
HWI-D00306:376:HA62FADXX:1:1102:15347:65715	99	Xist	487	21	73M	=	856	442	TTTTTTCTTCTCCTTAGCCCATCGGGGCCATGGATACCTGCTTTTTGTAAAAAAAAAAAAAAAAAAAAAAAAA	DD;D:@;BB?AGGEEEHHIIIFHGBBGGIIIIIFHGIIIGIGIIIIFHEA;=?69/855-05;>7@>BB@9<0	AS:i:139	XS:i:43	XN:i:0	XM:i:1	XO:i:0	XG:i:0	NM:i:1	MD:Z:65C7	YS:i:146	YT:Z:CP
HWI-D00306:376:HA62FADXX:1:1102:15347:65715	147	Xist	856	21	73M	=	487	-442	TGCTCTTAAACTGAGTGGGTGTTCAGGGCGTGGAGAGCCCGCGTCCGCCATTATGGCTTCTGCGTGATACGGC	:9>>4CCDC>:9<0??B@C@>A<20DB759>CCCA8BDEBBBGFJJJJJJJJJJJJJJJIJIJHHHHHFFFFF	AS:i:146	XN:i:0	XM:i:0	XO:i:0	XG:i:0	NM:i:0	MD:Z:73	YS:i:139	YT:Z:CP
HWI-D00306:376:HA62FADXX:1:1102:15347:65715	355	Xist	650	21	7M1D37M29S	=	856	279	TTTTTTCTTCTCCTTAGCCCATCGGGGCCATGGATACCTGCTTTTTGTAAAAAAAAAAAAAAAAAAAAAAAAA	DD;D:@;BB?AGGEEEHHIIIFHGBBGGIIIIIFHGIIIGIGIIIIFHEA;=?69/855-05;>7@>BB@9<0	AS:i:43	XS:i:43	XN:i:0	XM:i:5	XO:i:1	XG:i:1	NM:i:6	MD:Z:7^T2T2T2T12T0G14	YS:i:146	YT:Z:CP
HWI-D00306:376:HA62FADXX:1:1102:15347:65715	403	Xist	856	21	73M	=	650	-279	TGCTCTTAAACTGAGTGGGTGTTCAGGGCGTGGAGAGCCCGCGTCCGCCATTATGGCTTCTGCGTGATACGGC	:9>>4CCDC>:9<0??B@C@>A<20DB759>CCCA8BDEBBBGFJJJJJJJJJJJJJJJIJIJHHHHHFFFFF	AS:i:146	XN:i:0	XM:i:0	XO:i:0	XG:i:0	NM:i:0	MD:Z:73	YS:i:43	YT:Z:CP
HWI-D00306:376:HA62FADXX:1:1102:5373:65889	99	Xist	772	255	73M	=	856	157	TATCTATGCCTATTATTTGCGTGTACTGTTGCTGCTGATCGTTTGGTGCTGTGTGAGTGAACCTATGGCTTAG	AB>DDDB?8AEDEEEEFIIEE3@<?E9CE@E9BEEIE>9DDDDCCDDDEEDBABDE<=ACEEDDIIIIDDDDC	AS:i:139	XN:i:0	XM:i:1	XO:i:0	XG:i:0	NM:i:1	MD:Z:11C61	YS:i:138	YT:Z:CP
HWI-D00306:376:HA62FADXX:1:1102:5373:65889	147	Xist	856	255	73M	=	772	-157	TGCTCTTAACCTGAGTGGGTGTTCAGGGCGTGGAGACCCCGCGTCCGCCATTATGGCTTCTGCGTGATACGGC	########################################@;6BGGFAGGHHEFEFGEEIIHF?HDBDFDFDA	AS:i:138	XN:i:0	XM:i:2	XO:i:0	XG:i:0	NM:i:2	MD:Z:9A26G36	YS:i:139	YT:Z:CP
HWI-D00306:376:HA62FADXX:1:1102:9663:65776	99	Xist	763	255	73M	=	856	166	TACCTGGAATATCTATGCCTCTTATTTGCGTGTACTGTTGCTGCTGATCGTTTGGTGCTGTGTGAGTGAACCT	FFFFFHHHFHJJJJIJIHJJJJJIJJJJJJJJJHJJJIJJJJJJJJJJJJJIJJJ=FHHIJGGIIJEHHHHHH	AS:i:146	XN:i:0	XM:i:0	XO:i:0	XG:i:0	NM:i:0	MD:Z:73	YS:i:146	YT:Z:CP
HWI-D00306:376:HA62FADXX:1:1102:9663:65776	147	Xist	856	255	73M	=	763	-166	TGCTCTTAAACTGAGTGGGTGTTCAGGGCGTGGAGAGCCCGCGTCCGCCATTATGGCTTCTGCGTGATACGGC	#######C:4@CA8<?B<<ACA9(-B?059(C:?<;/BB@GA@DJJJJIJIJJHJJIJJIIGIHHHHHFFFFF	AS:i:146	XN:i:0	XM:i:0	XO:i:0	XG:i:0	NM:i:0	MD:Z:73	YS:i:146	YT:Z:CP
HWI-D00306:376:HA62FADXX:1:1102:10064:65779	99	Xist	786	255	73M	=	856	143	ATTTGCGTGTACTGTTGCTGCTGATCGTTTGGTGCTGTGTGAGTGAACCTATGGCTTAGAAAAACGACTTTGC	FFFFFHHHHHHIJJHHIJJJJJJJJJJIJIJJGHIIJIJIIJJGHIIJJJJJJJJJJJIJIJIIHHHFFDEEE	AS:i:146	XN:i:0	XM:i:0	XO:i:0	XG:i:0	NM:i:0	MD:Z:73	YS:i:146	YT:Z:CP
HWI-D00306:376:HA62FADXX:1:1102:10064:65779	147	Xist	856	255	73M	=	786	-143	TGCTCTTAAACTGAGTGGGTGTTCAGGGCGTGGAGAGCCCGCGTCCGCCATTATGGCTTCTGCGTGATACGGC	#####A>C@4433(+(B?9>:C925DB98<:C@>93;AA;54??JJJJJJJJJIJJJJJJJJJHHHHHDFFFF	AS:i:146	XN:i:0	XM:i:0	XO:i:0	XG:i:0	NM:i:0	MD:Z:73	YS:i:146	YT:Z:CP
HWI-D00306:376:HA62FADXX:1:1102:19770:65759	99	Xist	786	255	73M	=	856	143	ATTTGCGTGTACTGTTGCTGCTGATCGTTTGGTGCTGTGTGAGTGAACCTATGGCTTAGAAAAACGACTTTGC	FFFFFHHHHHJJJJIJJJJJJJJIJJJHIJJJHIJJIHJJJJJIJJJJJJJJJJJJJJJJJJJIHHFFFDEEC	AS:i:146	XN:i:0	XM:i:0	XO:i:0	XG:i:0	NM:i:0	MD:Z:73	YS:i:146	YT:Z:CP
HWI-D00306:376:HA62FADXX:1:1102:19770:65759	147	Xist	856	255	73M	=	786	-143	TGCTCTTAAACTGAGTGGGTGTTCAGGGCGTGGAGAGCCCGCGTCCGCCATTATGGCTTCTGCGTGATACGGC	>9:>:>4DB:439(88@83:3@30-DB:593?::9/8CB;@8DAJJIJJJJJJJJJJJJJJJJHHHHHFFFFF	AS:i:146	XN:i:0	XM:i:0	XO:i:0	XG:i:0	NM:i:0	MD:Z:73	YS:i:146	YT:Z:CP
HWI-D00306:376:HA62FADXX:1:1102:9571:66851	99	Xist	537	17	62M1D11M	=	856	392	AAAAAAAAAAAAAAAAAAAAAAACCTTTCCCGGCCCATGGGGACCCCGGAAACCGGCGTTTATTTTTTTTTCC	FFFFFHHHHHJIJJJHFDDDD@###################################################	AS:i:103	XS:i:44	XN:i:0	XM:i:8	XO:i:1	XG:i:1	NM:i:9	MD:Z:15C13T3T4C6T4T3T7^G1C9	YS:i:146	YT:Z:CP
HWI-D00306:376:HA62FADXX:1:1102:9571:66851	147	Xist	856	17	73M	=	537	-392	TGCTCTTAAACTGAGTGGGTGTTCAGGGCGTGGAGAGCCCGCGTCCGCCATTATGGCTTCTGCGTGATACGGC	>34::@>CB>>>9(8?<<9@@A?<5BDB?A>C@:??BDEA@ADGJJJJJJJJJJIIJJIIJJJHHHHHDFFFF	AS:i:146	XN:i:0	XM:i:0	XO:i:0	XG:i:0	NM:i:0	MD:Z:73	YS:i:103	YT:Z:CP
HWI-D00306:376:HA62FADXX:1:1102:9571:66851	355	Xist	607	17	25S46M2S	=	856	347	AAAAAAAAAAAAAAAAAAAAAAACCTTTCCCGGCCCATGGGGACCCCGGAAACCGGCGTTTATTTTTTTTTCC	FFFFFHHHHHJIJJJHFDDDD@###################################################	AS:i:44	XS:i:44	XN:i:0	XM:i:12	XO:i:0	XG:i:0	NM:i:12	MD:Z:2C2A0T5A0C3G2T4T3T2T0G5A6	YS:i:146	YT:Z:CP
HWI-D00306:376:HA62FADXX:1:1102:9571:66851	403	Xist	856	17	73M	=	607	-347	TGCTCTTAAACTGAGTGGGTGTTCAGGGCGTGGAGAGCCCGCGTCCGCCATTATGGCTTCTGCGTGATACGGC	>34::@>CB>>>9(8?<<9@@A?<5BDB?A>C@:??BDEA@ADGJJJJJJJJJJIIJJIIJJJHHHHHDFFFF	AS:i:146	XN:i:0	XM:i:0	XO:i:0	XG:i:0	NM:i:0	MD:Z:73	YS:i:44	YT:Z:CP
HWI-D00306:376:HA62FADXX:1:1102:6508:67221	99	Xist	769	255	1S72M	=	856	161	TGAATATCTATGCCTCTTATTTGCGTGTACTGTTGCTGCTGATCGTTTGGTGCTGTGTGAGTGAACCTATGGC	FFFFFHHHHHJJJJIJJJJJJJJJJIIIJJIJJJJJJJJJJIJJJJJJJIHIJJJIJJIIJHIJJJJJJHHHH	AS:i:144	XN:i:0	XM:i:0	XO:i:0	XG:i:0	NM:i:0	MD:Z:72	YS:i:146	YT:Z:CP
HWI-D00306:376:HA62FADXX:1:1102:6508:67221	147	Xist	856	255	73M	=	769	-161	TGCTCTTAAACTGAGTGGGTGTTCAGGGCGTGGAGAGCCCGCGTCCGCCATTATGGCTTCTGCGTGATACGGC	>9>:3@:D@:@990?8DB?C@@9<<DB98<9C@:988DEA@A??JJJJJJJJJJJJJJJJJJJHHHHHFFFFF	AS:i:146	XN:i:0	XM:i:0	XO:i:0	XG:i:0	NM:i:0	MD:Z:73	YS:i:144	YT:Z:CP
HWI-D00306:376:HA62FADXX:1:1102:17077:67067	99	Xist	413	21	7M1D66M	=	856	516	TTCATTCTTTTTTTTCTTATTATTTTTTTTTCTAAACTTGCCCATCTGGGCTGTGGTTACCTGCTTTTATTCT	DD;DABFBFDGGIIIIIIGIIIHHIGHIIIIE@GHIII9?EFH>C@?)7;;@';;;(;3;>@A?CCCC:ACDD	AS:i:134	XS:i:50	XN:i:0	XM:i:1	XO:i:1	XG:i:1	NM:i:2	MD:Z:7^T49A16	YS:i:146	YT:Z:CP
HWI-D00306:376:HA62FADXX:1:1102:17077:67067	147	Xist	856	21	73M	=	413	-516	TGCTCTTAAACTGAGTGGGTGTTCAGGGCGTGGAGAGCCCGCGTCCGCCATTATGGCTTCTGCGTGATACGGC	#####################DC<5:?7<<::>:9;6AB8A5(:GEIIGEIIHHGGGGJJIIGBHHFFDDDDD	AS:i:146	XN:i:0	XM:i:0	XO:i:0	XG:i:0	NM:i:0	MD:Z:73	YS:i:134	YT:Z:CP
HWI-D00306:376:HA62FADXX:1:1102:17077:67067	355	Xist	641	21	16S16M1D5M2D30M6S	=	856	304	TTCATTCTTTTTTTTCTTATTATTTTTTTTTCTAAACTTGCCCATCTGGGCTGTGGTTACCTGCTTTTATTCT	DD;DABFBFDGGIIIIIIGIIIHHIGHIIIIE@GHIII9?EFH>C@?)7;;@';;;(;3;>@A?CCCC:ACDD	AS:i:50	XS:i:50	XN:i:0	XM:i:5	XO:i:2	XG:i:3	NM:i:8	MD:Z:16^T1T0T0T1^TT9G9A10	YS:i:146	YT:Z:CP
HWI-D00306:376:HA62FADXX:1:1102:17077:67067	403	Xist	856	21	73M	=	641	-304	TGCTCTTAAACTGAGTGGGTGTTCAGGGCGTGGAGAGCCCGCGTCCGCCATTATGGCTTCTGCGTGATACGGC	#####################DC<5:?7<<::>:9;6AB8A5(:GEIIGEIIHHGGGGJJIIGBHHFFDDDDD	AS:i:146	XN:i:0	XM:i:0	XO:i:0	XG:i:0	NM:i:0	MD:Z:73	YS:i:50	YT:Z:CP
HWI-D00306:376:HA62FADXX:1:1102:15582:67591	99	Xist	648	255	73M	=	856	281	TTTTTTTTCTTTTTCTTTTGCCCATCGGGGCTGTGGATACCTGCTTTAAATTTTTTTTTTCACGGCCCAACGG	DFFFFHHHHHJJIJJJJIJJJIDIIJJJIIJIJGGGCGIJJJHHHHHFFDFFFFEDDDDDCDDBBBDDDDBDD	AS:i:146	XN:i:0	XM:i:0	XO:i:0	XG:i:0	NM:i:0	MD:Z:73	YS:i:146	YT:Z:CP
HWI-D00306:376:HA62FADXX:1:1102:15582:67591	147	Xist	856	255	73M	=	648	-281	TGCTCTTAAACTGAGTGGGTGTTCAGGGCGTGGAGAGCCCGCGTCCGCCATTATGGCTTCTGCGTGATACGGC	39:>:A>A@:399(<<<<9::A985DD<<?>CCA98>CEBAA@:IJJJJGJJJIJJIJJJJJJHHHHHDFFFF	AS:i:146	XN:i:0	XM:i:0	XO:i:0	XG:i:0	NM:i:0	MD:Z:73	YS:i:146	YT:Z:CP
HWI-D00306:376:HA62FADXX:1:1102:16887:67527	99	Xist	701	255	73M	=	856	228	TTTTTTTCACGGCCCAACGGGGCGCTTGGTGGATGGAAATATGGTTTTGTGAGTTATTGCACTACCTGGAATA	FFFFFHHHHHIFIJJJJJJJIIIHFFDDD;?BACDDACDDDEDDDDDDDDDDDCDDEDDDDDDDDDDDDDDDD	AS:i:146	XN:i:0	XM:i:0	XO:i:0	XG:i:0	NM:i:0	MD:Z:73	YS:i:146	YT:Z:CP
HWI-D00306:376:HA62FADXX:1:1102:16887:67527	147	Xist	856	255	73M	=	701	-228	TGCTCTTAAACTGAGTGGGTGTTCAGGGCGTGGAGAGCCCGCGTCCGCCATTATGGCTTCTGCGTGATACGGC	:3CC>@:DB::+38887+(>3>(0<@?089(A:?<8;DHA;5?0JIJJJJIJIJJJJJIJJIJHGHHHFFFFF	AS:i:146	XN:i:0	XM:i:0	XO:i:0	XG:i:0	NM:i:0	MD:Z:73	YS:i:146	YT:Z:CP
HWI-D00306:376:HA62FADXX:1:1102:7347:67968	99	Xist	612	255	73M	=	856	317	ATGCCCAACGGGGCCTCGGATACCTGCTGTTATTATTTTTTTTTCTTTTTCTTTTGCCCATCGGGGCTGTGGA	FADFFHHHHHJIIIJJJIIGIJJJJGIGIDFFGIHGIJJJJJHFEEEEEEDDDDCDCDDDDDDBDDDDDBAD:	AS:i:146	XN:i:0	XM:i:0	XO:i:0	XG:i:0	NM:i:0	MD:Z:73	YS:i:138	YT:Z:CP
HWI-D00306:376:HA62FADXX:1:1102:7347:67968	147	Xist	856	255	73M	=	612	-317	TGCTCTTAAACTGATTGGTTGTTCAGGGCGTGGAGAGCCCGCGTCCGCCATTATGGCTTCTGCGTGATACGGC	###############@<2(@:A<2-B?0(93C@:5,9>:--@7@JJJJIJIIJIJIGGIIIJIFHHFF@DFFD	AS:i:138	XN:i:0	XM:i:2	XO:i:0	XG:i:0	NM:i:2	MD:Z:14G3G54	YS:i:146	YT:Z:CP
HWI-D00306:376:HA62FADXX:1:1102:6742:68089	99	Xist	836	255	73M	=	856	93	ATGGCTTAGAAAAACGACTTTGCTCTTAAACTGAGTGGGTGTTCAGGGCGTGGAGAGCCCGCGTCCGCCATTA	FFFFFGHHHGJJJJJJIJJJJIIJJJJJJJJJIIJDGHJFHIJJJIJJIJHIHHHFFFFDDDDDDDDDDDDDC	AS:i:146	XN:i:0	XM:i:0	XO:i:0	XG:i:0	NM:i:0	MD:Z:73	YS:i:146	YT:Z:CP
HWI-D00306:376:HA62FADXX:1:1102:6742:68089	147	Xist	856	255	73M	=	836	-93	TGCTCTTAAACTGAGTGGGTGTTCAGGGCGTGGAGAGCCCGCGTCCGCCATTATGGCTTCTGCGTGATACGGC	####@C>AB:>3922(D?9>:C<85B?-??:CA><'8CEAF@:DJJJJJIJJJJJJJJJJJIJHHHHHFFFFF	AS:i:146	XN:i:0	XM:i:0	XO:i:0	XG:i:0	NM:i:0	MD:Z:73	YS:i:146	YT:Z:CP
HWI-D00306:376:HA62FADXX:1:1102:14386:68556	99	Xist	785	255	73M	=	856	144	TATTTGCGTGTACTGTTGCTGCTGATCGTTTGGTGCTGTGTGAGTGAACCTATGGCTTAGAAAAACGACTTTG	FFFFFHHHHHGIJIJHGIGGHHIIGHHHHGJJJFHJJJIIGHIIIHGIIIIIJJJJJJJIJJJJJHHFFFDEE	AS:i:146	XN:i:0	XM:i:0	XO:i:0	XG:i:0	NM:i:0	MD:Z:73	YS:i:142	YT:Z:CP
HWI-D00306:376:HA62FADXX:1:1102:14386:68556	147	Xist	856	255	73M	=	785	-144	TGCTCTTAAACTGAGTGGGTGTTCAGGGCGGGGAGAGCCCGCGTCCGCCATTATGGCTTCTGCGTGATACGGC	#####################################BA58@?@IJJJJJJJIJIJJJJJIJJHHHHHDDFFF	AS:i:142	XN:i:0	XM:i:1	XO:i:0	XG:i:0	NM:i:1	MD:Z:30T42	YS:i:146	YT:Z:CP
HWI-D00306:376:HA62FADXX:1:1102:11942:68973	99	Xist	423	255	73M	=	856	506	TTTTTTCTTATTATTTTTTTTTCTAAACTTGCCCATCTGGGCTGTGGATACCTGCTTTTATTCTTTTTTTCTT	DB?A=8<:AFEEHGGHIIIGGGGGIIIGGFHIIIDHGIIEHGHGH>E3?=..;)(?CEC3@C;BCC@CBBCCC	AS:i:146	XN:i:0	XM:i:0	XO:i:0	XG:i:0	NM:i:0	MD:Z:73	YS:i:146	YT:Z:CP
HWI-D00306:376:HA62FADXX:1:1102:11942:68973	147	Xist	856	255	73M	=	423	-506	TGCTCTTAAACTGAGTGGGTGTTCAGGGCGTGGAGAGCCCGCGTCCGCCATTATGGCTTCTGCGTGATACGGC	#####################C??5BB759:C:?<86C=4;@?@JJJJJJJJJJJIJJJJJJJHGHHHFFFFF	AS:i:146	XN:i:0	XM:i:0	XO:i:0	XG:i:0	NM:i:0	MD:Z:73	YS:i:146	YT:Z:CP
HWI-D00306:376:HA62FADXX:1:1102:3975:70253	99	Xist	736	255	73M	=	856	193	GAAATATGGTTTTGTGAGTTATTGCACTACCTGGAATATCTATGCCTCTTATTTGCGTGTACTGTTGCTGCTG	FFFFFHHHHHJJJJIJIJIIJIJJJJJJJJJJJJJJJIJJJJJJJIJIIJIJJJJJJIIIJJJJIJJJJJJJH	AS:i:146	XN:i:0	XM:i:0	XO:i:0	XG:i:0	NM:i:0	MD:Z:73	YS:i:146	YT:Z:CP
HWI-D00306:376:HA62FADXX:1:1102:3975:70253	147	Xist	856	255	73M	=	736	-193	TGCTCTTAAACTGAGTGGGTGTTCAGGGCGTGGAGAGCCCGCGTCCGCCATTATGGCTTCTGCGTGATACGGC	:<>::C@D@>@>A<82B?<C:A905B?0,9(CC?988DEBGED@JJJJIJJJJJJJJJJJJJJHHHHHFFFFF	AS:i:146	XN:i:0	XM:i:0	XO:i:0	XG:i:0	NM:i:0	MD:Z:73	YS:i:146	YT:Z:CP
HWI-D00306:376:HA62FADXX:1:1102:6612:70509	99	Xist	701	255	73M	=	856	228	TTTTTTTCACGGCCCAACGGGGCGCTTGGTGGATGGAAATATGGTTTTGTGAGTTATTGCACTACCTGGAATA	FFFFFHHHHHIJJJJIJJJJJJIHFFDCD;?BBCDD?CDDDEEDCDDDDBCCDDEDEDDDDDDDDDDDDDDDC	AS:i:146	XN:i:0	XM:i:0	XO:i:0	XG:i:0	NM:i:0	MD:Z:73	YS:i:146	YT:Z:CP
HWI-D00306:376:HA62FADXX:1:1102:6612:70509	147	Xist	856	255	73M	=	701	-228	TGCTCTTAAACTGAGTGGGTGTTCAGGGCGTGGAGAGCCCGCGTCCGCCATTATGGCTTCTGCGTGATACGGC	49::>C@CB:43?888@<3@>@98-D@7<?>CA?<88CB;A@DDJJJJJJJJJJJIJJJJJJJHHHHHFFFFF	AS:i:146	XN:i:0	XM:i:0	XO:i:0	XG:i:0	NM:i:0	MD:Z:73	YS:i:146	YT:Z:CP
HWI-D00306:376:HA62FADXX:1:1102:15492:71117	99	Xist	773	255	73M	=	856	156	ATCTATGCCTCTTATTTGCGTGTACTGTTGCTGCTGATCGTTTGGTGCTGTGTGAGTGAACCTATGGCTTAGA	FFFFFHHHHHJJJJJJJIJJHIHIGJJIJJJJJJJJJIJIIIJJJFHIIIHIIJIJHIIIJJJJJJHHHHHFF	AS:i:146	XN:i:0	XM:i:0	XO:i:0	XG:i:0	NM:i:0	MD:Z:73	YS:i:142	YT:Z:CP
HWI-D00306:376:HA62FADXX:1:1102:15492:71117	147	Xist	856	255	73M	=	773	-156	TGCTCTTAAACTGGGTGGGTGTTCAGGGCGTGGAGAGCCCGCGTCCGCCATTATGGCTTCTGCGTGATACGGC	#########################DB9893?:55'3?A4;/FDJIJIIJJJJJJJJJJJJJJHHHHHDFFFF	AS:i:142	XN:i:0	XM:i:1	XO:i:0	XG:i:0	NM:i:1	MD:Z:13A59	YS:i:146	YT:Z:CP
HWI-D00306:376:HA62FADXX:1:1102:3429:71696	99	Xist	771	255	73M	=	856	158	ATATCTATGCCTCTTATTTGCGTGTACTGTTGCTGCTGATCGTTTGGTGCTGTGTGAGTGAACCTATGGCTTA	FFFFFHHHHHJJJJJJJJJJJJGIGHIJJJJJJJJJJJJJJJJJIJJHHJJJHIIIJJGIJJJJJJJJHHHHH	AS:i:146	XN:i:0	XM:i:0	XO:i:0	XG:i:0	NM:i:0	MD:Z:73	YS:i:146	YT:Z:CP
HWI-D00306:376:HA62FADXX:1:1102:3429:71696	147	Xist	856	255	73M	=	771	-158	TGCTCTTAAACTGAGTGGGTGTTCAGGGCGTGGAGAGCCCGCGTCCGCCATTATGGCTTCTGCGTGATACGGC	><>:4C>A:++(<0?<B?9A>A92-BB78A:C@>988CB8@@DDJJJJJJJJJJJJJJJJJJJHHHHHDFFFF	AS:i:146	XN:i:0	XM:i:0	XO:i:0	XG:i:0	NM:i:0	MD:Z:73	YS:i:146	YT:Z:CP
HWI-D00306:376:HA62FADXX:1:1102:15950:71944	99	Xist	786	255	73M	=	856	143	ATTTGCGTGTACTGTTGCTGCTGATCGTTTGGTGCTGTGTGAGTGAACCTATGGCTTAGAAAAACGACTTTGC	FFFFFHHHHHIJJJJJJJJJJJIHJJJGIJJJHIJJJGIIJJJHJJJJJJJJJJJJJJJJJJJJHGHFFDEEE	AS:i:146	XN:i:0	XM:i:0	XO:i:0	XG:i:0	NM:i:0	MD:Z:73	YS:i:146	YT:Z:CP
HWI-D00306:376:HA62FADXX:1:1102:15950:71944	147	Xist	856	255	73M	=	786	-143	TGCTCTTAAACTGAGTGGGTGTTCAGGGCGTGGAGAGCCCGCGTCCGCCATTATGGCTTCTGCGTGATACGGC	C?CC>CCDC@@9<2?8DB<A@A<88DDB@C>CA?A8@CEEFBGGJJIHDJJJJJJJJJJJJJJHHHHHDFFFF	AS:i:146	XN:i:0	XM:i:0	XO:i:0	XG:i:0	NM:i:0	MD:Z:73	YS:i:146	YT:Z:CP
HWI-D00306:376:HA62FADXX:1:1102:17914:72318	99	Xist	733	255	73M	=	856	196	ATGGAAATATGGTTTTGTGAGTTATTGCACTACCTGGAATATCTATGCCTCTTATTTGCGTGTACTGTTGCTG	FFFFFHHHHHJJGIJJJJJJJHJIJJJJJJJJJJJJJJJJJJJJJJJIJJJJJJJJJJJJIJJIJJJIJJJHH	AS:i:146	XN:i:0	XM:i:0	XO:i:0	XG:i:0	NM:i:0	MD:Z:73	YS:i:146	YT:Z:CP
HWI-D00306:376:HA62FADXX:1:1102:17914:72318	147	Xist	856	255	73M	=	733	-196	TGCTCTTAAACTGAGTGGGTGTTCAGGGCGTGGAGAGCCCGCGTCCGCCATTATGGCTTCTGCGTGATACGGC	:<@>@C:DC>AC<2<8@<3>3A925DB@8A:C@:<8;CEAABDDJJJJJJJJJJJIJJJJJJJHHHHHFFFFF	AS:i:146	XN:i:0	XM:i:0	XO:i:0	XG:i:0	NM:i:0	MD:Z:73	YS:i:146	YT:Z:CP
HWI-D00306:376:HA62FADXX:1:1102:19512:72701	99	Xist	697	255	73M	=	856	232	ATTTTTTTTTTCACGGCCCAACGGGGCGCTTGGTGGATGGAAATATGGTTTTGTGAGTTATTGCACTACCTGG	DFFFFHHHHHJJGGHIJJJJJEIJJIFDDDDDD:8?<CDDCDDDDEDDCAABAADCDCDDDDDDDDDDDDDDD	AS:i:146	XN:i:0	XM:i:0	XO:i:0	XG:i:0	NM:i:0	MD:Z:73	YS:i:146	YT:Z:CP
HWI-D00306:376:HA62FADXX:1:1102:19512:72701	147	Xist	856	255	73M	=	697	-232	TGCTCTTAAACTGAGTGGGTGTTCAGGGCGTGGAGAGCCCGCGTCCGCCATTATGGCTTCTGCGTGATACGGC	:33>3:>D>4(9<8<7B?<::>92-B?58A:CC?968C=;5@DBJIIGBJJIJJJHFGHIJIHGHHHHFFFFD	AS:i:146	XN:i:0	XM:i:0	XO:i:0	XG:i:0	NM:i:0	MD:Z:73	YS:i:146	YT:Z:CP
HWI-D00306:376:HA62FADXX:1:1102:4535:73065	99	Xist	825	255	73M	=	856	104	TGAGTGAACCTATGGCTTAGAAAAACGACTTTGCTCTTAAACTGAGTGGGTGTTCAGGGCGTGGAGAGCCCGC	FFFFFHHHHHJJJJJJJJJJJJJJJJJJJJJJJJJJJJJJJJJJIJDHIJGHGIJIIJJJHEFDDDDDDDDDD	AS:i:146	XN:i:0	XM:i:0	XO:i:0	XG:i:0	NM:i:0	MD:Z:73	YS:i:146	YT:Z:CP
HWI-D00306:376:HA62FADXX:1:1102:4535:73065	147	Xist	856	255	73M	=	825	-104	TGCTCTTAAACTGAGTGGGTGTTCAGGGCGTGGAGAGCCCGCGTCCGCCATTATGGCTTCTGCGTGATACGGC	:<>>>A:CD@>??8?8B?9@>C<<5DB9<A>CA?<;?DHBA@@DJJJJJJJJJJJJJJJJJJJHHHHHFFFFF	AS:i:146	XN:i:0	XM:i:0	XO:i:0	XG:i:0	NM:i:0	MD:Z:73	YS:i:146	YT:Z:CP
HWI-D00306:376:HA62FADXX:1:1102:11767:73067	99	Xist	786	255	73M	=	856	143	ATTTGCGTGTACTGTTGCTGCTGATCGTTTGGTGCTGTGTGAGTGAACCTATGGCTTAGAAAAACGACTTTGC	FFFFFHHHHHJJJJJJIJJJJJJJJJJIIJJJHHJJJHIIHIJFHIIJJJJJJJJJJJJIJJJJHHHFFDDEE	AS:i:146	XN:i:0	XM:i:0	XO:i:0	XG:i:0	NM:i:0	MD:Z:73	YS:i:146	YT:Z:CP
HWI-D00306:376:HA62FADXX:1:1102:11767:73067	147	Xist	856	255	73M	=	786	-143	TGCTCTTAAACTGAGTGGGTGTTCAGGGCGTGGAGAGCCCGCGTCCGCCATTATGGCTTCTGCGTGATACGGC	#####C>DB@:93(<<B?9::>985B?7593A@:?=@DE@A@@@JJJJJJJJJJJJJJJJJJJHHHHHFFFFF	AS:i:146	XN:i:0	XM:i:0	XO:i:0	XG:i:0	NM:i:0	MD:Z:73	YS:i:146	YT:Z:CP
HWI-D00306:376:HA62FADXX:1:1102:2646:73959	99	Xist	698	255	73M	=	856	231	TTTTTTTTTTCACGGCCCAACGGGGCGCTTGGTGGATGGAAATATGGTTTTGTGAGTTATTGCACTACCTGGA	FFFFFHHHHGJIGJIJJJJJIIHHFCBBDDDD>?B<>@BACDDDEEDDCDDA8CACCCCEDCC>CCCDDDDDD	AS:i:146	XN:i:0	XM:i:0	XO:i:0	XG:i:0	NM:i:0	MD:Z:73	YS:i:146	YT:Z:CP
HWI-D00306:376:HA62FADXX:1:1102:2646:73959	147	Xist	856	255	73M	=	698	-231	TGCTCTTAAACTGAGTGGGTGTTCAGGGCGTGGAGAGCCCGCGTCCGCCATTATGGCTTCTGCGTGATACGGC	#####@4@:4A?A<8<B?<:(:(<5720@<9A9>5,'CB;';(:IIGJJJIJJJJJJIHJJJIHHHHHDDFFF	AS:i:146	XN:i:0	XM:i:0	XO:i:0	XG:i:0	NM:i:0	MD:Z:73	YS:i:146	YT:Z:CP
HWI-D00306:376:HA62FADXX:1:1102:19371:73961	99	Xist	647	21	1S72M	=	856	283	TTTTTTTTTTCTTTTTCTTTTGCCCATCGGGGCTGTGGATACCTGCTTTAAATTTTTTTTTTCACGGCCCAAC	FFFFFHHHHHHIGIJJJJJJJJIJEIJJJIJJIHHHHFFFDFFEDEEEECDDDEDDDDDDDDDCCDBDDDDDB	AS:i:144	XS:i:56	XN:i:0	XM:i:0	XO:i:0	XG:i:0	NM:i:0	MD:Z:72	YS:i:146	YT:Z:CP
HWI-D00306:376:HA62FADXX:1:1102:19371:73961	147	Xist	856	21	73M	=	647	-283	TGCTCTTAAACTGAGTGGGTGTTCAGGGCGTGGAGAGCCCGCGTCCGCCATTATGGCTTCTGCGTGATACGGC	#######DDC@CC<88@<<@:>905DB<<<5?5>968CB@BA??JJJJJJJJJJJIJJJJIJJHHGHHFFFFF	AS:i:146	XN:i:0	XM:i:0	XO:i:0	XG:i:0	NM:i:0	MD:Z:73	YS:i:144	YT:Z:CP
HWI-D00306:376:HA62FADXX:1:1102:19371:73961	355	Xist	451	21	19S30M1I13M10S	=	856	497	TTTTTTTTTTCTTTTTCTTTTGCCCATCGGGGCTGTGGATACCTGCTTTAAATTTTTTTTTTCACGGCCCAAC	FFFFFHHHHHHIGIJJJJJJJJIJEIJJJIJJIHHHHFFFDFFEDEEEECDDDEDDDDDDDDDCCDBDDDDDB	AS:i:56	XS:i:56	XN:i:0	XM:i:3	XO:i:1	XG:i:1	NM:i:4	MD:Z:9T20T3C8	YS:i:146	YT:Z:CP
HWI-D00306:376:HA62FADXX:1:1102:19371:73961	403	Xist	856	21	73M	=	451	-497	TGCTCTTAAACTGAGTGGGTGTTCAGGGCGTGGAGAGCCCGCGTCCGCCATTATGGCTTCTGCGTGATACGGC	#######DDC@CC<88@<<@:>905DB<<<5?5>968CB@BA??JJJJJJJJJJJIJJJJIJJHHGHHFFFFF	AS:i:146	XN:i:0	XM:i:0	XO:i:0	XG:i:0	NM:i:0	MD:Z:73	YS:i:56	YT:Z:CP
HWI-D00306:376:HA62FADXX:1:1102:19371:73961	355	Xist	486	21	3S8M1I37M24S	=	856	446	TTTTTTTTTTCTTTTTCTTTTGCCCATCGGGGCTGTGGATACCTGCTTTAAATTTTTTTTTTCACGGCCCAAC	FFFFFHHHHHHIGIJJJJJJJJIJEIJJJIJJIHHHHFFFDFFEDEEEECDDDEDDDDDDDDDCCDBDDDDDB	AS:i:44	XS:i:56	XN:i:0	XM:i:5	XO:i:1	XG:i:1	NM:i:6	MD:Z:10C2C2A12C0A14	YS:i:146	YT:Z:CP
HWI-D00306:376:HA62FADXX:1:1102:19371:73961	403	Xist	856	21	73M	=	486	-446	TGCTCTTAAACTGAGTGGGTGTTCAGGGCGTGGAGAGCCCGCGTCCGCCATTATGGCTTCTGCGTGATACGGC	#######DDC@CC<88@<<@:>905DB<<<5?5>968CB@BA??JJJJJJJJJJJIJJJJIJJHHGHHFFFFF	AS:i:146	XN:i:0	XM:i:0	XO:i:0	XG:i:0	NM:i:0	MD:Z:73	YS:i:44	YT:Z:CP
HWI-D00306:376:HA62FADXX:1:1102:14101:75077	99	Xist	535	11	13S33M27S	=	856	407	AAAAAAAAAAAAAAAAAAAAAAAAAAAAAAAAAAAAAACTTTTTTCTTTTTTTTTTTCTTTCCGACCCCGGCG	DDDDDHHFHFIEG<GEBAB@BBBBBBBBBBBBBBBBB####################################	AS:i:51	XN:i:0	XM:i:3	XO:i:0	XG:i:0	NM:i:3	MD:Z:17C8C3C2	YS:i:146	YT:Z:CP
HWI-D00306:376:HA62FADXX:1:1102:14101:75077	147	Xist	856	11	73M	=	535	-407	TGCTCTTAAACTGAGTGGGTGTTCAGGGCGTGGAGAGCCCGCGTCCGCCATTATGGCTTCTGCGTGATACGGC	#######CC>>33+0?@83>:A908@?58<:CAA??>DEA<ED@JJJJJIHEIJJJIJJJJJJHHHHHDFFFF	AS:i:146	XN:i:0	XM:i:0	XO:i:0	XG:i:0	NM:i:0	MD:Z:73	YS:i:51	YT:Z:CP
HWI-D00306:376:HA62FADXX:1:1102:14101:75077	355	Xist	535	11	7S25M41S	=	856	401	AAAAAAAAAAAAAAAAAAAAAAAAAAAAAAAAAAAAAACTTTTTTCTTTTTTTTTTTCTTTCCGACCCCGGCG	DDDDDHHFHFIEG<GEBAB@BBBBBBBBBBBBBBBBB####################################	AS:i:43	XN:i:0	XM:i:1	XO:i:0	XG:i:0	NM:i:1	MD:Z:17C7	YS:i:146	YT:Z:CP
HWI-D00306:376:HA62FADXX:1:1102:14101:75077	403	Xist	856	11	73M	=	535	-401	TGCTCTTAAACTGAGTGGGTGTTCAGGGCGTGGAGAGCCCGCGTCCGCCATTATGGCTTCTGCGTGATACGGC	#######CC>>33+0?@83>:A908@?58<:CAA??>DEA<ED@JJJJJIHEIJJJIJJJJJJHHHHHDFFFF	AS:i:146	XN:i:0	XM:i:0	XO:i:0	XG:i:0	NM:i:0	MD:Z:73	YS:i:43	YT:Z:CP
HWI-D00306:376:HA62FADXX:1:1102:14101:75077	355	Xist	535	11	12S25M36S	=	856	406	AAAAAAAAAAAAAAAAAAAAAAAAAAAAAAAAAAAAAACTTTTTTCTTTTTTTTTTTCTTTCCGACCCCGGCG	DDDDDHHFHFIEG<GEBAB@BBBBBBBBBBBBBBBBB####################################	AS:i:43	XN:i:0	XM:i:1	XO:i:0	XG:i:0	NM:i:1	MD:Z:17C7	YS:i:146	YT:Z:CP
HWI-D00306:376:HA62FADXX:1:1102:14101:75077	403	Xist	856	11	73M	=	535	-406	TGCTCTTAAACTGAGTGGGTGTTCAGGGCGTGGAGAGCCCGCGTCCGCCATTATGGCTTCTGCGTGATACGGC	#######CC>>33+0?@83>:A908@?58<:CAA??>DEA<ED@JJJJJIHEIJJJIJJJJJJHHHHHDFFFF	AS:i:146	XN:i:0	XM:i:0	XO:i:0	XG:i:0	NM:i:0	MD:Z:73	YS:i:43	YT:Z:CP
HWI-D00306:376:HA62FADXX:1:1102:14101:75077	355	Xist	535	11	2S25M46S	=	856	396	AAAAAAAAAAAAAAAAAAAAAAAAAAAAAAAAAAAAAACTTTTTTCTTTTTTTTTTTCTTTCCGACCCCGGCG	DDDDDHHFHFIEG<GEBAB@BBBBBBBBBBBBBBBBB####################################	AS:i:43	XN:i:0	XM:i:1	XO:i:0	XG:i:0	NM:i:1	MD:Z:17C7	YS:i:146	YT:Z:CP
HWI-D00306:376:HA62FADXX:1:1102:14101:75077	403	Xist	856	11	73M	=	535	-396	TGCTCTTAAACTGAGTGGGTGTTCAGGGCGTGGAGAGCCCGCGTCCGCCATTATGGCTTCTGCGTGATACGGC	#######CC>>33+0?@83>:A908@?58<:CAA??>DEA<ED@JJJJJIHEIJJJIJJJJJJHHHHHDFFFF	AS:i:146	XN:i:0	XM:i:0	XO:i:0	XG:i:0	NM:i:0	MD:Z:73	YS:i:43	YT:Z:CP
HWI-D00306:376:HA62FADXX:1:1102:11417:75077	99	Xist	771	255	73M	=	856	158	ATATCTATGCCTCTTATTTGCGTGTACTGTTGCTGCTGATCGTTTGGTGCTGTGTGAGTGAACCTATGGCTTA	FFDFFHHHHHJJJJJJJJJIJJHIHHJJJIIJJJJJJJJIJJHIJIGBFHIJIIIJJGFHHIJJJIJIHHHHF	AS:i:146	XN:i:0	XM:i:0	XO:i:0	XG:i:0	NM:i:0	MD:Z:73	YS:i:138	YT:Z:CP
HWI-D00306:376:HA62FADXX:1:1102:11417:75077	147	Xist	856	255	73M	=	771	-158	TGCTCTTAAACTGAGTGGGTGTACAGGGCGGGGAGAGCCCGCGTCCGCCATTATGGCTTCTGCGTGATACGGC	43:43CCDB:>?9(2<;3(:33(+&B:5),(?:5533A>-48?@JJJJJJJJJJJJJJJJJIJHHHHHDFFFF	AS:i:138	XN:i:0	XM:i:2	XO:i:0	XG:i:0	NM:i:2	MD:Z:22T7T42	YS:i:146	YT:Z:CP
HWI-D00306:376:HA62FADXX:1:1102:4943:75718	99	Xist	698	255	1S72M	=	856	232	TTTTTTTTTTTCACGGCCCAACGGGGCGCTTGGTGGATGGAAATATGGTTTTGTGAGTTATTGCACTACCTGG	FFFFFHHHHHJEGIFHIJEHIEGHHFDB@BBDD3<@?CCDCDDCCDDCCCDDB??CCDDADDCCDDCDDDDCD	AS:i:144	XN:i:0	XM:i:0	XO:i:0	XG:i:0	NM:i:0	MD:Z:72	YS:i:146	YT:Z:CP
HWI-D00306:376:HA62FADXX:1:1102:4943:75718	147	Xist	856	255	73M	=	698	-232	TGCTCTTAAACTGAGTGGGTGTTCAGGGCGTGGAGAGCCCGCGTCCGCCATTATGGCTTCTGCGTGATACGGC	#####@4>44:CC808;<33+:?<072-89@CCA9,'DE@@;0DJJJJJIIJJJJIJJIIJJJHGHGHDFFFF	AS:i:146	XN:i:0	XM:i:0	XO:i:0	XG:i:0	NM:i:0	MD:Z:73	YS:i:144	YT:Z:CP
HWI-D00306:376:HA62FADXX:1:1102:10656:76098	99	Xist	750	255	73M	=	856	179	TGAGTTATTGCACTACCTGGAATATCTATGCCTCTTATTTGCGTGTACTGTTGCTGCTGATCGTTTGGTGCTG	FFFFDHHHHHJIJJJJJJIIJIJJJJJJJJJGHIJJGIJIJIJHIFHIHJIIIIIJIIJJJJJJJJGI=CHHE	AS:i:146	XN:i:0	XM:i:0	XO:i:0	XG:i:0	NM:i:0	MD:Z:73	YS:i:142	YT:Z:CP
HWI-D00306:376:HA62FADXX:1:1102:10656:76098	147	Xist	856	255	73M	=	750	-179	TGCTCTTAAACTGGGTGGGTGTTCAGGGCGTGGAGAGCCCGCGTCCGCCATTATGGCTTCTGCGTGATACGGC	###@4@>C>+++&&87B?9>:@900B?5(9(A::?8>AA/F@D@JIJJIIIIJJIJJJIGIJIHHHHHDFFFF	AS:i:142	XN:i:0	XM:i:1	XO:i:0	XG:i:0	NM:i:1	MD:Z:13A59	YS:i:146	YT:Z:CP
HWI-D00306:376:HA62FADXX:1:1102:11575:76917	99	Xist	698	255	2S71M	=	856	233	TTTTTTTTTTTTCACGGCCCAACGGGGCGCTTGGGGGATGGAAATATGGTTTTGTGAGTTATTGCACTACCTG	FFFFFHHGHHJGHFCBAEHIHECHFFC@/-7:BB(0:09?BACD@39AC9AB?<8?:@C@AACCDCCACDDAC	AS:i:138	XN:i:0	XM:i:1	XO:i:0	XG:i:0	NM:i:1	MD:Z:32T38	YS:i:142	YT:Z:CP
HWI-D00306:376:HA62FADXX:1:1102:11575:76917	147	Xist	856	255	73M	=	698	-233	TGCTCTTAAACTGAGTGGGTGTTCAGGGCGTGGAGACCCCGCGTCCGCCATTATGGCTTCTGCGTGATACGGC	#####################################CA;-;(@IHIIIGJIGGHEHGBGHEFHHDFA@DDDA	AS:i:142	XN:i:0	XM:i:1	XO:i:0	XG:i:0	NM:i:1	MD:Z:36G36	YS:i:138	YT:Z:CP
HWI-D00306:376:HA62FADXX:1:1102:7681:77922	99	Xist	655	18	43M1D30M	=	856	274	TCTTTTTCTTTTGCCCATCGGGGCTGTGGATACCTGCTTTAAATTTTTTTTTCACGGCCCAACGGGGCGCTTG	FFFFFHHHHHJJJIIJJJJJJJIIJJGGGGHIIJJIJIIJJJHIJJJJJJFDACEBDBBD8AB<BDDDDBDD?	AS:i:138	XS:i:55	XN:i:0	XM:i:0	XO:i:1	XG:i:1	NM:i:1	MD:Z:43^T30	YS:i:146	YT:Z:CP
HWI-D00306:376:HA62FADXX:1:1102:7681:77922	147	Xist	856	18	73M	=	655	-274	TGCTCTTAAACTGAGTGGGTGTTCAGGGCGTGGAGAGCCCGCGTCCGCCATTATGGCTTCTGCGTGATACGGC	#################??:+:9<5B?-??:?5(A;;95-;/@GJJJJIFJGIIJIIIJJJJJFHGHGFFEDF	AS:i:146	XN:i:0	XM:i:0	XO:i:0	XG:i:0	NM:i:0	MD:Z:73	YS:i:138	YT:Z:CP
HWI-D00306:376:HA62FADXX:1:1102:7681:77922	355	Xist	451	18	10S43M20S	=	856	488	TCTTTTTCTTTTGCCCATCGGGGCTGTGGATACCTGCTTTAAATTTTTTTTTCACGGCCCAACGGGGCGCTTG	FFFFFHHHHHJJJIIJJJJJJJIIJJGGGGHIIJJIJIIJJJHIJJJJJJFDACEBDBBD8AB<BDDDDBDD?	AS:i:55	XS:i:55	XN:i:0	XM:i:4	XO:i:0	XG:i:0	NM:i:4	MD:Z:9T20T1T1C8	YS:i:146	YT:Z:CP
HWI-D00306:376:HA62FADXX:1:1102:7681:77922	403	Xist	856	18	73M	=	451	-488	TGCTCTTAAACTGAGTGGGTGTTCAGGGCGTGGAGAGCCCGCGTCCGCCATTATGGCTTCTGCGTGATACGGC	#################??:+:9<5B?-??:?5(A;;95-;/@GJJJJIFJGIIJIIIJJJJJFHGHGFFEDF	AS:i:146	XN:i:0	XM:i:0	XO:i:0	XG:i:0	NM:i:0	MD:Z:73	YS:i:55	YT:Z:CP
HWI-D00306:376:HA62FADXX:1:1102:7668:78879	99	Xist	479	255	73M	=	856	450	TTTATTCTTTTTTTCTTCTCCTTAGCCCATCGGGGCCATGGATACCTGCTTTTTGTAAAAAAAAAAAAAAAAA	DDBDDBDFDFIJJIIJJJJJIIIJJJJIGIIIJGHIJIGGICFDCAECAEHHHHBF>;;;>>@BDDDB5>B@B	AS:i:146	XN:i:0	XM:i:0	XO:i:0	XG:i:0	NM:i:0	MD:Z:73	YS:i:146	YT:Z:CP
HWI-D00306:376:HA62FADXX:1:1102:7668:78879	147	Xist	856	255	73M	=	479	-450	TGCTCTTAAACTGAGTGGGTGTTCAGGGCGTGGAGAGCCCGCGTCCGCCATTATGGCTTCTGCGTGATACGGC	><CA:C>DCC@>?8?<@<3@:A985B?5893C@><,3DE<EA??JJJJJJJJJJJJJJJJJJJHHHGHDFFFF	AS:i:146	XN:i:0	XM:i:0	XO:i:0	XG:i:0	NM:i:0	MD:Z:73	YS:i:146	YT:Z:CP
HWI-D00306:376:HA62FADXX:1:1102:6990:79248	99	Xist	704	255	73M	=	856	225	TTTTCACGGCCCAACGGGGCGCTTGGTGGATGGAAATATGGTTTTGTGAGTTATTGCACTACCTGGAATATCT	FFFFFHHHHHJJJJJJJJJJJJIIJICGHHHHHFFFFFFEEEEEDDDDDDCDDEDDDDDDDDDDDDDDDDEEE	AS:i:146	XN:i:0	XM:i:0	XO:i:0	XG:i:0	NM:i:0	MD:Z:73	YS:i:146	YT:Z:CP
HWI-D00306:376:HA62FADXX:1:1102:6990:79248	147	Xist	856	255	73M	=	704	-225	TGCTCTTAAACTGAGTGGGTGTTCAGGGCGTGGAGAGCCCGCGTCCGCCATTATGGCTTCTGCGTGATACGGC	:9:4:C>AC>:+9(80B@9::C<25B?5<A:C@:5'3CE@A;:DJJJJJJJJJJJJJJJJJJJHHHHHFFFFF	AS:i:146	XN:i:0	XM:i:0	XO:i:0	XG:i:0	NM:i:0	MD:Z:73	YS:i:146	YT:Z:CP
HWI-D00306:376:HA62FADXX:1:1102:5800:79377	99	Xist	535	1	2S38M33S	=	856	396	AAAAAAAAAAAAAAAAAAAAAAAAAAAAATCTCCCTGCCCTGGGTGTTCTTTTTTTCCTTCTCCTTTTTTTTT	DDDDDFHFDDEEGDECBBBBBBBB@@###############################################	AS:i:45	XN:i:0	XM:i:7	XO:i:0	XG:i:0	NM:i:7	MD:Z:17C7C0C1T2T1G1T2	YS:i:146	YT:Z:CP
HWI-D00306:376:HA62FADXX:1:1102:5800:79377	147	Xist	856	1	73M	=	535	-396	TGCTCTTAAACTGAGTGGGTGTTCAGGGCGTGGAGAGCCCGCGTCCGCCATTATGGCTTCTGCGTGATACGGC	>?>@:CCCD@:3<(?BB?9@>A98-BB7,<3C@?<6@>:;;FABIJIIHJJJIJJJJJJJJJJHHHHHDFFFF	AS:i:146	XN:i:0	XM:i:0	XO:i:0	XG:i:0	NM:i:0	MD:Z:73	YS:i:45	YT:Z:CP
HWI-D00306:376:HA62FADXX:1:1102:5800:79377	355	Xist	535	1	4S32M37S	=	856	398	AAAAAAAAAAAAAAAAAAAAAAAAAAAAATCTCCCTGCCCTGGGTGTTCTTTTTTTCCTTCTCCTTTTTTTTT	DDDDDFHFDDEEGDECBBBBBBBB@@###############################################	AS:i:45	XN:i:0	XM:i:4	XO:i:0	XG:i:0	NM:i:4	MD:Z:17C7C2T0T2	YS:i:146	YT:Z:CP
HWI-D00306:376:HA62FADXX:1:1102:5800:79377	403	Xist	856	1	73M	=	535	-398	TGCTCTTAAACTGAGTGGGTGTTCAGGGCGTGGAGAGCCCGCGTCCGCCATTATGGCTTCTGCGTGATACGGC	>?>@:CCCD@:3<(?BB?9@>A98-BB7,<3C@?<6@>:;;FABIJIIHJJJIJJJJJJJJJJHHHHHDFFFF	AS:i:146	XN:i:0	XM:i:0	XO:i:0	XG:i:0	NM:i:0	MD:Z:73	YS:i:45	YT:Z:CP
HWI-D00306:376:HA62FADXX:1:1102:5800:79377	355	Xist	535	1	3S25M45S	=	856	397	AAAAAAAAAAAAAAAAAAAAAAAAAAAAATCTCCCTGCCCTGGGTGTTCTTTTTTTCCTTCTCCTTTTTTTTT	DDDDDFHFDDEEGDECBBBBBBBB@@###############################################	AS:i:43	XN:i:0	XM:i:1	XO:i:0	XG:i:0	NM:i:1	MD:Z:17C7	YS:i:146	YT:Z:CP
HWI-D00306:376:HA62FADXX:1:1102:5800:79377	403	Xist	856	1	73M	=	535	-397	TGCTCTTAAACTGAGTGGGTGTTCAGGGCGTGGAGAGCCCGCGTCCGCCATTATGGCTTCTGCGTGATACGGC	>?>@:CCCD@:3<(?BB?9@>A98-BB7,<3C@?<6@>:;;FABIJIIHJJJIJJJJJJJJJJHHHHHDFFFF	AS:i:146	XN:i:0	XM:i:0	XO:i:0	XG:i:0	NM:i:0	MD:Z:73	YS:i:43	YT:Z:CP
HWI-D00306:376:HA62FADXX:1:1102:6039:79589	99	Xist	800	255	73M	=	856	129	TTGCTGCTGATCGTTTGGTGCTGTGTGAGTGAACCTATGGCTTAGAAAAACGACTTTGCTCTTAAACTGAGTG	FFFFFHHHGDIJJIJJJJFFIJJHHHHIJEGIIJJJIIJJJJJJIIJJIEGIJJGIGJJJJJHHHHHHFFF@D	AS:i:146	XN:i:0	XM:i:0	XO:i:0	XG:i:0	NM:i:0	MD:Z:73	YS:i:139	YT:Z:CP
HWI-D00306:376:HA62FADXX:1:1102:6039:79589	147	Xist	856	255	73M	=	800	-129	TGCTCTTAAACTGAGTGGGTGTTCAGGGCGTGGAGAGCCCGCGTCCGCCATTATGGCCTCTGCGTGATACGGC	#####C@C@:@93(<<B?<@>C<2-@<52A>CC:5/8A<:;4>GJJJJJIIJJJJIIGJJJJIHHHFHDFFFF	AS:i:139	XN:i:0	XM:i:1	XO:i:0	XG:i:0	NM:i:1	MD:Z:57T15	YS:i:146	YT:Z:CP
HWI-D00306:376:HA62FADXX:1:1102:14807:80709	99	Xist	572	21	1S72M	=	856	358	TCATCGGGACCTCGGATACCTGCGTTTAGTCTTTTTTTCCCATGCCCAACGGGGCCTCGGATACCTGCTGTTA	FFFFFHHHHHJJJJJJJJJJJJJJIJJGJHIIJJJJJJJJJJIJJHHHHFFFDDDDDDDDDDDDDDDDDDDDA	AS:i:144	XS:i:42	XN:i:0	XM:i:0	XO:i:0	XG:i:0	NM:i:0	MD:Z:72	YS:i:146	YT:Z:CP
HWI-D00306:376:HA62FADXX:1:1102:14807:80709	147	Xist	856	21	73M	=	572	-358	TGCTCTTAAACTGAGTGGGTGTTCAGGGCGTGGAGAGCCCGCGTCCGCCATTATGGCTTCTGCGTGATACGGC	:9::4A:ADA:39(82;?9C>A98-DB75?5C>><8>CA8;4>HJJJJJJJJJJJJJJJJJJJHHHHHFFFFF	AS:i:146	XN:i:0	XM:i:0	XO:i:0	XG:i:0	NM:i:0	MD:Z:73	YS:i:144	YT:Z:CP
HWI-D00306:376:HA62FADXX:1:1102:14807:80709	355	Xist	468	21	13S26M4D4M1D26M4S	=	856	474	TCATCGGGACCTCGGATACCTGCGTTTAGTCTTTTTTTCCCATGCCCAACGGGGCCTCGGATACCTGCTGTTA	FFFFFHHHHHJJJJJJJJJJJJJJIJJGJHIIJJJJJJJJJJIJJHHHHFFFDDDDDDDDDDDDDDDDDDDDA	AS:i:42	XS:i:42	XN:i:0	XM:i:6	XO:i:2	XG:i:5	NM:i:11	MD:Z:10T4T10^TTCT2T1^A5T7A0T11	YS:i:146	YT:Z:CP
HWI-D00306:376:HA62FADXX:1:1102:14807:80709	403	Xist	856	21	73M	=	468	-474	TGCTCTTAAACTGAGTGGGTGTTCAGGGCGTGGAGAGCCCGCGTCCGCCATTATGGCTTCTGCGTGATACGGC	:9::4A:ADA:39(82;?9C>A98-DB75?5C>><8>CA8;4>HJJJJJJJJJJJJJJJJJJJHHHHHFFFFF	AS:i:146	XN:i:0	XM:i:0	XO:i:0	XG:i:0	NM:i:0	MD:Z:73	YS:i:42	YT:Z:CP
HWI-D00306:376:HA62FADXX:1:1102:9001:81337	99	Xist	786	255	73M	=	856	143	ATTTGCGTGTACTGTTGCTGCTGATCGTTTGGTGCTGTGTGAGTGAACCTATGGCTTAGAAAAACGACTTTGC	?DEEFFFFFDHBGHFHICB@@F@ACFGEHGC=:?DFDB>HHAHHII<DGGG@=)BFEAFGII@EHB:BDCCCC	AS:i:146	XN:i:0	XM:i:0	XO:i:0	XG:i:0	NM:i:0	MD:Z:73	YS:i:146	YT:Z:CP
HWI-D00306:376:HA62FADXX:1:1102:9001:81337	147	Xist	856	255	73M	=	786	-143	TGCTCTTAAACTGAGTGGGTGTTCAGGGCGTGGAGAGCCCGCGTCCGCCATTATGGCTTCTGCGTGATACGGC	#######@>:CA<88(78(@3:(<8@?5<?5?3>5'6CB5'@0FGIIIIGBHIIHDIIIIHFFFHHFD@DDD?	AS:i:146	XN:i:0	XM:i:0	XO:i:0	XG:i:0	NM:i:0	MD:Z:73	YS:i:146	YT:Z:CP
HWI-D00306:376:HA62FADXX:1:1102:19310:82240	99	Xist	777	255	73M	=	856	152	ATGCCTCTTATTTGCGTGTACTGTTGCTGCTGATCGTTTGGTGCTGTGTGAGTGAACCTATGGCTTAGAAAAA	FFFFFHHHHHJJJJJJHIHIJJJIIJJJJJJJIJJJIIJJJFHIIIHJHIIIGIJIJJJJJJJJJJHHHHHFF	AS:i:146	XN:i:0	XM:i:0	XO:i:0	XG:i:0	NM:i:0	MD:Z:73	YS:i:146	YT:Z:CP
HWI-D00306:376:HA62FADXX:1:1102:19310:82240	147	Xist	856	255	73M	=	777	-152	TGCTCTTAAACTGAGTGGGTGTTCAGGGCGTGGAGAGCCCGCGTCCGCCATTATGGCTTCTGCGTGATACGGC	:9>A:@:CB:4(3(8(@?3:3@3(-BB<8<3C>:9/;CB<<<EFFJFJJJJJJJJIGJIEJJJHHHGHFFFFF	AS:i:146	XN:i:0	XM:i:0	XO:i:0	XG:i:0	NM:i:0	MD:Z:73	YS:i:146	YT:Z:CP
HWI-D00306:376:HA62FADXX:1:1102:20617:82007	99	Xist	795	255	73M	=	856	134	TACTGTTGCTGCTGATCGTTTGGTGCTGTGTGAGTGAACCTATGGCTTAGAAAAACGACTTTGCTCTTAAACT	DDFADFFHFDGHIIIHGHFHIGHAFHHIGIEDGDHIIIIGIGIJIGJJJJBEHGJJHGIGIHHHHHHFFF;@C	AS:i:146	XN:i:0	XM:i:0	XO:i:0	XG:i:0	NM:i:0	MD:Z:73	YS:i:142	YT:Z:CP
HWI-D00306:376:HA62FADXX:1:1102:20617:82007	147	Xist	856	255	73M	=	795	-134	TGCTCTTAAACTGAGGGGGTGTTCAGGGCGTGGAGAGCCCGCGTCCGCCATTATGGCTTCTGCGTGATACGGC	#############################A:CA:?8>>5'@-@66IIIHHIIIIIGIGECIIEHHFBHFDDDD	AS:i:142	XN:i:0	XM:i:1	XO:i:0	XG:i:0	NM:i:1	MD:Z:15T57	YS:i:146	YT:Z:CP
HWI-D00306:376:HA62FADXX:1:1102:8837:83628	99	Xist	810	255	73M	=	856	119	TCGTTTGGTGCTGTGTGAGTGAACCTATGGCTTAGAAAAACGACTTTGCTCTTAAACTGAGTGGGTGTTCAGG	B:@DD;BD2<AE@A;3<?FCAECHBF>@CDFDDGB0BBGFF:?DE=FEFEFGECEFI>@@?7=CD5995;>;>	AS:i:146	XN:i:0	XM:i:0	XO:i:0	XG:i:0	NM:i:0	MD:Z:73	YS:i:138	YT:Z:CP
HWI-D00306:376:HA62FADXX:1:1102:8837:83628	147	Xist	856	255	73M	=	810	-119	TGCTCTTAAACTGGGTGGGTGTTCAGGGCGTGGAGAGCCCGCGGCCGCCATTATGGCTTCTGCGTGATACGGC	#####################@<8)B?5(8@>>:5883,''';(@<GFC19::9F;;F8FFGBFBBDC@)?=;	AS:i:138	XN:i:0	XM:i:2	XO:i:0	XG:i:0	NM:i:2	MD:Z:13A29T29	YS:i:146	YT:Z:CP
HWI-D00306:376:HA62FADXX:1:1102:15095:83832	99	Xist	764	255	73M	=	856	165	ACCTGGAATATCTATGCCTCTTATTTGCGTGTACTGTTGCTGCTGATCGTTTGGTGCTGTGTGAGTGAACCTA	FFFFFHHHHHJJJJJJJIJIJJJJJJJJJJJIJIJJJJIJJJJJJEHJGHGIJJHIHIJIIGIIJIJJHHHHF	AS:i:146	XN:i:0	XM:i:0	XO:i:0	XG:i:0	NM:i:0	MD:Z:73	YS:i:146	YT:Z:CP
HWI-D00306:376:HA62FADXX:1:1102:15095:83832	147	Xist	856	255	73M	=	764	-165	TGCTCTTAAACTGAGTGGGTGTTCAGGGCGTGGAGAGCCCGCGTCCGCCATTATGGCTTCTGCGTGATACGGC	#######C>@>93028@?<A@A?85D@5<CAC::9,/BE@@@??JJJJJJJJJIJJJJJJJJJHHHHHFFFFF	AS:i:146	XN:i:0	XM:i:0	XO:i:0	XG:i:0	NM:i:0	MD:Z:73	YS:i:146	YT:Z:CP
HWI-D00306:376:HA62FADXX:1:1102:18002:84386	99	Xist	758	255	73M	=	856	171	TGCACTACCTGGAATATCTATGCCTCTTATTTGCGTGTACTGTTGCTGCTGATCGTTTGGTGCTGTGTGAGTG	FFFFFHHHHHJJJJJJJJJJIJJJJJJJJJJJJJJIJJJJJJJJJJJJJJJJJJJJJJJJHIJIJIIHHHHAE	AS:i:146	XN:i:0	XM:i:0	XO:i:0	XG:i:0	NM:i:0	MD:Z:73	YS:i:146	YT:Z:CP
HWI-D00306:376:HA62FADXX:1:1102:18002:84386	147	Xist	856	255	73M	=	758	-171	TGCTCTTAAACTGAGTGGGTGTTCAGGGCGTGGAGAGCCCGCGTCCGCCATTATGGCTTCTGCGTGATACGGC	@C@CAC>CB::9<2<2B?9>>A985B?58<5C@>9/8DHBFAD?JJJJJJJJJJJIJJJJJJJHHHHHFFFFF	AS:i:146	XN:i:0	XM:i:0	XO:i:0	XG:i:0	NM:i:0	MD:Z:73	YS:i:146	YT:Z:CP
HWI-D00306:376:HA62FADXX:1:1102:8527:84813	99	Xist	728	255	73M	=	856	201	GGTGGATGGAAATATGGTTTTGTGAGTTATTGCACTACCTGGAATATCTATGCCTCTTATTTGCGTGTACTGT	FFDDDFHHHHJJJJJJJFHIJJIJGJIIJJJJJJJJJJJJJJJIJJJJJJJJIJIJJJJIJJJJJIJIIHHHH	AS:i:146	XN:i:0	XM:i:0	XO:i:0	XG:i:0	NM:i:0	MD:Z:73	YS:i:146	YT:Z:CP
HWI-D00306:376:HA62FADXX:1:1102:8527:84813	147	Xist	856	255	73M	=	728	-201	TGCTCTTAAACTGAGTGGGTGTTCAGGGCGTGGAGAGCCCGCGTCCGCCATTATGGCTTCTGCGTGATACGGC	CCA>4A:AB::99288B@<:3@925DDB<C@A:5568DE@@;:DJIJJJJJJJJJJJJJJJJJHHHHHFFFFF	AS:i:146	XN:i:0	XM:i:0	XO:i:0	XG:i:0	NM:i:0	MD:Z:73	YS:i:146	YT:Z:CP
HWI-D00306:376:HA62FADXX:1:1102:8816:84790	99	Xist	547	255	73M	=	856	382	AAAAAAAAAAAAACCTTTCTCGGTCCATCGGGACCTCGGATACCTGCGTTTAGTCTTTTTTTCCCATGCCCAA	DDDDDHHHHHIIIIGIIIC@C;D@EEAC@DEE9>BACBB@<;CC>CB5:BB@@@AA@CCCBBCCCC@3>CCCB	AS:i:139	XN:i:0	XM:i:1	XO:i:0	XG:i:0	NM:i:1	MD:Z:5C67	YS:i:146	YT:Z:CP
HWI-D00306:376:HA62FADXX:1:1102:8816:84790	147	Xist	856	255	73M	=	547	-382	TGCTCTTAAACTGAGTGGGTGTTCAGGGCGTGGAGAGCCCGCGTCCGCCATTATGGCTTCTGCGTGATACGGC	#############################?@>55<3'A:@84@@HHDIJJJJJJJIJGJJJJIHHGHHDFFFF	AS:i:146	XN:i:0	XM:i:0	XO:i:0	XG:i:0	NM:i:0	MD:Z:73	YS:i:139	YT:Z:CP
HWI-D00306:376:HA62FADXX:1:1102:3958:85244	99	Xist	777	255	73M	=	856	152	ATGCCTCTTATTTGCGTGTACTGTTGCTGCTGATCGTTTGGTGCTGTGTGAGTGAACCTATGGCTTAGAAAAA	FFFFFHHHHHJJJIJJHHHJJFIJJJJJJJJJJJJJIIIIIIHGIJHHIJJJHIJJIJIJJIJJJIHHFHHGF	AS:i:146	XN:i:0	XM:i:0	XO:i:0	XG:i:0	NM:i:0	MD:Z:73	YS:i:142	YT:Z:CP
HWI-D00306:376:HA62FADXX:1:1102:3958:85244	147	Xist	856	255	73M	=	777	-152	TGCTCTTAAACTGAGTGTGTGTTCAGGGCGTGGAGAGCCCGCGTCCGCCATTATGGCTTCTGCGTGATACGGC	#####################A92-D?5(9:>5>96>BA4;4??JJJJIJJJJJJJJJJJJJJHHHHHFFFFF	AS:i:142	XN:i:0	XM:i:1	XO:i:0	XG:i:0	NM:i:1	MD:Z:17G55	YS:i:146	YT:Z:CP
HWI-D00306:376:HA62FADXX:1:1102:10509:86030	99	Xist	704	255	73M	=	856	225	TTTTCACGGCCCAACGGGGCGCTTGGTGGATGGAAATATGGTTTTGTGAGTTATTGCACTACCTGGAATATCT	FFFFFHHHGHJJJJJJJJJJJJJJIJCHHHHHHFFFFFFEECEEDDBCDDCEDEDDDDDDDDDDDDDDDDEEE	AS:i:146	XN:i:0	XM:i:0	XO:i:0	XG:i:0	NM:i:0	MD:Z:73	YS:i:146	YT:Z:CP
HWI-D00306:376:HA62FADXX:1:1102:10509:86030	147	Xist	856	255	73M	=	704	-225	TGCTCTTAAACTGAGTGGGTGTTCAGGGCGTGGAGAGCCCGCGTCCGCCATTATGGCTTCTGCGTGATACGGC	>CCDCCADD>:3A<?<DBCC>C?28DD@?A>CDC<8>DFGHAGGIIJJJIJJJJJJJJJJJIJHHHHHFFFFD	AS:i:146	XN:i:0	XM:i:0	XO:i:0	XG:i:0	NM:i:0	MD:Z:73	YS:i:146	YT:Z:CP
HWI-D00306:376:HA62FADXX:1:1102:13996:86987	99	Xist	184	255	1S72M	=	856	746	ATTTTTTTTTGACATGTCCTCCATACTTTTTGATATTTGTAATATTTTCAGTCAATTTTTCATTTTTAAGGAA	FFFFDHHDFFFGIFIJJJJJIICH>FHGIIJJBGBFHIFFHGF=CHHIG=)CC7)7AHHHF;@ADEF?>@>>;	AS:i:144	XN:i:0	XM:i:0	XO:i:0	XG:i:0	NM:i:0	MD:Z:72	YS:i:146	YT:Z:CP
HWI-D00306:376:HA62FADXX:1:1102:13996:86987	147	Xist	856	255	73M	=	184	-746	TGCTCTTAAACTGAGTGGGTGTTCAGGGCGTGGAGAGCCCGCGTCCGCCATTATGGCTTCTGCGTGATACGGC	#########################@?585(C>?A=;CA@;8@?IJJIJIIIIIIIIIIHJJJHHGHHFFFFF	AS:i:146	XN:i:0	XM:i:0	XO:i:0	XG:i:0	NM:i:0	MD:Z:73	YS:i:144	YT:Z:CP
HWI-D00306:376:HA62FADXX:1:1102:5071:87039	99	Xist	237	255	73M	=	856	692	ATTTTTCATTTTTAAGGAATATTTCTTTGTTGTGCCTTTTGGTTGATACTTGTGTGTGTATGGTGGACTTACC	DDB>A<?DBFEGGGGGCBE?AFE<HH?FCFGGIIIIGIGIIBDGE?F9?DH<F?F(B2BBF:9=@F=EEGHHH	AS:i:146	XN:i:0	XM:i:0	XO:i:0	XG:i:0	NM:i:0	MD:Z:73	YS:i:146	YT:Z:CP
HWI-D00306:376:HA62FADXX:1:1102:5071:87039	147	Xist	856	255	73M	=	237	-692	TGCTCTTAAACTGAGTGGGTGTTCAGGGCGTGGAGAGCCCGCGTCCGCCATTATGGCTTCTGCGTGATACGGC	#####@AA:4:9922(5++3(><80B@51?CDCA<86DHHF6FAJJJIIJIJIIJJIGHAGJJHHDHGFFFDD	AS:i:146	XN:i:0	XM:i:0	XO:i:0	XG:i:0	NM:i:0	MD:Z:73	YS:i:146	YT:Z:CP
HWI-D00306:376:HA62FADXX:1:1102:10602:87396	99	Xist	646	255	73M	=	856	283	ATTTTTTTTTCTTTTTCTTTTGCCCATCGGGGCTGTGGATACCTGCTTTAAATTTTTTTTTTCACGGCCCAAC	FFFFFHHHHHJJJIJJJJJJJJIJJIJJGJJJIJJGHIHFGHGHEFFFFEEEEEEEDDDDDDCDDBDDDDDD?	AS:i:146	XN:i:0	XM:i:0	XO:i:0	XG:i:0	NM:i:0	MD:Z:73	YS:i:146	YT:Z:CP
HWI-D00306:376:HA62FADXX:1:1102:10602:87396	147	Xist	856	255	73M	=	646	-283	TGCTCTTAAACTGAGTGGGTGTTCAGGGCGTGGAGAGCCCGCGTCCGCCATTATGGCTTCTGCGTGATACGGC	ACA>:C@DB>@CA<BBD@<A>><2-DB:893CA:<6BCEAA8@DJJJJIIIJJJJJIJJJJJJHHHGHFFFFF	AS:i:146	XN:i:0	XM:i:0	XO:i:0	XG:i:0	NM:i:0	MD:Z:73	YS:i:146	YT:Z:CP
HWI-D00306:376:HA62FADXX:1:1102:8742:87729	99	Xist	786	255	73M	=	856	143	ATTTGCGTGTACTGTTGCTGCTGATCGTTTTGTGCTGTGTGAGTGAACCTATGGCTTAGAAAAACGACTTTGC	FFFFFHHHGHHIJJHIJIJJJJJJJJJGHIJJFHIJJIIHJIJDGHIJJJJIIJJJJJJIJJJJJHHFFFEEC	AS:i:138	XN:i:0	XM:i:1	XO:i:0	XG:i:0	NM:i:1	MD:Z:30G42	YS:i:146	YT:Z:CP
HWI-D00306:376:HA62FADXX:1:1102:8742:87729	147	Xist	856	255	73M	=	786	-143	TGCTCTTAAACTGAGTGGGTGTTCAGGGCGTGGAGAGCCCGCGTCCGCCATTATGGCTTCTGCGTGATACGGC	3?CA@CCA>:(390<8BB<::@<85B?5593C>5<88CB@F@AEJJJJIHIJJJJJJJJJJJIHHHHHDFFFD	AS:i:146	XN:i:0	XM:i:0	XO:i:0	XG:i:0	NM:i:0	MD:Z:73	YS:i:138	YT:Z:CP
HWI-D00306:376:HA62FADXX:1:1102:14176:87920	99	Xist	604	255	73M	=	856	325	TTTTTCCCATGCCCAACGGGGCCTCGGATACCTGCTGTTATTATTTTTTTTTCTTTTTCTTTTGCCCATCGGG	DDEFFHGHHHJIHIJJHIGGHGGIEGGAHIEHIICHJGHFCHGIJJCGHFDDDDDDDDDDDDDCDDCCCDBDB	AS:i:146	XN:i:0	XM:i:0	XO:i:0	XG:i:0	NM:i:0	MD:Z:73	YS:i:138	YT:Z:CP
HWI-D00306:376:HA62FADXX:1:1102:14176:87920	147	Xist	856	255	73M	=	604	-325	TGCTTTTAAACTGAGTGGGTGTTCGGGGCGTGGAGAGCCCGCGTCCGCCATTATGGCTTCTGCGTGATACGGC	######################################B;8;6:EGGHFBH@FFF<HBFAIGIHHFAFDDDDB	AS:i:138	XN:i:0	XM:i:2	XO:i:0	XG:i:0	NM:i:2	MD:Z:4C19A48	YS:i:146	YT:Z:CP
HWI-D00306:376:HA62FADXX:1:1102:19934:87849	99	Xist	776	255	73M	=	856	153	TATGCCTCTTATTTGCGTGTACTGTTGCTGCTGATCGTTTGGTGCTGTGTGAGTGAACCTATGGCTTAGAAAA	FFFFFHHHHHJJJJJJJGIHIJJJIJJJJJJJJJJJJIJJJJHIJJJJHFHIJHIJJJJJJJIJJJHHHHHHF	AS:i:146	XN:i:0	XM:i:0	XO:i:0	XG:i:0	NM:i:0	MD:Z:73	YS:i:146	YT:Z:CP
HWI-D00306:376:HA62FADXX:1:1102:19934:87849	147	Xist	856	255	73M	=	776	-153	TGCTCTTAAACTGAGTGGGTGTTCAGGGCGTGGAGAGCCCGCGTCCGCCATTATGGCTTCTGCGTGATACGGC	:?:@:CCC>4>>?0??B@?>:A905DBB<C@C>:9'8CE@@@@BJJJJJJJJJJJJJJJJJJJHHHHHFFFFF	AS:i:146	XN:i:0	XM:i:0	XO:i:0	XG:i:0	NM:i:0	MD:Z:73	YS:i:146	YT:Z:CP
HWI-D00306:376:HA62FADXX:1:1102:11959:88104	99	Xist	786	255	73M	=	856	143	ATTTGCGTGTACTGTTGCTGCTGATCGTTTGGTGCTGTGTGAGTGAACCTATGGCTTAGAAAAACGACTTTGC	FFFFFHHFHHJJJJHHJJJJJJJJJJJFHIJJFGHIIFHIJJJIIJJJJJJJJJIJJIJJJJJIHHHFFDEEC	AS:i:146	XN:i:0	XM:i:0	XO:i:0	XG:i:0	NM:i:0	MD:Z:73	YS:i:146	YT:Z:CP
HWI-D00306:376:HA62FADXX:1:1102:11959:88104	147	Xist	856	255	73M	=	786	-143	TGCTCTTAAACTGAGTGGGTGTTCAGGGCGTGGAGAGCCCGCGTCCGCCATTATGGCTTCTGCGTGATACGGC	AAA>4@:DC>>><<<2B<9:3@385B?5893C@><;;CE@@A@?JJJJJJJJJJJJJJJJJJJHHHHHFFFFF	AS:i:146	XN:i:0	XM:i:0	XO:i:0	XG:i:0	NM:i:0	MD:Z:73	YS:i:146	YT:Z:CP
HWI-D00306:376:HA62FADXX:1:1102:15426:88758	99	Xist	827	255	73M	=	856	102	AGTGAACCTATGGCTTAGAAAAACGACTTTGCTCTTAAACTGAGTGGGTGTTCAGGGCGTGGAGAGCCCGCGT	FFEFFGHHHGJJJIJIJJJJJJJJJJIJJJJIJJJJJJJJJJBHFGII<AFHIJGHGIGEDFDDEDDDDDDD<	AS:i:146	XN:i:0	XM:i:0	XO:i:0	XG:i:0	NM:i:0	MD:Z:73	YS:i:141	YT:Z:CP
HWI-D00306:376:HA62FADXX:1:1102:15426:88758	147	Xist	856	255	73M	=	827	-102	TGCTCTTAAACTGGGTGGGTGTTCAGGGCGTGGAGAGCCCGCGTCCGCCATTATGGCTTCTGCGTGATACGGC	49>@>C>@>+(07020B?<C@>+(-B?58?>A>5<28>:58;D@JJIIGHJJJJJJJJJIJJIHHHHHFFFDD	AS:i:141	XN:i:0	XM:i:1	XO:i:0	XG:i:0	NM:i:1	MD:Z:13A59	YS:i:146	YT:Z:CP
HWI-D00306:376:HA62FADXX:1:1102:20295:89231	99	Xist	737	255	73M	=	856	192	AAATATGGTTTTGTGAGTTATTGCACTACCTGGAATATCTATGCCTCTTATTTGCGTGTACTGTTGCTGCTGA	FFFDDHHHHHIJJHJJIIHHJJJJJJJJJIIIJJJJJJIJJJJJJIJJJJJJJJIIHIJJJJJJJJJJJJJJE	AS:i:146	XN:i:0	XM:i:0	XO:i:0	XG:i:0	NM:i:0	MD:Z:73	YS:i:146	YT:Z:CP
HWI-D00306:376:HA62FADXX:1:1102:20295:89231	147	Xist	856	255	73M	=	737	-192	TGCTCTTAAACTGAGTGGGTGTTCAGGGCGTGGAGAGCCCGCGTCCGCCATTATGGCTTCTGCGTGATACGGC	43:>4>3C>:>99(82@<9:3A920B?5<9(C:?<8/DB;4A?@JJJJJJJJJJIJJJJJJIJHHHHHFFFFF	AS:i:146	XN:i:0	XM:i:0	XO:i:0	XG:i:0	NM:i:0	MD:Z:73	YS:i:146	YT:Z:CP
HWI-D00306:376:HA62FADXX:1:1102:4851:89679	99	Xist	537	255	73M	=	856	392	AAAAAAAAAAAAAAAAAAAAAAACCTTTTTCGGGCCACCGGGGCCCCGGTTACCCGCGTTTTGTCTTTTTTTC	FFFFFHHHHHJJJJIHFDDDDDD##################################################	AS:i:107	XN:i:0	XM:i:9	XO:i:0	XG:i:0	NM:i:9	MD:Z:15C12C4T3T4A2T3A4T6A11	YS:i:138	YT:Z:CP
HWI-D00306:376:HA62FADXX:1:1102:4851:89679	147	Xist	856	255	73M	=	537	-392	TGCTCTTAAACTGAGTGGGTGTTCAGGGCGTGGAGAGCCCGCGTCCGCAATTATGGCTTCTGCGTGATACGGC	DDDDDDEEDCDDDDDDDDDDDDDDDDDDDDDDDDDDDFJJJJJJJJJJJJJJJJJJJJJJJJJHHHHHFFFFF	AS:i:138	XN:i:0	XM:i:1	XO:i:0	XG:i:0	NM:i:1	MD:Z:48C24	YS:i:107	YT:Z:CP
HWI-D00306:376:HA62FADXX:1:1102:15603:89568	99	Xist	443	255	73M	=	856	486	TTCTAAACTTGCCCATCTGGGCTGTGGATACCTGCTTTTATTCTTTTTTTCTTCTCCTTAGCCCATCGGGGCC	ABBDDHH<?DBFHGIIIEGGIIIIFHGFHGIIIIIIIIIIIIIIIIIIIIEII@FD@EE@;DGHFFHDD?B?B	AS:i:146	XN:i:0	XM:i:0	XO:i:0	XG:i:0	NM:i:0	MD:Z:73	YS:i:146	YT:Z:CP
HWI-D00306:376:HA62FADXX:1:1102:15603:89568	147	Xist	856	255	73M	=	443	-486	TGCTCTTAAACTGAGTGGGTGTTCAGGGCGTGGAGAGCCCGCGTCCGCCATTATGGCTTCTGCGTGATACGGC	:?>:3A:C@>>CA8<7DB?C>@<+-DB78?9CA>?8@DE@AA@BJJJJJJJJJJJIIJJJJJJHHHHHFFFFF	AS:i:146	XN:i:0	XM:i:0	XO:i:0	XG:i:0	NM:i:0	MD:Z:73	YS:i:146	YT:Z:CP
HWI-D00306:376:HA62FADXX:1:1102:19280:90352	99	Xist	722	255	73M	=	856	207	GCGCTTGGTGGATGGAAATATGGTTTTGTGAGTTATTGCACTACCTGGAATATCTATGCCTCTTATTTGCGTG	FFFFFHHHCFHIIJJJJJJJJJJGHJJJHIJJGHIJJJJJJJJJJJJJHHHHHHFFFFFFFEEEEEEEEDDDD	AS:i:146	XN:i:0	XM:i:0	XO:i:0	XG:i:0	NM:i:0	MD:Z:73	YS:i:146	YT:Z:CP
HWI-D00306:376:HA62FADXX:1:1102:19280:90352	147	Xist	856	255	73M	=	722	-207	TGCTCTTAAACTGAGTGGGTGTTCAGGGCGTGGAGAGCCCGCGTCCGCCATTATGGCTTCTGCGTGATACGGC	#####C@DC:@?9(88B<3>:@980DB:1?:DA??8;A=54;?@JJJJJJJJJJJJIJJIJJJHHHHHFFFFF	AS:i:146	XN:i:0	XM:i:0	XO:i:0	XG:i:0	NM:i:0	MD:Z:73	YS:i:146	YT:Z:CP
HWI-D00306:376:HA62FADXX:1:1102:10668:90620	99	Xist	763	255	73M	=	856	166	TACCTGGAATATCTATGCCTCTTATTTGCGTGTACTGTTGCTGCTGATCGTTTGGTGCTGTGTGAGTGAACCT	FFFFFHHHHHJIJJJJJJJJJIJJJJJJJJGHHIJJJIJJJJJIJJJJJJHIJJJGHIIJGIJGJJHIGHHHG	AS:i:146	XN:i:0	XM:i:0	XO:i:0	XG:i:0	NM:i:0	MD:Z:73	YS:i:146	YT:Z:CP
HWI-D00306:376:HA62FADXX:1:1102:10668:90620	147	Xist	856	255	73M	=	763	-166	TGCTCTTAAACTGAGTGGGTGTTCAGGGCGTGGAGAGCCCGCGTCCGCCATTATGGCTTCTGCGTGATACGGC	:<AC>C>CC:433(8(B?9>:>305BB<893C@><8;CB@@<FDJJIIIJJJJIJIJJJIJJJHHHHHDFFFD	AS:i:146	XN:i:0	XM:i:0	XO:i:0	XG:i:0	NM:i:0	MD:Z:73	YS:i:146	YT:Z:CP
HWI-D00306:376:HA62FADXX:1:1102:4015:90932	99	Xist	683	255	73M	=	856	246	GATACCTGCTTTAAATTTTTTTTTTCACGGCCCAACGGGGCGCTTGGTGGATGGAAATATGGTTTTGTGAGTT	FFFFFHHHHHJJJJJJJJJJJJJJJJJJJJJJJJJHHFFDDDDDDDB>@BBDDDDDDDDEEDCCDDDDDDDAC	AS:i:146	XN:i:0	XM:i:0	XO:i:0	XG:i:0	NM:i:0	MD:Z:73	YS:i:146	YT:Z:CP
HWI-D00306:376:HA62FADXX:1:1102:4015:90932	147	Xist	856	255	73M	=	683	-246	TGCTCTTAAACTGAGTGGGTGTTCAGGGCGTGGAGAGCCCGCGTCCGCCATTATGGCTTCTGCGTGATACGGC	><@@>>:CC>:390<8B?9>>A905DB98CAA>3A88CA@;6GDJJJJJJJJJJJJJJJJJJIHHHHHDFFFF	AS:i:146	XN:i:0	XM:i:0	XO:i:0	XG:i:0	NM:i:0	MD:Z:73	YS:i:146	YT:Z:CP
HWI-D00306:376:HA62FADXX:1:1102:7450:91079	99	Xist	692	255	6M1I66M	=	856	237	TTTAAATTTTTTTTTTTCACGGCCCAACGGGGCGCTTGGTGGATGGAAATATGGTTTTGTGAGTTATTGCACT	FDFFFHHHHHJJJJJJJJJJJHGJJJIJIHHFDDDDDDDABDDDDDDDDDDEED@CDDBBDDDDEDEDDDDDD	AS:i:136	XN:i:0	XM:i:0	XO:i:1	XG:i:1	NM:i:1	MD:Z:72	YS:i:146	YT:Z:CP
HWI-D00306:376:HA62FADXX:1:1102:7450:91079	147	Xist	856	255	73M	=	692	-237	TGCTCTTAAACTGAGTGGGTGTTCAGGGCGTGGAGAGCCCGCGTCCGCCATTATGGCTTCTGCGTGATACGGC	#########################@@5895CC??88DE;;4:@JIJJIIIJJJJIJJJJJJJHHHHHFFFFF	AS:i:146	XN:i:0	XM:i:0	XO:i:0	XG:i:0	NM:i:0	MD:Z:73	YS:i:136	YT:Z:CP
HWI-D00306:376:HA62FADXX:1:1102:5391:91540	99	Xist	702	255	73M	=	856	227	TTTTTTCACGGCCCAACGGGGCGCTTGGTGGATGGAAATATGGTTTTGTGAGTTATTGCACTACCTGGAATAT	FFFFFHHHHHJJJJJJIIIJJJIHGFFF?ACDEEDACCCDEED@CDDDBDDDCDCDCDCCDCDDDDDDDDDDE	AS:i:146	XN:i:0	XM:i:0	XO:i:0	XG:i:0	NM:i:0	MD:Z:73	YS:i:146	YT:Z:CP
HWI-D00306:376:HA62FADXX:1:1102:5391:91540	147	Xist	856	255	73M	=	702	-227	TGCTCTTAAACTGAGTGGGTGTTCAGGGCGTGGAGAGCCCGCGTCCGCCATTATGGCTTCTGCGTGATACGGC	><@:4A@@:+339(88B?9:3>9(&B@589(?55<'9A:4;@GFJJJJJJJJJJJJJJJJJJJHHHHFDFFFF	AS:i:146	XN:i:0	XM:i:0	XO:i:0	XG:i:0	NM:i:0	MD:Z:73	YS:i:146	YT:Z:CP
HWI-D00306:376:HA62FADXX:1:1102:15694:91887	99	Xist	756	255	73M	=	856	173	ATTGCACTACCTGGAATATCTATGCCTCTTATTTGCGTGTACTGTTGCTGCTGATCGTTTGGTGCTGTGTGAG	FFFFFHGHHHJJJJJJIJJJJJJJJJJJJJIJJJJJJJJJJJJJJJJJJJJJJJJJJHIJJIGIJJJIHHHHH	AS:i:146	XN:i:0	XM:i:0	XO:i:0	XG:i:0	NM:i:0	MD:Z:73	YS:i:146	YT:Z:CP
HWI-D00306:376:HA62FADXX:1:1102:15694:91887	147	Xist	856	255	73M	=	756	-173	TGCTCTTAAACTGAGTGGGTGTTCAGGGCGTGGAGAGCCCGCGTCCGCCATTATGGCTTCTGCGTGATACGGC	><>A@A:A@:>><287B?<>:>305DB<<?@CAA?88DHEF@D?JJJJJJJJIJJJJJJJJJJHHHHHFFFFF	AS:i:146	XN:i:0	XM:i:0	XO:i:0	XG:i:0	NM:i:0	MD:Z:73	YS:i:146	YT:Z:CP
HWI-D00306:376:HA62FADXX:1:1102:7512:92120	99	Xist	699	255	73M	=	856	230	TTTTTTTTTCACGGCCCAACGGGGCGCTTGGTGGATGGAAATATGGTTTTGTGAGTTATTGCACTACCTGGAA	FFFFFGHHDFHIBHHIJIFFHIJGHDDDBBD5<@ACCBDCDDCDD@@CDDDBDDDDECDCDDDDD>CCDCDDC	AS:i:146	XN:i:0	XM:i:0	XO:i:0	XG:i:0	NM:i:0	MD:Z:73	YS:i:146	YT:Z:CP
HWI-D00306:376:HA62FADXX:1:1102:7512:92120	147	Xist	856	255	73M	=	699	-230	TGCTCTTAAACTGAGTGGGTGTTCAGGGCGTGGAGAGCCCGCGTCCGCCATTATGGCTTCTGCGTGATACGGC	################B<3+3><?5B@589:A@:9/8BB;@<@@JIJJJIJJJJJJJJIJJIJHHHHHFFFFF	AS:i:146	XN:i:0	XM:i:0	XO:i:0	XG:i:0	NM:i:0	MD:Z:73	YS:i:146	YT:Z:CP
HWI-D00306:376:HA62FADXX:1:1102:9543:92248	99	Xist	835	255	73M	=	856	94	TATGGCTTAGAAAAACGACTTTGCTCTTAAACTGAGTGGGTGTTCAGGGCGTGGAGAGCCCGCGTCCGCCATT	DDA;BFBDFD@HEDFHF@FHIA?????FGA>FCC><0??@0?77=C8=;;4AAA;;@;;>=8?838=BBB><@	AS:i:146	XN:i:0	XM:i:0	XO:i:0	XG:i:0	NM:i:0	MD:Z:73	YS:i:146	YT:Z:CP
HWI-D00306:376:HA62FADXX:1:1102:9543:92248	147	Xist	856	255	73M	=	835	-94	TGCTCTTAAACTGAGTGGGTGTTCAGGGCGTGGAGAGCCCGCGTCCGCCATTATGGCTTCTGCGTGATACGGC	:9:4>@:A@@:?<2(0;<9>3:+(5@8&<<(?:>9'6CA;';0IIIHEHHGIGHIGJIIGEHEFFHHHFDBDD	AS:i:146	XN:i:0	XM:i:0	XO:i:0	XG:i:0	NM:i:0	MD:Z:73	YS:i:146	YT:Z:CP
HWI-D00306:376:HA62FADXX:1:1102:12837:93224	99	Xist	777	255	73M	=	856	152	ATGCCTCTTATTTGCGTGTACTGTTGCTGCTGATCGTTTGGTGCTGTGTGAGTGAACCTATGGCTTAGAAAAA	FFFFFHHHHHJJJJJJJJJJJJJJJJJJJJJJJIJJHIJJIHIJIJJJIJJJIJJJJJJJJJIIJJHHHHHHF	AS:i:146	XN:i:0	XM:i:0	XO:i:0	XG:i:0	NM:i:0	MD:Z:73	YS:i:146	YT:Z:CP
HWI-D00306:376:HA62FADXX:1:1102:12837:93224	147	Xist	856	255	73M	=	777	-152	TGCTCTTAAACTGAGTGGGTGTTCAGGGCGTGGAGAGCCCGCGTCCGCCATTATGGCTTCTGCGTGATACGGC	@9:4(>:CC>:9<0?<B<93(>3+-DD@<CACC?98>CA5@;@7IJJJJJJJIJJJJJJJJJJHGHHHFFFFF	AS:i:146	XN:i:0	XM:i:0	XO:i:0	XG:i:0	NM:i:0	MD:Z:73	YS:i:146	YT:Z:CP
HWI-D00306:376:HA62FADXX:1:1102:18551:93337	99	Xist	752	255	73M	=	856	177	AGTTATTGCACTACCTGGAATATCTATGCCTCTTATTTGCGTGTACTGTTGCTGCTGATCGTTTGGTGCTGTG	FFEFFHHHHHJJJJJJJJJJJJJJJJJJJJJJJJJJJJJJJIJHHIJJJJJJJJJJJJJJJIJJJJHIJHHHH	AS:i:146	XN:i:0	XM:i:0	XO:i:0	XG:i:0	NM:i:0	MD:Z:73	YS:i:146	YT:Z:CP
HWI-D00306:376:HA62FADXX:1:1102:18551:93337	147	Xist	856	255	73M	=	752	-177	TGCTCTTAAACTGAGTGGGTGTTCAGGGCGTGGAGAGCCCGCGTCCGCCATTATGGCTTCTGCGTGATACGGC	#####@:DC>>3?2<8B?9:>@92-BB:5?:C>>A8>CE;EBGGJJJJJJJJJJJJIJJJJJJHHHHHFFFFF	AS:i:146	XN:i:0	XM:i:0	XO:i:0	XG:i:0	NM:i:0	MD:Z:73	YS:i:146	YT:Z:CP
HWI-D00306:376:HA62FADXX:1:1102:2009:93913	99	Xist	754	255	73M	=	856	175	TTATTGCACTACCTGGAATATCTATGCCTCTTATTTGCGTGTACTGTTGCTGCTGATCGTTTGGTGCTGTGTG	FFFFFHHHHHJJJJJJIJJJJJJJJJJJJIJIIIIJJGJGIIGIIJIHHHHIJIIIJJJHIIJG@EHGHHHHE	AS:i:146	XN:i:0	XM:i:0	XO:i:0	XG:i:0	NM:i:0	MD:Z:73	YS:i:146	YT:Z:CP
HWI-D00306:376:HA62FADXX:1:1102:2009:93913	147	Xist	856	255	73M	=	754	-175	TGCTCTTAAACTGAGTGGGTGTTCAGGGCGTGGAGAGCCCGCGTCCGCCATTATGGCTTCTGCGTGATACGGC	>3@:+>+A@:>99(B@B<9>@:3(&B<55A>A:3<;>>:'AAA@FJJJIHJGIIIIGJIGJIJHHHFHFFFFF	AS:i:146	XN:i:0	XM:i:0	XO:i:0	XG:i:0	NM:i:0	MD:Z:73	YS:i:146	YT:Z:CP
HWI-D00306:376:HA62FADXX:1:1102:19467:93868	99	Xist	741	255	73M	=	856	188	ATGGTTTTGTGAGTTATTGCACTACCTGGAATATCTATGCCTCTTATTTGCGTGTACTGTTGCTGCTGATCGT	FFFFBFHHHHIJJIIJJJJJJJJJJJJJIJJJJJJJJJJIJJJJJJJIJJIHHIIIIIGJJGIJJJJJJJJGH	AS:i:146	XN:i:0	XM:i:0	XO:i:0	XG:i:0	NM:i:0	MD:Z:73	YS:i:146	YT:Z:CP
HWI-D00306:376:HA62FADXX:1:1102:19467:93868	147	Xist	856	255	73M	=	741	-188	TGCTCTTAAACTGAGTGGGTGTTCAGGGCGTGGAGAGCCCGCGTCCGCCATTATGGCTTCTGCGTGATACGGC	:9:@:C@DB:@9<2??B?9>:>3(5BD@8?:A>><88BA;A;AEJJIJIJIJJJJJIJIHIJJHHHHHFFFFD	AS:i:146	XN:i:0	XM:i:0	XO:i:0	XG:i:0	NM:i:0	MD:Z:73	YS:i:146	YT:Z:CP
HWI-D00306:376:HA62FADXX:1:1102:3020:94974	99	Xist	692	255	6M1I66M	=	856	237	TTTAAATTTTTTTTTTTCACGGCCCAACGGGGCGCTTGGTGGATGGAAATATGGTTTTGTGAGTTATTGCACT	DDFFFHHHHHJJJJJJJJJJHIIJJJJHIHHFDDDDDDD8?BDDDDDDDDDEEDCDDDDBDDDCDDEDDDDDD	AS:i:136	XN:i:0	XM:i:0	XO:i:1	XG:i:1	NM:i:1	MD:Z:72	YS:i:138	YT:Z:CP
HWI-D00306:376:HA62FADXX:1:1102:3020:94974	147	Xist	856	255	73M	=	692	-237	TGCTCTTAAACTGAGTGGGTGTTCAGGGCGTGGAGAGCCCGCGTACGCCATTATGGCTTCTGCGTGATACGGC	DDDDDDEEECDDDDDDDDDDDDDDDDDDDDEEEEDFFJJJJJJIIJIIHHJIIJIJIJJJJJJHGHHHFFFFF	AS:i:138	XN:i:0	XM:i:1	XO:i:0	XG:i:0	NM:i:1	MD:Z:44C28	YS:i:136	YT:Z:CP
HWI-D00306:376:HA62FADXX:1:1102:9987:94869	99	Xist	647	21	2S71M	=	856	284	TTTTTTTTTTTCTTTTTCTTTTGCCCATCGGGGCTGTGGATACCTGCTTTAAATTTTTTTTTTCACGGCCCAA	FFFFFHHHHHJJJJJJJIIJJIIIJJDHIGJJJHEF?BECCDEDDDDDDDDDDEEDDDDDDDDDDDDBDDDD?	AS:i:142	XS:i:57	XN:i:0	XM:i:0	XO:i:0	XG:i:0	NM:i:0	MD:Z:71	YS:i:146	YT:Z:CP
HWI-D00306:376:HA62FADXX:1:1102:9987:94869	147	Xist	856	21	73M	=	647	-284	TGCTCTTAAACTGAGTGGGTGTTCAGGGCGTGGAGAGCCCGCGTCCGCCATTATGGCTTCTGCGTGATACGGC	#####CA@:++(<228<8(>:A920B?57<@CC?A;8DE8@@:HJIJJJJJJIJJJIJJJJJJHHHHHDFFFF	AS:i:146	XN:i:0	XM:i:0	XO:i:0	XG:i:0	NM:i:0	MD:Z:73	YS:i:142	YT:Z:CP
HWI-D00306:376:HA62FADXX:1:1102:9987:94869	355	Xist	451	21	20S30M1I13M9S	=	856	498	TTTTTTTTTTTCTTTTTCTTTTGCCCATCGGGGCTGTGGATACCTGCTTTAAATTTTTTTTTTCACGGCCCAA	FFFFFHHHHHJJJJJJJIIJJIIIJJDHIGJJJHEF?BECCDEDDDDDDDDDDEEDDDDDDDDDDDDBDDDD?	AS:i:57	XS:i:57	XN:i:0	XM:i:3	XO:i:1	XG:i:1	NM:i:4	MD:Z:9T20T3C8	YS:i:146	YT:Z:CP
HWI-D00306:376:HA62FADXX:1:1102:9987:94869	403	Xist	856	21	73M	=	451	-498	TGCTCTTAAACTGAGTGGGTGTTCAGGGCGTGGAGAGCCCGCGTCCGCCATTATGGCTTCTGCGTGATACGGC	#####CA@:++(<228<8(>:A920B?57<@CC?A;8DE8@@:HJIJJJJJJIJJJIJJJJJJHHHHHDFFFF	AS:i:146	XN:i:0	XM:i:0	XO:i:0	XG:i:0	NM:i:0	MD:Z:73	YS:i:57	YT:Z:CP
HWI-D00306:376:HA62FADXX:1:1102:9987:94869	355	Xist	486	21	4S8M1I37M23S	=	856	447	TTTTTTTTTTTCTTTTTCTTTTGCCCATCGGGGCTGTGGATACCTGCTTTAAATTTTTTTTTTCACGGCCCAA	FFFFFHHHHHJJJJJJJIIJJIIIJJDHIGJJJHEF?BECCDEDDDDDDDDDDEEDDDDDDDDDDDDBDDDD?	AS:i:44	XS:i:57	XN:i:0	XM:i:5	XO:i:1	XG:i:1	NM:i:6	MD:Z:10C2C2A12C0A14	YS:i:146	YT:Z:CP
HWI-D00306:376:HA62FADXX:1:1102:9987:94869	403	Xist	856	21	73M	=	486	-447	TGCTCTTAAACTGAGTGGGTGTTCAGGGCGTGGAGAGCCCGCGTCCGCCATTATGGCTTCTGCGTGATACGGC	#####CA@:++(<228<8(>:A920B?57<@CC?A;8DE8@@:HJIJJJJJJIJJJIJJJJJJHHHHHDFFFF	AS:i:146	XN:i:0	XM:i:0	XO:i:0	XG:i:0	NM:i:0	MD:Z:73	YS:i:44	YT:Z:CP
HWI-D00306:376:HA62FADXX:1:1102:10914:95497	99	Xist	785	255	73M	=	856	144	TATTTGCGTGTACTGTTGCTGCTGATCGTTTGGTGCTGTGTGAGTGAACCTATGGCTTAGAAAAACGACTTTG	FFFFFGHHHHGIIJJGGIJJJJIJJJJJIJJIIFHIJJIIHIJJHIIJJJJJJIJJJJJIJJIJJHGFFFDED	AS:i:146	XN:i:0	XM:i:0	XO:i:0	XG:i:0	NM:i:0	MD:Z:73	YS:i:146	YT:Z:CP
HWI-D00306:376:HA62FADXX:1:1102:10914:95497	147	Xist	856	255	73M	=	785	-144	TGCTCTTAAACTGAGTGGGTGTTCAGGGCGTGGAGAGCCCGCGTCCGCCATTATGGCTTCTGCGTGATACGGC	@CA@:@:A:4:9A<??B<3A:>3(-DB:595CA?A=BDFGGGGIJJJJJHIJIIJJJJIJJJJHHHHHDFFFF	AS:i:146	XN:i:0	XM:i:0	XO:i:0	XG:i:0	NM:i:0	MD:Z:73	YS:i:146	YT:Z:CP
HWI-D00306:376:HA62FADXX:1:1102:13405:95688	99	Xist	737	255	73M	=	856	192	AAATATGGTTTTGTGAGTTATTGCACTACCTGGAATATCTATGCCTCTTATTTGCGTGTACTGTTGCTGCTGA	FFFFFHHHFHIJJJJIIFHIJJJJJJJJIJJJJJIJJJJJJJJJIJJJJJJJJJJJIJIJJJIJJIJJIJJJE	AS:i:146	XN:i:0	XM:i:0	XO:i:0	XG:i:0	NM:i:0	MD:Z:73	YS:i:146	YT:Z:CP
HWI-D00306:376:HA62FADXX:1:1102:13405:95688	147	Xist	856	255	73M	=	737	-192	TGCTCTTAAACTGAGTGGGTGTTCAGGGCGTGGAGAGCCCGCGTCCGCCATTATGGCTTCTGCGTGATACGGC	><>>3C:DDA>>?8?<B??C>A9<5DB:5<3C>:A;>CB;@8@@JJJJJJJJJJJIJJJJJJJHHHHHDFFFF	AS:i:146	XN:i:0	XM:i:0	XO:i:0	XG:i:0	NM:i:0	MD:Z:73	YS:i:146	YT:Z:CP
HWI-D00306:376:HA62FADXX:1:1102:8243:95812	99	Xist	695	255	73M	=	856	234	AAATTTTTTTTTTCACGGCCCAACGGGGCGCTTGGTGGATGGAAATATGGTTTTGTGAGTTATTGCACTACCT	FFADFHHHHHJJJIIJJGIJJJIJDIIJHDDDDDD,8?AACDCDDDDEED@CDDDBDCDCDDEDDCDDDDDDA	AS:i:146	XN:i:0	XM:i:0	XO:i:0	XG:i:0	NM:i:0	MD:Z:73	YS:i:146	YT:Z:CP
HWI-D00306:376:HA62FADXX:1:1102:8243:95812	147	Xist	856	255	73M	=	695	-234	TGCTCTTAAACTGAGTGGGTGTTCAGGGCGTGGAGAGCCCGCGTCCGCCATTATGGCTTCTGCGTGATACGGC	:<A@:C@C@4:>90<0B@CA>@<<5B?58?:?>?<8;CEBFBHGJJJJJJJJJJJJJJJJJJIHHHHHFFFFF	AS:i:146	XN:i:0	XM:i:0	XO:i:0	XG:i:0	NM:i:0	MD:Z:73	YS:i:146	YT:Z:CP
HWI-D00306:376:HA62FADXX:1:1102:2254:97100	99	Xist	612	255	73M	=	856	317	ATGCCCAACGGGGCCTCGGATACCTGCTGTTATTATTTTTTTTTCTTTTTCTTTTGCCCATCGGGGCTGTGGA	FFFFFHHHHHJJIJJJJJJJJJJJJJJJJIJJJJJJJJJIJJHFEEEEEEDDDDDCDDDDDDDDDDDDDBDDC	AS:i:146	XN:i:0	XM:i:0	XO:i:0	XG:i:0	NM:i:0	MD:Z:73	YS:i:146	YT:Z:CP
HWI-D00306:376:HA62FADXX:1:1102:2254:97100	147	Xist	856	255	73M	=	612	-317	TGCTCTTAAACTGAGTGGGTGTTCAGGGCGTGGAGAGCCCGCGTCCGCCATTATGGCTTCTGCGTGATACGGC	:944:A:DC@:39+88723>:A920BB:<?:C@>??BCE@;;@DJJJIJJJJJIJJJIJJIJJHHHHHDFFFF	AS:i:146	XN:i:0	XM:i:0	XO:i:0	XG:i:0	NM:i:0	MD:Z:73	YS:i:146	YT:Z:CP
HWI-D00306:376:HA62FADXX:1:1102:1596:97573	99	Xist	688	255	73M	=	856	241	CTGCTTTAAATTTTTTTTTTCACGGCCCAACGGGGCGCTTGGTGGATGGAAATATGGTTTTGTGAGTTATTGC	FFFFFHHHHHJJJJJJJJJJJJJIJJJJIIHIJHHFDDDDDD3?BBDDDDDDDDEEDACDDDDDCCDDDEDDD	AS:i:146	XN:i:0	XM:i:0	XO:i:0	XG:i:0	NM:i:0	MD:Z:73	YS:i:146	YT:Z:CP
HWI-D00306:376:HA62FADXX:1:1102:1596:97573	147	Xist	856	255	73M	=	688	-241	TGCTCTTAAACTGAGTGGGTGTTCAGGGCGTGGAGAGCCCGCGTCCGCCATTATGGCTTCTGCGTGATACGGC	#######CC@>><2<<B?<@>A<85DB98?@CACA;>BEA@@@@IJJJJJJJJJJJJJJJJJJHHHHHFFFFF	AS:i:146	XN:i:0	XM:i:0	XO:i:0	XG:i:0	NM:i:0	MD:Z:73	YS:i:146	YT:Z:CP
HWI-D00306:376:HA62FADXX:1:1102:13564:98225	99	Xist	652	21	73M	=	856	277	TTTTCTTTTTCCTTTGCCCATCGGGGCTGTGGATACCTGCTTTAAATTTTTTTTTTCACGGCCCAACGGGGCG	FFFFFHHHHHHJJJIJJJJJJJJJJJIJJJJJFHIJJJJIJJJIJIHIJHHFDDDD>::8@>@DBD08@DDB9	AS:i:138	XS:i:54	XN:i:0	XM:i:1	XO:i:0	XG:i:0	NM:i:1	MD:Z:11T61	YS:i:146	YT:Z:CP
HWI-D00306:376:HA62FADXX:1:1102:13564:98225	147	Xist	856	21	73M	=	652	-277	TGCTCTTAAACTGAGTGGGTGTTCAGGGCGTGGAGAGCCCGCGTCCGCCATTATGGCTTCTGCGTGATACGGC	#####C>C@::>9(88@89@:@985B?58<:CA><28B=4@8@@JJJJJJJJJJJJJJJJJJJHHHHHFFFFF	AS:i:146	XN:i:0	XM:i:0	XO:i:0	XG:i:0	NM:i:0	MD:Z:73	YS:i:138	YT:Z:CP
HWI-D00306:376:HA62FADXX:1:1102:13564:98225	355	Xist	451	21	13S30M1I13M16S	=	856	491	TTTTCTTTTTCCTTTGCCCATCGGGGCTGTGGATACCTGCTTTAAATTTTTTTTTTCACGGCCCAACGGGGCG	FFFFFHHHHHHJJJIJJJJJJJJJJJIJJJJJFHIJJJJIJJJIJIHIJHHFDDDD>::8@>@DBD08@DDB9	AS:i:54	XS:i:54	XN:i:0	XM:i:3	XO:i:1	XG:i:1	NM:i:4	MD:Z:9T20T3C8	YS:i:146	YT:Z:CP
HWI-D00306:376:HA62FADXX:1:1102:13564:98225	403	Xist	856	21	73M	=	451	-491	TGCTCTTAAACTGAGTGGGTGTTCAGGGCGTGGAGAGCCCGCGTCCGCCATTATGGCTTCTGCGTGATACGGC	#####C>C@::>9(88@89@:@985B?58<:CA><28B=4@8@@JJJJJJJJJJJJJJJJJJJHHHHHFFFFF	AS:i:146	XN:i:0	XM:i:0	XO:i:0	XG:i:0	NM:i:0	MD:Z:73	YS:i:54	YT:Z:CP
HWI-D00306:376:HA62FADXX:1:1102:13564:98225	355	Xist	489	21	5M1I37M30S	=	856	440	TTTTCTTTTTCCTTTGCCCATCGGGGCTGTGGATACCTGCTTTAAATTTTTTTTTTCACGGCCCAACGGGGCG	FFFFFHHHHHHJJJIJJJJJJJJJJJIJJJJJFHIJJJJIJJJIJIHIJHHFDDDD>::8@>@DBD08@DDB9	AS:i:45	XS:i:54	XN:i:0	XM:i:4	XO:i:1	XG:i:1	NM:i:5	MD:Z:7C5A12C0A14	YS:i:146	YT:Z:CP
HWI-D00306:376:HA62FADXX:1:1102:13564:98225	403	Xist	856	21	73M	=	489	-440	TGCTCTTAAACTGAGTGGGTGTTCAGGGCGTGGAGAGCCCGCGTCCGCCATTATGGCTTCTGCGTGATACGGC	#####C>C@::>9(88@89@:@985B?58<:CA><28B=4@8@@JJJJJJJJJJJJJJJJJJJHHHHHFFFFF	AS:i:146	XN:i:0	XM:i:0	XO:i:0	XG:i:0	NM:i:0	MD:Z:73	YS:i:45	YT:Z:CP
HWI-D00306:376:HA62FADXX:1:1102:13634:98600	99	Xist	648	255	73M	=	856	281	TTTTTTTTCTTTTTCTTTTGCCCATCGGGGCTGTGGATACCTGCTTTAAATTTTTTTTTTCACGGCCCAACGG	FFFFFHHHHHJJJJIJJJJJJJJJJJIJJJJJJJJIHHHHHHHFFFFFFEEEEEEDDDDDDDDDDDDDDDDDD	AS:i:146	XN:i:0	XM:i:0	XO:i:0	XG:i:0	NM:i:0	MD:Z:73	YS:i:146	YT:Z:CP
HWI-D00306:376:HA62FADXX:1:1102:13634:98600	147	Xist	856	255	73M	=	648	-281	TGCTCTTAAACTGAGTGGGTGTTCAGGGCGTGGAGAGCCCGCGTCCGCCATTATGGCTTCTGCGTGATACGGC	###@>A:C>4433(+(;89A@C<88B@58<:C@>?;;BA;A@@AJJJIJJJJJJJJJJJJJJJHHHHHFFFFF	AS:i:146	XN:i:0	XM:i:0	XO:i:0	XG:i:0	NM:i:0	MD:Z:73	YS:i:146	YT:Z:CP
HWI-D00306:376:HA62FADXX:1:1102:8444:98781	99	Xist	813	255	73M	=	856	116	TTTGGTGCTGTGTGAGTGAACCTATGGCTTAGAAAAACGACTTTGCTCTTAAACTGAGTGGGTGTTCAGGGCG	FFFFFFHHHHHHFHIJHIIIJJJJJJJJJJJJJJIJJJJJJJIJJJJJJJJJIJJJJJGHHJ>EEFFFFFEDD	AS:i:146	XN:i:0	XM:i:0	XO:i:0	XG:i:0	NM:i:0	MD:Z:73	YS:i:146	YT:Z:CP
HWI-D00306:376:HA62FADXX:1:1102:8444:98781	147	Xist	856	255	73M	=	813	-116	TGCTCTTAAACTGAGTGGGTGTTCAGGGCGTGGAGAGCCCGCGTCCGCCATTATGGCTTCTGCGTGATACGGC	:?ACAC@CC::39+<0D@<@@A985DB8<A>C>59/>CAAGAAEJJJJJIJJJJJJJJJJJJJHHHHHFFFFF	AS:i:146	XN:i:0	XM:i:0	XO:i:0	XG:i:0	NM:i:0	MD:Z:73	YS:i:146	YT:Z:CP
HWI-D00306:376:HA62FADXX:1:1102:18655:99087	99	Xist	698	255	1S72M	=	856	232	TTTTTTTTTTTCACGGCCCAACGGGGCGCTTGGTGGATGGAAATATGGTTTTGTGAGTTATTGCACTACCTGG	DDDDDDDD?DDDDE;)?DABC@CDI=/;=6655,8888>838AA>9>3+9<==?<+:>((3:A:>(3>A>>>1	AS:i:144	XN:i:0	XM:i:0	XO:i:0	XG:i:0	NM:i:0	MD:Z:72	YS:i:142	YT:Z:CP
HWI-D00306:376:HA62FADXX:1:1102:18655:99087	147	Xist	856	255	73M	=	698	-232	TGCTCTTAAACTGAGGGGGTGTTCAGGGCGTGGAGAGCCCGCGTCCGCCATTATGGCTTCTGCGTGATACGGC	##################CCC@92-7+&?CCCCC?8'AB@5-((<D?BFAHFGBBFAHDEIGGFFDFC@DDDD	AS:i:142	XN:i:0	XM:i:1	XO:i:0	XG:i:0	NM:i:1	MD:Z:15T57	YS:i:144	YT:Z:CP
HWI-D00306:376:HA62FADXX:1:1102:9706:99402	99	Xist	698	255	1S72M	=	856	232	TTTTTTTTTTTCACGGCCCAACGGGGCGCTTGGTGGATGGAAATATGGTTTTGTGAGTTATTGCACTACCTGG	DDDDDHHDHHICF@A/@G>C?BBBC?/0&05?<(+8(3388>8>3>9>ACB@B<?3::>+:>>C:A@>?<C><	AS:i:144	XN:i:0	XM:i:0	XO:i:0	XG:i:0	NM:i:0	MD:Z:72	YS:i:141	YT:Z:CP
HWI-D00306:376:HA62FADXX:1:1102:9706:99402	147	Xist	856	255	73M	=	698	-232	TGCTCTTAAACTGAGTGGGTTTTCAGGGCGTGGAGAGCCCGCGTCCGCCATTATGGCTTCTGCGTGATACGGC	############?<?7B?3333(8&0(5B<@?@>5'/AA@-'((BGDGG>FFE?GCHGBGIIGFDDBDDA>DD	AS:i:141	XN:i:0	XM:i:1	XO:i:0	XG:i:0	NM:i:1	MD:Z:20G52	YS:i:144	YT:Z:CP
HWI-D00306:376:HA62FADXX:1:1102:7678:99682	99	Xist	698	255	2S71M	=	856	233	TTTTTTTTTTTTCACGGCCCAACGGGGCGCTTGGTGGATGGAAATATGGTTTTGTGAGTTATTGCACTACCTG	FFFFFHHHHHJJGEHHGHJJIHFEFFD@BDBDDD>@B<CCBCDDDDCECCDDDD?C>@CCCDCCDDDDDDDAC	AS:i:142	XN:i:0	XM:i:0	XO:i:0	XG:i:0	NM:i:0	MD:Z:71	YS:i:137	YT:Z:CP
HWI-D00306:376:HA62FADXX:1:1102:7678:99682	147	Xist	856	255	73M	=	698	-233	TGCTCTTAAACTGAGTGGGTTTTCAGGGCGTGGAGACCCCGCGTCCGCCATTATGGCTTCTGCGTGATACGGC	:3:4:C:@>@@??<7@?2(:(3+2-785BCC@33)3/CA;'5(?JIIIJIIJJJJJJJJIIJIHHHHHDDFDD	AS:i:137	XN:i:0	XM:i:2	XO:i:0	XG:i:0	NM:i:2	MD:Z:20G15G36	YS:i:142	YT:Z:CP
HWI-D00306:376:HA62FADXX:1:1102:19018:99668	99	Xist	747	255	73M	=	856	182	TTGTGAGTTATTGCACTACCTGGAATATCTATGCCTCTTATTTGCGTGTACTGTTGCTGCTGATCGTTTGGTG	FFFDDHHFHHIJJJJJJJJJJJIIJJGIIJJIGIIJGHJDGGHIJGIIIEIIJJJJJIJJJJCHIJHGIIFCE	AS:i:146	XN:i:0	XM:i:0	XO:i:0	XG:i:0	NM:i:0	MD:Z:73	YS:i:146	YT:Z:CP
HWI-D00306:376:HA62FADXX:1:1102:19018:99668	147	Xist	856	255	73M	=	747	-182	TGCTCTTAAACTGAGTGGGTGTTCAGGGCGTGGAGAGCCCGCGTCCGCCATTATGGCTTCTGCGTGATACGGC	434>>>4C@:>9?2<?B?AA@>38-B@58<5:55928CA4/@??IJIJIJJJJJJJJJJJIIIHHHHFDFFFF	AS:i:146	XN:i:0	XM:i:0	XO:i:0	XG:i:0	NM:i:0	MD:Z:73	YS:i:146	YT:Z:CP
HWI-D00306:376:HA62FADXX:1:1102:12667:100523	99	Xist	747	255	73M	=	856	182	TTGTGAGTTATTGCACTACCTGGAATATCTATGCCTCTTATTTGCGTGTACTGTTGCTGCTGATCGTTTGGTG	FFFFFHHHHHIJJJGIJIJJJJJIJJJJJJIJJJJJJJJJJJJJJJJJHJJJJIJJJJJJJJJJJHGIJJHEH	AS:i:146	XN:i:0	XM:i:0	XO:i:0	XG:i:0	NM:i:0	MD:Z:73	YS:i:146	YT:Z:CP
HWI-D00306:376:HA62FADXX:1:1102:12667:100523	147	Xist	856	255	73M	=	747	-182	TGCTCTTAAACTGAGTGGGTGTTCAGGGCGTGGAGAGCCCGCGTCCGCCATTATGGCTTCTGCGTGATACGGC	><:::@@DC>>>C<<<;<?@3>325BB@BDCC>><23A:4@;@?JJJJJJJIJJJJJJJJJJJHHHHHDFFFF	AS:i:146	XN:i:0	XM:i:0	XO:i:0	XG:i:0	NM:i:0	MD:Z:73	YS:i:146	YT:Z:CP
HWI-D00306:376:HA62FADXX:1:1102:7623:100983	99	Xist	698	255	5S68M	=	856	236	TTTATTTTTTTTTTTCACGGCCCAACGGGGCGCTTGGTGGATGGAAATATGGTTTTGTGAGTTATTGCACTAC	FFFFFHHHHHJJJJJIIJIJJJIIJGGIHHFDDDDBD8?@?CCDCCCC@C>ACCDDAACACCCCEDDCDDDDC	AS:i:136	XN:i:0	XM:i:0	XO:i:0	XG:i:0	NM:i:0	MD:Z:68	YS:i:138	YT:Z:CP
HWI-D00306:376:HA62FADXX:1:1102:7623:100983	147	Xist	856	255	73M	=	698	-236	TGCTCTTAAACTGGGTGGGTGTTCGGGGCGTGGAGAGCCCGCGTCCGCCATTATGGCTTCTGCGTGATACGGC	#############################C>?>55,6AE8GABGIGIGIIIIIGGE@IGIIIIFHHHFDFFFF	AS:i:138	XN:i:0	XM:i:2	XO:i:0	XG:i:0	NM:i:2	MD:Z:13A10A48	YS:i:136	YT:Z:CP
HWI-D00306:376:HA62FADXX:1:1102:7779:101004	99	Xist	756	255	73M	=	856	173	ATTGCACTACCTGGAATATCTATGCCTCTTATTTGCGTGTACTGTTGCTGCTGATCGTTTGGTGCTGTGTGAG	FFFFFHHHHHJJJJJJJJJJJJJJJJJJJJJJJJJJJHIIHJJJJJJJJJJJJIJJJHIJJJIJJJJJHHHHH	AS:i:146	XN:i:0	XM:i:0	XO:i:0	XG:i:0	NM:i:0	MD:Z:73	YS:i:146	YT:Z:CP
HWI-D00306:376:HA62FADXX:1:1102:7779:101004	147	Xist	856	255	73M	=	756	-173	TGCTCTTAAACTGAGTGGGTGTTCAGGGCGTGGAGAGCCCGCGTCCGCCATTATGGCTTCTGCGTGATACGGC	C?ACAA>D@@>9<0?<D@AC@@920B?58A:C@><8>DHBGEDFJJJJJJJJJJJJJJJJJJJHHHHHFFFFF	AS:i:146	XN:i:0	XM:i:0	XO:i:0	XG:i:0	NM:i:0	MD:Z:73	YS:i:146	YT:Z:CP
HWI-D00306:376:HA62FADXX:1:1102:19230:101083	99	Xist	741	255	73M	=	856	188	ATGGTTTTGTGAGTTATTGCACTACCTGGAATATCTATGCCTCTTATTTGCGTGTACTGTTGCTGCTGATCGT	FFFFDFHHHFIJJIIIJJJJJJJJJJJJJJJJJJJJJJJJJJJJJJJJJJJJIIHIJJJJJJJJJJIJIJIHC	AS:i:146	XN:i:0	XM:i:0	XO:i:0	XG:i:0	NM:i:0	MD:Z:73	YS:i:146	YT:Z:CP
HWI-D00306:376:HA62FADXX:1:1102:19230:101083	147	Xist	856	255	73M	=	741	-188	TGCTCTTAAACTGAGTGGGTGTTCAGGGCGTGGAGAGCCCGCGTCCGCCATTATGGCTTCTGCGTGATACGGC	##@::C@CC@>><0<8B?<@A>32&DB75?>C@:?;?DB;@@DDJJJJJJJJJJJJJJJJJJJHHHHHDDFFF	AS:i:146	XN:i:0	XM:i:0	XO:i:0	XG:i:0	NM:i:0	MD:Z:73	YS:i:146	YT:Z:CP
HWI-D00306:376:HA62FADXX:1:1103:10580:2290	99	Xist	774	255	73M	=	856	155	TCTATGCCTCTTATTTGCGTGTACTGTTGCTGCTGATCGTTTGGTGCTGTGTGAGTGAACCTATGGCTTAGAA	FFFFFHHHHHJJJJJJJJJJJGHGJJJIJIJJJJJJJJJIIJJJGHIJJIIHIGGFHIJJJJJJJJJHHHHHF	AS:i:146	XN:i:0	XM:i:0	XO:i:0	XG:i:0	NM:i:0	MD:Z:73	YS:i:146	YT:Z:CP
HWI-D00306:376:HA62FADXX:1:1103:10580:2290	147	Xist	856	255	73M	=	774	-155	TGCTCTTAAACTGAGTGGGTGTTCAGGGCGTGGAGAGCCCGCGTCCGCCATTATGGCTTCTGCGTGATACGGC	:<@:3@:C>4439++(D?A@>>320B@75<3C>:<8>DEB@;?@JJJJJJJJJIIJJJJJJIJHHHHHDFFFF	AS:i:146	XN:i:0	XM:i:0	XO:i:0	XG:i:0	NM:i:0	MD:Z:73	YS:i:146	YT:Z:CP
HWI-D00306:376:HA62FADXX:1:1103:11552:2622	99	Xist	620	255	73M	=	856	309	CGGGGCCTCGGATACCTGCTGTTATTATTTTTTTTTCTTTTTCTTTTGCCCATCGGGGCTGTGGATACCTGCT	FFDADHFFDHIIIIIJIEEGHEHCIICIIJJJIIJJHEHHHFFFFFFECEECCDDD@BDDDBCCCC@CACDBD	AS:i:146	XN:i:0	XM:i:0	XO:i:0	XG:i:0	NM:i:0	MD:Z:73	YS:i:138	YT:Z:CP
HWI-D00306:376:HA62FADXX:1:1103:11552:2622	147	Xist	856	255	73M	=	620	-309	TGCTCTTAAACTGAGTGGGTGTTAGGGGCGTGGAGAGCCCGCGTCCGCCATTATGGCTTCTGCGTGATACGGC	##########################?5(39?>5(';9:A<;IIGGGGEEDDHHHGHBDDGBIHDDHAFDAFD	AS:i:138	XN:i:0	XM:i:2	XO:i:0	XG:i:0	NM:i:2	MD:Z:23C0A48	YS:i:146	YT:Z:CP
HWI-D00306:376:HA62FADXX:1:1103:18147:2520	99	Xist	699	255	3S70M	=	856	233	AAATTTTTTTTTCACGGCCCAACGGGGCGCTTGGTGGATGGAAATATGGTTTTGTGAGTTATTGCACTACCTG	FFFFFHHHHHJJJJJHIJJIJJIJIJJJDDDDDD:?BBDDDDDDDDEED@CDDDBDDDDEDEDDDDDDDDDDD	AS:i:140	XN:i:0	XM:i:0	XO:i:0	XG:i:0	NM:i:0	MD:Z:70	YS:i:146	YT:Z:CP
HWI-D00306:376:HA62FADXX:1:1103:18147:2520	147	Xist	856	255	73M	=	699	-233	TGCTCTTAAACTGAGTGGGTGTTCAGGGCGTGGAGAGCCCGCGTCCGCCATTATGGCTTCTGCGTGATACGGC	:?>>@C@C:+:9<080B??@:C<(0@?01?>A>5988DB;@;FDJIJJJJJJIJJJIJIJJJJHHHHHFFFFF	AS:i:146	XN:i:0	XM:i:0	XO:i:0	XG:i:0	NM:i:0	MD:Z:73	YS:i:140	YT:Z:CP
HWI-D00306:376:HA62FADXX:1:1103:4658:3260	99	Xist	761	255	73M	=	856	168	ACTACCTGGAATATCTATGCCTCTTATTTGCGTGTACTGTTGCTGTTGATCGTTTGGTGCTGTGTGAGTGAAC	FFFFFHHHHHJJJJJJJJJJIJJJJJJJJJJJIJJJJJJJIJJJI?BFGIJIHIJJJGGIJJJJJJJJHHHHH	AS:i:139	XN:i:0	XM:i:1	XO:i:0	XG:i:0	NM:i:1	MD:Z:45C27	YS:i:146	YT:Z:CP
HWI-D00306:376:HA62FADXX:1:1103:4658:3260	147	Xist	856	255	73M	=	761	-168	TGCTCTTAAACTGAGTGGGTGTTCAGGGCGTGGAGAGCCCGCGTCCGCCATTATGGCTTCTGCGTGATACGGC	#######CC:49<088D?<C@C<85DB:8<(A>5<;8CA;A@FDJJJJJJJJJJJIJJJJJJJHGHHHFFFFF	AS:i:146	XN:i:0	XM:i:0	XO:i:0	XG:i:0	NM:i:0	MD:Z:73	YS:i:139	YT:Z:CP
HWI-D00306:376:HA62FADXX:1:1103:6526:3749	99	Xist	800	255	73M	=	856	129	TTGCTGCTGATCGTTTGGTGCTGTGTGAGTGAACCTATGGCTTAGAAAAACGACTTTGCTCTTAAACTGAGTG	FFFDFHBDFAGIBFEHIGCEFHHFGGHIICEDDEHGFGIEEHGIIIEFHGIA@FHGIIBGHHEEHEHHFFFFD	AS:i:146	XN:i:0	XM:i:0	XO:i:0	XG:i:0	NM:i:0	MD:Z:73	YS:i:146	YT:Z:CP
HWI-D00306:376:HA62FADXX:1:1103:6526:3749	147	Xist	856	255	73M	=	800	-129	TGCTCTTAAACTGAGTGGGTGTTCAGGGCGTGGAGAGCCCGCGTCCGCCATTATGGCTTCTGCGTGATACGGC	#############################CA>:((;/A:A@;(DAHFIGGIHHHGIIIIGBEIHFAHHDDFDD	AS:i:146	XN:i:0	XM:i:0	XO:i:0	XG:i:0	NM:i:0	MD:Z:73	YS:i:146	YT:Z:CP
HWI-D00306:376:HA62FADXX:1:1103:12933:4371	99	Xist	698	255	2S71M	=	856	233	TTTTTTTTTTTTCACGGCCCAACGGGGCGCTTGGGGGATGGAAATATGGTTTTGTGAGTTATTGCACTACCTG	FFFFFHHHHHIIB<BGGIIIHAC=BEC?=BBBBC(5:60@BCCCC@DDCCCCB?<AAACC@DCCC>@CACACC	AS:i:138	XN:i:0	XM:i:1	XO:i:0	XG:i:0	NM:i:1	MD:Z:32T38	YS:i:146	YT:Z:CP
HWI-D00306:376:HA62FADXX:1:1103:12933:4371	147	Xist	856	255	73M	=	698	-233	TGCTCTTAAACTGAGTGGGTGTTCAGGGCGTGGAGAGCCCGCGTCCGCCATTATGGCTTCTGCGTGATACGGC	#####@@A:4+9?882B?9:3:(<5@<5?9CA:>5,'BA;/5(:IHGIIIGIJJIIJJJIJJIHHGGHDFFFF	AS:i:146	XN:i:0	XM:i:0	XO:i:0	XG:i:0	NM:i:0	MD:Z:73	YS:i:138	YT:Z:CP
HWI-D00306:376:HA62FADXX:1:1103:17130:4846	99	Xist	699	255	2S71M	=	856	232	AATTTTTTTTTCACGGCCCAACGGGGCGCTTGGTGGATGGAAATATGGTTTTGTGAGTTATTGCACTACCTGG	FFFFFHHHHHJJJJJJJJJJJJJJJJIDDDDDD>?BADDDCDDDDEEDCDDDDDDCCDEDDDDDDDDDDDDDD	AS:i:142	XN:i:0	XM:i:0	XO:i:0	XG:i:0	NM:i:0	MD:Z:71	YS:i:146	YT:Z:CP
HWI-D00306:376:HA62FADXX:1:1103:17130:4846	147	Xist	856	255	73M	=	699	-232	TGCTCTTAAACTGAGTGGGTGTTCAGGGCGTGGAGAGCCCGCGTCCGCCATTATGGCTTCTGCGTGATACGGC	:3>4:>3C@:@990??B?9:3@9<5D@5893A:??;;DEA@A@DJJJJJJJJJJJJJJJJJJJHHHHHFFFFF	AS:i:146	XN:i:0	XM:i:0	XO:i:0	XG:i:0	NM:i:0	MD:Z:73	YS:i:142	YT:Z:CP
HWI-D00306:376:HA62FADXX:1:1103:18985:4920	99	Xist	698	255	2S71M	=	856	233	ATTTTTTTTTTTCACGGCCCAACGGGGCGCTTGGTGGATGGAAATATGGTTTTGTGAGTTATTGCACTACCTG	FFFFFHHHHHJJIJJJJJJJJIHIJJHFDDDDDD@BDBDDDDDDDDEEDCDDDDDCCDDEDEDDDDDDDDDDD	AS:i:142	XN:i:0	XM:i:0	XO:i:0	XG:i:0	NM:i:0	MD:Z:71	YS:i:146	YT:Z:CP
HWI-D00306:376:HA62FADXX:1:1103:18985:4920	147	Xist	856	255	73M	=	698	-233	TGCTCTTAAACTGAGTGGGTGTTCAGGGCGTGGAGAGCCCGCGTCCGCCATTATGGCTTCTGCGTGATACGGC	:3:>>C@C>(@CA<88B?9@:>3?5B?-?A@DCC?83DE@8AAEIJJJJJJJJJJJJJJJJJJHHHHHFFFFF	AS:i:146	XN:i:0	XM:i:0	XO:i:0	XG:i:0	NM:i:0	MD:Z:73	YS:i:142	YT:Z:CP
HWI-D00306:376:HA62FADXX:1:1103:3015:5027	99	Xist	810	255	73M	=	856	119	TCGTTTGGTGCTGTGTGAGTGAACCTATGGCTTAGAAAAACGACTTTGCTCTTAAACTGAGTGGGTGTTCAGG	FFFFFHHHHHIJIHBFGIJHIJJJIIJJJIJGGHIIJJJIJJJJJJJJIJJJJJJIJJJJG@CEH=BBBEEEE	AS:i:146	XN:i:0	XM:i:0	XO:i:0	XG:i:0	NM:i:0	MD:Z:73	YS:i:146	YT:Z:CP
HWI-D00306:376:HA62FADXX:1:1103:3015:5027	147	Xist	856	255	73M	=	810	-119	TGCTCTTAAACTGAGTGGGTGTTCAGGGCGTGGAGAGCCCGCGTCCGCCATTATGGCTTCTGCGTGATACGGC	:34:@>3D@::33(80B?9>:C??8B?5895C>:<88BA;886@IIIJIIJJJJJJJJIJIJJHHHHHDFFDF	AS:i:146	XN:i:0	XM:i:0	XO:i:0	XG:i:0	NM:i:0	MD:Z:73	YS:i:146	YT:Z:CP
HWI-D00306:376:HA62FADXX:1:1103:17601:5446	99	Xist	790	255	73M	=	856	139	GCGTGTACTGTTGCTGCTGATCGTTTGGTGCTGTGTGAGTGAACCTATGGCTTAGAAAAACGACTTTGCTCTT	FFDDDHHGHGGIIJJIIJIFHIIGGIIIHHIJIHIIJJJHGIJJJJIJIIJJJIJHIGIIIJHHFFFEEEEEE	AS:i:146	XN:i:0	XM:i:0	XO:i:0	XG:i:0	NM:i:0	MD:Z:73	YS:i:146	YT:Z:CP
HWI-D00306:376:HA62FADXX:1:1103:17601:5446	147	Xist	856	255	73M	=	790	-139	TGCTCTTAAACTGAGTGGGTGTTCAGGGCGTGGAGAGCCCGCGTCCGCCATTATGGCTTCTGCGTGATACGGC	#####@4@:+>93(80B?<::C9<5:<55<3C:>986DHA<@??JIIJJJJJJJJJJJIJJJIHHHHHDFFFF	AS:i:146	XN:i:0	XM:i:0	XO:i:0	XG:i:0	NM:i:0	MD:Z:73	YS:i:146	YT:Z:CP
HWI-D00306:376:HA62FADXX:1:1103:21019:7673	99	Xist	667	21	73M	=	856	262	GCCCATCGGGGCTGTGGATACCTGCTTTAAATTTTTTTTTTCACGGCCCAACGGGGCGCTTGGTGGATGGAAA	FDDEDFDHHHJJGIFHIFEHEGGHGGEHGGGGHIIIIGGHECFDDDBBDBB<@DDD7@7;<BD+8?14>B9:>	AS:i:146	XS:i:52	XN:i:0	XM:i:0	XO:i:0	XG:i:0	NM:i:0	MD:Z:73	YS:i:142	YT:Z:CP
HWI-D00306:376:HA62FADXX:1:1103:21019:7673	147	Xist	856	21	73M	=	667	-262	TGCTCTTAACCTGAGTGGGTGTTCAGGGCGTGGAGAGCCCGCGTCCGCCATTATGGCTTCTGCGTGATACGGC	################@?9:(:(?-B<5?<3?>>9/8BE;5;66IIIIIIIIIIIIIIGIIIIHHHHFDFDDF	AS:i:142	XN:i:0	XM:i:1	XO:i:0	XG:i:0	NM:i:1	MD:Z:9A63	YS:i:146	YT:Z:CP
HWI-D00306:376:HA62FADXX:1:1103:21019:7673	355	Xist	453	21	28M1I13M31S	=	856	476	GCCCATCGGGGCTGTGGATACCTGCTTTAAATTTTTTTTTTCACGGCCCAACGGGGCGCTTGGTGGATGGAAA	FDDEDFDHHHJJGIFHIFEHEGGHGGEHGGGGHIIIIGGHECFDDDBBDBB<@DDD7@7;<BD+8?14>B9:>	AS:i:52	XS:i:52	XN:i:0	XM:i:3	XO:i:1	XG:i:1	NM:i:4	MD:Z:7T20T3C8	YS:i:142	YT:Z:CP
HWI-D00306:376:HA62FADXX:1:1103:21019:7673	403	Xist	856	21	73M	=	453	-476	TGCTCTTAACCTGAGTGGGTGTTCAGGGCGTGGAGAGCCCGCGTCCGCCATTATGGCTTCTGCGTGATACGGC	################@?9:(:(?-B<5?<3?>>9/8BE;5;66IIIIIIIIIIIIIIGIIIIHHHHFDFDDF	AS:i:142	XN:i:0	XM:i:1	XO:i:0	XG:i:0	NM:i:1	MD:Z:9A63	YS:i:52	YT:Z:CP
HWI-D00306:376:HA62FADXX:1:1103:12945:7966	99	Xist	704	255	2S71M	=	856	227	TCTTTTCACGGCCCAACGGGGCGCTTGGTGGATGGAAATATGGTTTTGTGAGTTATTGCACTACCTGGAATAT	FFFFFHHHHHJJJJIJIJJJJJJJJIJJ7BEHHHFFFFFFEEE>CDDDBDDDDDDEDDCDDDDDDDDDDDDDE	AS:i:142	XN:i:0	XM:i:0	XO:i:0	XG:i:0	NM:i:0	MD:Z:71	YS:i:146	YT:Z:CP
HWI-D00306:376:HA62FADXX:1:1103:12945:7966	147	Xist	856	255	73M	=	704	-227	TGCTCTTAAACTGAGTGGGTGTTCAGGGCGTGGAGAGCCCGCGTCCGCCATTATGGCTTCTGCGTGATACGGC	>?>@:>:@B>:392<0<8+3+:++-B?555(C@>9/?DHAAA@@JJJJJJJJJJJJJJJIJIJHHHHHDFFFF	AS:i:146	XN:i:0	XM:i:0	XO:i:0	XG:i:0	NM:i:0	MD:Z:73	YS:i:142	YT:Z:CP
HWI-D00306:376:HA62FADXX:1:1103:16487:9940	99	Xist	422	17	14M1I58M	=	856	507	TTTTTTTCTTATTATTTTTTTTTTCTAAACTTGCCCATCTGGGCTTTGGTTTCTTTTTTTTTTTCTTTTTTTC	A?=?8??;BBGCGBGGGIIIIGI6)7=C)7?;7?BB#####################################	AS:i:108	XS:i:46	XN:i:0	XM:i:7	XO:i:1	XG:i:1	NM:i:8	MD:Z:44G3A1A1C1G0C4A11	YS:i:146	YT:Z:CP
HWI-D00306:376:HA62FADXX:1:1103:16487:9940	147	Xist	856	17	73M	=	422	-507	TGCTCTTAAACTGAGTGGGTGTTCAGGGCGTGGAGAGCCCGCGTCCGCCATTATGGCTTCTGCGTGATACGGC	:9:>>C@@:439<+02;<3>:>?85B?08A:CA:5'8A<86<>HJIJIJIIJJIJIJGFJJJIHHGHHDFFFF	AS:i:146	XN:i:0	XM:i:0	XO:i:0	XG:i:0	NM:i:0	MD:Z:73	YS:i:108	YT:Z:CP
HWI-D00306:376:HA62FADXX:1:1103:16487:9940	355	Xist	641	17	8S14M2D50M1S	=	856	296	TTTTTTTCTTATTATTTTTTTTTTCTAAACTTGCCCATCTGGGCTTTGGTTTCTTTTTTTTTTTCTTTTTTTC	A?=?8??;BBGCGBGGGIIIIGI6)7=C)7?;7?BB#####################################	AS:i:46	XS:i:46	XN:i:0	XM:i:16	XO:i:1	XG:i:2	NM:i:18	MD:Z:14^TC2T1T0C0T0T9G5G3A1A1C1G0C3A0A0A1T7	YS:i:146	YT:Z:CP
HWI-D00306:376:HA62FADXX:1:1103:16487:9940	403	Xist	856	17	73M	=	641	-296	TGCTCTTAAACTGAGTGGGTGTTCAGGGCGTGGAGAGCCCGCGTCCGCCATTATGGCTTCTGCGTGATACGGC	:9:>>C@@:439<+02;<3>:>?85B?08A:CA:5'8A<86<>HJIJIJIIJJIJIJGFJJJIHHGHHDFFFF	AS:i:146	XN:i:0	XM:i:0	XO:i:0	XG:i:0	NM:i:0	MD:Z:73	YS:i:46	YT:Z:CP
HWI-D00306:376:HA62FADXX:1:1103:12025:10225	99	Xist	756	255	73M	=	856	173	ATTGCACTACCTGGAATATCTATGCCTCTTATTTGCGTGTACTGTTGCTGCTGATCGTTTGGTGCTGTGTGAG	FFFFFHHHHHJIJJJJJJJJJJJJJJJJJJJJJJJJJIJJJJJJJJJJJJJJJJJJJIJJJJIIJJJGHCEHG	AS:i:146	XN:i:0	XM:i:0	XO:i:0	XG:i:0	NM:i:0	MD:Z:73	YS:i:146	YT:Z:CP
HWI-D00306:376:HA62FADXX:1:1103:12025:10225	147	Xist	856	255	73M	=	756	-173	TGCTCTTAAACTGAGTGGGTGTTCAGGGCGTGGAGAGCCCGCGTCCGCCATTATGGCTTCTGCGTGATACGGC	:3:::@:AB:33?8?<D@9>:A9+&B?:8?:C@:<3/DEGGAEGJJJJJIJJJIJJJJJJJJJHHHHHDFFFF	AS:i:146	XN:i:0	XM:i:0	XO:i:0	XG:i:0	NM:i:0	MD:Z:73	YS:i:146	YT:Z:CP
HWI-D00306:376:HA62FADXX:1:1103:18281:10447	99	Xist	787	255	1S72M	=	856	143	TTTTGCGTGTACTGTTGCTGCTGATCGTTTGGTGCTGTGTGAGTGAACCTATGGCTTAGAAAAACGACTTTGC	FFFFFHHFHFBHIJJJJJJJJJJJJIJIIJJJGIJJJ@GHGFHIIJJJJJJJJHHHHFFFFFFEDDBDDBDDC	AS:i:144	XN:i:0	XM:i:0	XO:i:0	XG:i:0	NM:i:0	MD:Z:72	YS:i:146	YT:Z:CP
HWI-D00306:376:HA62FADXX:1:1103:18281:10447	147	Xist	856	255	73M	=	787	-143	TGCTCTTAAACTGAGTGGGTGTTCAGGGCGTGGAGAGCCCGCGTCCGCCATTATGGCTTCTGCGTGATACGGC	43@CCCA@4+CC<+28;83:(A985<?559(C@><;;CA4/;:DJJJIIHGJJJGJIJJJIJJHHHGHFFFFF	AS:i:146	XN:i:0	XM:i:0	XO:i:0	XG:i:0	NM:i:0	MD:Z:73	YS:i:144	YT:Z:CP
HWI-D00306:376:HA62FADXX:1:1103:18314:10515	99	Xist	795	255	73M	=	856	134	TACTGTTGCTGCTGATCGTTTGGTGCTGTGTGAGTGAACCTATGGCTTAGAAAAACGACTTTGCTCTTAAACT	FFFFFHHGHHJJJJJJJJHIIJJFFFHIHIHHJJHIJJIJJJJJJIJJJJJJJIJJJIJJJJHHHHHHFFFFF	AS:i:146	XN:i:0	XM:i:0	XO:i:0	XG:i:0	NM:i:0	MD:Z:73	YS:i:146	YT:Z:CP
HWI-D00306:376:HA62FADXX:1:1103:18314:10515	147	Xist	856	255	73M	=	795	-134	TGCTCTTAAACTGAGTGGGTGTTCAGGGCGTGGAGAGCCCGCGTCCGCCATTATGGCTTCTGCGTGATACGGC	##@:@@:DDA>3<82(<83@>C?88DB98?:CCA<88BBB@@?7JJJJJJIJJJJIJJJJJJJHHHHHDFFFF	AS:i:146	XN:i:0	XM:i:0	XO:i:0	XG:i:0	NM:i:0	MD:Z:73	YS:i:146	YT:Z:CP
HWI-D00306:376:HA62FADXX:1:1103:3045:10971	99	Xist	699	255	73M	=	856	230	TTTTTTTTTCACGGCCCAACGGGGCGCTTGGTGGATGGAAATATGGTTTTGTGAGTTATTGCACTACCTGGAA	FFFFFHGHHGJJGGJJJJJJIIJIJDDBDDB:?BBDDDDDDDCDEDCCDDDBDCDDDCEDDDDDDDDDDDDDD	AS:i:146	XN:i:0	XM:i:0	XO:i:0	XG:i:0	NM:i:0	MD:Z:73	YS:i:146	YT:Z:CP
HWI-D00306:376:HA62FADXX:1:1103:3045:10971	147	Xist	856	255	73M	=	699	-230	TGCTCTTAAACTGAGTGGGTGTTCAGGGCGTGGAGAGCCCGCGTCCGCCATTATGGCTTCTGCGTGATACGGC	@9:44CAC@44>90<2<<93(>9<5B?-?CCCA:?38DE;@;??IJJIJJJJJJJJJJJJJJJHHHHHFFFFF	AS:i:146	XN:i:0	XM:i:0	XO:i:0	XG:i:0	NM:i:0	MD:Z:73	YS:i:146	YT:Z:CP
HWI-D00306:376:HA62FADXX:1:1103:10340:11027	99	Xist	643	34	73M	=	856	286	ATTATTTTTTTTTCTTTTTCTTTTGCCCATCGGGGCTGTGGATACCTGCTTTAAATTTTTTTTTTCACGGCCC	FFFFFHHHHHJJJIIJJJJIIJJJJJJJJIJJJJIJJJHHGEHHFFFFFFEEDECEEDDDDDDDDCCCBBDDD	AS:i:146	XS:i:56	XN:i:0	XM:i:0	XO:i:0	XG:i:0	NM:i:0	MD:Z:73	YS:i:146	YT:Z:CP
HWI-D00306:376:HA62FADXX:1:1103:10340:11027	147	Xist	856	34	73M	=	643	-286	TGCTCTTAAACTGAGTGGGTGTTCAGGGCGTGGAGAGCCCGCGTCCGCCATTATGGCTTCTGCGTGATACGGC	:3CA>C@DCA@9<2<8B@<A:A??5DB:89(C@A??;CE@FF@?JJJJJJIJJJJJJJJJJJJHHHHHFFFFF	AS:i:146	XN:i:0	XM:i:0	XO:i:0	XG:i:0	NM:i:0	MD:Z:73	YS:i:146	YT:Z:CP
HWI-D00306:376:HA62FADXX:1:1103:10340:11027	355	Xist	451	34	22S30M1I13M7S	=	856	500	ATTATTTTTTTTTCTTTTTCTTTTGCCCATCGGGGCTGTGGATACCTGCTTTAAATTTTTTTTTTCACGGCCC	FFFFFHHHHHJJJIIJJJJIIJJJJJJJJIJJJJIJJJHHGEHHFFFFFFEEDECEEDDDDDDDDCCCBBDDD	AS:i:56	XS:i:56	XN:i:0	XM:i:3	XO:i:1	XG:i:1	NM:i:4	MD:Z:9T20T3C8	YS:i:146	YT:Z:CP
HWI-D00306:376:HA62FADXX:1:1103:10340:11027	403	Xist	856	34	73M	=	451	-500	TGCTCTTAAACTGAGTGGGTGTTCAGGGCGTGGAGAGCCCGCGTCCGCCATTATGGCTTCTGCGTGATACGGC	:3CA>C@DCA@9<2<8B@<A:A??5DB:89(C@A??;CE@FF@?JJJJJJIJJJJJJJJJJJJHHHHHFFFFF	AS:i:146	XN:i:0	XM:i:0	XO:i:0	XG:i:0	NM:i:0	MD:Z:73	YS:i:56	YT:Z:CP
HWI-D00306:376:HA62FADXX:1:1103:8014:11704	99	Xist	491	21	61M1D12M	=	856	438	TTCTTCTCCTTAGCCCATCGGGGCCATGGATACCTGCTTTTTGTAAAAAAAAAAAAAAAAAAAAAAAACCTTT	DDDAD?DAABEHFIIIIIIIBEEGGFHGIBFHIIDGIFGEIIIIIIC@@GE8/;=;<@;;@>>@B>B9>@>>4	AS:i:138	XS:i:42	XN:i:0	XM:i:0	XO:i:1	XG:i:1	NM:i:1	MD:Z:61^C12	YS:i:146	YT:Z:CP
HWI-D00306:376:HA62FADXX:1:1103:8014:11704	147	Xist	856	21	73M	=	491	-438	TGCTCTTAAACTGAGTGGGTGTTCAGGGCGTGGAGAGCCCGCGTCCGCCATTATGGCTTCTGCGTGATACGGC	43>@:A>A>4:33(<<B?<>3><2&@<5(?5A>3<28AA;@;EFJJJJJJJJJJJIJJIHJJJHHHHHDFFFD	AS:i:146	XN:i:0	XM:i:0	XO:i:0	XG:i:0	NM:i:0	MD:Z:73	YS:i:138	YT:Z:CP
HWI-D00306:376:HA62FADXX:1:1103:8014:11704	355	Xist	667	21	12S28M33S	=	856	274	TTCTTCTCCTTAGCCCATCGGGGCCATGGATACCTGCTTTTTGTAAAAAAAAAAAAAAAAAAAAAAAACCTTT	DDDAD?DAABEHFIIIIIIIBEEGGFHGIBFHIIDGIFGEIIIIIIC@@GE8/;=;<@;;@>>@B>B9>@>>4	AS:i:42	XS:i:42	XN:i:0	XM:i:2	XO:i:0	XG:i:0	NM:i:2	MD:Z:12T0G14	YS:i:146	YT:Z:CP
HWI-D00306:376:HA62FADXX:1:1103:8014:11704	403	Xist	856	21	73M	=	667	-274	TGCTCTTAAACTGAGTGGGTGTTCAGGGCGTGGAGAGCCCGCGTCCGCCATTATGGCTTCTGCGTGATACGGC	43>@:A>A>4:33(<<B?<>3><2&@<5(?5A>3<28AA;@;EFJJJJJJJJJJJIJJIHJJJHHHHHDFFFD	AS:i:146	XN:i:0	XM:i:0	XO:i:0	XG:i:0	NM:i:0	MD:Z:73	YS:i:42	YT:Z:CP
HWI-D00306:376:HA62FADXX:1:1103:10609:11888	99	Xist	756	255	73M	=	856	173	ATTGCACTACCTGGAATATCTATGCCTCTTATTTGCGTGTACTGTTGCTGCTGATCGTTTGGTGCTGTGTGAG	FFFFFHHHHHJJJJJJJJJIJJJJJJJJJJJJJJJJJHIGHJJJJJJJJJJJJJJJJJIJJJGHJJJIHHHHH	AS:i:146	XN:i:0	XM:i:0	XO:i:0	XG:i:0	NM:i:0	MD:Z:73	YS:i:146	YT:Z:CP
HWI-D00306:376:HA62FADXX:1:1103:10609:11888	147	Xist	856	255	73M	=	756	-173	TGCTCTTAAACTGAGTGGGTGTTCAGGGCGTGGAGAGCCCGCGTCCGCCATTATGGCTTCTGCGTGATACGGC	33:43@:DC@>><(82B<3:3@908DB78<3CCCB@?AA;@5??JIJJJJJJJIJJJJJJJJJHHHHHDFFFF	AS:i:146	XN:i:0	XM:i:0	XO:i:0	XG:i:0	NM:i:0	MD:Z:73	YS:i:146	YT:Z:CP
HWI-D00306:376:HA62FADXX:1:1103:12615:12165	99	Xist	672	255	73M	=	856	257	TCGGGGCTGTGGATACCTGCTTTAAATTTTTTTTTTCACGGCCCAACGGGGCGCTTGGTGGATGGAAATATGG	FFFFFHHHHHJJGJJJJJHHJJJJJGIIJJJJJJIHHDFFFDDDDDDDDDDDDDDDDD:<@ACDDDDDDCEED	AS:i:146	XN:i:0	XM:i:0	XO:i:0	XG:i:0	NM:i:0	MD:Z:73	YS:i:146	YT:Z:CP
HWI-D00306:376:HA62FADXX:1:1103:12615:12165	147	Xist	856	255	73M	=	672	-257	TGCTCTTAAACTGAGTGGGTGTTCAGGGCGTGGAGAGCCCGCGTCCGCCATTATGGCTTCTGCGTGATACGGC	3CAA>C>DDA>?9(80B<AA>@325BB789:C@:98;CBAAEFFJJJJJJJJJJJJIJJJJJJHGHHFDFFFF	AS:i:146	XN:i:0	XM:i:0	XO:i:0	XG:i:0	NM:i:0	MD:Z:73	YS:i:146	YT:Z:CP
HWI-D00306:376:HA62FADXX:1:1103:3525:13445	99	Xist	641	18	1S6M1D50M1I15M	=	856	289	ATTATTATTTTTTTTCTTTTTCTTTTGCCCATCGGGGCTGTGGATACCTGCTTTAAATTTTTTTTTTTCACGG	FFFFFHHHHHJJJJJJJJJJJJJJJJJJJJJJJJJJJJJJJJJIJHHHHHFFFFFFFEEEEEDDDDD0344A9	AS:i:126	XS:i:55	XN:i:0	XM:i:0	XO:i:2	XG:i:2	NM:i:2	MD:Z:6^T65	YS:i:146	YT:Z:CP
HWI-D00306:376:HA62FADXX:1:1103:3525:13445	147	Xist	856	18	73M	=	641	-289	TGCTCTTAAACTGAGTGGGTGTTCAGGGCGTGGAGAGCCCGCGTCCGCCATTATGGCTTCTGCGTGATACGGC	###@4@:@:4:9+(28<83:3:92-BB88?:CC?B?BCEAF@FEJJJJJJJJJJJJJJJJJJJHHHHHFFFFF	AS:i:146	XN:i:0	XM:i:0	XO:i:0	XG:i:0	NM:i:0	MD:Z:73	YS:i:126	YT:Z:CP
HWI-D00306:376:HA62FADXX:1:1103:3525:13445	355	Xist	451	18	24S42M7S	=	856	502	ATTATTATTTTTTTTCTTTTTCTTTTGCCCATCGGGGCTGTGGATACCTGCTTTAAATTTTTTTTTTTCACGG	FFFFFHHHHHJJJJJJJJJJJJJJJJJJJJJJJJJJJJJJJJJIJHHHHHFFFFFFFEEEEEDDDDD0344A9	AS:i:55	XS:i:55	XN:i:0	XM:i:4	XO:i:0	XG:i:0	NM:i:4	MD:Z:9T20T1T1C7	YS:i:146	YT:Z:CP
HWI-D00306:376:HA62FADXX:1:1103:3525:13445	403	Xist	856	18	73M	=	451	-502	TGCTCTTAAACTGAGTGGGTGTTCAGGGCGTGGAGAGCCCGCGTCCGCCATTATGGCTTCTGCGTGATACGGC	###@4@:@:4:9+(28<83:3:92-BB88?:CC?B?BCEAF@FEJJJJJJJJJJJJJJJJJJJHHHHHFFFFF	AS:i:146	XN:i:0	XM:i:0	XO:i:0	XG:i:0	NM:i:0	MD:Z:73	YS:i:55	YT:Z:CP
HWI-D00306:376:HA62FADXX:1:1103:3525:13445	355	Xist	486	18	8S8M1I37M19S	=	856	451	ATTATTATTTTTTTTCTTTTTCTTTTGCCCATCGGGGCTGTGGATACCTGCTTTAAATTTTTTTTTTTCACGG	FFFFFHHHHHJJJJJJJJJJJJJJJJJJJJJJJJJJJJJJJJJIJHHHHHFFFFFFFEEEEEDDDDD0344A9	AS:i:42	XS:i:55	XN:i:0	XM:i:5	XO:i:1	XG:i:1	NM:i:6	MD:Z:10C2C2A12C0A14	YS:i:146	YT:Z:CP
HWI-D00306:376:HA62FADXX:1:1103:3525:13445	403	Xist	856	18	73M	=	486	-451	TGCTCTTAAACTGAGTGGGTGTTCAGGGCGTGGAGAGCCCGCGTCCGCCATTATGGCTTCTGCGTGATACGGC	###@4@:@:4:9+(28<83:3:92-BB88?:CC?B?BCEAF@FEJJJJJJJJJJJJJJJJJJJHHHHHFFFFF	AS:i:146	XN:i:0	XM:i:0	XO:i:0	XG:i:0	NM:i:0	MD:Z:73	YS:i:42	YT:Z:CP
HWI-D00306:376:HA62FADXX:1:1103:19470:13729	99	Xist	701	255	73M	=	856	228	TTTTTTTCACGGCCCAACGGGGCGCTTGGTGGATGGAAATATGGTTTTGTGAGTTATTGCACTACCTGGAATA	FFFFFHHHHHJIJIJJJJJJIJIHFFDDD;?BACDDDDDDDEEDDDDDDACCCCDDEDDDDDDDDDDDDDDD@	AS:i:146	XN:i:0	XM:i:0	XO:i:0	XG:i:0	NM:i:0	MD:Z:73	YS:i:146	YT:Z:CP
HWI-D00306:376:HA62FADXX:1:1103:19470:13729	147	Xist	856	255	73M	=	701	-228	TGCTCTTAAACTGAGTGGGTGTTCAGGGCGTGGAGAGCCCGCGTCCGCCATTATGGCTTCTGCGTGATACGGC	:<DCCDCEDCC?A<B@DB?C>CC?<DDB@C9DCCB?BDHGGIGGIHEIJJIIJJJJJJIJIJJHHHHHFFFFF	AS:i:146	XN:i:0	XM:i:0	XO:i:0	XG:i:0	NM:i:0	MD:Z:73	YS:i:146	YT:Z:CP
HWI-D00306:376:HA62FADXX:1:1103:7183:14132	99	Xist	741	255	6S67M	=	856	194	AATTCGATGGTTTTGTGAGTTATTGCACTACCTGGAATATCTATGCCTCTTATTTGCGTGTACTGTTGCTGCT	FFFFFHHHHHFHIJJGIJJHJJJJJJJJJJJJJJJJJJJJJJJJIJJJJJJJJJJJJJIJJJJJJJJJJJJHH	AS:i:134	XN:i:0	XM:i:0	XO:i:0	XG:i:0	NM:i:0	MD:Z:67	YS:i:146	YT:Z:CP
HWI-D00306:376:HA62FADXX:1:1103:7183:14132	147	Xist	856	255	73M	=	741	-194	TGCTCTTAAACTGAGTGGGTGTTCAGGGCGTGGAGAGCCCGCGTCCGCCATTATGGCTTCTGCGTGATACGGC	><>@:@@CC>@>C<?<DB?@:C<85BB98<>DCCDB@DHBGGHGJJJJJJJJJJJJJJJJJJJHHHHHDFFFF	AS:i:146	XN:i:0	XM:i:0	XO:i:0	XG:i:0	NM:i:0	MD:Z:73	YS:i:134	YT:Z:CP
HWI-D00306:376:HA62FADXX:1:1103:6690:14350	99	Xist	775	255	73M	=	856	154	CTATGCCTCTTATTTGCGTGTACTGTTGCTGCTGATCGTTTGGTGCTGTGTGAGTGAACCTATGGCTTAGAAA	DFFFFBHBDFGGEHIIJIHIIIIHGIIJJJJGHICHHIEGIJIBGGGI<FHJJIHHHIFGEGIIIIGHHGGGE	AS:i:146	XN:i:0	XM:i:0	XO:i:0	XG:i:0	NM:i:0	MD:Z:73	YS:i:146	YT:Z:CP
HWI-D00306:376:HA62FADXX:1:1103:6690:14350	147	Xist	856	255	73M	=	775	-154	TGCTCTTAAACTGAGTGGGTGTTCAGGGCGTGGAGAGCCCGCGTCCGCCATTATGGCTTCTGCGTGATACGGC	#####@A>B>:(3(<8;83+(:(<5@?58<:C@A923>45/-70IHIJIGJJJGGIIJIGGHGGHFHFDFFFF	AS:i:146	XN:i:0	XM:i:0	XO:i:0	XG:i:0	NM:i:0	MD:Z:73	YS:i:146	YT:Z:CP
HWI-D00306:376:HA62FADXX:1:1103:14394:14577	99	Xist	710	255	1S72M	=	856	220	TCGGCCCAACGGGGCGCTTGGTGGATGGAAATATGGTTTTGTGAGTTATTGCACTACCTGGAATATCTATGCC	FFFFFHHHHFIJJJJJIIJJIBFHGIIJEHIHHHHHADEFFEECC@CEEDDDDCDDCDDDDDDDDEEEDEEDD	AS:i:144	XN:i:0	XM:i:0	XO:i:0	XG:i:0	NM:i:0	MD:Z:72	YS:i:146	YT:Z:CP
HWI-D00306:376:HA62FADXX:1:1103:14394:14577	147	Xist	856	255	73M	=	710	-220	TGCTCTTAAACTGAGTGGGTGTTCAGGGCGTGGAGAGCCCGCGTCCGCCATTATGGCTTCTGCGTGATACGGC	39C>>:4DCAC?A??<@<9:::+(5@?5<<5C>AA;3CB@AF@@JIIJJJJIIJJJJIHGIHJHHGHHFFFFF	AS:i:146	XN:i:0	XM:i:0	XO:i:0	XG:i:0	NM:i:0	MD:Z:73	YS:i:144	YT:Z:CP
HWI-D00306:376:HA62FADXX:1:1103:1717:15429	99	Xist	785	255	73M	=	856	144	TATTTGCGTGTACTGTTGCTGCTGATCGTTTGGTGCTGTGTGAGTGAACCTATGGCTTAGAAAAACGACTTTG	FFFFFHHHHHHIJJJIJJJJJIIJHIJJIJJJJFHIJJIJIJJJIIJJJJJJJJJJJJJJJJJJJHHFFFDEE	AS:i:146	XN:i:0	XM:i:0	XO:i:0	XG:i:0	NM:i:0	MD:Z:73	YS:i:146	YT:Z:CP
HWI-D00306:376:HA62FADXX:1:1103:1717:15429	147	Xist	856	255	73M	=	785	-144	TGCTCTTAAACTGAGTGGGTGTTCAGGGCGTGGAGAGCCCGCGTCCGCCATTATGGCTTCTGCGTGATACGGC	:9>>>@:DC>>99882@<33(C<<8DB<<?:CCC?;;DE@AA@FJJJJJJJJJIJJJJJJJJJHHHHHFFFFF	AS:i:146	XN:i:0	XM:i:0	XO:i:0	XG:i:0	NM:i:0	MD:Z:73	YS:i:146	YT:Z:CP
HWI-D00306:376:HA62FADXX:1:1103:6773:15869	99	Xist	768	255	73M	=	856	161	GGAATATCTATGCCTCTTATTTGCGTGTACTGTTGCTGCTGATCGTTTGGTGCTGTGTGAGTGAACCTATGGC	FFFFFHHHHHJJJJJJJJJJJJJJJGIIGIJJJJJJJJJJJJJJIHIIJJGHHIHFHHIIJFHIIJJJHHHHH	AS:i:146	XN:i:0	XM:i:0	XO:i:0	XG:i:0	NM:i:0	MD:Z:73	YS:i:146	YT:Z:CP
HWI-D00306:376:HA62FADXX:1:1103:6773:15869	147	Xist	856	255	73M	=	768	-161	TGCTCTTAAACTGAGTGGGTGTTCAGGGCGTGGAGAGCCCGCGTCCGCCATTATGGCTTCTGCGTGATACGGC	##@A@A>AC>:33228B?9::><<5DB8??:CC?<;;AE;;;@@IJJJJJJJJJIIJIJJJJJHFHHHFFFFF	AS:i:146	XN:i:0	XM:i:0	XO:i:0	XG:i:0	NM:i:0	MD:Z:73	YS:i:146	YT:Z:CP
HWI-D00306:376:HA62FADXX:1:1103:5977:16766	99	Xist	801	255	73M	=	856	128	TGCTGCTGATCGTTTGGTGCTGTGTGAGTGAACCTATGGCTTAGAAAAACGACTTTGCTCTTAAACTGAGTGG	FFFFFHHHFHJJJJJJJHJIIJJJJJJJHHJJJJJJJIJJJJJJIJJJJJJHJJIJJHJJJHHHGHHHFFFFF	AS:i:146	XN:i:0	XM:i:0	XO:i:0	XG:i:0	NM:i:0	MD:Z:73	YS:i:146	YT:Z:CP
HWI-D00306:376:HA62FADXX:1:1103:5977:16766	147	Xist	856	255	73M	=	801	-128	TGCTCTTAAACTGAGTGGGTGTTCAGGGCGTGGAGAGCCCGCGTCCGCCATTATGGCTTCTGCGTGATACGGC	>9>@@@4CB::99088B@<@:C9<5B@5<C@A>5?88CE;4@7?JJJJJJJJJIJJJJJJJIIHGHHHFFFFF	AS:i:146	XN:i:0	XM:i:0	XO:i:0	XG:i:0	NM:i:0	MD:Z:73	YS:i:146	YT:Z:CP
HWI-D00306:376:HA62FADXX:1:1103:5053:17092	99	Xist	663	255	73M	=	856	266	TTTTGCCCATCGGGGCTGTGGATACCTGCTTTAAATTTTTTTTTTCACGGCCCAACGGGGCGCTTGGTGGATG	FFFFFGGHHHJIDHJJJJIIJIJJJIJJJJJJJIJJJJJIJJFDDDDDDDBDDDDDDDDCDDDBDDD>@DBDD	AS:i:146	XN:i:0	XM:i:0	XO:i:0	XG:i:0	NM:i:0	MD:Z:73	YS:i:146	YT:Z:CP
HWI-D00306:376:HA62FADXX:1:1103:5053:17092	147	Xist	856	255	73M	=	663	-266	TGCTCTTAAACTGAGTGGGTGTTCAGGGCGTGGAGAGCCCGCGTCCGCCATTATGGCTTCTGCGTGATACGGC	##################?A>>9+0DB<8<>C>:?;>A:;@<GGJJJJJJJJJJJJJJIIJJJHHHHHDFFFF	AS:i:146	XN:i:0	XM:i:0	XO:i:0	XG:i:0	NM:i:0	MD:Z:73	YS:i:146	YT:Z:CP
HWI-D00306:376:HA62FADXX:1:1103:6872:17079	99	Xist	798	255	73M	=	856	131	TGTTGCTGCTGATCGTTTGGTGCTGTGTGAGTGAACCTATGGCTTAGAAAAACGACTTTGCTCTTAAACTGAG	FFFFFHHHGHJIIJJJJGJJIIIJJAHHIIHDHGGJJJJJJJJJJJJJJJJJJIGIJJJJIGHHHHHFFDFBD	AS:i:146	XN:i:0	XM:i:0	XO:i:0	XG:i:0	NM:i:0	MD:Z:73	YS:i:146	YT:Z:CP
HWI-D00306:376:HA62FADXX:1:1103:6872:17079	147	Xist	856	255	73M	=	798	-131	TGCTCTTAAACTGAGTGGGTGTTCAGGGCGTGGAGAGCCCGCGTCCGCCATTATGGCTTCTGCGTGATACGGC	3?CA>C@A>:4(9282<2+(:>985B?5<?5A>>5/8CB8F@D?JJJJJJJJJJJIJJJJJJIHGHHGFFFFF	AS:i:146	XN:i:0	XM:i:0	XO:i:0	XG:i:0	NM:i:0	MD:Z:73	YS:i:146	YT:Z:CP
HWI-D00306:376:HA62FADXX:1:1103:6139:17494	99	Xist	699	255	73M	=	856	230	TTTTTTTTTCACGGCCCAACGGGGCGCTTGGTGGATGGAAATATGGTTTTGTGAGTTATTGCACTACCTGGAA	FFFFFHHHHHJJJJJJJJJGIJJJJDDDDDD:?BBDDDCDDDDEEDCDDDBACCDDDDEDDDDDDDDDDDDDD	AS:i:146	XN:i:0	XM:i:0	XO:i:0	XG:i:0	NM:i:0	MD:Z:73	YS:i:146	YT:Z:CP
HWI-D00306:376:HA62FADXX:1:1103:6139:17494	147	Xist	856	255	73M	=	699	-230	TGCTCTTAAACTGAGTGGGTGTTCAGGGCGTGGAGAGCCCGCGTCCGCCATTATGGCTTCTGCGTGATACGGC	@9>>:@4@:+@C?<?BB@?@3>9<@DDB@CCC@A?33DE@A@D?JJJJIJJJJJJJIJJJIJJHHHHHDFFDD	AS:i:146	XN:i:0	XM:i:0	XO:i:0	XG:i:0	NM:i:0	MD:Z:73	YS:i:146	YT:Z:CP
HWI-D00306:376:HA62FADXX:1:1103:17174:17763	99	Xist	223	255	73M	=	856	706	AATATTTTCAGTCAATTTTTCATTTTTAAGGAATATTTCTTTGTTGTGCCTTTTGGTTGATACTTGTGTGTGT	FFFFDFFFFGIHGIJJJJJJIFHIIJJEGHGAEGGHJIIIIJJIGIHGG9EHIJ><FHE3B>CFGE@FGGHGC	AS:i:146	XN:i:0	XM:i:0	XO:i:0	XG:i:0	NM:i:0	MD:Z:73	YS:i:146	YT:Z:CP
HWI-D00306:376:HA62FADXX:1:1103:17174:17763	147	Xist	856	255	73M	=	223	-706	TGCTCTTAAACTGAGTGGGTGTTCAGGGCGTGGAGAGCCCGCGTCCGCCATTATGGCTTCTGCGTGATACGGC	#####A:AB:4+90<8;2(::C?80DB58A>C@C?88DE;;;??JJJJJJJJJJJJJJJJJJJHHHHHFFFFF	AS:i:146	XN:i:0	XM:i:0	XO:i:0	XG:i:0	NM:i:0	MD:Z:73	YS:i:146	YT:Z:CP
HWI-D00306:376:HA62FADXX:1:1103:12482:19007	99	Xist	760	255	25S48M	=	856	194	CTACACGACGCTCTTCCGACTAATTCACTACCTGGAATATCTATGCCTCTTATTTGCGTGTACTGTTGCTGCT	FFFFFHHHHHJJJJJJIJJJJJJJJJJJJJJJJJJJJJJJJJJJJJJJJJJJJJJJHHFFFFEFEFEEEDDDD	AS:i:96	XN:i:0	XM:i:0	XO:i:0	XG:i:0	NM:i:0	MD:Z:48	YS:i:146	YT:Z:CP
HWI-D00306:376:HA62FADXX:1:1103:12482:19007	147	Xist	856	255	73M	=	760	-194	TGCTCTTAAACTGAGTGGGTGTTCAGGGCGTGGAGAGCCCGCGTCCGCCATTATGGCTTCTGCGTGATACGGC	:9>A>CADC@CC<88?B?9>:@980BB58<5C@><8;DB@A@D?JJJJJIIJJJJJJJJJJJJHHHHHFFFFF	AS:i:146	XN:i:0	XM:i:0	XO:i:0	XG:i:0	NM:i:0	MD:Z:73	YS:i:96	YT:Z:CP
HWI-D00306:376:HA62FADXX:1:1103:12978:19192	99	Xist	815	255	73M	=	856	114	TGGTGCTGTGTGAGTGAACCTATGGCTTAGAAAAACGACTTTGCTCTTAAACTGAGTGGGTGTTCAGGGCGTG	DDFDFHHHHHIJJJHJJIJJJJJJJJJJJJJJJIJJJJJJJJJJJJJJJJJJJJJJHIJJBHHHHFFFFFDDD	AS:i:146	XN:i:0	XM:i:0	XO:i:0	XG:i:0	NM:i:0	MD:Z:73	YS:i:146	YT:Z:CP
HWI-D00306:376:HA62FADXX:1:1103:12978:19192	147	Xist	856	255	73M	=	815	-114	TGCTCTTAAACTGAGTGGGTGTTCAGGGCGTGGAGAGCCCGCGTCCGCCATTATGGCTTCTGCGTGATACGGC	39::4:3C@::3<080B?9>:>385B@5?C>C>??88DE@@@@DJJJJJJJJJJJJJJJJJJJHGHHHFFFFF	AS:i:146	XN:i:0	XM:i:0	XO:i:0	XG:i:0	NM:i:0	MD:Z:73	YS:i:146	YT:Z:CP
HWI-D00306:376:HA62FADXX:1:1103:6260:19462	99	Xist	698	255	2S71M	=	856	233	ATTTTTTTTTTTCACGGCCCAACGGGGCGCTTGGTGGATGGAAATATGGTTTTGTGAGTTATTGCACTACCTG	FFFFFHHHHHJEBDFHBGIGHCCHIJEB98=?B?(2??>@?ACC@>CCDCDD@B8?>CCDADCCDD>CCDCCD	AS:i:142	XN:i:0	XM:i:0	XO:i:0	XG:i:0	NM:i:0	MD:Z:71	YS:i:142	YT:Z:CP
HWI-D00306:376:HA62FADXX:1:1103:6260:19462	147	Xist	856	255	73M	=	698	-233	TGCTCTTAAACTGAGTGGGTGTTCAGGGCGTGGAGACCCCGCGTCCGCCATTATGGCTTCTGCGTGATACGGC	#####@>A>:@>9(08;8(3(:(85@<-?A8C88)''AA45/??JJJJJJJJJJJJJJJJJJJHHHHHDDFFF	AS:i:142	XN:i:0	XM:i:1	XO:i:0	XG:i:0	NM:i:1	MD:Z:36G36	YS:i:142	YT:Z:CP
HWI-D00306:376:HA62FADXX:1:1103:12728:21221	99	Xist	488	255	64M1D9M	=	856	441	TTTTTCTTCTCCTTAGCCCATCGGGGCCATGGATACCTGCTTTTTGTAAAAAAAAAAAAAAAAAAAAAAAACC	==A?@C?<FDGCAGFFGHIIIIIIIIIIIIIIGEGIIHGIIIIIIBHGG@@>?8;;8577;>B;>B;B#####	AS:i:138	XN:i:0	XM:i:0	XO:i:1	XG:i:1	NM:i:1	MD:Z:64^C9	YS:i:146	YT:Z:CP
HWI-D00306:376:HA62FADXX:1:1103:12728:21221	147	Xist	856	255	73M	=	488	-441	TGCTCTTAAACTGAGTGGGTGTTCAGGGCGTGGAGAGCCCGCGTCCGCCATTATGGCTTCTGCGTGATACGGC	#########################DB9?CCC::9/?BA4;5AGJJJIJJJJJJJIHJIJJJJHHHHHDFFFF	AS:i:146	XN:i:0	XM:i:0	XO:i:0	XG:i:0	NM:i:0	MD:Z:73	YS:i:138	YT:Z:CP
HWI-D00306:376:HA62FADXX:1:1103:16221:21227	99	Xist	833	255	73M	=	856	96	CCTATGGCTTAGAAAAACGACTTTGCTCTTAAACTGAGTGGGTGTTCAGGGCGTGGAGAGCCCGCGTCCGCCA	FFFFFHHHHHIJJJJJIJJJJIJJIJJJJJJJJJJJJJFGHI?FGGHIHJJJJHHHFFFFDEDDDDDDDDDDD	AS:i:146	XN:i:0	XM:i:0	XO:i:0	XG:i:0	NM:i:0	MD:Z:73	YS:i:146	YT:Z:CP
HWI-D00306:376:HA62FADXX:1:1103:16221:21227	147	Xist	856	255	73M	=	833	-96	TGCTCTTAAACTGAGTGGGTGTTCAGGGCGTGGAGAGCCCGCGTCCGCCATTATGGCTTCTGCGTGATACGGC	:<>>>CADC:@?9+?8B?<>:@985D@7<9,?AAA8;CH@AFAFJJJJJIJJJJJJJJJJIJJHHHHHFFFFF	AS:i:146	XN:i:0	XM:i:0	XO:i:0	XG:i:0	NM:i:0	MD:Z:73	YS:i:146	YT:Z:CP
HWI-D00306:376:HA62FADXX:1:1103:6804:21936	99	Xist	652	255	73M	=	856	277	TTTTCTTTTTCTTTTGCCCATCGGGGCTGTGGATACCTGCTTTAAATTTTTTTTTTCACGGCCCAACGGGGCG	FFFFFHHHHHJJJJJJJJJJJJJJJJIJJJJJGHIIIFHGJJJIJIIJIHHFDDDDDDDDDDDDDDDDDDDDD	AS:i:146	XN:i:0	XM:i:0	XO:i:0	XG:i:0	NM:i:0	MD:Z:73	YS:i:146	YT:Z:CP
HWI-D00306:376:HA62FADXX:1:1103:6804:21936	147	Xist	856	255	73M	=	652	-277	TGCTCTTAAACTGAGTGGGTGTTCAGGGCGTGGAGAGCCCGCGTCCGCCATTATGGCTTCTGCGTGATACGGC	><@@4C@C>4>998<?<?9@>C?<<DD@??:?>>A?>CE;8A@EJJJJJJJJJJJJIJIJIJJHHHHHFFFFF	AS:i:146	XN:i:0	XM:i:0	XO:i:0	XG:i:0	NM:i:0	MD:Z:73	YS:i:146	YT:Z:CP
HWI-D00306:376:HA62FADXX:1:1103:6532:22022	99	Xist	642	18	56M1I16M	=	856	287	TATTATTTTTTTTTCTTTTTCTTTTGCCCATCGGGGCTGTGGATACCTGCTTTAAATTTTTTTTTTTCACGGC	FFEFDHHHHHJJIIDHHIGGIGGGCHIJJJJJJJIJIIJCHHGGHEFFFEEEEDDCEEDDDDDDDDDACDDDD	AS:i:136	XS:i:55	XN:i:0	XM:i:0	XO:i:1	XG:i:1	NM:i:1	MD:Z:72	YS:i:146	YT:Z:CP
HWI-D00306:376:HA62FADXX:1:1103:6532:22022	147	Xist	856	18	73M	=	642	-287	TGCTCTTAAACTGAGTGGGTGTTCAGGGCGTGGAGAGCCCGCGTCCGCCATTATGGCTTCTGCGTGATACGGC	>9:@4:AC>:@?<<??;09CA>98<B?<8,(>::<8/C=;F@<HIIIGGGJJJIJIJGJIJGJHHGGGFFFFD	AS:i:146	XN:i:0	XM:i:0	XO:i:0	XG:i:0	NM:i:0	MD:Z:73	YS:i:136	YT:Z:CP
HWI-D00306:376:HA62FADXX:1:1103:6532:22022	355	Xist	431	18	17M1I3M2I42M8S	=	856	498	TATTATTTTTTTTTCTTTTTCTTTTGCCCATCGGGGCTGTGGATACCTGCTTTAAATTTTTTTTTTTCACGGC	FFEFDHHHHHJJIIDHHIGGIGGGCHIJJJJJJJIJIIJCHHGGHEFFFEEEEDDCEEDDDDDDDDDACDDDD	AS:i:55	XS:i:55	XN:i:0	XM:i:7	XO:i:2	XG:i:3	NM:i:10	MD:Z:16A0A0A10T20T1T1C7	YS:i:146	YT:Z:CP
HWI-D00306:376:HA62FADXX:1:1103:6532:22022	403	Xist	856	18	73M	=	431	-498	TGCTCTTAAACTGAGTGGGTGTTCAGGGCGTGGAGAGCCCGCGTCCGCCATTATGGCTTCTGCGTGATACGGC	>9:@4:AC>:@?<<??;09CA>98<B?<8,(>::<8/C=;F@<HIIIGGGJJJIJIJGJIJGJHHGGGFFFFD	AS:i:146	XN:i:0	XM:i:0	XO:i:0	XG:i:0	NM:i:0	MD:Z:73	YS:i:55	YT:Z:CP
HWI-D00306:376:HA62FADXX:1:1103:6532:22022	355	Xist	480	18	2S5M1D8M1I37M20S	=	856	451	TATTATTTTTTTTTCTTTTTCTTTTGCCCATCGGGGCTGTGGATACCTGCTTTAAATTTTTTTTTTTCACGGC	FFEFDHHHHHJJIIDHHIGGIGGGCHIJJJJJJJIJIIJCHHGGHEFFFEEEEDDCEEDDDDDDDDDACDDDD	AS:i:47	XS:i:55	XN:i:0	XM:i:5	XO:i:2	XG:i:2	NM:i:7	MD:Z:5^C10C2C2A12C0A14	YS:i:146	YT:Z:CP
HWI-D00306:376:HA62FADXX:1:1103:6532:22022	403	Xist	856	18	73M	=	480	-451	TGCTCTTAAACTGAGTGGGTGTTCAGGGCGTGGAGAGCCCGCGTCCGCCATTATGGCTTCTGCGTGATACGGC	>9:@4:AC>:@?<<??;09CA>98<B?<8,(>::<8/C=;F@<HIIIGGGJJJIJIJGJIJGJHHGGGFFFFD	AS:i:146	XN:i:0	XM:i:0	XO:i:0	XG:i:0	NM:i:0	MD:Z:73	YS:i:47	YT:Z:CP
HWI-D00306:376:HA62FADXX:1:1103:18154:22195	99	Xist	488	255	64M1D9M	=	856	441	TTTTTCTTCTCCTTAGCCCATCGGGGCCATGGATACCTGCTTTTTGTAAAAAAAAAAAAAAAAAAAAAAAACC	D7@8@A?C<DFFFCGEGIIFFFFEGFFICEFFFFFFFIEFCDFFFEBB;7?######################	AS:i:138	XN:i:0	XM:i:0	XO:i:1	XG:i:1	NM:i:1	MD:Z:64^C9	YS:i:134	YT:Z:CP
HWI-D00306:376:HA62FADXX:1:1103:18154:22195	147	Xist	856	255	73M	=	488	-441	TGCTCTTAACCGGAGTGGGTGTTCAGGGCGGGGAGAGCCCGCGTCCGCCATTATGGCTTCTGCGTGATACGGC	################B?<>:3((-@70&8(?3:B@885';/?:HGHDGGGJJJIIHJJJJIIHGHHHDFEDD	AS:i:134	XN:i:0	XM:i:3	XO:i:0	XG:i:0	NM:i:3	MD:Z:9A1T18T42	YS:i:138	YT:Z:CP
HWI-D00306:376:HA62FADXX:1:1103:15136:22994	99	Xist	741	255	73M	=	856	188	ATGGTTTTGTGAGTTATTGCACTACCTGGAATATCTATGCCTCTTATTTGCGTGTACTGTTGCTGCTGATCGT	DDDDA?ABAFD4A+<AFCCHI@ECCGHIB@FEGEFFG@?@CCFFF9DGGDCF.?7==C@BFC>FC;@@4CCC=	AS:i:146	XN:i:0	XM:i:0	XO:i:0	XG:i:0	NM:i:0	MD:Z:73	YS:i:146	YT:Z:CP
HWI-D00306:376:HA62FADXX:1:1103:15136:22994	147	Xist	856	255	73M	=	741	-188	TGCTCTTAAACTGAGTGGGTGTTCAGGGCGTGGAGAGCCCGCGTCCGCCATTATGGCTTCTGCGTGATACGGC	#########################BB75((C@C???DHAF@??HIJJJJJJJIIHHIJGIJIHHHHHDDFFF	AS:i:146	XN:i:0	XM:i:0	XO:i:0	XG:i:0	NM:i:0	MD:Z:73	YS:i:146	YT:Z:CP
HWI-D00306:376:HA62FADXX:1:1103:13546:23815	99	Xist	702	255	73M	=	856	227	TTTTTTCACGGCCCAACGGGGCGCTTGGTGGATGGAAATATGGTTTTGTGAGTTATTGCACTACCTGGAATAT	FFFFFHGHHHJJJJJJJJJJJJJJJJHH=CDDFFDEEEEDFEDCDDDDADDDCDDEDDDDDDDDDDDDDDDDE	AS:i:146	XN:i:0	XM:i:0	XO:i:0	XG:i:0	NM:i:0	MD:Z:73	YS:i:146	YT:Z:CP
HWI-D00306:376:HA62FADXX:1:1103:13546:23815	147	Xist	856	255	73M	=	702	-227	TGCTCTTAAACTGAGTGGGTGTTCAGGGCGTGGAGAGCCCGCGTCCGCCATTATGGCTTCTGCGTGATACGGC	:<AAAC@EDA>990<<B<?@:A985BB<<<3CA?A;>CB@AAF@JJJJJJJJJJJIJJJJJJJHHHHHDFFFF	AS:i:146	XN:i:0	XM:i:0	XO:i:0	XG:i:0	NM:i:0	MD:Z:73	YS:i:146	YT:Z:CP
HWI-D00306:376:HA62FADXX:1:1103:17082:23863	99	Xist	782	255	73M	=	856	147	TCTTATTTGCGTGTACCGTTGCTGCTGATCGTTTGGTGCTGTGTGAGTGAACCTATGGCTTAGAAAAACGACT	FFFFFGHHBHJHGIJIJJJJJIJIJJJJJJJHGJJJFHIIJIIIJJJGIJJJJIJJJJJJJHHHHHHFFFDDD	AS:i:138	XN:i:0	XM:i:1	XO:i:0	XG:i:0	NM:i:1	MD:Z:16T56	YS:i:146	YT:Z:CP
HWI-D00306:376:HA62FADXX:1:1103:17082:23863	147	Xist	856	255	73M	=	782	-147	TGCTCTTAAACTGAGTGGGTGTTCAGGGCGTGGAGAGCCCGCGTCCGCCATTATGGCTTCTGCGTGATACGGC	#####C>A@4:>9(22B?9:::385B@559:C>??6@CA;/;6?GIIJJJIJJJJIJJJIJIJHHGHHFFFFF	AS:i:146	XN:i:0	XM:i:0	XO:i:0	XG:i:0	NM:i:0	MD:Z:73	YS:i:138	YT:Z:CP
HWI-D00306:376:HA62FADXX:1:1103:3817:24262	99	Xist	697	255	73M	=	856	232	ATTTTTTTTTTCACGGCCCAACGGGGCGCTTGGTGGATGGAAATATGGTTTTGTGAGTTATTGCACTACCTGG	FFFFFHHHHHJIIIJJJJIJJIJJJJFDDDDBD5<B?CCDACDDDDED@CDDDACCCCDCEDDDDDDDDDDDD	AS:i:146	XN:i:0	XM:i:0	XO:i:0	XG:i:0	NM:i:0	MD:Z:73	YS:i:146	YT:Z:CP
HWI-D00306:376:HA62FADXX:1:1103:3817:24262	147	Xist	856	255	73M	=	697	-232	TGCTCTTAAACTGAGTGGGTGTTCAGGGCGTGGAGAGCCCGCGTCCGCCATTATGGCTTCTGCGTGATACGGC	39>@>@:C>44992<8B?9:@@385D?55<5A>><8;DE;@BD@JJIJJJJJJJJJJJJJJJJHHHHHFFFFF	AS:i:146	XN:i:0	XM:i:0	XO:i:0	XG:i:0	NM:i:0	MD:Z:73	YS:i:146	YT:Z:CP
HWI-D00306:376:HA62FADXX:1:1103:9403:24963	99	Xist	432	255	73M	=	856	497	ATTATTTTTTTTTCTAAACTTGCCCATCTGGGCTGTGGATACCTGCTTTTATTCTTTTTTTCTTCTCCTTAGC	FAADDFDDDHIIIGHHEEGIIJJJJDFDHGIJFIJIJIBHIIIID9CGII4AE)?EHHFDDACDACDDCCCDC	AS:i:146	XN:i:0	XM:i:0	XO:i:0	XG:i:0	NM:i:0	MD:Z:73	YS:i:146	YT:Z:CP
HWI-D00306:376:HA62FADXX:1:1103:9403:24963	147	Xist	856	255	73M	=	432	-497	TGCTCTTAAACTGAGTGGGTGTTCAGGGCGTGGAGAGCCCGCGTCCGCCATTATGGCTTCTGCGTGATACGGC	:9@CCCCC@@49A8<<B??A:CCA@BB9<9>CACA=;C=;A;6?IJJJJJIJJJJJIJJIJJIHHHGHFFFFF	AS:i:146	XN:i:0	XM:i:0	XO:i:0	XG:i:0	NM:i:0	MD:Z:73	YS:i:146	YT:Z:CP
HWI-D00306:376:HA62FADXX:1:1103:16406:25079	99	Xist	698	255	2S71M	=	856	233	ATTTTTTTTTTTCACGGCCCAACGGGGCGCTTGGTGGATGGAAATATGGTTTTGTGAGTTATTGCACTACCTG	FFFFFHHHHGIJJFGGIGJJJIJIJJG8>?BDDD8?B?CCDDDDDDEEDACBDDBDDDDEDDDDDDDDDDDCD	AS:i:142	XN:i:0	XM:i:0	XO:i:0	XG:i:0	NM:i:0	MD:Z:71	YS:i:146	YT:Z:CP
HWI-D00306:376:HA62FADXX:1:1103:16406:25079	147	Xist	856	255	73M	=	698	-233	TGCTCTTAAACTGAGTGGGTGTTCAGGGCGTGGAGAGCCCGCGTCCGCCATTATGGCTTCTGCGTGATACGGC	:9@>@C>C@4@>9+<0B<3@3>98-B@98<9CA>5/8CA5'86?IJIJJJIJJJJJJJIJJJJHHHHHFFFFF	AS:i:146	XN:i:0	XM:i:0	XO:i:0	XG:i:0	NM:i:0	MD:Z:73	YS:i:142	YT:Z:CP
HWI-D00306:376:HA62FADXX:1:1103:19551:25266	99	Xist	698	255	1S72M	=	856	232	TTTTTTTTTTTCACGGCCCAACGGGGCGCTTGGTGGATGGAAATATGGTTTTGTGAGTTATTGCACTACCTGG	FFFFFHHHHHEG4CDAGGEHFBBCDDB0066BD+8-888?CDA>3>C@>CBB8+33>AC:AACD@CCCCCCC8	AS:i:144	XN:i:0	XM:i:0	XO:i:0	XG:i:0	NM:i:0	MD:Z:72	YS:i:142	YT:Z:CP
HWI-D00306:376:HA62FADXX:1:1103:19551:25266	147	Xist	856	255	73M	=	698	-232	TGCTTTTAAACTGAGTGGGTGTTCAGGGCGTGGAGAGCCCGCGTCCGCCATTATGGCTTCTGCGTGATACGGC	#####@::(443?2<?@83@:>32-<?5?<CCCA9'8AA;'-(?DHEEHDIIIIHEGGIGGBHFFFAFDDDDB	AS:i:142	XN:i:0	XM:i:1	XO:i:0	XG:i:0	NM:i:1	MD:Z:4C68	YS:i:144	YT:Z:CP
HWI-D00306:376:HA62FADXX:1:1103:9940:25642	99	Xist	641	21	1S72M	=	856	289	ATTATTATTTTTTTTTCTTTTTCTTTTGCCCATCGGGGCTGTGGATACCTGCTTTAAATTTTTTTTTTCACGG	FFFDFGHHHHIIGHBHIIDHGHHHIJJJIJIEHGGGGIJEHCEHAC>CFFFCEEEE>3>CCCCDDDDB>@CA>	AS:i:144	XS:i:60	XN:i:0	XM:i:0	XO:i:0	XG:i:0	NM:i:0	MD:Z:72	YS:i:146	YT:Z:CP
HWI-D00306:376:HA62FADXX:1:1103:9940:25642	147	Xist	856	21	73M	=	641	-289	TGCTCTTAAACTGAGTGGGTGTTCAGGGCGTGGAGAGCCCGCGTCCGCCATTATGGCTTCTGCGTGATACGGC	###################@:C?A8BB5<C@CCA?;9AB@A;76IJJJJJJJJJJJJJJJJIGHHHHHFFFFF	AS:i:146	XN:i:0	XM:i:0	XO:i:0	XG:i:0	NM:i:0	MD:Z:73	YS:i:144	YT:Z:CP
HWI-D00306:376:HA62FADXX:1:1103:9940:25642	355	Xist	430	21	1S16M1I5M2I30M1I13M4S	=	856	500	ATTATTATTTTTTTTTCTTTTTCTTTTGCCCATCGGGGCTGTGGATACCTGCTTTAAATTTTTTTTTTCACGG	FFFDFGHHHHIIGHBHIIDHGHHHIJJJIJIEHGGGGIJEHCEHAC>CFFFCEEEE>3>CCCCDDDDB>@CA>	AS:i:60	XS:i:60	XN:i:0	XM:i:6	XO:i:3	XG:i:4	NM:i:10	MD:Z:17A0A0A10T20T3C8	YS:i:146	YT:Z:CP
HWI-D00306:376:HA62FADXX:1:1103:9940:25642	403	Xist	856	21	73M	=	430	-500	TGCTCTTAAACTGAGTGGGTGTTCAGGGCGTGGAGAGCCCGCGTCCGCCATTATGGCTTCTGCGTGATACGGC	###################@:C?A8BB5<C@CCA?;9AB@A;76IJJJJJJJJJJJJJJJJIGHHHHHFFFFF	AS:i:146	XN:i:0	XM:i:0	XO:i:0	XG:i:0	NM:i:0	MD:Z:73	YS:i:60	YT:Z:CP
HWI-D00306:376:HA62FADXX:1:1103:9940:25642	355	Xist	480	21	4S5M1D8M1I37M18S	=	856	453	ATTATTATTTTTTTTTCTTTTTCTTTTGCCCATCGGGGCTGTGGATACCTGCTTTAAATTTTTTTTTTCACGG	FFFDFGHHHHIIGHBHIIDHGHHHIJJJIJIEHGGGGIJEHCEHAC>CFFFCEEEE>3>CCCCDDDDB>@CA>	AS:i:48	XS:i:60	XN:i:0	XM:i:5	XO:i:2	XG:i:2	NM:i:7	MD:Z:5^C10C2C2A12C0A14	YS:i:146	YT:Z:CP
HWI-D00306:376:HA62FADXX:1:1103:9940:25642	403	Xist	856	21	73M	=	480	-453	TGCTCTTAAACTGAGTGGGTGTTCAGGGCGTGGAGAGCCCGCGTCCGCCATTATGGCTTCTGCGTGATACGGC	###################@:C?A8BB5<C@CCA?;9AB@A;76IJJJJJJJJJJJJJJJJIGHHHHHFFFFF	AS:i:146	XN:i:0	XM:i:0	XO:i:0	XG:i:0	NM:i:0	MD:Z:73	YS:i:48	YT:Z:CP
HWI-D00306:376:HA62FADXX:1:1103:19734:25744	99	Xist	733	255	73M	=	856	196	ATGGAAATATGGTTTTGTGAGTTATTGCACTACCTGGAATATCTATGCCTCTTGTTTGCGTGTACTGTTGCTG	FFFFDFHHHHIIGHIJJEFFHHEHIJIHEHIJJJJJJGIJJJCIIJJJEHHHG<BFHIJIFGAFGHGHIG@HH	AS:i:140	XN:i:0	XM:i:1	XO:i:0	XG:i:0	NM:i:1	MD:Z:53A19	YS:i:142	YT:Z:CP
HWI-D00306:376:HA62FADXX:1:1103:19734:25744	147	Xist	856	255	73M	=	733	-196	TGCTCTTAAACTGAGTGGGTTTTCAGGGCGTGGAGAGCCCGCGTCCGCCATTATGGCTTCTGCGTGATACGGC	#######C@:A>3+((?8(3(:(05@@555(:,5('6B=8;5((GGIGIIIIHGEDGHGIIGIHHDFFFDFFD	AS:i:142	XN:i:0	XM:i:1	XO:i:0	XG:i:0	NM:i:1	MD:Z:20G52	YS:i:140	YT:Z:CP
HWI-D00306:376:HA62FADXX:1:1103:18176:25577	99	Xist	817	255	73M	=	856	111	GTGCTGTGTGAGTGAACCTATGGCTTAGAAAAACGACTTTGCTCTTAAACTGAGTGGGTGTTCAGGGCGTGGA	FFFFFHHHHHJJHHJJJJJJJJJJJJJJJJJJIJJJJJJJJJJJJJJJJJJJIJIIJJFHIHHHHHHFDDBB@	AS:i:146	XN:i:0	XM:i:0	XO:i:0	XG:i:0	NM:i:0	MD:Z:73	YS:i:144	YT:Z:CP
HWI-D00306:376:HA62FADXX:1:1103:18176:25577	147	Xist	856	255	72M1S	=	817	-111	TGCTCTTAAACTGAGTGGGTGTTCAGGGCGTGGAGAGCCCGCGTCCGCCATTATGGCTTCTGCGTGATACGGA	:?AA>A>DC>>9<082D??@>C908DD@??:C@?<8;CE@@;<<JJJJJJJJJJJJJJJJJJJHHHHHFFFFF	AS:i:144	XN:i:0	XM:i:0	XO:i:0	XG:i:0	NM:i:0	MD:Z:72	YS:i:146	YT:Z:CP
HWI-D00306:376:HA62FADXX:1:1103:13204:25874	99	Xist	741	255	1S72M	=	856	189	AATGGTTTTGTGAGTTATTGCACTACCTGGAATATCTATGCCTCTTATTTGCGTGTACTGTTGCTGCTGATCG	FFFFEDHHHHHGHIHIJJIIIJJJJJJJJJJJJJIJJJJJJIEIJJJJJJJJJIGHGHIIHIGIJJIIICHHE	AS:i:144	XN:i:0	XM:i:0	XO:i:0	XG:i:0	NM:i:0	MD:Z:72	YS:i:142	YT:Z:CP
HWI-D00306:376:HA62FADXX:1:1103:13204:25874	147	Xist	856	255	73M	=	741	-189	TGCTCTTAAACTGGGTGGGTGTTCAGGGCGTGGAGAGCCCGCGTCCGCCATTATGGCTTCTGCGTGATACGGC	#####################################CH<BABHJIIIJJJIHIIJIIGIJIIHHHFFADFDD	AS:i:142	XN:i:0	XM:i:1	XO:i:0	XG:i:0	NM:i:1	MD:Z:13A59	YS:i:144	YT:Z:CP
HWI-D00306:376:HA62FADXX:1:1103:6582:26016	99	Xist	785	255	73M	=	856	144	TATTTGCGTGTACTGTTGCTGCTGATCGTTTGGTGCTGTGTGAGTGAACCTATGGCTTAGAAAAACGACTTTG	DFFFFHHHHHJJJJJJJJJJJJJJJJJJJJJJJFHIJJGHIJJJHIJJJJJJJJJJJJJJJJIIJHHHFFDEE	AS:i:146	XN:i:0	XM:i:0	XO:i:0	XG:i:0	NM:i:0	MD:Z:73	YS:i:146	YT:Z:CP
HWI-D00306:376:HA62FADXX:1:1103:6582:26016	147	Xist	856	255	73M	=	785	-144	TGCTCTTAAACTGAGTGGGTGTTCAGGGCGTGGAGAGCCCGCGTCCGCCATTATGGCTTCTGCGTGATACGGC	:<A>@C@AB:>><8<@DB<C@@985D@589(C>></;DE@;8@DJJJJJJJJJJJJJJJJIJJHHHHHDFFFF	AS:i:146	XN:i:0	XM:i:0	XO:i:0	XG:i:0	NM:i:0	MD:Z:73	YS:i:146	YT:Z:CP
HWI-D00306:376:HA62FADXX:1:1103:8414:26249	99	Xist	815	255	73M	=	856	114	TGGTGCTGTGTGAGTGAACCTATGGCTTAGAAAAACGACTTTGCTCTTAAACTGAGTGGGTGTTCAGGGCGTG	FFFBDHHHHHHIJJFIJJJJJJJJJJJJJJJJIJJJJJJJJJJJJJJJJIJIJJJJFGIJ@BHHHGFFFFD?D	AS:i:146	XN:i:0	XM:i:0	XO:i:0	XG:i:0	NM:i:0	MD:Z:73	YS:i:146	YT:Z:CP
HWI-D00306:376:HA62FADXX:1:1103:8414:26249	147	Xist	856	255	73M	=	815	-114	TGCTCTTAAACTGAGTGGGTGTTCAGGGCGTGGAGAGCCCGCGTCCGCCATTATGGCTTCTGCGTGATACGGC	39@@>C>CC:4(9(22B?3>@@985B?589(C>:9'8CE;@@?@JJJJJGIJJJJJJJJJJJJHHHHHDFFFF	AS:i:146	XN:i:0	XM:i:0	XO:i:0	XG:i:0	NM:i:0	MD:Z:73	YS:i:146	YT:Z:CP
HWI-D00306:376:HA62FADXX:1:1103:7095:26429	99	Xist	693	255	73M	=	856	236	TTAAATTTTTTTTTTCACGGCCCAACGGGGCGCTTGGTGGATGGAAATATGGTTTTGTGAGTTATTGCACTAC	DDDD;AFHFHFEGGHHICG:FEHEHH?B@;E>BBB?@,8@@@CB83@>CCA>@CB?B?CCA:@CDCC@ACCCC	AS:i:146	XN:i:0	XM:i:0	XO:i:0	XG:i:0	NM:i:0	MD:Z:73	YS:i:142	YT:Z:CP
HWI-D00306:376:HA62FADXX:1:1103:7095:26429	147	Xist	856	255	73M	=	693	-236	TGCTCTAAAACTGAGTGGGTGTTCAGGGCGTGGAGAGCCCGCGTCCGCCATTATGGCTTCTGCGTGATACGGC	################BB?:3:90@B<8B<35(?5/>>4';/@:IGHIGIEIHGGIGGIHEIIHHHHFFDD?A	AS:i:142	XN:i:0	XM:i:1	XO:i:0	XG:i:0	NM:i:1	MD:Z:6T66	YS:i:146	YT:Z:CP
HWI-D00306:376:HA62FADXX:1:1103:14725:26388	99	Xist	326	255	73M	=	856	603	TATATTCTTGCCCATCGGGGCCACGGATACCTGTGTGTCCTCCCCGCCATTCCATGCCCAACGGGGTTTTGGA	BDDDDAABDFGIIIIIGBABGIIIIIFHEGHIIFHEGGEHIIIIFGBA=?DA?7AC>;>3=@BBBB2;@BBD:	AS:i:146	XN:i:0	XM:i:0	XO:i:0	XG:i:0	NM:i:0	MD:Z:73	YS:i:146	YT:Z:CP
HWI-D00306:376:HA62FADXX:1:1103:14725:26388	147	Xist	856	255	73M	=	326	-603	TGCTCTTAAACTGAGTGGGTGTTCAGGGCGTGGAGAGCCCGCGTCCGCCATTATGGCTTCTGCGTGATACGGC	4<>C>A:A>::93(88<<3>:@<2-B@589:A::<=@CB8>BGHJJJJJJJJJJJJJIJJJJJHHHHHDFFFF	AS:i:146	XN:i:0	XM:i:0	XO:i:0	XG:i:0	NM:i:0	MD:Z:73	YS:i:146	YT:Z:CP
HWI-D00306:376:HA62FADXX:1:1103:16924:26338	99	Xist	707	255	73M	=	856	222	TCACGGCCCAACGGGGCGCTTGGTGGATGGAAATATGGTTTTGTGAGTTATTGCACTACCTGGAATATCTATG	FFFFFHHHHHJJJJJJJJJJJJJ=CHIJHHHHHFFFFFCEEDEEDDDCDDEDDDDDDDDDDDDDDDDEEEEEE	AS:i:146	XN:i:0	XM:i:0	XO:i:0	XG:i:0	NM:i:0	MD:Z:73	YS:i:146	YT:Z:CP
HWI-D00306:376:HA62FADXX:1:1103:16924:26338	147	Xist	856	255	73M	=	707	-222	TGCTCTTAAACTGAGTGGGTGTTCAGGGCGTGGAGAGCCCGCGTCCGCCATTATGGCTTCTGCGTGATACGGC	:3:>>>3@@4439(20@83>:>905B?0893A:>923BA58@7?JJJJJJJJJJJJJJJJJJJHHHHHFFFFF	AS:i:146	XN:i:0	XM:i:0	XO:i:0	XG:i:0	NM:i:0	MD:Z:73	YS:i:146	YT:Z:CP
HWI-D00306:376:HA62FADXX:1:1103:8525:26602	99	Xist	767	255	73M	=	856	162	TGGAATATCTATGCCTCTTATTTGCGTGTACTGTTGCTGCTGATCGTTTGGTGCTGTGTGAGTGAACCTATGG	FFFFFGHHHHJHEGIIJJIJJJJIJIDHGGIJJJJJJIIIJJGIIIGIJJJFHHHIFGFCEHCGIJIJHHHHE	AS:i:146	XN:i:0	XM:i:0	XO:i:0	XG:i:0	NM:i:0	MD:Z:73	YS:i:146	YT:Z:CP
HWI-D00306:376:HA62FADXX:1:1103:8525:26602	147	Xist	856	255	73M	=	767	-162	TGCTCTTAAACTGAGTGGGTGTTCAGGGCGTGGAGAGCCCGCGTCCGCCATTATGGCTTCTGCGTGATACGGC	:9>A:AAC:++(3(82B<?:AA<<-B?71<5>>:<8?AABF<GBIHHFIIJGJJJJJIIJJJJHHHHFDFFFF	AS:i:146	XN:i:0	XM:i:0	XO:i:0	XG:i:0	NM:i:0	MD:Z:73	YS:i:146	YT:Z:CP
HWI-D00306:376:HA62FADXX:1:1103:9559:26537	99	Xist	318	255	73M	=	856	611	ATTGTTTATATATTCTTGCCCATCGGGGCCACGGATACCTGTGTGTCCTCCCCGCCATTCCATGCCCAACGGG	D=?BAAAFDFHIIIGIIIIIIIIIIIIEIIIIIIHGIIIIIIIIIIICF==55/49'=C>@>BCCCCCBBBB@	AS:i:146	XN:i:0	XM:i:0	XO:i:0	XG:i:0	NM:i:0	MD:Z:73	YS:i:146	YT:Z:CP
HWI-D00306:376:HA62FADXX:1:1103:9559:26537	147	Xist	856	255	73M	=	318	-611	TGCTCTTAAACTGAGTGGGTGTTCAGGGCGTGGAGAGCCCGCGTCCGCCATTATGGCTTCTGCGTGATACGGC	@9:::C>A>44><0??;83:+@385DD<<<:DCCBB@DE@@;:?JJJJJJJJJJJJJJJJIJJHHHHHFFFFF	AS:i:146	XN:i:0	XM:i:0	XO:i:0	XG:i:0	NM:i:0	MD:Z:73	YS:i:146	YT:Z:CP
HWI-D00306:376:HA62FADXX:1:1103:14044:26941	99	Xist	492	255	59M2D14M	=	856	437	TCTTCTCCTTAGCCCATCGGGGCCATGGATACCTGCTTTTTGTAAAAAAAAAAAAAAAAAAAAAACCCTTTCT	DBDDBB?>ADHHIIIIGIIDIBGIIIFH:BDHIFEGHIIIIEGGI@==E########################	AS:i:131	XN:i:0	XM:i:1	XO:i:1	XG:i:2	NM:i:3	MD:Z:59^AC6A7	YS:i:146	YT:Z:CP
HWI-D00306:376:HA62FADXX:1:1103:14044:26941	147	Xist	856	255	73M	=	492	-437	TGCTCTTAAACTGAGTGGGTGTTCAGGGCGTGGAGAGCCCGCGTCCGCCATTATGGCTTCTGCGTGATACGGC	##AC>>3C>+493220D@<::>980B?055(::?<88DB@A4??JJJJJJJIJJJIJJJJJJJHHHHHDFFFF	AS:i:146	XN:i:0	XM:i:0	XO:i:0	XG:i:0	NM:i:0	MD:Z:73	YS:i:131	YT:Z:CP
HWI-D00306:376:HA62FADXX:1:1103:19815:27453	99	Xist	638	255	73M	=	856	291	CTGTTATTATTTTTTTTTCTTTTTCTTTTGCCCATCGGGGCTGTGGATACCTGCTTTAAATTTTTTTTTTCAC	FFFDDFHHFHIHJJJJIIJJJJGIGGIGHJIHJJGHHHGFGFFEHFDBDFBCCAACECDADDCDDDDDD@>@C	AS:i:146	XN:i:0	XM:i:0	XO:i:0	XG:i:0	NM:i:0	MD:Z:73	YS:i:142	YT:Z:CP
HWI-D00306:376:HA62FADXX:1:1103:19815:27453	147	Xist	856	255	73M	=	638	-291	TGTTCTTAAACTGAGTGGGTGTTCAGGGCGTGGAGAGCCCGCGTCCGCCATTATGGCTTCTGCGTGATACGGC	##########################################D@HEHCHEIHHIHGGHDCHE;FFDCC@DFDD	AS:i:142	XN:i:0	XM:i:1	XO:i:0	XG:i:0	NM:i:1	MD:Z:2C70	YS:i:146	YT:Z:CP
HWI-D00306:376:HA62FADXX:1:1103:5747:27726	99	Xist	698	255	1S72M	=	856	229	TTTTTTTTTTTCACGGCCCAACGGGGCGCTTGGTGGATGGAAATATGGTTTTGTGAGTTATTGCACTACCTGG	FFFFFHHHHHJI@GGFHGIEGEHHGFDDBDBDD(8?8@CD>CCCDEDDDDDDBACCCADDEDDDCCCCCC@CD	AS:i:144	XN:i:0	XM:i:0	XO:i:0	XG:i:0	NM:i:0	MD:Z:72	YS:i:140	YT:Z:CP
HWI-D00306:376:HA62FADXX:1:1103:5747:27726	147	Xist	856	255	70M3S	=	698	-229	TGCTCTTAAACTGAGTGGGTGTTCAGGGCGTGGAGAGCCCGCGTCCGCCATTATGGCTTCTGCGTGATACAGC	##########A?<22(;<9>:>380?<8BCAACA?3'DB;0@:?JIJJJIJJIHIHGIIGIDIGHHGHFFFFF	AS:i:140	XN:i:0	XM:i:0	XO:i:0	XG:i:0	NM:i:0	MD:Z:70	YS:i:144	YT:Z:CP
HWI-D00306:376:HA62FADXX:1:1103:13162:28229	99	Xist	700	255	73M	=	856	229	TTTTTTTTCACGGCCCAACGGGGCGCTTGGTGGATGGAAATATGGTTTTGTGAGTTATTGCACTACCTGGAAT	FFFFFHHHHDIGIFHJIJIIJJJIDBDDDD:?BBDDDCDDDDEED@CDDBBDDCCDDEDDDDDDDDDDDDDDD	AS:i:146	XN:i:0	XM:i:0	XO:i:0	XG:i:0	NM:i:0	MD:Z:73	YS:i:146	YT:Z:CP
HWI-D00306:376:HA62FADXX:1:1103:13162:28229	147	Xist	856	255	73M	=	700	-229	TGCTCTTAAACTGAGTGGGTGTTCAGGGCGTGGAGAGCCCGCGTCCGCCATTATGGCTTCTGCGTGATACGGC	39@@@@3C@::99+28<8(::>380BB<??5C>:</;DEA@@@@JJJJJJJJIJJJJIJIJJJHHHHHDFFFF	AS:i:146	XN:i:0	XM:i:0	XO:i:0	XG:i:0	NM:i:0	MD:Z:73	YS:i:146	YT:Z:CP
HWI-D00306:376:HA62FADXX:1:1103:11544:28736	99	Xist	801	255	73M	=	856	128	TGCTGCTGATCGTTTGGTGCTGTGTGAGTGAACCTATGGCTTAGAAAAACGACTTTGCTCTTAAACTGAGTGG	FFFFFHHHHHJJHIIIJFHIJJHIHHIIGHJJJJJJJJJJJJJJJJJJJJIJJJJJJJJJJHHHHGHFFFEFD	AS:i:146	XN:i:0	XM:i:0	XO:i:0	XG:i:0	NM:i:0	MD:Z:73	YS:i:146	YT:Z:CP
HWI-D00306:376:HA62FADXX:1:1103:11544:28736	147	Xist	856	255	73M	=	801	-128	TGCTCTTAAACTGAGTGGGTGTTCAGGGCGTGGAGAGCCCGCGTCCGCCATTATGGCTTCTGCGTGATACGGC	><>:4@3@@4439(<7B@?@3:32-DB<<<5C::98>CB@<A@?IJJJJIIIIIJJJJJJJJJHHHHHDFFFF	AS:i:146	XN:i:0	XM:i:0	XO:i:0	XG:i:0	NM:i:0	MD:Z:73	YS:i:146	YT:Z:CP
HWI-D00306:376:HA62FADXX:1:1103:14505:28656	99	Xist	796	255	73M	=	856	133	ACTGTTGCTGCTGATCGTTTGGTGCTGTGTGAGTGAACCTATGGCTTAGAAAAACGACTTTGCTCTTAAACTG	FFFFFHHHHGHIJIJJIIIJJJFHIJIFHIJJIGGIJJJJIIJJIJHGIIJIJJJIIFGIJHGHHHGFFFFFF	AS:i:146	XN:i:0	XM:i:0	XO:i:0	XG:i:0	NM:i:0	MD:Z:73	YS:i:146	YT:Z:CP
HWI-D00306:376:HA62FADXX:1:1103:14505:28656	147	Xist	856	255	73M	=	796	-133	TGCTCTTAAACTGAGTGGGTGTTCAGGGCGTGGAGAGCCCGCGTCCGCCATTATGGCTTCTGCGTGATACGGC	:?CC@>3C@::>?<??<?9:3>325@B7<9(?:5523DE;FAD?JIJJJJIJJIJJJJJIJIJHHHHHDFFFF	AS:i:146	XN:i:0	XM:i:0	XO:i:0	XG:i:0	NM:i:0	MD:Z:73	YS:i:146	YT:Z:CP
HWI-D00306:376:HA62FADXX:1:1103:10308:28798	99	Xist	521	255	1S31M1D38M3S	=	856	409	TTACCTGCTTTTTGTAAAAAAAAAAAAAAAAAAAAAAAACCTTTTTCGTTTCTTTTGGCCCCCGGCCACCCCG	D?DDABDFDBGGIHIIIGGGGEGHGIBEHECBBBBCCB0:8>@@#############################	AS:i:90	XN:i:0	XM:i:10	XO:i:1	XG:i:1	NM:i:11	MD:Z:31^C12C3G1C1A1C0G2A2T3A0T3	YS:i:146	YT:Z:CP
HWI-D00306:376:HA62FADXX:1:1103:10308:28798	147	Xist	856	255	73M	=	521	-409	TGCTCTTAAACTGAGTGGGTGTTCAGGGCGTGGAGAGCCCGCGTCCGCCATTATGGCTTCTGCGTGATACGGC	43:>3@:C@4:3<28?B<3>@>308B@:8?:CACA=>CB@@;??JJJJJJJJJJJIJJIJJJJHHHHHFFFFF	AS:i:146	XN:i:0	XM:i:0	XO:i:0	XG:i:0	NM:i:0	MD:Z:73	YS:i:90	YT:Z:CP
HWI-D00306:376:HA62FADXX:1:1103:4487:30789	99	Xist	573	255	73M	=	856	356	ATCGGGACCTCGGATACCTGCGTTTAGTCTTTTTTTCCCATGCCCAACGGGGCCTCGGATACCTGCTGTTATT	FFFFFGHHHHJJJGIJJJIJJJGHIJJHJJJJJJJJJJJIFIJJHHHHFFDDDDDDDDDDBDDDDDDDDDCDD	AS:i:146	XN:i:0	XM:i:0	XO:i:0	XG:i:0	NM:i:0	MD:Z:73	YS:i:146	YT:Z:CP
HWI-D00306:376:HA62FADXX:1:1103:4487:30789	147	Xist	856	255	73M	=	573	-356	TGCTCTTAAACTGAGTGGGTGTTCAGGGCGTGGAGAGCCCGCGTCCGCCATTATGGCTTCTGCGTGATACGGC	:9:>@A:C>433902(B?9::A<<5B@7?C>C::5/8CB@@;@@JJIJJJJJJJJJJJJJJJJHHHHHFFFFF	AS:i:146	XN:i:0	XM:i:0	XO:i:0	XG:i:0	NM:i:0	MD:Z:73	YS:i:146	YT:Z:CP
HWI-D00306:376:HA62FADXX:1:1103:11598:30860	99	Xist	631	255	73M	=	856	298	ATACCTGCTGTTATTATTTTTTTTTCTTTTTCTTTTGCCCATCGGGGCTGTGGATACCTGCTTTAAATTTTTT	FFFFFHHHHHIJJJJJJJJJJJJJJIJJJJJJJJJJJJJJJJJJJJJHFFFEEEEEEDDDDDDDDDDEEDDDD	AS:i:146	XN:i:0	XM:i:0	XO:i:0	XG:i:0	NM:i:0	MD:Z:73	YS:i:146	YT:Z:CP
HWI-D00306:376:HA62FADXX:1:1103:11598:30860	147	Xist	856	255	73M	=	631	-298	TGCTCTTAAACTGAGTGGGTGTTCAGGGCGTGGAGAGCCCGCGTCCGCCATTATGGCTTCTGCGTGATACGGC	39:@:A>@:((3((88@<3@:@980B@58<:CA??8@DEAA@DGJIJJJJJJJJJJJJJJJJJHHHHHFFFFF	AS:i:146	XN:i:0	XM:i:0	XO:i:0	XG:i:0	NM:i:0	MD:Z:73	YS:i:146	YT:Z:CP
HWI-D00306:376:HA62FADXX:1:1103:10862:31376	99	Xist	696	255	73M	=	856	233	AATTTTTTTTTTCACGGCCCAACGGGGCGCTTGGTGGATGGAAATATGGTTTTGTGAGTTATTGCACTACCTG	FFFFFGD<CCFDBHEHIIIIIIIGBGEEBDDDD<(5?8ACD38@CCC>A@@<@?2<CC:@CCCCCCCDACCCA	AS:i:146	XN:i:0	XM:i:0	XO:i:0	XG:i:0	NM:i:0	MD:Z:73	YS:i:134	YT:Z:CP
HWI-D00306:376:HA62FADXX:1:1103:10862:31376	147	Xist	856	255	73M	=	696	-233	TGCTCTTAACCTGAGTGGGTGTTCGGGGCGGGGAGAGCCCGCGTCCGCCATTATGGCTTCTGCGTGATACGGC	########################################@;0ABEHEBAHCGJJIIIIJIHFHFHHFDFFFF	AS:i:134	XN:i:0	XM:i:3	XO:i:0	XG:i:0	NM:i:3	MD:Z:9A14A5T42	YS:i:146	YT:Z:CP
HWI-D00306:376:HA62FADXX:1:1103:8915:32189	99	Xist	686	255	73M	=	856	243	ACCTGCTTTAAATTTTTTTTTTCACGGCCCAACGGGGCGCTTGGTGGATGGAAATATGGTTTTGTGAGTTATT	FFFFFHHHHHJJJJJJJJJJJJJIIIJJJJJJJJHHFDDDDDDD3<BBDDDCDDDDEEDCCDDDDDDDDEDED	AS:i:146	XN:i:0	XM:i:0	XO:i:0	XG:i:0	NM:i:0	MD:Z:73	YS:i:146	YT:Z:CP
HWI-D00306:376:HA62FADXX:1:1103:8915:32189	147	Xist	856	255	73M	=	686	-243	TGCTCTTAAACTGAGTGGGTGTTCAGGGCGTGGAGAGCCCGCGTCCGCCATTATGGCTTCTGCGTGATACGGC	><>>>A>C>44(3280B?93@A920B@58<3C@></>CB;@<FDJJJJJJJJJJJJJJJJJJJHHHHHFFFFF	AS:i:146	XN:i:0	XM:i:0	XO:i:0	XG:i:0	NM:i:0	MD:Z:73	YS:i:146	YT:Z:CP
HWI-D00306:376:HA62FADXX:1:1103:7873:33072	99	Xist	698	255	2S71M	=	856	233	TTTTTTTTTTTTCACGGCCCAACGGGGCGCTTGGGGGATGGAAATATGGTTTTGTGGGTTATTGCACTACCTG	DDDDDHHHHHII@)76;=BB?A1=@BB60)0:28(07&&2??CC339>@9@BB####################	AS:i:134	XN:i:0	XM:i:2	XO:i:0	XG:i:0	NM:i:2	MD:Z:32T21A16	YS:i:142	YT:Z:CP
HWI-D00306:376:HA62FADXX:1:1103:7873:33072	147	Xist	856	255	73M	=	698	-233	TGCTTTTAAACTGAGTGGGTGTTCAGGGCGTGGAGAGCCCGCGTCCGCCATTATGGCTTCTGCGTGATACGGC	#####CCA@4:>C8<8<@<3:3(2&52)59@A::5''A=;'5(6HHGHGEFIGIGGIGHDFAEDHFFFAADDB	AS:i:142	XN:i:0	XM:i:1	XO:i:0	XG:i:0	NM:i:1	MD:Z:4C68	YS:i:134	YT:Z:CP
HWI-D00306:376:HA62FADXX:1:1103:18068:33224	99	Xist	650	18	48M1I24M	=	856	279	TTTTTTCTTTTTCTTTTGCCCATCGGGGCTGTGGATACCTGCTTTAAATTTTTTTTTTTCACGGCCCAACGGG	FFFFFHGHHHJJJJJJJJJJIJJJJJJIJJJHHIEHIGHGHHHFFFFFFEEEEDDDDDDDACDDBDDDDDDDD	AS:i:136	XS:i:55	XN:i:0	XM:i:0	XO:i:1	XG:i:1	NM:i:1	MD:Z:72	YS:i:146	YT:Z:CP
HWI-D00306:376:HA62FADXX:1:1103:18068:33224	147	Xist	856	18	73M	=	650	-279	TGCTCTTAAACTGAGTGGGTGTTCAGGGCGTGGAGAGCCCGCGTCCGCCATTATGGCTTCTGCGTGATACGGC	#####C@>:4433((258(>3@92-D@5<A>A>:<8;CB@F8@DJJJJJJJJJJIJJJJJJJJHHHHHFFFFF	AS:i:146	XN:i:0	XM:i:0	XO:i:0	XG:i:0	NM:i:0	MD:Z:73	YS:i:136	YT:Z:CP
HWI-D00306:376:HA62FADXX:1:1103:18068:33224	355	Xist	451	18	15S42M16S	=	856	493	TTTTTTCTTTTTCTTTTGCCCATCGGGGCTGTGGATACCTGCTTTAAATTTTTTTTTTTCACGGCCCAACGGG	FFFFFHGHHHJJJJJJJJJJIJJJJJJIJJJHHIEHIGHGHHHFFFFFFEEEEDDDDDDDACDDBDDDDDDDD	AS:i:55	XS:i:55	XN:i:0	XM:i:4	XO:i:0	XG:i:0	NM:i:4	MD:Z:9T20T1T1C7	YS:i:146	YT:Z:CP
HWI-D00306:376:HA62FADXX:1:1103:18068:33224	403	Xist	856	18	73M	=	451	-493	TGCTCTTAAACTGAGTGGGTGTTCAGGGCGTGGAGAGCCCGCGTCCGCCATTATGGCTTCTGCGTGATACGGC	#####C@>:4433((258(>3@92-D@5<A>A>:<8;CB@F8@DJJJJJJJJJJIJJJJJJJJHHHHHFFFFF	AS:i:146	XN:i:0	XM:i:0	XO:i:0	XG:i:0	NM:i:0	MD:Z:73	YS:i:55	YT:Z:CP
HWI-D00306:376:HA62FADXX:1:1103:20388:33406	99	Xist	697	255	73M	=	856	232	ATTTTTTTTTTCACGGCCCAACGGGGCGCTTGGTGGATGGAAATATGGTTTTGTGAGTTATTGCACTACCTGG	FFFFFHHHHHJJIIBHHJGEIGIJGDDCB@DBD55?<ACB>CCDCDAC3>BBA<ACCCDCECCCCDDDDDDAB	AS:i:146	XN:i:0	XM:i:0	XO:i:0	XG:i:0	NM:i:0	MD:Z:73	YS:i:146	YT:Z:CP
HWI-D00306:376:HA62FADXX:1:1103:20388:33406	147	Xist	856	255	73M	=	697	-232	TGCTCTTAAACTGAGTGGGTGTTCAGGGCGTGGAGAGCCCGCGTCCGCCATTATGGCTTCTGCGTGATACGGC	#########################B<01<9CC??;@BEA@80@IIIJIHIIHGIGJJIIJJJHHHHHDFFFD	AS:i:146	XN:i:0	XM:i:0	XO:i:0	XG:i:0	NM:i:0	MD:Z:73	YS:i:146	YT:Z:CP
HWI-D00306:376:HA62FADXX:1:1103:10254:33624	99	Xist	647	255	73M	=	856	282	TTTTTTTTTCTTTTTCTTTTGCCCATCGGGGCTGTGGATACCTGCTTTAAATTTTTTTTTTCACGGCCCAACG	FFFFFGHGH?GHIIJGGIJBEHIJIIEGHIGFDB;AE>CCDDDDBCCD@CCDEDDDDDDDD?>>18;BDDB78	AS:i:146	XN:i:0	XM:i:0	XO:i:0	XG:i:0	NM:i:0	MD:Z:73	YS:i:142	YT:Z:CP
HWI-D00306:376:HA62FADXX:1:1103:10254:33624	147	Xist	856	255	73M	=	647	-282	TGCTCTTAAACTGAGTGGGTGTTCAGGGCGTGGAGCGCCCGCGTCCGCCATTATGGCTTCTGCGTGATACGGC	###########?<+20;83>3>3<5:<08<@B673''CB;45(7IHGIGDIJIJIGJIJJJJJGHHFHDDFFF	AS:i:142	XN:i:0	XM:i:1	XO:i:0	XG:i:0	NM:i:1	MD:Z:35A37	YS:i:146	YT:Z:CP
HWI-D00306:376:HA62FADXX:1:1103:16180:33765	99	Xist	810	255	73M	=	856	119	TCGTTTGGTGCTGTGTGAGTGAACCTATGGCTTAGAAAAACGACTTTGCTCTTAAACTGAGTGGGTGTTCAGG	FFFFFHHHAFHIHCGHIGEHIIJJJJJJJEIIJJJGJJJJJIJJJJJJJJJJJJJJJJJIJCHHHBBBCCEEE	AS:i:146	XN:i:0	XM:i:0	XO:i:0	XG:i:0	NM:i:0	MD:Z:73	YS:i:146	YT:Z:CP
HWI-D00306:376:HA62FADXX:1:1103:16180:33765	147	Xist	856	255	73M	=	810	-119	TGCTCTTAAACTGAGTGGGTGTTCAGGGCGTGGAGAGCCCGCGTCCGCCATTATGGCTTCTGCGTGATACGGC	@<A@>@:DDA>9<8<8B?9>33+(5BB<??3?>5<8?DHAF@@:JJJJJJJJJJJJIIJJJJJHHHHHFFFFF	AS:i:146	XN:i:0	XM:i:0	XO:i:0	XG:i:0	NM:i:0	MD:Z:73	YS:i:146	YT:Z:CP
HWI-D00306:376:HA62FADXX:1:1103:1536:34451	99	Xist	836	255	73M	=	856	93	ATGGCTTAGAAAAACGACTTTGCTCTTAAACTGAGTGGGTGTTCAGGGCGTGGAGAGCCCGCGTCCGCCATTA	FFFFFHHHHHJJJJJJJJJJJJIIJJJHJJJJJJJHIIJHIJJJIIGIJJIHFHHFFFFDDDDDDDDDDDDDD	AS:i:146	XN:i:0	XM:i:0	XO:i:0	XG:i:0	NM:i:0	MD:Z:73	YS:i:146	YT:Z:CP
HWI-D00306:376:HA62FADXX:1:1103:1536:34451	147	Xist	856	255	73M	=	836	-93	TGCTCTTAAACTGAGTGGGTGTTCAGGGCGTGGAGAGCCCGCGTCCGCCATTATGGCTTCTGCGTGATACGGC	4<CCC@4>@::3<8<8B<<A>>9(-DD@<?@C>:?6;C=4F;?FJJJJJJJJJJJJJJJJJJJHHHHHDFFFD	AS:i:146	XN:i:0	XM:i:0	XO:i:0	XG:i:0	NM:i:0	MD:Z:73	YS:i:146	YT:Z:CP
HWI-D00306:376:HA62FADXX:1:1103:9523:34484	99	Xist	542	255	73M	=	856	387	AAAAAAAAAAAAAAAAAACCTTTCTCGGTCCATCGGGACCTCGGATACCTGCGTTTAGTCTTTTTTTCCCATG	FFFFFHHHHHIIIIIHFBD=CDCA@>?<5=B@;@?DB5<?8>@B589CCAC@<BD@A:>3:ACDDDDDDC@C3	AS:i:138	XN:i:0	XM:i:1	XO:i:0	XG:i:0	NM:i:1	MD:Z:10C62	YS:i:146	YT:Z:CP
HWI-D00306:376:HA62FADXX:1:1103:9523:34484	147	Xist	856	255	73M	=	542	-387	TGCTCTTAAACTGAGTGGGTGTTCAGGGCGTGGAGAGCCCGCGTCCGCCATTATGGCTTCTGCGTGATACGGC	:9@@4CCA>4:?<0??B?93(>3<0B?51?>CC?A8?BA5<AAFJJJJJJJJJIJJJJJJJJIHGHHHFFFFF	AS:i:146	XN:i:0	XM:i:0	XO:i:0	XG:i:0	NM:i:0	MD:Z:73	YS:i:138	YT:Z:CP
HWI-D00306:376:HA62FADXX:1:1103:7917:36035	99	Xist	755	255	73M	=	856	174	TATTGCACTACCTGGAATATCTATGCCTCTTATTTGCGTGTACTGTTGCTGCTGATCGTTTGGTGCTGTGTGA	FFFFFHGHHHJJJIHIJJIJJJJIJIIJJJJIJJIIJIGHGHIJJJGIJIJJIJIJJJIJJJIBGIJJHHGHG	AS:i:146	XN:i:0	XM:i:0	XO:i:0	XG:i:0	NM:i:0	MD:Z:73	YS:i:146	YT:Z:CP
HWI-D00306:376:HA62FADXX:1:1103:7917:36035	147	Xist	856	255	73M	=	755	-174	TGCTCTTAAACTGAGTGGGTGTTCAGGGCGTGGAGAGCCCGCGTCCGCCATTATGGCTTCTGCGTGATACGGC	AA>:>A>DDA>9<0?8B?<C@A908DD<<?:CC?A88DEAFAD@JIJJJJJJJJJJJJJJIJJHHHHHDFFFF	AS:i:146	XN:i:0	XM:i:0	XO:i:0	XG:i:0	NM:i:0	MD:Z:73	YS:i:146	YT:Z:CP
HWI-D00306:376:HA62FADXX:1:1103:13773:36789	99	Xist	786	255	73M	=	856	143	ATTTGCGTGTACTGTTGCTGCTGATCGTTTGGTGCTGTGTGAGTGAACCTATGGCTTAGAAAAACGACTTTGC	FFFFFHHFFHIJJJJJJJJJIJJJJJJIJJJJDGIJJIIJJJJGIJIJJJJJIJJJJJJJJJJJHHHFFDEEE	AS:i:146	XN:i:0	XM:i:0	XO:i:0	XG:i:0	NM:i:0	MD:Z:73	YS:i:146	YT:Z:CP
HWI-D00306:376:HA62FADXX:1:1103:13773:36789	147	Xist	856	255	73M	=	786	-143	TGCTCTTAAACTGAGTGGGTGTTCAGGGCGTGGAGAGCCCGCGTCCGCCATTATGGCTTCTGCGTGATACGGC	39>:3C@DCA>990??B<3>>C?<0DB<89(?>:<36DEAG@??JJJJJJJJJJJJJJJJJJJHHHHHDFFFF	AS:i:146	XN:i:0	XM:i:0	XO:i:0	XG:i:0	NM:i:0	MD:Z:73	YS:i:146	YT:Z:CP
HWI-D00306:376:HA62FADXX:1:1103:19282:37700	99	Xist	177	255	3S70M	=	856	755	GTAGTAAGATTTTTTTTTTGACATGTCCTCCATACTTTTTGATATTTGTAATATTTTCAGTCAATTTTTCATT	FADDBDHFHDIGGIIIIIIIIIIFHHFHIIIEHGHHIIIIIDGHHGIDEHFH>EDEFFD@B@;>BEEEEDCCD	AS:i:140	XN:i:0	XM:i:0	XO:i:0	XG:i:0	NM:i:0	MD:Z:70	YS:i:146	YT:Z:CP
HWI-D00306:376:HA62FADXX:1:1103:19282:37700	147	Xist	856	255	73M	=	177	-755	TGCTCTTAAACTGAGTGGGTGTTCAGGGCGTGGAGAGCCCGCGTCCGCCATTATGGCTTCTGCGTGATACGGC	#############################?:AC>?8>AA/F@@EIIHGBFJJJIHFEJJJJIFHHHHHDFFFD	AS:i:146	XN:i:0	XM:i:0	XO:i:0	XG:i:0	NM:i:0	MD:Z:73	YS:i:140	YT:Z:CP
HWI-D00306:376:HA62FADXX:1:1103:19852:38680	99	Xist	741	255	73M	=	856	188	ATGGTTTTGTGAGTTATTGCACTACCTGGAATATCTATGCCTCTTATTTGCGTGTACTGTTGCTGCTGATCGT	DFFFBFHHHFGGIGHIJJJJJJJJJJJJJIJJJJJJJJJJJJJJJJJJJJJJHJIIJJJIJJJJJJJJJJJHH	AS:i:146	XN:i:0	XM:i:0	XO:i:0	XG:i:0	NM:i:0	MD:Z:73	YS:i:146	YT:Z:CP
HWI-D00306:376:HA62FADXX:1:1103:19852:38680	147	Xist	856	255	73M	=	741	-188	TGCTCTTAAACTGAGTGGGTGTTCAGGGCGTGGAGAGCCCGCGTCCGCCATTATGGCTTCTGCGTGATACGGC	:9:44CDCB::9?8<8@<9@:A?8&B?0593A:??;9AA8GGGFJJIJGJJJJJIGEJJJJJJHGHHHFFFFF	AS:i:146	XN:i:0	XM:i:0	XO:i:0	XG:i:0	NM:i:0	MD:Z:73	YS:i:146	YT:Z:CP
HWI-D00306:376:HA62FADXX:1:1103:6844:38853	99	Xist	648	255	73M	=	856	281	TTTTTTTTCTTTTTCTTTTGCCCATCGGGGCTGTGGATACCTGCTTTAAATTTTTTTTTTCACGGCCCAACGG	FFFFFGHHDHJJJJGIJJJJJJJIIIJJJJJJJIJJEHHHHHFFEDFCBCAEDEEDDDDD>@CDDDDDDDDDD	AS:i:146	XN:i:0	XM:i:0	XO:i:0	XG:i:0	NM:i:0	MD:Z:73	YS:i:146	YT:Z:CP
HWI-D00306:376:HA62FADXX:1:1103:6844:38853	147	Xist	856	255	73M	=	648	-281	TGCTCTTAAACTGAGTGGGTGTTCAGGGCGTGGAGAGCCCGCGTCCGCCATTATGGCTTCTGCGTGATACGGC	#######D@::39028;83@:@9?<B?08<:?>>9;/DHA@@67JJIJJJJIJJJJJJJJJJJHHHHHFFFFF	AS:i:146	XN:i:0	XM:i:0	XO:i:0	XG:i:0	NM:i:0	MD:Z:73	YS:i:146	YT:Z:CP
HWI-D00306:376:HA62FADXX:1:1103:13320:40465	99	Xist	824	255	73M	=	856	105	GTGAGTGAACCTATGGCTTAGAAAAACGACTTTGCTCTTAAACTGAGTGGGTGTTCAGGGCGTGGAGAGCCCG	FFFAEHHHHGIJJJJJJIJIJJJJIJJJJJJJJJJIJJJJJIIJIIHBFHIFHIIEGIHIHHBEDDDDDBDDD	AS:i:146	XN:i:0	XM:i:0	XO:i:0	XG:i:0	NM:i:0	MD:Z:73	YS:i:142	YT:Z:CP
HWI-D00306:376:HA62FADXX:1:1103:13320:40465	147	Xist	856	255	73M	=	824	-105	TGCTCTTAAACTGAGTGGGTTTTCAGGGCGTGGAGAGCCCGCGTCCGCCATTATGGCTTCTGCGTGATACGGC	@?>>4A>DB>>A<8<??8(:(@3+-@@7555?::<28A:';@?DIJJJIGIIIJJJJJJJJJJHHHHHDFFFF	AS:i:142	XN:i:0	XM:i:1	XO:i:0	XG:i:0	NM:i:1	MD:Z:20G52	YS:i:146	YT:Z:CP
HWI-D00306:376:HA62FADXX:1:1103:9850:40677	99	Xist	641	255	73M	=	856	288	TTATTATTTTTTTTTCTTTTTCTTTTGCCCATCGGGGCTGTGGATACCTGCTTTAAATTTTTTTTTTCACGGC	BBDFFDDDFHJJGHIDHIHGIIJJIIGBHHGGGGIIIGGBHHEAHDBDEF@CEEC@EDEDDDDDDDD?@CBBD	AS:i:146	XN:i:0	XM:i:0	XO:i:0	XG:i:0	NM:i:0	MD:Z:73	YS:i:142	YT:Z:CP
HWI-D00306:376:HA62FADXX:1:1103:9850:40677	147	Xist	856	255	73M	=	641	-288	TGCTTTTAAACTGAGTGGGTGTTCAGGGCGTGGAGAGCCCGCGTCCGCCATTATGGCTTCTGCGTGATACGGC	#################?9C>A<2-@<5??:C:>9/;=445460GIIIGJJJJIHHGIGJIIIHHFFFDDDDF	AS:i:142	XN:i:0	XM:i:1	XO:i:0	XG:i:0	NM:i:1	MD:Z:4C68	YS:i:146	YT:Z:CP
HWI-D00306:376:HA62FADXX:1:1103:5674:40796	99	Xist	696	255	73M	=	856	233	AATTTTTTTTTTCACGGCCCAACGGGGCGCTTGGTGGATGGAAATATGGTTTTGTGAGTTATTGCACTACCTG	FFFFFHHHHHJJIIJIJJJJJIJJJIJHDDBBBD5<@ACCB?CCCDEED>CDDDBCCDDDDEDACCDDDDDDD	AS:i:146	XN:i:0	XM:i:0	XO:i:0	XG:i:0	NM:i:0	MD:Z:73	YS:i:146	YT:Z:CP
HWI-D00306:376:HA62FADXX:1:1103:5674:40796	147	Xist	856	255	73M	=	696	-233	TGCTCTTAAACTGAGTGGGTGTTCAGGGCGTGGAGAGCCCGCGTCCGCCATTATGGCTTCTGCGTGATACGGC	:9@CAA@A::>?C8?<B??@:A??5DB98<3CC></;CEBEF@@JJJJJIGJJJJJJJJJJJJHHHHHDFFFF	AS:i:146	XN:i:0	XM:i:0	XO:i:0	XG:i:0	NM:i:0	MD:Z:73	YS:i:146	YT:Z:CP
HWI-D00306:376:HA62FADXX:1:1103:18713:40983	99	Xist	147	255	73M	=	856	782	ACGAGATTTTTGACGTTTTGATATGTTCTGGTAAGATTTTTTTTTTGACATGTCCTCCATACTTTTTGATATT	DBDDDAADBAECHHGHIGDG1?EFFCGIECGCF@D?DCHIGIIIIE<?@@A;;;6>553>5;>@CCC@15>>C	AS:i:146	XN:i:0	XM:i:0	XO:i:0	XG:i:0	NM:i:0	MD:Z:73	YS:i:134	YT:Z:CP
HWI-D00306:376:HA62FADXX:1:1103:18713:40983	147	Xist	856	255	73M	=	147	-782	TGCTCTTAAACTGGGTGGGTGTTTAGGGTGTGGAGAGCCCGCGTCCGCCATTATGGCTTCTGCGTGATACGGC	#################################################F@>GEAF3IFEEFEBDDCC8AD?1	AS:i:134	XN:i:0	XM:i:3	XO:i:0	XG:i:0	NM:i:3	MD:Z:13A9C4C44	YS:i:146	YT:Z:CP
HWI-D00306:376:HA62FADXX:1:1103:15213:41922	99	Xist	651	34	73M	=	856	278	TTTTTCTTTTTCTTTTGCCCATCGGGGCTGTGGATACCTGCTTTAAATTTTTTTTTTCACGGCCCAACGGGGC	FFFFFHHHHHJJIJJJJJJJJJJJJJJJJJJJJGIJIIJJJJJJJJIHJJJJHFCDDDDDDDDDDDDDDDDDB	AS:i:146	XS:i:54	XN:i:0	XM:i:0	XO:i:0	XG:i:0	NM:i:0	MD:Z:73	YS:i:146	YT:Z:CP
HWI-D00306:376:HA62FADXX:1:1103:15213:41922	147	Xist	856	34	73M	=	651	-278	TGCTCTTAAACTGAGTGGGTGTTCAGGGCGTGGAGAGCCCGCGTCCGCCATTATGGCTTCTGCGTGATACGGC	>9@C>C>C@4:?A8??B?9::A9(5DB9<?3CC>A;>CHAEGHFIJJIJJIJIJJIJJJJJJJHHHHHFFFFF	AS:i:146	XN:i:0	XM:i:0	XO:i:0	XG:i:0	NM:i:0	MD:Z:73	YS:i:146	YT:Z:CP
HWI-D00306:376:HA62FADXX:1:1103:15213:41922	355	Xist	451	34	14S30M1I13M15S	=	856	492	TTTTTCTTTTTCTTTTGCCCATCGGGGCTGTGGATACCTGCTTTAAATTTTTTTTTTCACGGCCCAACGGGGC	FFFFFHHHHHJJIJJJJJJJJJJJJJJJJJJJJGIJIIJJJJJJJJIHJJJJHFCDDDDDDDDDDDDDDDDDB	AS:i:54	XS:i:54	XN:i:0	XM:i:3	XO:i:1	XG:i:1	NM:i:4	MD:Z:9T20T3C8	YS:i:146	YT:Z:CP
HWI-D00306:376:HA62FADXX:1:1103:15213:41922	403	Xist	856	34	73M	=	451	-492	TGCTCTTAAACTGAGTGGGTGTTCAGGGCGTGGAGAGCCCGCGTCCGCCATTATGGCTTCTGCGTGATACGGC	>9@C>C>C@4:?A8??B?9::A9(5DB9<?3CC>A;>CHAEGHFIJJIJJIJIJJIJJJJJJJHHHHHFFFFF	AS:i:146	XN:i:0	XM:i:0	XO:i:0	XG:i:0	NM:i:0	MD:Z:73	YS:i:54	YT:Z:CP
HWI-D00306:376:HA62FADXX:1:1103:19815:42231	99	Xist	780	255	1S72M	=	856	150	TCCTCTTATTTGCGTGTACTGTTGCTGCTGATCGTTTGGTGCTGTGTGAGTGAACCTATGGCTTAGAAAAACG	FFFFFHHHHHJJJJHIHJJJJJIJJJJJJJJJJJJJJJJIHIIJIJJIJJFHJJJJJJJJJJJJJJHHHHHFF	AS:i:144	XN:i:0	XM:i:0	XO:i:0	XG:i:0	NM:i:0	MD:Z:72	YS:i:142	YT:Z:CP
HWI-D00306:376:HA62FADXX:1:1103:19815:42231	147	Xist	856	255	73M	=	780	-150	TGCTCTTAAACTGAGTGGGTGTTCAGGGCGGGGAGAGCCCGCGTCCGCCATTATGGCTTCTGCGTGATACGGC	3<@>>>:CC::390?7B?9:>C<85D@908(C>>?8;DEBF@??JJJJJJJJJJJJJJJJJIJHHHHHFFFFF	AS:i:142	XN:i:0	XM:i:1	XO:i:0	XG:i:0	NM:i:1	MD:Z:30T42	YS:i:144	YT:Z:CP
HWI-D00306:376:HA62FADXX:1:1103:6093:42501	99	Xist	655	255	73M	=	856	274	TCTTTTTCTTTTGCCCATCGGGGCTGTGGATACCTGCTTTAAATTTTTTTTTTCACGGCCCAACGGGGCGCTT	FFFFFHHHHHJJJJJJJJJJJJJJJJHIJIJIJJJJJJJJJJJJJJJJJJFDBDDDDDDDDDDDDDDDDDDDD	AS:i:146	XN:i:0	XM:i:0	XO:i:0	XG:i:0	NM:i:0	MD:Z:73	YS:i:146	YT:Z:CP
HWI-D00306:376:HA62FADXX:1:1103:6093:42501	147	Xist	856	255	73M	=	655	-274	TGCTCTTAAACTGAGTGGGTGTTCAGGGCGTGGAGAGCCCGCGTCCGCCATTATGGCTTCTGCGTGATACGGC	#####@>A:+4+9(82B?9::@905DB7<A@C>59/;CA;@>GFJJJIJJJJJJJJJJJJJJJHHHHHDFFFF	AS:i:146	XN:i:0	XM:i:0	XO:i:0	XG:i:0	NM:i:0	MD:Z:73	YS:i:146	YT:Z:CP
HWI-D00306:376:HA62FADXX:1:1103:19449:42747	99	Xist	744	255	73M	=	856	185	GTTTTGTGAGTTATTGCACTACCTGGAATATCTATGCCTCTTATTTGCGTGTACTGTTGCTGCTGATCGTTTG	FFFFFHHHHHJJJJJJJJJJJJIJJJJJJJJJJIJJJJJJJJJJJJJJIHGJIJJJJJJJJJJJJIIJIIHHH	AS:i:146	XN:i:0	XM:i:0	XO:i:0	XG:i:0	NM:i:0	MD:Z:73	YS:i:146	YT:Z:CP
HWI-D00306:376:HA62FADXX:1:1103:19449:42747	147	Xist	856	255	73M	=	744	-185	TGCTCTTAAACTGAGTGGGTGTTCAGGGCGTGGAGAGCCCGCGTCCGCCATTATGGCTTCTGCGTGATACGGC	#####A:A@A>><0<7<8(3(>388DB9<?:C@:<83AE;@8?@IJJJJJJJJJJJIJJJJJJHHHHHFFFFF	AS:i:146	XN:i:0	XM:i:0	XO:i:0	XG:i:0	NM:i:0	MD:Z:73	YS:i:146	YT:Z:CP
HWI-D00306:376:HA62FADXX:1:1103:7056:42918	99	Xist	702	255	73M	=	856	227	TTTTTTCACGGCCCAACGGGGCGCTTGGTGGATGGAAATATGGTTTTGTGAGTTATTGCACTACCTGGAATAT	FFFFFGHHHHJJJJIJJIJJJJJJJJHH7?DDFFDCCEEDEEDCCDDDDDDDDEDEDDDDDDDDDDDDDDDDE	AS:i:146	XN:i:0	XM:i:0	XO:i:0	XG:i:0	NM:i:0	MD:Z:73	YS:i:146	YT:Z:CP
HWI-D00306:376:HA62FADXX:1:1103:7056:42918	147	Xist	856	255	73M	=	702	-227	TGCTCTTAAACTGAGTGGGTGTTCAGGGCGTGGAGAGCCCGCGTCCGCCATTATGGCTTCTGCGTGATACGGC	:9:::A:CB::39(22B?<@:>908B@8??:CCC?=;CBAFF@DJJJJJJJJJJJJJJJJJJJHHHHHFFFFF	AS:i:146	XN:i:0	XM:i:0	XO:i:0	XG:i:0	NM:i:0	MD:Z:73	YS:i:146	YT:Z:CP
HWI-D00306:376:HA62FADXX:1:1103:19174:42836	99	Xist	672	255	73M	=	856	257	TCGGGGCTGTGGATACCTGCTTTAAATTTTTTTTTTCACGGCCCAACGGGGCGCTTGGTGGATGGAAATATGG	FFFFFHHGHHIJIJJJJIJJJJJJJJJJJJJJJJJHGHHEFFDDDDDDDDDDDBDDDD>@B?ACDDDCDDDED	AS:i:146	XN:i:0	XM:i:0	XO:i:0	XG:i:0	NM:i:0	MD:Z:73	YS:i:142	YT:Z:CP
HWI-D00306:376:HA62FADXX:1:1103:19174:42836	147	Xist	856	255	73M	=	672	-257	TGCTCTTAAACTGGGTGGGTGTTCAGGGCGTGGAGAGCCCGCGTCCGCCATTATGGCTTCTGCGTGATACGGC	##@>:@AC:+220&82@<<>3>3+&BB789(C>59/;A=8F8BEHIJIJIIJIJJIGIJJJJJHHHFFDFFFF	AS:i:142	XN:i:0	XM:i:1	XO:i:0	XG:i:0	NM:i:1	MD:Z:13A59	YS:i:146	YT:Z:CP
HWI-D00306:376:HA62FADXX:1:1103:12163:43447	99	Xist	648	255	73M	=	856	281	TTTTTTTTCTTTTTCTTTTGCCCATCGGGGCTGTGGATACCTGCTTTAAATTTTTTTTTTCACGGCCCAACGG	FFFFFHHHDHJJJJGGIJJJGIJJIIJJJIJJEAEE>DEEFFFEEEEEECEEDDDDDDDDCCCDBDDDDDDDD	AS:i:146	XN:i:0	XM:i:0	XO:i:0	XG:i:0	NM:i:0	MD:Z:73	YS:i:146	YT:Z:CP
HWI-D00306:376:HA62FADXX:1:1103:12163:43447	147	Xist	856	255	73M	=	648	-281	TGCTCTTAAACTGAGTGGGTGTTCAGGGCGTGGAGAGCCCGCGTCCGCCATTATGGCTTCTGCGTGATACGGC	:9CA>CACB::C?08@BB?C@A980DB9<<3C@><=8DE@ABF@JJJJJJIJJJJJJJJJJIJHHHHHFFFFF	AS:i:146	XN:i:0	XM:i:0	XO:i:0	XG:i:0	NM:i:0	MD:Z:73	YS:i:146	YT:Z:CP
HWI-D00306:376:HA62FADXX:1:1103:4693:44159	99	Xist	707	255	73M	=	856	222	TCACGGCCCAACGGGGCGCTTGGTGGATGGAAATATGGTTTTGTGAGTTATTGCACTACCTGGAATATCTATG	FFFFFGHHHHGIIGIBGJIJJII@EGGIHHHHHFFFDDCECDCECDCCDDEDDDDDDCDDDCDDDDDDEDEEE	AS:i:146	XN:i:0	XM:i:0	XO:i:0	XG:i:0	NM:i:0	MD:Z:73	YS:i:146	YT:Z:CP
HWI-D00306:376:HA62FADXX:1:1103:4693:44159	147	Xist	856	255	73M	=	707	-222	TGCTCTTAAACTGAGTGGGTGTTCAGGGCGTGGAGAGCCCGCGTCCGCCATTATGGCTTCTGCGTGATACGGC	4?>:(C@C@4:A<20(<8++3@92-BB@<5(C@:B=?BA;;/@DIIIJJIJJHGIHGJIIIJIHHBGHFDDFF	AS:i:146	XN:i:0	XM:i:0	XO:i:0	XG:i:0	NM:i:0	MD:Z:73	YS:i:146	YT:Z:CP
HWI-D00306:376:HA62FADXX:1:1103:12961:45129	99	Xist	650	255	73M	=	856	279	TTTTTTCTTTTTCTTTTGCCCATCGGGGCTGTGGATACCTGCTTTAAATTTTTTTTTTCACGGCCCAACGGGG	FFFFFHHHHHJJIJJJJJJJJJIJJJJJJJJIJJHJJJIJJJJJJJJHJJJJJHFDDDDDDDDDDDDDDDDBD	AS:i:146	XN:i:0	XM:i:0	XO:i:0	XG:i:0	NM:i:0	MD:Z:73	YS:i:146	YT:Z:CP
HWI-D00306:376:HA62FADXX:1:1103:12961:45129	147	Xist	856	255	73M	=	650	-279	TGCTCTTAAACTGAGTGGGTGTTCAGGGCGTGGAGAGCCCGCGTCCGCCATTATGGCTTCTGCGTGATACGGC	:3>::@:AB>>99(8@B?<>3C<?5DD<<<:A:><8>AA44;@?JJJJJJJJJJJJJJJJJJJHHHHHFFFFF	AS:i:146	XN:i:0	XM:i:0	XO:i:0	XG:i:0	NM:i:0	MD:Z:73	YS:i:146	YT:Z:CP
HWI-D00306:376:HA62FADXX:1:1103:9311:46032	99	Xist	737	255	73M	=	856	192	AAATATGGTTTTGTGAGTTATTGCACTACCTGGAATATCTATGCCTCTTATTTGCGTGTACTGTTGCTGCTGA	FFDDFHHHHDHIJGGGFFHGEHHHGJIIIJJJIJGHGJIJJJJIJJJJJBHHIGHIII@GHGGHIIIJIIJJF	AS:i:146	XN:i:0	XM:i:0	XO:i:0	XG:i:0	NM:i:0	MD:Z:73	YS:i:137	YT:Z:CP
HWI-D00306:376:HA62FADXX:1:1103:9311:46032	147	Xist	856	255	73M	=	737	-192	TGCTTTTAAACTGAGTGGGTTTTCAGGGCGTGGAGAGCCCGCGTCCGCCATTATGGCTTCTGCGTGATACGGC	#######A:4>>9(<<B<3:3C9?5B?55<9A:>938AA;@5.7GGGJJJJJJJIJJJIIIJJHGHGHDFFFF	AS:i:137	XN:i:0	XM:i:2	XO:i:0	XG:i:0	NM:i:2	MD:Z:4C15G52	YS:i:146	YT:Z:CP
HWI-D00306:376:HA62FADXX:1:1103:11036:46496	99	Xist	679	255	1S72M	=	856	251	TTGTGGATACCTGCTTTAAATTTTTTTTTTCACGGCCCAACGGGGCGCTTGGTGGATGGAAATATGGTTTTGT	FFFFFHHHHHIJIJJJIJJJJJJJJJJJJJJJIJJJJJHHHFFDDBBDDDDB3<BADDDCDDDDEDDCCDDD<	AS:i:144	XN:i:0	XM:i:0	XO:i:0	XG:i:0	NM:i:0	MD:Z:72	YS:i:146	YT:Z:CP
HWI-D00306:376:HA62FADXX:1:1103:11036:46496	147	Xist	856	255	73M	=	679	-251	TGCTCTTAAACTGAGTGGGTGTTCAGGGCGTGGAGAGCCCGCGTCCGCCATTATGGCTTCTGCGTGATACGGC	CA@>>C@DECCCC??BDBAC@C<A5BB<<?>CCCB?@DHBFBAFJJJIIIIJIIJJJJJJJJJHHHHHFFFFF	AS:i:146	XN:i:0	XM:i:0	XO:i:0	XG:i:0	NM:i:0	MD:Z:73	YS:i:144	YT:Z:CP
HWI-D00306:376:HA62FADXX:1:1103:12199:46462	99	Xist	659	34	73M	=	856	270	TTTCTTTTGCCCATCGGGGCTGTGGATACCTGCTTTAAATTTTTTTTTTCACGGCCCAACGGGGCGCTTGGTG	DFFFFHHHHHJJJJJJJJJIJJIJIGGJJIJIJJJJJJIIJJJJJJHFDDDDDDDDDDDDDCDDDBBDDBD:?	AS:i:146	XS:i:54	XN:i:0	XM:i:0	XO:i:0	XG:i:0	NM:i:0	MD:Z:73	YS:i:146	YT:Z:CP
HWI-D00306:376:HA62FADXX:1:1103:12199:46462	147	Xist	856	34	73M	=	659	-270	TGCTCTTAAACTGAGTGGGTGTTCAGGGCGTGGAGAGCCCGCGTCCGCCATTATGGCTTCTGCGTGATACGGC	49:::>4C>4:390<<B?9:3>388BD<<?>C>>983BA458:?JIJJJJIIJJJJJJJJJJJHHHHHDDFFF	AS:i:146	XN:i:0	XM:i:0	XO:i:0	XG:i:0	NM:i:0	MD:Z:73	YS:i:146	YT:Z:CP
HWI-D00306:376:HA62FADXX:1:1103:12199:46462	355	Xist	451	34	6S30M1I13M23S	=	856	484	TTTCTTTTGCCCATCGGGGCTGTGGATACCTGCTTTAAATTTTTTTTTTCACGGCCCAACGGGGCGCTTGGTG	DFFFFHHHHHJJJJJJJJJIJJIJIGGJJIJIJJJJJJIIJJJJJJHFDDDDDDDDDDDDDCDDDBBDDBD:?	AS:i:54	XS:i:54	XN:i:0	XM:i:3	XO:i:1	XG:i:1	NM:i:4	MD:Z:9T20T3C8	YS:i:146	YT:Z:CP
HWI-D00306:376:HA62FADXX:1:1103:12199:46462	403	Xist	856	34	73M	=	451	-484	TGCTCTTAAACTGAGTGGGTGTTCAGGGCGTGGAGAGCCCGCGTCCGCCATTATGGCTTCTGCGTGATACGGC	49:::>4C>4:390<<B?9:3>388BD<<?>C>>983BA458:?JIJJJJIIJJJJJJJJJJJHHHHHDDFFF	AS:i:146	XN:i:0	XM:i:0	XO:i:0	XG:i:0	NM:i:0	MD:Z:73	YS:i:54	YT:Z:CP
HWI-D00306:376:HA62FADXX:1:1103:17918:47190	99	Xist	698	255	2S71M	=	856	233	ATTTTTTTTTTTCACGGCCCAACGGGGCGCTTGGTGGATGGAAATATGGTTTTGTGAGTTATTGCACTACCTG	FFFFFHHHGHJGGIHJHHIEHGHJJJGD?BDDDB(8@ACCBDDDCCEEDDDDDDACCDDECECCD@CCCDCCD	AS:i:142	XN:i:0	XM:i:0	XO:i:0	XG:i:0	NM:i:0	MD:Z:71	YS:i:146	YT:Z:CP
HWI-D00306:376:HA62FADXX:1:1103:17918:47190	147	Xist	856	255	73M	=	698	-233	TGCTCTTAAACTGAGTGGGTGTTCAGGGCGTGGAGAGCCCGCGTCCGCCATTATGGCTTCTGCGTGATACGGC	><CA:@:@@4:3?8<<;<3@>C985DB<<AA?A??=?DE;;8:BJJJJIJJJJJJJJJJIJJJHHHHHFFFFF	AS:i:146	XN:i:0	XM:i:0	XO:i:0	XG:i:0	NM:i:0	MD:Z:73	YS:i:142	YT:Z:CP
HWI-D00306:376:HA62FADXX:1:1103:9256:47708	99	Xist	535	17	4S69M	=	856	398	AAAAAAAAAAAAAAAAAAAAAAAAAAAAACCTTTTCCGGTCCATCGGGGCTTTGCTTACCCCCTTTTAGTTTT	FFFFFHFHA<GIIIIBFCBCCCBBCB###############################################	AS:i:87	XN:i:0	XM:i:12	XO:i:0	XG:i:0	NM:i:12	MD:Z:17C12C0T12A1C1C1G0A4T0G1G6C2	YS:i:142	YT:Z:CP
HWI-D00306:376:HA62FADXX:1:1103:9256:47708	147	Xist	856	17	73M	=	535	-398	TGCTCTTAAACTGAGTGGGTGTTCAGGGCGGGGAGAGCCCGCGTCCGCCATTATGGCTTCTGCGTGATACGGC	39>:@C@A:4>93022;2(33>3(-97&0,(?::93'CB6A;6@GHIEIGJJJJJJIIGJIIIHHHGHFFFFF	AS:i:142	XN:i:0	XM:i:1	XO:i:0	XG:i:0	NM:i:1	MD:Z:30T42	YS:i:87	YT:Z:CP
HWI-D00306:376:HA62FADXX:1:1103:9256:47708	355	Xist	535	17	25M48S	=	856	394	AAAAAAAAAAAAAAAAAAAAAAAAAAAAACCTTTTCCGGTCCATCGGGGCTTTGCTTACCCCCTTTTAGTTTT	FFFFFHFHA<GIIIIBFCBCCCBBCB###############################################	AS:i:43	XN:i:0	XM:i:1	XO:i:0	XG:i:0	NM:i:1	MD:Z:17C7	YS:i:142	YT:Z:CP
HWI-D00306:376:HA62FADXX:1:1103:9256:47708	403	Xist	856	17	73M	=	535	-394	TGCTCTTAAACTGAGTGGGTGTTCAGGGCGGGGAGAGCCCGCGTCCGCCATTATGGCTTCTGCGTGATACGGC	39>:@C@A:4>93022;2(33>3(-97&0,(?::93'CB6A;6@GHIEIGJJJJJJIIGJIIIHHHGHFFFFF	AS:i:142	XN:i:0	XM:i:1	XO:i:0	XG:i:0	NM:i:1	MD:Z:30T42	YS:i:43	YT:Z:CP
HWI-D00306:376:HA62FADXX:1:1103:9256:47708	355	Xist	535	17	3S27M43S	=	856	397	AAAAAAAAAAAAAAAAAAAAAAAAAAAAACCTTTTCCGGTCCATCGGGGCTTTGCTTACCCCCTTTTAGTTTT	FFFFFHFHA<GIIIIBFCBCCCBBCB###############################################	AS:i:43	XN:i:0	XM:i:2	XO:i:0	XG:i:0	NM:i:2	MD:Z:17C7C1	YS:i:142	YT:Z:CP
HWI-D00306:376:HA62FADXX:1:1103:9256:47708	403	Xist	856	17	73M	=	535	-397	TGCTCTTAAACTGAGTGGGTGTTCAGGGCGGGGAGAGCCCGCGTCCGCCATTATGGCTTCTGCGTGATACGGC	39>:@C@A:4>93022;2(33>3(-97&0,(?::93'CB6A;6@GHIEIGJJJJJJIIGJIIIHHHGHFFFFF	AS:i:142	XN:i:0	XM:i:1	XO:i:0	XG:i:0	NM:i:1	MD:Z:30T42	YS:i:43	YT:Z:CP
HWI-D00306:376:HA62FADXX:1:1103:12278:47533	99	Xist	738	255	73M	=	856	191	AATATGGTTTTGTGAGTTATTGCACTACCTGGAATATCTATGCCTCTTATTTGCGTGTACTGTTGCTGCTGAT	FFFFFHHFFHJIHIFIHJGIFHGEHIJJJJIJIJJIIJIJJIIIJJJJJJJJJIIIJJIIJIJJJIIJIJJIH	AS:i:146	XN:i:0	XM:i:0	XO:i:0	XG:i:0	NM:i:0	MD:Z:73	YS:i:146	YT:Z:CP
HWI-D00306:376:HA62FADXX:1:1103:12278:47533	147	Xist	856	255	73M	=	738	-191	TGCTCTTAAACTGAGTGGGTGTTCAGGGCGTGGAGAGCCCGCGTCCGCCATTATGGCTTCTGCGTGATACGGC	#######CC:4(922(B?93(:3(0@?-8?:A::2=8BEAHF@FJJJJJIJJIJJJJJJJJJJHHHHHFFFFD	AS:i:146	XN:i:0	XM:i:0	XO:i:0	XG:i:0	NM:i:0	MD:Z:73	YS:i:146	YT:Z:CP
HWI-D00306:376:HA62FADXX:1:1103:7274:48265	99	Xist	418	18	73M	=	856	511	TCTTTTTTTTTCTTATTATTTTTTTTTCTAAACTTGCCCATCTGGGTTTTTGTTACCTTCTTTTATTCTTTTT	?:A???A??CA>4D<9D9CDEIIIIIID4=AED;C9;CD3@################################	AS:i:126	XS:i:47	XN:i:0	XM:i:5	XO:i:0	XG:i:0	NM:i:5	MD:Z:46C1G1G1A5G14	YS:i:146	YT:Z:CP
HWI-D00306:376:HA62FADXX:1:1103:7274:48265	147	Xist	856	18	73M	=	418	-511	TGCTCTTAAACTGAGTGGGTGTTCAGGGCGTGGAGAGCCCGCGTCCGCCATTATGGCTTCTGCGTGATACGGC	#####@:@:(>?3(28<89@3A<2-B@78?:CCA?86CA;@ADAJJJJHJJJJJJJIJJJJJJHHHHHFFFFF	AS:i:146	XN:i:0	XM:i:0	XO:i:0	XG:i:0	NM:i:0	MD:Z:73	YS:i:126	YT:Z:CP
HWI-D00306:376:HA62FADXX:1:1103:7274:48265	355	Xist	641	18	12S16M1D5M2D40M	=	856	300	TCTTTTTTTTTCTTATTATTTTTTTTTCTAAACTTGCCCATCTGGGTTTTTGTTACCTTCTTTTATTCTTTTT	?:A???A??CA>4D<9D9CDEIIIIIID4=AED;C9;CD3@################################	AS:i:47	XS:i:47	XN:i:0	XM:i:12	XO:i:2	XG:i:3	NM:i:15	MD:Z:16^T1T0T0T1^TT9G3C1G1G1A5G4A1A1T5	YS:i:146	YT:Z:CP
HWI-D00306:376:HA62FADXX:1:1103:7274:48265	403	Xist	856	18	73M	=	641	-300	TGCTCTTAAACTGAGTGGGTGTTCAGGGCGTGGAGAGCCCGCGTCCGCCATTATGGCTTCTGCGTGATACGGC	#####@:@:(>?3(28<89@3A<2-B@78?:CCA?86CA;@ADAJJJJHJJJJJJJIJJJJJJHHHHHFFFFF	AS:i:146	XN:i:0	XM:i:0	XO:i:0	XG:i:0	NM:i:0	MD:Z:73	YS:i:47	YT:Z:CP
HWI-D00306:376:HA62FADXX:1:1103:13480:48500	99	Xist	791	255	73M	=	856	138	CGTGTACTGTTGCTGCTGATCGTTTGGTGCTGTGTGAGTGAACCTATGGCTTAGAAAAACGACTTTGCTCTTA	FFDFFHHHHHJJJJIJJJJJJJHIJJJFHIJJHHHIJJHIJJIIJJJJJJJJJIJIJJJJJJHHHFFFFFFEE	AS:i:146	XN:i:0	XM:i:0	XO:i:0	XG:i:0	NM:i:0	MD:Z:73	YS:i:146	YT:Z:CP
HWI-D00306:376:HA62FADXX:1:1103:13480:48500	147	Xist	856	255	73M	=	791	-138	TGCTCTTAAACTGAGTGGGTGTTCAGGGCGTGGAGAGCCCGCGTCCGCCATTATGGCTTCTGCGTGATACGGC	4<@@>C@A:+4(3(2(B?9+3>3(-D@7,9(?:5928BA;A4ADJJJJJJJJJJJJJJIJJJJHGHHHFFFFD	AS:i:146	XN:i:0	XM:i:0	XO:i:0	XG:i:0	NM:i:0	MD:Z:73	YS:i:146	YT:Z:CP
HWI-D00306:376:HA62FADXX:1:1103:12025:48593	99	Xist	747	255	73M	=	856	182	TTGTGAGTTATTGCACTACCTGGAATATCTATGCCTCTTATTTGCGTGTACTGTTGCTGCTGATCGTTTGGTG	DB=2B==D?AEE?,AB:F:C?E@+AFC92<*1*1:11CDCCDB9*0@?09*9?DDD#################	AS:i:146	XN:i:0	XM:i:0	XO:i:0	XG:i:0	NM:i:0	MD:Z:73	YS:i:114	YT:Z:CP
HWI-D00306:376:HA62FADXX:1:1103:12025:48593	147	Xist	856	255	73M	=	747	-182	TGCTCTGAATTTGAGGGGGTTTTGAGGGCGTGGAGAGCCGTCGTCCGCCATTATGGCTTCTGCGTGATACGGC	############################################?:394E?EC:229F@CEA2<,:<@0==+=	AS:i:114	XN:i:0	XM:i:8	XO:i:0	XG:i:0	NM:i:8	MD:Z:6T2A0C4T4G2C15C0G32	YS:i:146	YT:Z:CP
HWI-D00306:376:HA62FADXX:1:1103:11983:49465	99	Xist	542	255	73M	=	856	387	AAAAAAAAAAAAAAAAAACCTTTCTCGGTCCATCGGGACCTCGGATACCTGCGTTTAGTCTTTTTTTCCCATG	FFFFFHHHGHIIIIIHF<A@ADCCC;??<=@A>@@DB-7B?>?@587CCDD<BDD@@:3:@CDDDD;CCAC##	AS:i:138	XN:i:0	XM:i:1	XO:i:0	XG:i:0	NM:i:1	MD:Z:10C62	YS:i:134	YT:Z:CP
HWI-D00306:376:HA62FADXX:1:1103:11983:49465	147	Xist	856	255	73M	=	542	-387	TGCTTTTAAACTGGGTGGGTTTTCAGGGCGTGGAGAGCCCGCGTCCGCCATTATGGCTTCTGCGTGATACGGC	########################################@AFABHGAFGGIIIGCHGGFHIIHHHBHDDD?D	AS:i:134	XN:i:0	XM:i:3	XO:i:0	XG:i:0	NM:i:3	MD:Z:4C8A6G52	YS:i:138	YT:Z:CP
HWI-D00306:376:HA62FADXX:1:1103:6330:50244	99	Xist	694	255	73M	=	856	235	TAAATTTTTTTTTTCACGGCCCAACGGGGCGCTTGGTGGATGGAAATATGGTTTTGTGAGTTATTGCACTACC	FFFFFHHHHHJJJIGGIJIIJIIJJJJIJHDDDDDD>@DBDDDDDDDCEEDCCDDBBDCCDEDEDCDDDDDDD	AS:i:146	XN:i:0	XM:i:0	XO:i:0	XG:i:0	NM:i:0	MD:Z:73	YS:i:146	YT:Z:CP
HWI-D00306:376:HA62FADXX:1:1103:6330:50244	147	Xist	856	255	73M	=	694	-235	TGCTCTTAAACTGAGTGGGTGTTCAGGGCGTGGAGAGCCCGCGTCCGCCATTATGGCTTCTGCGTGATACGGC	################@?3A:@980B@5<?5C>?<??CE8B@DDJJJJJJJJJJJJJJJJJJJHHHHHDFFFF	AS:i:146	XN:i:0	XM:i:0	XO:i:0	XG:i:0	NM:i:0	MD:Z:73	YS:i:146	YT:Z:CP
HWI-D00306:376:HA62FADXX:1:1103:14852:50213	99	Xist	698	255	2S71M	=	856	233	TTTTTTTTTTTTCACGGCCCAACGGGGCGCTTGGTGGATGGAAATATGGTTTTGTGAGTTATTGCACTACCTG	FFFFFHHHHHJJGHIHIIHHGFFEDDDBB6BDDD3<?2>@B>ACDCDCC>CDDBAC>@>CADCCC@CDDCDDD	AS:i:142	XN:i:0	XM:i:0	XO:i:0	XG:i:0	NM:i:0	MD:Z:71	YS:i:146	YT:Z:CP
HWI-D00306:376:HA62FADXX:1:1103:14852:50213	147	Xist	856	255	73M	=	698	-233	TGCTCTTAAACTGAGTGGGTGTTCAGGGCGTGGAGAGCCCGCGTCCGCCATTATGGCTTCTGCGTGATACGGC	><>>4>:CAAAA?88<B?9>::(A8BB@@<:A@A989DEB;@06JIIJJIIJJIIJJJJJJJJHHGHHFFFDD	AS:i:146	XN:i:0	XM:i:0	XO:i:0	XG:i:0	NM:i:0	MD:Z:73	YS:i:142	YT:Z:CP
HWI-D00306:376:HA62FADXX:1:1103:10920:51048	99	Xist	703	255	73M	=	856	226	TTTTTCACGGCCCAACGGGGCGCTTGGTGGATGGAAATATGGTTTTGTGAGTTATTGCACTACCTGGAATATC	FFFFFHHHHHJJJJJIIIJIFIIIIJJ=DE?EHFFFFFFEEECEEDDDDDDDEDEDDDDDDDDDDDDDDCCEE	AS:i:146	XN:i:0	XM:i:0	XO:i:0	XG:i:0	NM:i:0	MD:Z:73	YS:i:146	YT:Z:CP
HWI-D00306:376:HA62FADXX:1:1103:10920:51048	147	Xist	856	255	73M	=	703	-226	TGCTCTTAAACTGAGTGGGTGTTCAGGGCGTGGAGAGCCCGCGTCCGCCATTATGGCTTCTGCGTGATACGGC	:<CCAC>DC>:93(88B?3C:@905B?589(C>:<=8CE@@A?@JJJJJJJJJIJJJJJJJJJHHHHHDFFFD	AS:i:146	XN:i:0	XM:i:0	XO:i:0	XG:i:0	NM:i:0	MD:Z:73	YS:i:146	YT:Z:CP
HWI-D00306:376:HA62FADXX:1:1103:15116:53544	99	Xist	701	255	73M	=	856	228	TTTTTTTCACGGCCCAACGGGGCGCTTGGTGGATGGAAATATGGTTTTGTGAGTTATTGCACTACCTGGAATA	FBEFFHHHHHEGHIIIIFGIIBGABBB=<;A?BCC?CCCCCCDC:@BBB??@C:A@DCCCCC>CACCCB?@@C	AS:i:146	XN:i:0	XM:i:0	XO:i:0	XG:i:0	NM:i:0	MD:Z:73	YS:i:146	YT:Z:CP
HWI-D00306:376:HA62FADXX:1:1103:15116:53544	147	Xist	856	255	73M	=	701	-228	TGCTCTTAAACTGAGTGGGTGTTCAGGGCGTGGAGAGCCCGCGTCCGCCATTATGGCTTCTGCGTGATACGGC	#################################C@B>BE;';6:BIIIGFEBIHGA@HBIIHGBDFCCDD?DB	AS:i:146	XN:i:0	XM:i:0	XO:i:0	XG:i:0	NM:i:0	MD:Z:73	YS:i:146	YT:Z:CP
HWI-D00306:376:HA62FADXX:1:1103:19820:53943	99	Xist	698	255	4S69M	=	856	235	AAATTTTTTTTTTTCACGGCCCAACGGGGCGCTTGGTGGATGGAAATATGGTTTTGTGAGTTATTGCACTACC	FFFFFHHHHHJJJHGHHIGGJJJJIJIHFFDDDDDD3?BBCCBCCDCCDEDDDDDBDDDDDEDDDDCCCDDCD	AS:i:138	XN:i:0	XM:i:0	XO:i:0	XG:i:0	NM:i:0	MD:Z:69	YS:i:146	YT:Z:CP
HWI-D00306:376:HA62FADXX:1:1103:19820:53943	147	Xist	856	255	73M	=	698	-235	TGCTCTTAAACTGAGTGGGTGTTCAGGGCGTGGAGAGCCCGCGTCCGCCATTATGGCTTCTGCGTGATACGGC	:9@>:@>>:(439082@??@:@??<B?5553CCCB?>CE@B@:BIJJIIIJJJJJJJIJJJIJHHHHHDFFDD	AS:i:146	XN:i:0	XM:i:0	XO:i:0	XG:i:0	NM:i:0	MD:Z:73	YS:i:138	YT:Z:CP
HWI-D00306:376:HA62FADXX:1:1103:17133:55354	99	Xist	698	255	73M	=	856	231	TTTTTTTTTTCACGGCCCAACGGCGGGCTTGGGGGGTGGAAATATGGTTTTTTGAGTTATTGCCCTTCCTGGA	DDAEB:C?D<D4D)688@#######################################################	AS:i:118	XN:i:0	XM:i:7	XO:i:0	XG:i:0	NM:i:7	MD:Z:23G1C6T2A15G11A2A6	YS:i:146	YT:Z:CP
HWI-D00306:376:HA62FADXX:1:1103:17133:55354	147	Xist	856	255	73M	=	698	-231	TGCTCTTAAACTGAGTGGGTGTTCAGGGCGTGGAGAGCCCGCGTCCGCCATTATGGCTTCTGCGTGATACGGC	39>>:A:A>:>A92??B??>3@?A5DB58<:C@><8;DB;8@@DIJJJJJJJJJIJJJJJIJJHHHHHFFFFF	AS:i:146	XN:i:0	XM:i:0	XO:i:0	XG:i:0	NM:i:0	MD:Z:73	YS:i:118	YT:Z:CP
HWI-D00306:376:HA62FADXX:1:1103:1894:56977	99	Xist	773	255	73M	=	856	156	ATCTATGCCTCTTATTTGCGTGTACTGTTGCTGCTGATCGTTTGGTGCTGTGTGAGTGAACCTATGGCTTAGA	DDDDBACHHHIGBBFFIHGBHG@;<CHHHCEHIEBFDHCDBBGED?FBFEHI=@FG)==FG@CDHG@?CE>>D	AS:i:146	XN:i:0	XM:i:0	XO:i:0	XG:i:0	NM:i:0	MD:Z:73	YS:i:142	YT:Z:CP
HWI-D00306:376:HA62FADXX:1:1103:1894:56977	147	Xist	856	255	73M	=	773	-156	TGCTCTTAAACGGAGTGGGTGTTCAGGGCGTGGAGAGCCCGCGTCCGCCATTATGGCTTCTGCGTGATACGGC	#####################################A<<@;.0GGFD@FEDEGHFIGIHF@DFDHD@?D;DD	AS:i:142	XN:i:0	XM:i:1	XO:i:0	XG:i:0	NM:i:1	MD:Z:11T61	YS:i:146	YT:Z:CP
HWI-D00306:376:HA62FADXX:1:1103:7290:57728	99	Xist	553	255	19S54M	=	856	395	ACGCTCTTCCGATCTTTTAAAAAAAACCTTTCTCGGTCCATCGGGACCTCGGATACCTGCGTTTAGTCTTTTT	FFFFFHHHHHJIJJJJJJJJJJJJJJJJJJJJJJJJIJJJJJHHHFDDEEDDDDDDDDDDDDDDDDCDEEDDD	AS:i:108	XN:i:0	XM:i:0	XO:i:0	XG:i:0	NM:i:0	MD:Z:54	YS:i:146	YT:Z:CP
HWI-D00306:376:HA62FADXX:1:1103:7290:57728	147	Xist	856	255	73M	=	553	-395	TGCTCTTAAACTGAGTGGGTGTTCAGGGCGTGGAGAGCCCGCGTCCGCCATTATGGCTTCTGCGTGATACGGC	#####################@9+0DB75?:C@></>BA4@;DBJJJJIIJIJJIIHJJIIIIHHHHHDFFFD	AS:i:146	XN:i:0	XM:i:0	XO:i:0	XG:i:0	NM:i:0	MD:Z:73	YS:i:108	YT:Z:CP
HWI-D00306:376:HA62FADXX:1:1103:16299:59086	99	Xist	729	255	1S72M	=	856	201	TGTGGATGGAAATATGGTTTTGTGAGTTATTGCACTACCTGGAATATCTATGCCTCTTATTTGCGTGTACTGT	FFADDHHHHGJJJIJJJHIIJJIJJJJJJJJJJJJJJJJJJJIIJJJJJJJJJJJJJJJJJJJJJHIHIHHHH	AS:i:144	XN:i:0	XM:i:0	XO:i:0	XG:i:0	NM:i:0	MD:Z:72	YS:i:146	YT:Z:CP
HWI-D00306:376:HA62FADXX:1:1103:16299:59086	147	Xist	856	255	73M	=	729	-201	TGCTCTTAAACTGAGTGGGTGTTCAGGGCGTGGAGAGCCCGCGTCCGCCATTATGGCTTCTGCGTGATACGGC	:9::4A:A>+:33(2(B?9:3C<20BB98?:CA><88CA8AABAJJJJJJJJJJJJJJJJJJJHHHHHDFFFF	AS:i:146	XN:i:0	XM:i:0	XO:i:0	XG:i:0	NM:i:0	MD:Z:73	YS:i:144	YT:Z:CP
HWI-D00306:376:HA62FADXX:1:1103:6794:59466	99	Xist	516	255	35M2D33M5S	=	856	413	ATGGATACCTGCTTTTTGTAAAAAAAAAAAAAAAAAAAAAAACCTTTCTTTGTCTTTTCCGCCCCCGGGCGCC	DD??D?FDADGFEE@FFGIGIEGDEIBEHBHHECBB@6BB6-7<8@C##########################	AS:i:89	XN:i:0	XM:i:9	XO:i:1	XG:i:2	NM:i:11	MD:Z:35^AC14C0G3C0A1C0G0G1A2T3	YS:i:146	YT:Z:CP
HWI-D00306:376:HA62FADXX:1:1103:6794:59466	147	Xist	856	255	73M	=	516	-413	TGCTCTTAAACTGAGTGGGTGTTCAGGGCGTGGAGAGCCCGCGTCCGCCATTATGGCTTCTGCGTGATACGGC	#################?9CA>320B?01A>C>:,'3AE@@;?FIIIHFIGIJJIHIJJJIIJGHHHHDFFFF	AS:i:146	XN:i:0	XM:i:0	XO:i:0	XG:i:0	NM:i:0	MD:Z:73	YS:i:89	YT:Z:CP
HWI-D00306:376:HA62FADXX:1:1103:20164:59369	99	Xist	642	255	73M	=	856	287	TATTATTTTTTTTTCTTTTTCTTTTGCCCATCGGGGCTGTGGATACCTGCTTTAAATTTTTTTTTTCACGGCC	FFEFFHHHHHJIJIJFIIJJJDHHJIIIJJJJIJJJIJI@EHEEADFFFDACCEECEEDDDDDDBDDDD<5<B	AS:i:146	XN:i:0	XM:i:0	XO:i:0	XG:i:0	NM:i:0	MD:Z:73	YS:i:146	YT:Z:CP
HWI-D00306:376:HA62FADXX:1:1103:20164:59369	147	Xist	856	255	73M	=	642	-287	TGCTCTTAAACTGAGTGGGTGTTCAGGGCGTGGAGAGCCCGCGTCCGCCATTATGGCTTCTGCGTGATACGGC	#####CDDC>4A<282;?9>(@?8-B?58<3AA:52;AB;8BGIJJJIIJIJIJJJHJJIIJIHFHDHDFFFD	AS:i:146	XN:i:0	XM:i:0	XO:i:0	XG:i:0	NM:i:0	MD:Z:73	YS:i:146	YT:Z:CP
HWI-D00306:376:HA62FADXX:1:1103:8627:59835	99	Xist	182	255	73M	=	856	747	ATTTTTTTTTTGACATGTCCTCCATACTTTTTGATATTTGTAATATTTTCAGTCAATTTTTCATTTTTAAGGA	DDDDDFADDDI@E@DG>DFGBHI>F9FGFDHEGEHHGHGBEHGH@DGIH>=7==));@CDEC;@CDDCB@A@#	AS:i:146	XN:i:0	XM:i:0	XO:i:0	XG:i:0	NM:i:0	MD:Z:73	YS:i:142	YT:Z:CP
HWI-D00306:376:HA62FADXX:1:1103:8627:59835	147	Xist	856	255	73M	=	182	-747	TGCTTTTAAACTGAGTGGGTGTTCAGGGCGTGGAGAGCCCGCGTCCGCCATTATGGCTTCTGCGTGATACGGC	################@<9C@@3(&B?5(?:A:>?83CE;@8FEJJJJIJJJJJJJJJIIJJJHHHGHDFFFF	AS:i:142	XN:i:0	XM:i:1	XO:i:0	XG:i:0	NM:i:1	MD:Z:4C68	YS:i:146	YT:Z:CP
HWI-D00306:376:HA62FADXX:1:1103:17472:62354	99	Xist	701	255	1S72M	=	856	229	ATTTTTTTCACGGCCCAACGGGGCGCTTGGTGGATGGAAATATGGTTTTGTGAGTTATTGCACTACCTGGAAT	FFFFFHHHHGJJJJJJJJJJJJJJJHHFFF;ADDEDDDDDDDFEDDDDDDBDDDCDDEDDDDDDDDDDDDDDD	AS:i:144	XN:i:0	XM:i:0	XO:i:0	XG:i:0	NM:i:0	MD:Z:72	YS:i:146	YT:Z:CP
HWI-D00306:376:HA62FADXX:1:1103:17472:62354	147	Xist	856	255	73M	=	701	-229	TGCTCTTAAACTGAGTGGGTGTTCAGGGCGTGGAGAGCCCGCGTCCGCCATTATGGCTTCTGCGTGATACGGC	:9>>:C>@@:>33(??B?93:A985DB98?3DCCA@BCEAFA@@JJJJJJJJJJJJJJJJJJJHHHHHFFFFF	AS:i:146	XN:i:0	XM:i:0	XO:i:0	XG:i:0	NM:i:0	MD:Z:73	YS:i:144	YT:Z:CP
HWI-D00306:376:HA62FADXX:1:1103:9556:62582	99	Xist	647	255	51M1I21M	=	856	282	TTTTTTTTTCTTTTTCTTTTGCCCATCGGGGCTGTGGATACCTGCTTTAAATTTTTTTTTTTCACGGCCCAAC	DFFFDFDFHDEHGHICH?BFGFHIICGFFAHIIEAC?;B?B?;C>@@A;;ACDCACBDDDDDC<:<;>@>B?#	AS:i:136	XN:i:0	XM:i:0	XO:i:1	XG:i:1	NM:i:1	MD:Z:72	YS:i:138	YT:Z:CP
HWI-D00306:376:HA62FADXX:1:1103:9556:62582	147	Xist	856	255	73M	=	647	-282	TGCTCTTAAATTGAGTGGGTGTTGAGGGCGTGGAGAGCCCGCGTCCGCCATTATGGCTTCTGCGTGATACGGC	########################################HGB@AIH@IGHGHGC;ABABHAEHFF?F?ADDD	AS:i:138	XN:i:0	XM:i:2	XO:i:0	XG:i:0	NM:i:2	MD:Z:10C12C49	YS:i:136	YT:Z:CP
HWI-D00306:376:HA62FADXX:1:1103:19616:62830	99	Xist	354	255	73M	=	856	575	ACCTGTGTGTCCTCCCCGCCATTCCATGCCCAACGGGGTTTTGGATACTTACCTGCCTTTTCATTCTTTTTTT	DDDDB?CAC?CDGHIIICGHDGGIIIGGHIIIIIHFBGAFHIIFDHEGHHE??E7;;BCDCCAC>CCDCACBB	AS:i:146	XN:i:0	XM:i:0	XO:i:0	XG:i:0	NM:i:0	MD:Z:73	YS:i:138	YT:Z:CP
HWI-D00306:376:HA62FADXX:1:1103:19616:62830	147	Xist	856	255	73M	=	354	-575	TGCTCTTAAACTGGGTGGGTGTTCAGGGGGTGGAGAGCCCGCGTCCGCCATTATGGCTTCTGCGTGATACGGC	C<4@:C@C:4(05&?8<893(:+(0570(53?9??8DCAA@@D@JJJJJJJJJJJIJJJJJJJHHHHHDFDFD	AS:i:138	XN:i:0	XM:i:2	XO:i:0	XG:i:0	NM:i:2	MD:Z:13A14C44	YS:i:146	YT:Z:CP
HWI-D00306:376:HA62FADXX:1:1103:4417:63299	99	Xist	772	255	73M	=	856	157	TATCTATGCCTCTTATTTGCGTGTACTGTTGCTGCTGATCGTTTGGTGCTGTGTGAGTGAACCTATGGCTTAG	FFFFFHGHHHIIJIIJJJJIJJIEDIIHJJIJJIJJJHIJIIIJJJFHIJJIJJJJIGIHIJJJJJIJHHHHF	AS:i:146	XN:i:0	XM:i:0	XO:i:0	XG:i:0	NM:i:0	MD:Z:73	YS:i:142	YT:Z:CP
HWI-D00306:376:HA62FADXX:1:1103:4417:63299	147	Xist	856	255	73M	=	772	-157	TGCTCTTAAACTGAGTGGGTGTTAAGGGCGTGGAGAGCCCGCGTCCGCCATTATGGCTTCTGCGTGATACGGC	:CCC>C>CB>>>?882@<3:3>3(8BB9<<5C>5<83CBAA;@DJJJIIIIJJJJIJJIIJJJHHFHGFFFFF	AS:i:142	XN:i:0	XM:i:1	XO:i:0	XG:i:0	NM:i:1	MD:Z:23C49	YS:i:146	YT:Z:CP
HWI-D00306:376:HA62FADXX:1:1103:14876:66404	99	Xist	784	255	73M	=	856	145	TTATTTGCGTGTACTGTTGCTGCTGATCGTTTGGTGCTGTGTGAGTGAACCTATGGCTTAGAAAAACGACTTT	DFFFFHHHHHIIHJJJHIJJJJJJJIJJJJJJJJIJJJJIIJJJJGIIJJJJJJJJJJJGHIIJJHHHFFDDE	AS:i:146	XN:i:0	XM:i:0	XO:i:0	XG:i:0	NM:i:0	MD:Z:73	YS:i:146	YT:Z:CP
HWI-D00306:376:HA62FADXX:1:1103:14876:66404	147	Xist	856	255	73M	=	784	-145	TGCTCTTAAACTGAGTGGGTGTTCAGGGCGTGGAGAGCCCGCGTCCGCCATTATGGCTTCTGCGTGATACGGC	><CC@A:A:+:?C<8<B?9::@9(5DB7<<3C>:9;8CAAFAFFJIJJJJJJJJJIIJJJJJJHHHHHFFFFF	AS:i:146	XN:i:0	XM:i:0	XO:i:0	XG:i:0	NM:i:0	MD:Z:73	YS:i:146	YT:Z:CP
HWI-D00306:376:HA62FADXX:1:1103:4552:66677	99	Xist	562	255	21S52M	=	856	388	ACGACGCTCTTCCGATCTTTTTTTCTCGGTCCATCGGGACCTCGGATACCTGCGTTTAGTCTTTTTTTCCCAT	FFFFFGHGHHIJJJHJJJJJJJJJJJJJIJJJJJJJIJAHFFFDDDDDDDDDDDDDBDCCDEEDDDDDDDDDD	AS:i:104	XN:i:0	XM:i:0	XO:i:0	XG:i:0	NM:i:0	MD:Z:52	YS:i:146	YT:Z:CP
HWI-D00306:376:HA62FADXX:1:1103:4552:66677	147	Xist	856	255	73M	=	562	-388	TGCTCTTAAACTGAGTGGGTGTTCAGGGCGTGGAGAGCCCGCGTCCGCCATTATGGCTTCTGCGTGATACGGC	###@>C@C@@>9<(28<89::CC?9B@88C:C@?A8@DE@@@??IJJIJIJJJJJJJJJJJJJHHHHHDFFFF	AS:i:146	XN:i:0	XM:i:0	XO:i:0	XG:i:0	NM:i:0	MD:Z:73	YS:i:104	YT:Z:CP
HWI-D00306:376:HA62FADXX:1:1103:9331:67116	99	Xist	211	255	73M	=	856	718	TTTGATATTTGTAATATTTTCAGTCAATTTTTCATTTTTAAGGAATATTTCTTTGTTGTGCCTTTTGGTTGAT	DDDDFFHDDDEGGIHFHIIIIIHIIHCHHIIIIEGIIIIHEG@9CC?FGHAGGI@GH@F@>BFHHIII8CG=F	AS:i:146	XN:i:0	XM:i:0	XO:i:0	XG:i:0	NM:i:0	MD:Z:73	YS:i:142	YT:Z:CP
HWI-D00306:376:HA62FADXX:1:1103:9331:67116	147	Xist	856	255	73M	=	211	-718	TGCTCTAAAACTGAGTGGGTGTTCAGGGCGTGGAGAGCCCGCGTCCGCCATTATGGCTTCTGCGTGATACGGC	################B?<@3A985BB955(>555/8A=/5-07EIIIJJIIJJJGHHBGGGGDHHHADFFFF	AS:i:142	XN:i:0	XM:i:1	XO:i:0	XG:i:0	NM:i:1	MD:Z:6T66	YS:i:146	YT:Z:CP
HWI-D00306:376:HA62FADXX:1:1103:15261:67473	99	Xist	555	255	73M	=	856	374	AAAAACCTTTCTCGGTCCATCGGGACCTCGGATACCTGCGTTTAGTCTTTTTTTCCCATGCCCAACGGGGCCT	FFFFFHHHHHJJJJJJJJIIJJJJHIJJJIJIJJJJJJJJHIJJJDHHJHHHFDEDDDDDDDDDDDDDDCDDD	AS:i:146	XN:i:0	XM:i:0	XO:i:0	XG:i:0	NM:i:0	MD:Z:73	YS:i:146	YT:Z:CP
HWI-D00306:376:HA62FADXX:1:1103:15261:67473	147	Xist	856	255	73M	=	555	-374	TGCTCTTAAACTGAGTGGGTGTTCAGGGCGTGGAGAGCCCGCGTCCGCCATTATGGCTTCTGCGTGATACGGC	:94:4>>A:4:93(82B?9>@A920BB9<C:C@CB;8BA8A@ADIJJJJJJJJJJJJJJJJJJHHHHHFFFFF	AS:i:146	XN:i:0	XM:i:0	XO:i:0	XG:i:0	NM:i:0	MD:Z:73	YS:i:146	YT:Z:CP
HWI-D00306:376:HA62FADXX:1:1103:3809:67570	99	Xist	756	255	73M	=	856	173	ATTGCACTACCTGGAATATCTATGCCTCTTATTTGCGTGTACTGTTGCTGCTGATCGTTTGGTGCTGTGTGAG	FFFFFFBHHHJIIIGHIJJGGIJJIJIJJJIJJIIIJIJJGGFIHGIJIIIJJEGJIFDGCGBDHIJEHHFGH	AS:i:146	XN:i:0	XM:i:0	XO:i:0	XG:i:0	NM:i:0	MD:Z:73	YS:i:138	YT:Z:CP
HWI-D00306:376:HA62FADXX:1:1103:3809:67570	147	Xist	856	255	73M	=	756	-173	TGCTCTTAAACTGAGTGGGTGTTCAGGGCGTGGAGAGCCCGCGTCCGCCATTATGGCCTCTGCGTGATACGGC	:3>@:@3>4+((3880B?<:3@3(&<<B?CC?:?A;;>98AF:@GJGIGHEJIGIIGIJJIIJHHGHHDDFFF	AS:i:138	XN:i:0	XM:i:1	XO:i:0	XG:i:0	NM:i:1	MD:Z:57T15	YS:i:146	YT:Z:CP
HWI-D00306:376:HA62FADXX:1:1103:2457:69216	99	Xist	734	255	1S72M	=	856	196	CTGGAAATATGGTTTTGTGAGTTATTGCACTACCTGGAATATCTATGCCTCTTATTTGCGTGTACTGTTGCTG	FFFFDHHHHHIIEGIJIIJIJHEHIJJJJIJJJJJJJIJJJJJJJJJJJFIJJJJIJJJJIIJJJJJIIJJHH	AS:i:144	XN:i:0	XM:i:0	XO:i:0	XG:i:0	NM:i:0	MD:Z:72	YS:i:146	YT:Z:CP
HWI-D00306:376:HA62FADXX:1:1103:2457:69216	147	Xist	856	255	73M	=	734	-196	TGCTCTTAAACTGAGTGGGTGTTCAGGGCGTGGAGAGCCCGCGTCCGCCATTATGGCTTCTGCGTGATACGGC	>9@A>@:DDA:3<8<0B?<::@988D@78A>C:A?8/DHAFF@AJJJIJJIJJJJJJJJJJJJHHHHFDFFFF	AS:i:146	XN:i:0	XM:i:0	XO:i:0	XG:i:0	NM:i:0	MD:Z:73	YS:i:144	YT:Z:CP
HWI-D00306:376:HA62FADXX:1:1103:4680:69675	99	Xist	740	255	1S72M	=	856	190	TTATGGTTTTGTGAGTTATTGCACTACCTGGAATATCTATGCCTCTTATTTGCGTGTACTGTTGCTGCTGATC	FFFFFHHHHHJJJJIIJIJJJJJJJIJJJJJIJJJJJJJJJJIIIIJJJJJJJJIJJJJJJJJJJJJIJJJJG	AS:i:144	XN:i:0	XM:i:0	XO:i:0	XG:i:0	NM:i:0	MD:Z:72	YS:i:146	YT:Z:CP
HWI-D00306:376:HA62FADXX:1:1103:4680:69675	147	Xist	856	255	73M	=	740	-190	TGCTCTTAAACTGAGTGGGTGTTCAGGGCGTGGAGAGCCCGCGTCCGCCATTATGGCTTCTGCGTGATACGGC	4<C@:>4AC:>99+2(B<3:3@985DB<59(CA>52;CB8AAADJJJJJJJIJJJJJJIJJJIHHHHHFFFFF	AS:i:146	XN:i:0	XM:i:0	XO:i:0	XG:i:0	NM:i:0	MD:Z:73	YS:i:144	YT:Z:CP
HWI-D00306:376:HA62FADXX:1:1103:18923:70061	99	Xist	771	255	73M	=	856	158	ATATCTATGCCTCTTATTTGCGTGTACTGTTGCTGCTGATCGTTTGGTGCTGTGTGAGTGAACCTATGGCTTA	FFFFFHHGHGJJGHIHJJJJJJHJJIJJJJJJJJJJIJJJJJJGIJEBFHJJGEHIIGHIJJJIJJJJHHHHH	AS:i:146	XN:i:0	XM:i:0	XO:i:0	XG:i:0	NM:i:0	MD:Z:73	YS:i:146	YT:Z:CP
HWI-D00306:376:HA62FADXX:1:1103:18923:70061	147	Xist	856	255	73M	=	771	-158	TGCTCTTAAACTGAGTGGGTGTTCAGGGCGTGGAGAGCCCGCGTCCGCCATTATGGCTTCTGCGTGATACGGC	AA>44C:AC:@>9228B?<@:A<85B@71<3CC?A@@DHBHFADJJJJJJIIJJJIHIJJJJJHHHHHFFFFF	AS:i:146	XN:i:0	XM:i:0	XO:i:0	XG:i:0	NM:i:0	MD:Z:73	YS:i:146	YT:Z:CP
HWI-D00306:376:HA62FADXX:1:1103:12271:70457	99	Xist	348	255	73M	=	856	581	ACGGATACCTGTGTGTCCTCCCCGCCATTCCATGCCCAACGGGGTTTTGGATACTTACCTGCCTTTTCATTCT	DDDDDAHDFBGEHGIGIIIIIIIIIIIIIIIIIIIIIIIIIGIIIIHHEA>C;?CE@>AC@ABCCCCCCDDED	AS:i:146	XN:i:0	XM:i:0	XO:i:0	XG:i:0	NM:i:0	MD:Z:73	YS:i:146	YT:Z:CP
HWI-D00306:376:HA62FADXX:1:1103:12271:70457	147	Xist	856	255	73M	=	348	-581	TGCTCTTAAACTGAGTGGGTGTTCAGGGCGTGGAGAGCCCGCGTCCGCCATTATGGCTTCTGCGTGATACGGC	>3CA:A:C@:3>?8??B<<@3A<25DB<8A:CC?A8@BA;HA<FJJJJJJJJJJJJJJJJJJJHHHHHFFFFF	AS:i:146	XN:i:0	XM:i:0	XO:i:0	XG:i:0	NM:i:0	MD:Z:73	YS:i:146	YT:Z:CP
HWI-D00306:376:HA62FADXX:1:1103:2648:71753	99	Xist	800	255	1S72M	=	856	130	TTTGCTGCTGATCGTTTGGTGCTGTGTGAGTGAACCTATGGCTTAGAAAAACGACTTTGCTCTTAAACTGAGT	FFFFFHHHHHIJJIJJJJFGHIJJIJIJIJHIJJJJJJJJJJJJJJJJJJJJJHIIJJJJHHHHHHFFEFDF>	AS:i:144	XN:i:0	XM:i:0	XO:i:0	XG:i:0	NM:i:0	MD:Z:72	YS:i:146	YT:Z:CP
HWI-D00306:376:HA62FADXX:1:1103:2648:71753	147	Xist	856	255	73M	=	800	-130	TGCTCTTAAACTGAGTGGGTGTTCAGGGCGTGGAGAGCCCGCGTCCGCCATTATGGCTTCTGCGTGATACGGC	:<::4A>DC::33(2(@?<@:@905B?5595A>><8;BB;;;7?IIJJJJJJJJJJJJJJJJJHGHHHDFFFF	AS:i:146	XN:i:0	XM:i:0	XO:i:0	XG:i:0	NM:i:0	MD:Z:73	YS:i:144	YT:Z:CP
HWI-D00306:376:HA62FADXX:1:1103:5752:72040	99	Xist	786	255	73M	=	856	143	ATTTGCGTGTACTGTTGCTGCTGATCGTTTGGTGCTGTGTGAGTGAACCTATGGCTTAGAAAAACGACTTTGC	DFFFFHHFFHIHHIIJJEAHEHGIEGHEGIGIFGGHJBGBGHEFHIIJJJIJIIJGIFHGGIHIHEEFEDDCD	AS:i:146	XN:i:0	XM:i:0	XO:i:0	XG:i:0	NM:i:0	MD:Z:73	YS:i:142	YT:Z:CP
HWI-D00306:376:HA62FADXX:1:1103:5752:72040	147	Xist	856	255	73M	=	786	-143	TGCTCTTAAACGGAGTGGGTGTTCAGGGCGTGGAGAGCCCGCGTCCGCCATTATGGCTTCTGCGTGATACGGC	##A::CAC@2+(<(2(B?<:>:(8-<@5593>5(533BB;<<@0EJIIIJJJIEIJIGIJJJJHFDHFBDFFF	AS:i:142	XN:i:0	XM:i:1	XO:i:0	XG:i:0	NM:i:1	MD:Z:11T61	YS:i:146	YT:Z:CP
HWI-D00306:376:HA62FADXX:1:1103:8976:72199	99	Xist	753	255	73M	=	856	176	GTTATTGCACTACCTGGAATATCTATGCCTCTTATTTGCGTGTACTGTTGCTGCTGATCGTTTGGTGCTGTGT	FFFFFHHHHGIIIIJJIIJJJJJJJJJJJJJJJJGIJJJJIJIJIJJJJJJJJJJJJJJJIJIJI@CHFHHH?	AS:i:146	XN:i:0	XM:i:0	XO:i:0	XG:i:0	NM:i:0	MD:Z:73	YS:i:146	YT:Z:CP
HWI-D00306:376:HA62FADXX:1:1103:8976:72199	147	Xist	856	255	73M	=	753	-176	TGCTCTTAAACTGAGTGGGTGTTCAGGGCGTGGAGAGCCCGCGTCCGCCATTATGGCTTCTGCGTGATACGGC	:?>@>@:CC@:390(7@?33@A<00B@95<:CA:9;;DE;@@ABJJJJJJJJJJJJJJJJJJJHHHHHDDFFF	AS:i:146	XN:i:0	XM:i:0	XO:i:0	XG:i:0	NM:i:0	MD:Z:73	YS:i:146	YT:Z:CP
HWI-D00306:376:HA62FADXX:1:1103:3659:75478	99	Xist	786	255	73M	=	856	143	ATTTGCGTGTACTGTTGCTGCTGATCGTTTGGTGCTGTGTGAGTGAACCTATGGCTTAGAAAAACGACTTTGC	BDDDDFF@FCDFHGHIGIIIIIIIIIIFEFGDGHGIGGEB?DDGHIIIIIIIIEHHIGGHIIGHHH49<?ACA	AS:i:146	XN:i:0	XM:i:0	XO:i:0	XG:i:0	NM:i:0	MD:Z:73	YS:i:142	YT:Z:CP
HWI-D00306:376:HA62FADXX:1:1103:3659:75478	147	Xist	856	255	73M	=	786	-143	TGCTCTTAATCTGAGTGGGTGTTCAGGGCGTGGAGAGCCCGCGTCCGCCATTATGGCTTCTGCGTGATACGGC	##C@@@:>+(+(9(<2<<3@>C<+&@@8895?:,<88?EAF<A@IJJIGGJJJJJIIHBFJIIHHHDDFFFFD	AS:i:142	XN:i:0	XM:i:1	XO:i:0	XG:i:0	NM:i:1	MD:Z:9A63	YS:i:146	YT:Z:CP
HWI-D00306:376:HA62FADXX:1:1103:8457:76337	99	Xist	752	255	73M	=	856	177	AGTTATTGCACTACCTGGAATATCTATGCCTCTTATTTGCGTGTACTGTTGCTGCTGATCGTTTGGTGCTGTG	FFFFFHHHHGJJJJJJIJIJIGJJIJJJIJJJJJJJJJJIJJJIJIJJJIJJJJJIJJJJJHIJJJIJHHHGF	AS:i:146	XN:i:0	XM:i:0	XO:i:0	XG:i:0	NM:i:0	MD:Z:73	YS:i:146	YT:Z:CP
HWI-D00306:376:HA62FADXX:1:1103:8457:76337	147	Xist	856	255	73M	=	752	-177	TGCTCTTAAACTGAGTGGGTGTTCAGGGCGTGGAGAGCCCGCGTCCGCCATTATGGCTTCTGCGTGATACGGC	#######@>4439(20B?9@>@925B?58<3C@??8?DE@AA@AJJIJJJJJIJJJJJJJJJJHHHHHDFFFF	AS:i:146	XN:i:0	XM:i:0	XO:i:0	XG:i:0	NM:i:0	MD:Z:73	YS:i:146	YT:Z:CP
HWI-D00306:376:HA62FADXX:1:1103:10962:76429	99	Xist	849	255	73M	=	856	80	ACGACTTTGCTCTTAAACTGAGTGGGTGTTCAGGGCGTGGAGAGCCCGCGTCCGCCATTATGGCTTCTGCGTG	FFFFFHHHHHJJJJJIJJIJJJHHHJGHHIJJJJJIIFGIJJIJJJJJHFDDDDDDDDDDEDDDDDDDDC@5>	AS:i:146	XN:i:0	XM:i:0	XO:i:0	XG:i:0	NM:i:0	MD:Z:73	YS:i:146	YT:Z:CP
HWI-D00306:376:HA62FADXX:1:1103:10962:76429	147	Xist	856	255	73M	=	849	-80	TGCTCTTAAACTGAGTGGGTGTTCAGGGCGTGGAGAGCCCGCGTCCGCCATTATGGCTTCTGCGTGATACGGC	##AAA@:>4+:99(?<<8(:>A<<5D@8?A:A>:</;CE;@@@AJIJJJJJJJIJJJJJJJJJHHHHHDFFFF	AS:i:146	XN:i:0	XM:i:0	XO:i:0	XG:i:0	NM:i:0	MD:Z:73	YS:i:146	YT:Z:CP
HWI-D00306:376:HA62FADXX:1:1103:11486:77637	99	Xist	553	255	73M	=	856	376	AAAAAAACCTTTCTCGGTCCATCGGGACCTCGGATACCTGCGTTTAGTCTTTTTTTCCCATGCCCAACGGGGC	FFFFFHHHHHJJJJJJIGIJJJJJJJIJJJJJJIIJJJJJJJHHFFFDFFEEEEDDDDDDDDDDDDDDDDDDD	AS:i:146	XN:i:0	XM:i:0	XO:i:0	XG:i:0	NM:i:0	MD:Z:73	YS:i:146	YT:Z:CP
HWI-D00306:376:HA62FADXX:1:1103:11486:77637	147	Xist	856	255	73M	=	553	-376	TGCTCTTAAACTGAGTGGGTGTTCAGGGCGTGGAGAGCCCGCGTCCGCCATTATGGCTTCTGCGTGATACGGC	@3:@:C@A4+(39(<?B?3C>@92&B?58<5CA:<2;BA@@<FGJJJJJIJJIHIJIJJJJJIHHHHHDFFFF	AS:i:146	XN:i:0	XM:i:0	XO:i:0	XG:i:0	NM:i:0	MD:Z:73	YS:i:146	YT:Z:CP
HWI-D00306:376:HA62FADXX:1:1103:18620:77594	99	Xist	571	255	73M	=	856	358	CCATCGGGACCTCGGATACCTGCGTTTAGTCTTTTTTTCCCATGCCCAACGGGGCCTCGGATACCTGCTGTTA	DDEFFHHD1@DHIIIEGBGEGIGGHEGGHHIIIIIIIIIGIIGDEHEHHFFDD@BBDDDDDBBDCDCBDC>CC	AS:i:146	XN:i:0	XM:i:0	XO:i:0	XG:i:0	NM:i:0	MD:Z:73	YS:i:142	YT:Z:CP
HWI-D00306:376:HA62FADXX:1:1103:18620:77594	147	Xist	856	255	73M	=	571	-358	TGCTCTTAAACTGAGTGGGTGTTCAGGGAGTGGAGAGCCCGCGTCCGCCATTATGGCTTCTGCGTGATACGGC	######################################A'86D7ADIIEE<EA>F9EFAEAEEC:D:<A@+DB	AS:i:142	XN:i:0	XM:i:1	XO:i:0	XG:i:0	NM:i:1	MD:Z:28C44	YS:i:146	YT:Z:CP
HWI-D00306:376:HA62FADXX:1:1103:9297:77904	99	Xist	849	255	73M	=	856	80	ACGACTTTGCTCTTAAACTGAGTGGGTGTTCAGGGCGTGGAGAGCCCGCGTCCGCCATTATGGCTTCTGCGTG	FFFFFHGGHHJJJJJIIIIJIJEHIICGHIJJJJJJJFHIIJJIJJJJHFFDDDDDDDDDEDDDDDCCCCB<B	AS:i:146	XN:i:0	XM:i:0	XO:i:0	XG:i:0	NM:i:0	MD:Z:73	YS:i:146	YT:Z:CP
HWI-D00306:376:HA62FADXX:1:1103:9297:77904	147	Xist	856	255	73M	=	849	-80	TGCTCTTAAACTGAGTGGGTGTTCAGGGCGTGGAGAGCCCGCGTCCGCCATTATGGCTTCTGCGTGATACGGC	A?>::A:CD>:33(82;?<::A925DB5<93C>:98;CE@EFDAJJJJJJJJJIJJJIJJIJJHHHHGDFFFF	AS:i:146	XN:i:0	XM:i:0	XO:i:0	XG:i:0	NM:i:0	MD:Z:73	YS:i:146	YT:Z:CP
HWI-D00306:376:HA62FADXX:1:1103:5913:78877	99	Xist	568	21	1S72M	=	856	362	TGGTCCATCGGGACCTCGGATACCTGCGTTTAGTCTTTTTTTCCCATGCCCAACGGGGCCTCGGATACCTGCT	FFFFFHHHHHJJJJJJJJJJJJJIJJJJHJJJJHJJJJJJJJJJHHHHHHFFFFDDDDDDDDDDDDDDDDDDD	AS:i:144	XS:i:43	XN:i:0	XM:i:0	XO:i:0	XG:i:0	NM:i:0	MD:Z:72	YS:i:138	YT:Z:CP
HWI-D00306:376:HA62FADXX:1:1103:5913:78877	147	Xist	856	21	73M	=	568	-362	TGCTCTTAAACTGAGTGGGTGTTCAGGGCGTGGAGAGCCCGCGTCCGCCATTATGGCTTATGCGTGATACGGC	:<>>:C>A:+4(3(+8<?9>:C?85D@;5?:CA>98;CB;;@@BJJJJJJIJJJJJJJJJJJJHHHHHDFFFF	AS:i:138	XN:i:0	XM:i:1	XO:i:0	XG:i:0	NM:i:1	MD:Z:59C13	YS:i:144	YT:Z:CP
HWI-D00306:376:HA62FADXX:1:1103:5913:78877	355	Xist	468	21	17S26M4D4M1D26M	=	856	478	TGGTCCATCGGGACCTCGGATACCTGCGTTTAGTCTTTTTTTCCCATGCCCAACGGGGCCTCGGATACCTGCT	FFFFFHHHHHJJJJJJJJJJJJJIJJJJHJJJJHJJJJJJJJJJHHHHHHFFFFDDDDDDDDDDDDDDDDDDD	AS:i:43	XS:i:43	XN:i:0	XM:i:6	XO:i:2	XG:i:5	NM:i:11	MD:Z:10T4T10^TTCT2T1^A5T7A0T11	YS:i:138	YT:Z:CP
HWI-D00306:376:HA62FADXX:1:1103:5913:78877	403	Xist	856	21	73M	=	468	-478	TGCTCTTAAACTGAGTGGGTGTTCAGGGCGTGGAGAGCCCGCGTCCGCCATTATGGCTTATGCGTGATACGGC	:<>>:C>A:+4(3(+8<?9>:C?85D@;5?:CA>98;CB;;@@BJJJJJJIJJJJJJJJJJJJHHHHHDFFFF	AS:i:138	XN:i:0	XM:i:1	XO:i:0	XG:i:0	NM:i:1	MD:Z:59C13	YS:i:43	YT:Z:CP
HWI-D00306:376:HA62FADXX:1:1103:10916:78916	99	Xist	754	255	73M	=	856	175	TTATTGCACTACCTGGAATATCTATGCCTCTTATTTGCGTGTACTGTTGCTGCTGATCGTTTGGTGCTGTGTG	FFFFFHGHHHJJJJJJJJJJJJJJJJJJJJJJJJJJJJJGHIJJJJJIJJJJJIJIIIJIJJJJEHIHHHHHH	AS:i:146	XN:i:0	XM:i:0	XO:i:0	XG:i:0	NM:i:0	MD:Z:73	YS:i:146	YT:Z:CP
HWI-D00306:376:HA62FADXX:1:1103:10916:78916	147	Xist	856	255	73M	=	754	-175	TGCTCTTAAACTGAGTGGGTGTTCAGGGCGTGGAGAGCCCGCGTCCGCCATTATGGCTTCTGCGTGATACGGC	><@::>>C>4:398<8B?<>3A985DB98?5?::92>DE@FEGHJJJJJJJJJJJJIJJJJJJHHHHHDFFFF	AS:i:146	XN:i:0	XM:i:0	XO:i:0	XG:i:0	NM:i:0	MD:Z:73	YS:i:146	YT:Z:CP
HWI-D00306:376:HA62FADXX:1:1103:10806:78834	99	Xist	645	18	53M1I19M	=	856	284	TATTTTTTTTTCTTTTTCTTTTGCCCATCGGGGCTGTGGATACCTGCTTTAAATTTTTTTTTTTCACGGCCCA	FFFFFHHHHHJJJJJJJIJJJJJJJJJIJJJJIJJJJIHFFFHHFFFFFEEDEEEEDDDDDDDDDDDDDDDDD	AS:i:136	XS:i:55	XN:i:0	XM:i:0	XO:i:1	XG:i:1	NM:i:1	MD:Z:72	YS:i:146	YT:Z:CP
HWI-D00306:376:HA62FADXX:1:1103:10806:78834	147	Xist	856	18	73M	=	645	-284	TGCTCTTAAACTGAGTGGGTGTTCAGGGCGTGGAGAGCCCGCGTCCGCCATTATGGCTTCTGCGTGATACGGC	#####A>::(33<0??@89:(CA80DB98?3DDDB;BCB@AAGGJJJJJJJJJJJIGJJJJJJHHHHHFFFFF	AS:i:146	XN:i:0	XM:i:0	XO:i:0	XG:i:0	NM:i:0	MD:Z:73	YS:i:136	YT:Z:CP
HWI-D00306:376:HA62FADXX:1:1103:10806:78834	355	Xist	451	18	20S42M11S	=	856	498	TATTTTTTTTTCTTTTTCTTTTGCCCATCGGGGCTGTGGATACCTGCTTTAAATTTTTTTTTTTCACGGCCCA	FFFFFHHHHHJJJJJJJIJJJJJJJJJIJJJJIJJJJIHFFFHHFFFFFEEDEEEEDDDDDDDDDDDDDDDDD	AS:i:55	XS:i:55	XN:i:0	XM:i:4	XO:i:0	XG:i:0	NM:i:4	MD:Z:9T20T1T1C7	YS:i:146	YT:Z:CP
HWI-D00306:376:HA62FADXX:1:1103:10806:78834	403	Xist	856	18	73M	=	451	-498	TGCTCTTAAACTGAGTGGGTGTTCAGGGCGTGGAGAGCCCGCGTCCGCCATTATGGCTTCTGCGTGATACGGC	#####A>::(33<0??@89:(CA80DB98?3DDDB;BCB@AAGGJJJJJJJJJJJIGJJJJJJHHHHHFFFFF	AS:i:146	XN:i:0	XM:i:0	XO:i:0	XG:i:0	NM:i:0	MD:Z:73	YS:i:55	YT:Z:CP
HWI-D00306:376:HA62FADXX:1:1103:10806:78834	355	Xist	486	18	4S8M1I37M23S	=	856	447	TATTTTTTTTTCTTTTTCTTTTGCCCATCGGGGCTGTGGATACCTGCTTTAAATTTTTTTTTTTCACGGCCCA	FFFFFHHHHHJJJJJJJIJJJJJJJJJIJJJJIJJJJIHFFFHHFFFFFEEDEEEEDDDDDDDDDDDDDDDDD	AS:i:42	XS:i:55	XN:i:0	XM:i:5	XO:i:1	XG:i:1	NM:i:6	MD:Z:10C2C2A12C0A14	YS:i:146	YT:Z:CP
HWI-D00306:376:HA62FADXX:1:1103:10806:78834	403	Xist	856	18	73M	=	486	-447	TGCTCTTAAACTGAGTGGGTGTTCAGGGCGTGGAGAGCCCGCGTCCGCCATTATGGCTTCTGCGTGATACGGC	#####A>::(33<0??@89:(CA80DB98?3DDDB;BCB@AAGGJJJJJJJJJJJIGJJJJJJHHHHHFFFFF	AS:i:146	XN:i:0	XM:i:0	XO:i:0	XG:i:0	NM:i:0	MD:Z:73	YS:i:42	YT:Z:CP
HWI-D00306:376:HA62FADXX:1:1103:19286:78754	99	Xist	843	255	73M	=	856	86	AGAAAAACGACTTTGCTCTTAAACTGAGTGGGTGTTCAGGGCGTGGAGAGCCCGCGTCCGCCATTATGGCTTC	FFFFFHGHHHJJIJIIJJJJJJJIJJJJJIIJIHHIIGHJJJJAGIGIJHHHHFFDDDDDDDDDDDEDDDCD?	AS:i:146	XN:i:0	XM:i:0	XO:i:0	XG:i:0	NM:i:0	MD:Z:73	YS:i:142	YT:Z:CP
HWI-D00306:376:HA62FADXX:1:1103:19286:78754	147	Xist	856	255	73M	=	843	-86	TGCTCTTAAACTGAGTGGGTGTTCAGGGCGGGGAGAGCCCGCGTCCGCCATTATGGCTTCTGCGTGATACGGC	:9::4@>A>+399(22@<3::>3<5B@958(C::5/>BB@@;00JJJIIGHJJJJIGIJJJJJHHHHHFFFFF	AS:i:142	XN:i:0	XM:i:1	XO:i:0	XG:i:0	NM:i:1	MD:Z:30T42	YS:i:146	YT:Z:CP
HWI-D00306:376:HA62FADXX:1:1103:16016:81054	99	Xist	786	255	73M	=	856	143	ATTTGCGTGTACTGTTGCTGCTGATCGTTTGGTGCTGTGTGAGTGAACCTATGGCTTAGAAAAACGACTTTGC	FFFFFHHFFFIIJJIJJJJJIJJHHJJGIJJJFHIJIGHGGIIHIJJJJJJJJJJJJJJJJJJJHGHFFDEED	AS:i:146	XN:i:0	XM:i:0	XO:i:0	XG:i:0	NM:i:0	MD:Z:73	YS:i:146	YT:Z:CP
HWI-D00306:376:HA62FADXX:1:1103:16016:81054	147	Xist	856	255	73M	=	786	-143	TGCTCTTAAACTGAGTGGGTGTTCAGGGCGTGGAGAGCCCGCGTCCGCCATTATGGCTTCTGCGTGATACGGC	>9:::A>C>44(9282B?9C@C<85B?759(C>A?;;CB;A<@GIIJJJJJJJJJJJJJJJJJHHHHHDFFFF	AS:i:146	XN:i:0	XM:i:0	XO:i:0	XG:i:0	NM:i:0	MD:Z:73	YS:i:146	YT:Z:CP
HWI-D00306:376:HA62FADXX:1:1103:3701:83472	99	Xist	806	255	73M	=	856	123	CTGATCGTTTGGTGCTGTGTGAGTGAACCTATGGCTTAGAAAAACGACTTTGCTCTTAAACTGAGTGGGTGTT	FFFFFHHHHHJJEHIJIFGFGIJFHIJIJJJJJJJJJJJJHHIJJJJJJJJJJJJJIJJJJJHHHEEFFFCBD	AS:i:146	XN:i:0	XM:i:0	XO:i:0	XG:i:0	NM:i:0	MD:Z:73	YS:i:146	YT:Z:CP
HWI-D00306:376:HA62FADXX:1:1103:3701:83472	147	Xist	856	255	73M	=	806	-123	TGCTCTTAAACTGAGTGGGTGTTCAGGGCGTGGAGAGCCCGCGTCCGCCATTATGGCTTCTGCGTGATACGGC	:?ACCA>CC@:39(82<<3:3CA<5D@78CCCC?<83BA;@;:@IJJJJJJJJJJJJJJJJJJHHHHHFFFFD	AS:i:146	XN:i:0	XM:i:0	XO:i:0	XG:i:0	NM:i:0	MD:Z:73	YS:i:146	YT:Z:CP
HWI-D00306:376:HA62FADXX:1:1103:4673:83454	99	Xist	535	17	1S48M1D24M	=	856	395	AAAAAAAAAAAAAAAAAAAAAAAAAACCTTTCCCGGCCCATCGGGCCCTGGTTACCCTGCTTTAATTTTTTTT	FFFFFGHDHFGGJJGDDDDDDDDDD################################################	AS:i:89	XS:i:42	XN:i:0	XM:i:11	XO:i:1	XG:i:1	NM:i:12	MD:Z:17C13T3T8A3^C2A4T0G0C0G4G1C6	YS:i:146	YT:Z:CP
HWI-D00306:376:HA62FADXX:1:1103:4673:83454	147	Xist	856	17	73M	=	535	-395	TGCTCTTAAACTGAGTGGGTGTTCAGGGCGTGGAGAGCCCGCGTCCGCCATTATGGCTTCTGCGTGATACGGC	>?>>:CACCA>?<8??B?<>+@985DB75A>CC?<8;DHGFAFDJJJJJJJJJJJJJIJJJJJHHHHHDFFFF	AS:i:146	XN:i:0	XM:i:0	XO:i:0	XG:i:0	NM:i:0	MD:Z:73	YS:i:89	YT:Z:CP
HWI-D00306:376:HA62FADXX:1:1103:4673:83454	355	Xist	535	17	27M46S	=	856	394	AAAAAAAAAAAAAAAAAAAAAAAAAACCTTTCCCGGCCCATCGGGCCCTGGTTACCCTGCTTTAATTTTTTTT	FFFFFGHDHFGGJJGDDDDDDDDDD################################################	AS:i:43	XS:i:42	XN:i:0	XM:i:2	XO:i:0	XG:i:0	NM:i:2	MD:Z:17C7C1	YS:i:146	YT:Z:CP
HWI-D00306:376:HA62FADXX:1:1103:4673:83454	403	Xist	856	17	73M	=	535	-394	TGCTCTTAAACTGAGTGGGTGTTCAGGGCGTGGAGAGCCCGCGTCCGCCATTATGGCTTCTGCGTGATACGGC	>?>>:CACCA>?<8??B?<>+@985DB75A>CC?<8;DHGFAFDJJJJJJJJJJJJJIJJJJJHHHHHDFFFF	AS:i:146	XN:i:0	XM:i:0	XO:i:0	XG:i:0	NM:i:0	MD:Z:73	YS:i:43	YT:Z:CP
HWI-D00306:376:HA62FADXX:1:1103:4673:83454	355	Xist	667	17	35S7M1D12M1I18M	=	856	297	AAAAAAAAAAAAAAAAAAAAAAAAAACCTTTCCCGGCCCATCGGGCCCTGGTTACCCTGCTTTAATTTTTTTT	FFFFFGHDHFGGJJGDDDDDDDDDD################################################	AS:i:42	XS:i:42	XN:i:0	XM:i:4	XO:i:2	XG:i:2	NM:i:6	MD:Z:7^G4T0G3A12A7	YS:i:146	YT:Z:CP
HWI-D00306:376:HA62FADXX:1:1103:4673:83454	403	Xist	856	17	73M	=	667	-297	TGCTCTTAAACTGAGTGGGTGTTCAGGGCGTGGAGAGCCCGCGTCCGCCATTATGGCTTCTGCGTGATACGGC	>?>>:CACCA>?<8??B?<>+@985DB75A>CC?<8;DHGFAFDJJJJJJJJJJJJJIJJJJJHHHHHDFFFF	AS:i:146	XN:i:0	XM:i:0	XO:i:0	XG:i:0	NM:i:0	MD:Z:73	YS:i:42	YT:Z:CP
HWI-D00306:376:HA62FADXX:1:1103:13122:83416	99	Xist	741	255	73M	=	856	188	ATGGTTTTGTGAGTTATTGCACTACCTGGAATATCTATGCCTCTTATTTGCGTGTACTGTTGCTGCTGATCGT	FFFFDHHHHHIJJIJJJJJJJJJJJJJJJJJJJIJJJJJJJJJJJJJIJJJJGIHIJJJJJJJJJJJJIJJGH	AS:i:146	XN:i:0	XM:i:0	XO:i:0	XG:i:0	NM:i:0	MD:Z:73	YS:i:146	YT:Z:CP
HWI-D00306:376:HA62FADXX:1:1103:13122:83416	147	Xist	856	255	73M	=	741	-188	TGCTCTTAAACTGAGTGGGTGTTCAGGGCGTGGAGAGCCCGCGTCCGCCATTATGGCTTCTGCGTGATACGGC	:3:::C@@@>>?9(<8B?9>3A90-DB759(C@>B?@CBBF<<HGJJJIIJJJJJJJJJJJJJHHHHHDFFFF	AS:i:146	XN:i:0	XM:i:0	XO:i:0	XG:i:0	NM:i:0	MD:Z:73	YS:i:146	YT:Z:CP
HWI-D00306:376:HA62FADXX:1:1103:18380:83414	99	Xist	788	255	73M	=	856	141	TTGCGTGTACTGTTGCTGCTGATCGTTTGGTGCTGTGTGAGTGAACCTATGGCTTAGAAAAACGACTTTGCTC	FFFFFFHFHHJJJJJJJIIJJJJJJHIJIIFHIJIFHHIJJDHIJJJIJIJJJJJJJJJIJJHHHFFDEEECC	AS:i:146	XN:i:0	XM:i:0	XO:i:0	XG:i:0	NM:i:0	MD:Z:73	YS:i:146	YT:Z:CP
HWI-D00306:376:HA62FADXX:1:1103:18380:83414	147	Xist	856	255	73M	=	788	-141	TGCTCTTAAACTGAGTGGGTGTTCAGGGCGTGGAGAGCCCGCGTCCGCCATTATGGCTTCTGCGTGATACGGC	:A@>:C>CC:4+3(82B?9:(A980B?78<5A>:98?CE;@@@@JJJJJJJJJJJJJJJJJJJHHHHHDFFFF	AS:i:146	XN:i:0	XM:i:0	XO:i:0	XG:i:0	NM:i:0	MD:Z:73	YS:i:146	YT:Z:CP
HWI-D00306:376:HA62FADXX:1:1103:1512:84363	99	Xist	646	18	73M	=	856	283	ATTTTTTTTTCCTTTTCTTTTGCCCATCGGGGCTGTGGATACCTGCTTTAAATTTTTTTTTTCACGGCCCAAC	FDFFFHHHHHJIJIJJIJJJJJJJJIJJJJJJIJJGIGEHHHHHFFFFFFEEEEEEEDDDDDDDDDDDDDDDB	AS:i:138	XS:i:56	XN:i:0	XM:i:1	XO:i:0	XG:i:0	NM:i:1	MD:Z:11T61	YS:i:146	YT:Z:CP
HWI-D00306:376:HA62FADXX:1:1103:1512:84363	147	Xist	856	18	73M	=	646	-283	TGCTCTTAAACTGAGTGGGTGTTCAGGGCGTGGAGAGCCCGCGTCCGCCATTATGGCTTCTGCGTGATACGGC	#####@:A@:4(9(B?B?9C@@9(5D@5?A>C>><=BDE@GBGDGIJJIJJJJJJJJIIIIJJHGHHHFFFFF	AS:i:146	XN:i:0	XM:i:0	XO:i:0	XG:i:0	NM:i:0	MD:Z:73	YS:i:138	YT:Z:CP
HWI-D00306:376:HA62FADXX:1:1103:1512:84363	355	Xist	451	18	19S30M1I13M10S	=	856	497	ATTTTTTTTTCCTTTTCTTTTGCCCATCGGGGCTGTGGATACCTGCTTTAAATTTTTTTTTTCACGGCCCAAC	FDFFFHHHHHJIJIJJIJJJJJJJJIJJJJJJIJJGIGEHHHHHFFFFFFEEEEEEEDDDDDDDDDDDDDDDB	AS:i:56	XS:i:56	XN:i:0	XM:i:3	XO:i:1	XG:i:1	NM:i:4	MD:Z:9T20T3C8	YS:i:146	YT:Z:CP
HWI-D00306:376:HA62FADXX:1:1103:1512:84363	403	Xist	856	18	73M	=	451	-497	TGCTCTTAAACTGAGTGGGTGTTCAGGGCGTGGAGAGCCCGCGTCCGCCATTATGGCTTCTGCGTGATACGGC	#####@:A@:4(9(B?B?9C@@9(5D@5?A>C>><=BDE@GBGDGIJJIJJJJJJJJIIIIJJHGHHHFFFFF	AS:i:146	XN:i:0	XM:i:0	XO:i:0	XG:i:0	NM:i:0	MD:Z:73	YS:i:56	YT:Z:CP
HWI-D00306:376:HA62FADXX:1:1103:1512:84363	355	Xist	482	18	49M24S	=	856	447	ATTTTTTTTTCCTTTTCTTTTGCCCATCGGGGCTGTGGATACCTGCTTTAAATTTTTTTTTTCACGGCCCAAC	FDFFFHHHHHJIJIJJIJJJJJJJJIJJJJJJIJJGIGEHHHHHFFFFFFEEEEEEEDDDDDDDDDDDDDDDB	AS:i:43	XS:i:56	XN:i:0	XM:i:7	XO:i:0	XG:i:0	NM:i:7	MD:Z:3C6T3C2C2A12C0A14	YS:i:146	YT:Z:CP
HWI-D00306:376:HA62FADXX:1:1103:1512:84363	403	Xist	856	18	73M	=	482	-447	TGCTCTTAAACTGAGTGGGTGTTCAGGGCGTGGAGAGCCCGCGTCCGCCATTATGGCTTCTGCGTGATACGGC	#####@:A@:4(9(B?B?9C@@9(5D@5?A>C>><=BDE@GBGDGIJJIJJJJJJJJIIIIJJHGHHHFFFFF	AS:i:146	XN:i:0	XM:i:0	XO:i:0	XG:i:0	NM:i:0	MD:Z:73	YS:i:43	YT:Z:CP
HWI-D00306:376:HA62FADXX:1:1103:18486:85162	99	Xist	649	18	49M1D24M	=	856	280	TTTTTTTCTTTTTCTTTTGCCCATCGGGGCTGTGGATACCTGCTTTAAATTTTTTTTTCACGGCCCAACGGGG	FFFFFHHHHHJJJJJIHIIJJJJJIIJJJJJJIJJGHJIJJIIHHHHHHFFFFFDDDDCCDDDDDDDDDDDDD	AS:i:138	XS:i:57	XN:i:0	XM:i:0	XO:i:1	XG:i:1	NM:i:1	MD:Z:49^T24	YS:i:146	YT:Z:CP
HWI-D00306:376:HA62FADXX:1:1103:18486:85162	147	Xist	856	18	73M	=	649	-280	TGCTCTTAAACTGAGTGGGTGTTCAGGGCGTGGAGAGCCCGCGTCCGCCATTATGGCTTCTGCGTGATACGGC	A<:>>C@CC@:39(<8B<333C<<5DB789(C@>?8;CB;A@FFJJJJJJJJJJJJJJJJJJJHHHHHFFFFF	AS:i:146	XN:i:0	XM:i:0	XO:i:0	XG:i:0	NM:i:0	MD:Z:73	YS:i:138	YT:Z:CP
HWI-D00306:376:HA62FADXX:1:1103:18486:85162	355	Xist	451	18	16S43M14S	=	856	494	TTTTTTTCTTTTTCTTTTGCCCATCGGGGCTGTGGATACCTGCTTTAAATTTTTTTTTCACGGCCCAACGGGG	FFFFFHHHHHJJJJJIHIIJJJJJIIJJJJJJIJJGHJIJJIIHHHHHHFFFFFDDDDCCDDDDDDDDDDDDD	AS:i:57	XS:i:57	XN:i:0	XM:i:4	XO:i:0	XG:i:0	NM:i:4	MD:Z:9T20T1T1C8	YS:i:146	YT:Z:CP
HWI-D00306:376:HA62FADXX:1:1103:18486:85162	403	Xist	856	18	73M	=	451	-494	TGCTCTTAAACTGAGTGGGTGTTCAGGGCGTGGAGAGCCCGCGTCCGCCATTATGGCTTCTGCGTGATACGGC	A<:>>C@CC@:39(<8B<333C<<5DB789(C@>?8;CB;A@FFJJJJJJJJJJJJJJJJJJJHHHHHFFFFF	AS:i:146	XN:i:0	XM:i:0	XO:i:0	XG:i:0	NM:i:0	MD:Z:73	YS:i:57	YT:Z:CP
HWI-D00306:376:HA62FADXX:1:1103:18486:85162	355	Xist	486	18	17M1I28M27S	=	856	443	TTTTTTTCTTTTTCTTTTGCCCATCGGGGCTGTGGATACCTGCTTTAAATTTTTTTTTCACGGCCCAACGGGG	FFFFFHHHHHJJJJJIHIIJJJJJIIJJJJJJIJJGHJIJJIIHHHHHHFFFFFDDDDCCDDDDDDDDDDDDD	AS:i:43	XS:i:57	XN:i:0	XM:i:5	XO:i:1	XG:i:1	NM:i:6	MD:Z:10C1C3A12C0A14	YS:i:146	YT:Z:CP
HWI-D00306:376:HA62FADXX:1:1103:18486:85162	403	Xist	856	18	73M	=	486	-443	TGCTCTTAAACTGAGTGGGTGTTCAGGGCGTGGAGAGCCCGCGTCCGCCATTATGGCTTCTGCGTGATACGGC	A<:>>C@CC@:39(<8B<333C<<5DB789(C@>?8;CB;A@FFJJJJJJJJJJJJJJJJJJJHHHHHFFFFF	AS:i:146	XN:i:0	XM:i:0	XO:i:0	XG:i:0	NM:i:0	MD:Z:73	YS:i:43	YT:Z:CP
HWI-D00306:376:HA62FADXX:1:1103:7800:85727	99	Xist	842	255	73M	=	856	87	TAGAAAAACGACTTTGCTCTTAAACTGAGTGGGTGTTCAGGGCGTGGAGAGCCCGCGTCCGCCATTATGGCTT	FFFFFHHHHHJJJJJJJJJJJJJJJJJJJHGIJDHGIIJIJJJJIIJJJJHHHHFFDDDDDDDDDDDEDDDDD	AS:i:146	XN:i:0	XM:i:0	XO:i:0	XG:i:0	NM:i:0	MD:Z:73	YS:i:146	YT:Z:CP
HWI-D00306:376:HA62FADXX:1:1103:7800:85727	147	Xist	856	255	73M	=	842	-87	TGCTCTTAAACTGAGTGGGTGTTCAGGGCGTGGAGAGCCCGCGTCCGCCATTATGGCTTCTGCGTGATACGGC	##@>>C>C>4>9<8<8B??A@@305DB78<>A>><2;DEA;@@GJJJJJIJJJJJJJJJJJJJHHHHHFFFFF	AS:i:146	XN:i:0	XM:i:0	XO:i:0	XG:i:0	NM:i:0	MD:Z:73	YS:i:146	YT:Z:CP
HWI-D00306:376:HA62FADXX:1:1103:10146:87427	99	Xist	542	18	73M	=	856	387	AAAAAAAAAAAAAAAAAACCTTTCTCGGTCCATCGGGCCCTCGGATACCTGCGTTTGGTCTTTTTTTCCCATG	DDDDDFFFFFIIIIIFD6>5?B###################################################	AS:i:130	XS:i:48	XN:i:0	XM:i:3	XO:i:0	XG:i:0	NM:i:3	MD:Z:10C26A18A16	YS:i:146	YT:Z:CP
HWI-D00306:376:HA62FADXX:1:1103:10146:87427	147	Xist	856	18	73M	=	542	-387	TGCTCTTAAACTGAGTGGGTGTTCAGGGCGTGGAGAGCCCGCGTCCGCCATTATGGCTTCTGCGTGATACGGC	43:@:C@C>4>AA8??D@AC>A<2-DB719(C>>?8?AA4@;6DJJJJJJIIJJJJJJIJJJJHHHHHFFFFF	AS:i:146	XN:i:0	XM:i:0	XO:i:0	XG:i:0	NM:i:0	MD:Z:73	YS:i:130	YT:Z:CP
HWI-D00306:376:HA62FADXX:1:1103:10146:87427	355	Xist	616	18	29S38M6S	=	856	342	AAAAAAAAAAAAAAAAAACCTTTCTCGGTCCATCGGGCCCTCGGATACCTGCGTTTGGTCTTTTTTTCCCATG	DDDDDFFFFFIIIIIFD6>5?B###################################################	AS:i:48	XS:i:48	XN:i:0	XM:i:7	XO:i:0	XG:i:0	NM:i:7	MD:Z:3A4G14T0G2A0T1A7	YS:i:146	YT:Z:CP
HWI-D00306:376:HA62FADXX:1:1103:10146:87427	403	Xist	856	18	73M	=	616	-342	TGCTCTTAAACTGAGTGGGTGTTCAGGGCGTGGAGAGCCCGCGTCCGCCATTATGGCTTCTGCGTGATACGGC	43:@:C@C>4>AA8??D@AC>A<2-DB719(C>>?8?AA4@;6DJJJJJJIIJJJJJJIJJJJHHHHHFFFFF	AS:i:146	XN:i:0	XM:i:0	XO:i:0	XG:i:0	NM:i:0	MD:Z:73	YS:i:48	YT:Z:CP
HWI-D00306:376:HA62FADXX:1:1103:10146:87427	355	Xist	455	18	29S39M5S	=	856	503	AAAAAAAAAAAAAAAAAACCTTTCTCGGTCCATCGGGCCCTCGGATACCTGCGTTTGGTCTTTTTTTCCCATG	DDDDDFFFFFIIIIIFD6>5?B###################################################	AS:i:46	XS:i:48	XN:i:0	XM:i:8	XO:i:0	XG:i:0	NM:i:8	MD:Z:5T2G1T0G0T10T3A0T10	YS:i:146	YT:Z:CP
HWI-D00306:376:HA62FADXX:1:1103:10146:87427	403	Xist	856	18	73M	=	455	-503	TGCTCTTAAACTGAGTGGGTGTTCAGGGCGTGGAGAGCCCGCGTCCGCCATTATGGCTTCTGCGTGATACGGC	43:@:C@C>4>AA8??D@AC>A<2-DB719(C>>?8?AA4@;6DJJJJJJIIJJJJJJIJJJJHHHHHFFFFF	AS:i:146	XN:i:0	XM:i:0	XO:i:0	XG:i:0	NM:i:0	MD:Z:73	YS:i:46	YT:Z:CP
HWI-D00306:376:HA62FADXX:1:1103:2191:87588	99	Xist	786	255	73M	=	856	143	ATTTGCGTGTACTGTTGCTGCTGATCGTTTGGTGCTGTGTGAGTGAACCTATGGCTTAGAAAAACGACTTTGC	DFFFFFHHHHJJJHIHHJJJJJJJJJJIIJFJHIIJJIJJJJEDHIJJJJJJIGHIJJJJIJJJHBHFFDEED	AS:i:146	XN:i:0	XM:i:0	XO:i:0	XG:i:0	NM:i:0	MD:Z:73	YS:i:146	YT:Z:CP
HWI-D00306:376:HA62FADXX:1:1103:2191:87588	147	Xist	856	255	73M	=	786	-143	TGCTCTTAAACTGAGTGGGTGTTCAGGGCGTGGAGAGCCCGCGTCCGCCATTATGGCTTCTGCGTGATACGGC	>?C>3C>D@4:3?0??B<3>3@3(0<?8<?CC@:<33?B;@4@@JIJJJIJJJIJJJJJJJIIHGHHHFFFFF	AS:i:146	XN:i:0	XM:i:0	XO:i:0	XG:i:0	NM:i:0	MD:Z:73	YS:i:146	YT:Z:CP
HWI-D00306:376:HA62FADXX:1:1103:6930:87587	99	Xist	312	255	73M	=	856	617	TCTTTCATTGTTTATATATTCTTGCCCATCGGGGCCACGGATACCTGTGTGTCCTCCCCGCCATTCCATGCCC	FFFDDFGHGHIHIIIGGJGIJGGGGIJEIJIJGHIJIJJIHGIIGEGGEGDHDAD@?5=/9>8=CDEADCCDD	AS:i:146	XN:i:0	XM:i:0	XO:i:0	XG:i:0	NM:i:0	MD:Z:73	YS:i:146	YT:Z:CP
HWI-D00306:376:HA62FADXX:1:1103:6930:87587	147	Xist	856	255	73M	=	312	-617	TGCTCTTAAACTGAGTGGGTGTTCAGGGCGTGGAGAGCCCGCGTCCGCCATTATGGCTTCTGCGTGATACGGC	39>C>CACB:>93(22<<3>:A905DB:8<5C@:<8>AB;;4:?IJJIJJJIJJJJIJJJJJJHHHHHDFFFF	AS:i:146	XN:i:0	XM:i:0	XO:i:0	XG:i:0	NM:i:0	MD:Z:73	YS:i:146	YT:Z:CP
HWI-D00306:376:HA62FADXX:1:1103:10572:87828	99	Xist	752	255	1S72M	=	856	178	CAGTTATTGCACTACCTGGAATATCTATGCCTCTTATTTGCGTGTACTGTTGCTGCTGATCGTTTGGTGCTGT	FFFFFHHHHGJJJJJJJJJJJJJJJJIJJJJJJJJHJJJJJJFHHIJJJIIIJJJJJJJJJJIJJJIHFGHG7	AS:i:144	XN:i:0	XM:i:0	XO:i:0	XG:i:0	NM:i:0	MD:Z:72	YS:i:146	YT:Z:CP
HWI-D00306:376:HA62FADXX:1:1103:10572:87828	147	Xist	856	255	73M	=	752	-178	TGCTCTTAAACTGAGTGGGTGTTCAGGGCGTGGAGAGCCCGCGTCCGCCATTATGGCTTCTGCGTGATACGGC	3<:A:A:C>4:99(8<B?9>>>3(-D@5895A>>?8;CB;@8BDJJJJJJJJJJJJJJIJJJJHHHHHDFFFF	AS:i:146	XN:i:0	XM:i:0	XO:i:0	XG:i:0	NM:i:0	MD:Z:73	YS:i:144	YT:Z:CP
HWI-D00306:376:HA62FADXX:1:1103:9531:88498	99	Xist	819	255	1S72M	=	856	111	AGCTGTGTGAGTGAACCTATGGCTTAGAAAAACGACTTTGCTCTTAAACTGAGTGGGTGTTCAGGGCGTGGAG	FFFFFFHFHHJHGGIJJJIJJIIIIJJJIJJFIIGIIJJJJJIIJIIIIJJFHCHGI@EHHHHEFHFDDDDDD	AS:i:144	XN:i:0	XM:i:0	XO:i:0	XG:i:0	NM:i:0	MD:Z:72	YS:i:138	YT:Z:CP
HWI-D00306:376:HA62FADXX:1:1103:9531:88498	147	Xist	856	255	73M	=	819	-111	TGCTCTTAAACTGAGTGGGTGTTCAGGGCGTGGAGAGCCCGCGTCCGCCATTATGGCTTCTGAGTGATACGGC	4<AA>@>C@::3<22(;?3CAC<05DB;5A:CA?=8><A4B;<DIJJGIIJJIIJIIJJIJJIHHHHHFFFFF	AS:i:138	XN:i:0	XM:i:1	XO:i:0	XG:i:0	NM:i:1	MD:Z:62C10	YS:i:144	YT:Z:CP
HWI-D00306:376:HA62FADXX:1:1103:5793:88719	99	Xist	701	255	73M	=	856	228	TTTTTTTCACGGCCCAACGGGGCGCTTGGTGGATGGAAATATGGTTTTGTGAGTTATTGCACTACCTGGAATA	FFFFFHHHHHJJJJJJJJJJJJJJHHFFF?ADDEEDDDDDDFEDCDDDDDDDDDDDEDDDDDDDDDDDDDDDD	AS:i:146	XN:i:0	XM:i:0	XO:i:0	XG:i:0	NM:i:0	MD:Z:73	YS:i:146	YT:Z:CP
HWI-D00306:376:HA62FADXX:1:1103:5793:88719	147	Xist	856	255	73M	=	701	-228	TGCTCTTAAACTGAGTGGGTGTTCAGGGCGTGGAGAGCCCGCGTCCGCCATTATGGCTTCTGCGTGATACGGC	>?CC:C@DC@:3<0@?B?9@>A<85DB78?:C>??8@DHA@@AEJJJJJJJJJJJJJJJJJJJHHHHHFFFFF	AS:i:146	XN:i:0	XM:i:0	XO:i:0	XG:i:0	NM:i:0	MD:Z:73	YS:i:146	YT:Z:CP
HWI-D00306:376:HA62FADXX:1:1103:6615:89435	99	Xist	818	255	73M	=	856	111	TGCTGTGTGAGTGAACCTATGGCTTAGAAAAACGACTTTGCTCTTAAACTGAGTGGGTGTTCAGGGCGTGGAG	FFFFFFHHDHJHIJIIIJIIGIIJJJJIJIJIJJIGIIIIIJJHIIIJJJJJIFHGJFHHHHHHHGFDDDDDB	AS:i:146	XN:i:0	XM:i:0	XO:i:0	XG:i:0	NM:i:0	MD:Z:73	YS:i:146	YT:Z:CP
HWI-D00306:376:HA62FADXX:1:1103:6615:89435	147	Xist	856	255	73M	=	818	-111	TGCTCTTAAACTGAGTGGGTGTTCAGGGCGTGGAGAGCCCGCGTCCGCCATTATGGCTTCTGCGTGATACGGC	C?@@@@>CD@:990?8B?9@CA<85B?5893C:?<88CA@AFBFJJJJJGIJIIIIIIJJJIIHHHHHDFFDD	AS:i:146	XN:i:0	XM:i:0	XO:i:0	XG:i:0	NM:i:0	MD:Z:73	YS:i:146	YT:Z:CP
HWI-D00306:376:HA62FADXX:1:1103:7163:89405	99	Xist	210	255	73M	=	856	719	TTTTGATATTTGTAATATTTTCAGTCAATTTTTCATTTTTAAGGAATATTTCTTTGTTGTGCCTTTTGGTTGA	DBBA8F<F??@BEFGEEHIIIIIIFHEGGGIIIIFGGGIIIHEE@DGDDHGDHGIAGI>F7DCFHIIEGGEG#	AS:i:146	XN:i:0	XM:i:0	XO:i:0	XG:i:0	NM:i:0	MD:Z:73	YS:i:146	YT:Z:CP
HWI-D00306:376:HA62FADXX:1:1103:7163:89405	147	Xist	856	255	73M	=	210	-719	TGCTCTTAAACTGAGTGGGTGTTCAGGGCGTGGAGAGCCCGCGTCCGCCATTATGGCTTCTGCGTGATACGGC	C?AA>C>C@4>><220B?A@:@985B@:59(?>:<88DE<GEHFJJJIIJIJJJJJIJJIIJJHHHHGFFFFF	AS:i:146	XN:i:0	XM:i:0	XO:i:0	XG:i:0	NM:i:0	MD:Z:73	YS:i:146	YT:Z:CP
HWI-D00306:376:HA62FADXX:1:1103:9947:89374	99	Xist	697	255	73M	=	856	232	ATTTTTTTTTTCACGGCCCAACGGGGCGCTTGGTGGATGGAAATATGGTTTTGTGAGTTATTGCACTACCTGG	FFFFFHHHHHIJJIIJJJJJJHIJJIEBDDDDDCBDAACDCDDDDEDCACDDB?CACCEDECDDDDDDDDDDD	AS:i:146	XN:i:0	XM:i:0	XO:i:0	XG:i:0	NM:i:0	MD:Z:73	YS:i:146	YT:Z:CP
HWI-D00306:376:HA62FADXX:1:1103:9947:89374	147	Xist	856	255	73M	=	697	-232	TGCTCTTAAACTGAGTGGGTGTTCAGGGCGTGGAGAGCCCGCGTCCGCCATTATGGCTTCTGCGTGATACGGC	#####@4>@:A><200B@CA@>+2&@?5595CC>B?@DEEA;?FIIJJJJIJJJJJIIJJJJJHHHHHFFFFF	AS:i:146	XN:i:0	XM:i:0	XO:i:0	XG:i:0	NM:i:0	MD:Z:73	YS:i:146	YT:Z:CP
HWI-D00306:376:HA62FADXX:1:1103:15555:89465	99	Xist	707	255	73M	=	856	222	TCACGGCCCAACGGGGCGCTTGGTGGATGGAAATATGGTTTTGTGAGTTATTGCACTACCTGGAATATCTATG	FFFFFHHHHHJJJJJGIJJJJJJ=CGGIHHGHFFFFFFCEEDEDDDDCDDEDDDDDDDDDDDDDDDDEEEEED	AS:i:146	XN:i:0	XM:i:0	XO:i:0	XG:i:0	NM:i:0	MD:Z:73	YS:i:146	YT:Z:CP
HWI-D00306:376:HA62FADXX:1:1103:15555:89465	147	Xist	856	255	73M	=	707	-222	TGCTCTTAAACTGAGTGGGTGTTCAGGGCGTGGAGAGCCCGCGTCCGCCATTATGGCTTCTGCGTGATACGGC	:<CC>>:C:(:9?8??B?<>>A985DB:895C>A?88CB;A@ADJJIJJIHHGJJIHJJIJJIHGGHGFFFFF	AS:i:146	XN:i:0	XM:i:0	XO:i:0	XG:i:0	NM:i:0	MD:Z:73	YS:i:146	YT:Z:CP
HWI-D00306:376:HA62FADXX:1:1103:6119:89573	99	Xist	702	255	73M	=	856	227	TTTTTTCACGGCCCAACGGGGCGCTTGGTGGATGGAAATATGGTTTTGTGAGTTATTGCACTACCTGGAATAT	FFFFFHHHHGJIJJJJJJHIJIIHHHFF7?AAEEDCDDDDFEDCCDDDDDDDDEDEDDDDDDDDDDDDDDDDE	AS:i:146	XN:i:0	XM:i:0	XO:i:0	XG:i:0	NM:i:0	MD:Z:73	YS:i:142	YT:Z:CP
HWI-D00306:376:HA62FADXX:1:1103:6119:89573	147	Xist	856	255	73M	=	702	-227	TGCTCTTAAACTGAGTGGGTGTTCAGGGCGGGGAGAGCCCGCGTCCGCCATTATGGCTTCTGCGTGATACGGC	:9>:4>4@>4+(90?8@?3>3>3(5B:0)8(?>>9/8CA5;8?:JJJJJJJJJJJJJJJJJJJHHHHHDFFFF	AS:i:142	XN:i:0	XM:i:1	XO:i:0	XG:i:0	NM:i:1	MD:Z:30T42	YS:i:146	YT:Z:CP
HWI-D00306:376:HA62FADXX:1:1103:17995:90285	99	Xist	756	255	73M	=	856	173	ATTGCACTACCTGGAATATCTATGCCTCTTATTTGCGTGTACTGTTGCTGCTGATCGTTTGGTGCTGTGTGAG	FFFDDGHHGHIIIIIIIJIIGJJJGHHIIIJJJIJIJGIIJJIIIJJJJJJIJIIJJIIJIIHIIJJHEEHHG	AS:i:146	XN:i:0	XM:i:0	XO:i:0	XG:i:0	NM:i:0	MD:Z:73	YS:i:146	YT:Z:CP
HWI-D00306:376:HA62FADXX:1:1103:17995:90285	147	Xist	856	255	73M	=	756	-173	TGCTCTTAAACTGAGTGGGTGTTCAGGGCGTGGAGAGCCCGCGTCCGCCATTATGGCTTCTGCGTGATACGGC	#######DD@>?908<D??::@925DB8<?:CA>A=;DFGHAA@IJIGEHFJHIGEIIJJJJJHHHHHDDDFF	AS:i:146	XN:i:0	XM:i:0	XO:i:0	XG:i:0	NM:i:0	MD:Z:73	YS:i:146	YT:Z:CP
HWI-D00306:376:HA62FADXX:1:1103:8984:91199	99	Xist	776	255	73M	=	856	153	TATGCCTCTTATTTGCGTGTACTGTTGCTGCTGATCGTTTGGTGCTGTGTGAGTGAACCTATGGCTTAGAAAA	FFFFFHHHHHIJJJJJJIJJJJJJJJJJJJJJJHIJJJIJJJGIJJJIIIIJJHIJJJJJJJJJJJHHHHHHF	AS:i:146	XN:i:0	XM:i:0	XO:i:0	XG:i:0	NM:i:0	MD:Z:73	YS:i:146	YT:Z:CP
HWI-D00306:376:HA62FADXX:1:1103:8984:91199	147	Xist	856	255	73M	=	776	-153	TGCTCTTAAACTGAGTGGGTGTTCAGGGCGTGGAGAGCCCGCGTCCGCCATTATGGCTTCTGCGTGATACGGC	:<@:3@:@>+43<288@<+3:A985DB55<5CA??8>DHAA@DFJJJJJJJJJJJJJJJJJJJHHHHHFFFFF	AS:i:146	XN:i:0	XM:i:0	XO:i:0	XG:i:0	NM:i:0	MD:Z:73	YS:i:146	YT:Z:CP
HWI-D00306:376:HA62FADXX:1:1103:6322:91581	99	Xist	809	255	73M	=	856	120	ATCGTTTGGTGCTGTGTGAGTGAACCTATGGCTTAGAAAAACGACTTTGCTCTTAAACTGAGTGGGTGTTCAG	FFFFFHHHGFHJJJHIIJJJHHHIJJJJJJJJJJJJJIJJJJJIJJJJJGHIJJJIJHHIEHHHHHDEDDEEE	AS:i:146	XN:i:0	XM:i:0	XO:i:0	XG:i:0	NM:i:0	MD:Z:73	YS:i:146	YT:Z:CP
HWI-D00306:376:HA62FADXX:1:1103:6322:91581	147	Xist	856	255	73M	=	809	-120	TGCTCTTAAACTGAGTGGGTGTTCAGGGCGTGGAGAGCCCGCGTCCGCCATTATGGCTTCTGCGTGATACGGC	>9@>>@>CD@>9<8?8D@9>3C9?5DB<<?5?:?<8;DHEA@@?JJJJJJHIJJIJJJJIIJJHHHHHDFFFF	AS:i:146	XN:i:0	XM:i:0	XO:i:0	XG:i:0	NM:i:0	MD:Z:73	YS:i:146	YT:Z:CP
HWI-D00306:376:HA62FADXX:1:1103:11135:91574	99	Xist	827	255	73M	=	856	102	AGTGAACCTATGGCTTAGAAAAACGACTTTGCTCTTAAACTGAGTGGGTGTTCAGGGCGTGGAGAGCCCGCGT	FFFFFHHHHHIJJJJJJJJJJJJJJJJJJJJJJIJIJJJIJIIJFGHIFHIJIIJIJIHHFFDDDDDDDDDD@	AS:i:146	XN:i:0	XM:i:0	XO:i:0	XG:i:0	NM:i:0	MD:Z:73	YS:i:146	YT:Z:CP
HWI-D00306:376:HA62FADXX:1:1103:11135:91574	147	Xist	856	255	73M	=	827	-102	TGCTCTTAAACTGAGTGGGTGTTCAGGGCGTGGAGAGCCCGCGTCCGCCATTATGGCTTCTGCGTGATACGGC	##############?<DB?A:@320B?589(>:55'@CB;@8D@JJJJJIIIIJJIGGJJJJJHHHHHFFFFF	AS:i:146	XN:i:0	XM:i:0	XO:i:0	XG:i:0	NM:i:0	MD:Z:73	YS:i:146	YT:Z:CP
HWI-D00306:376:HA62FADXX:1:1103:11605:92579	99	Xist	706	255	73M	=	856	223	TTCACGGCCCAACGGGGCGCTTGGTGGATGGAAATATGGTTTTGTGAGTTATTGCACTACCTGGAATATCTAT	FFFFFHHHHHIJJJJJJJJJJJJJ@EHHJHHHHFFFFFFCEEDEDDDDDEDEDDDDDDDDDDDDDDDDEEEED	AS:i:146	XN:i:0	XM:i:0	XO:i:0	XG:i:0	NM:i:0	MD:Z:73	YS:i:146	YT:Z:CP
HWI-D00306:376:HA62FADXX:1:1103:11605:92579	147	Xist	856	255	73M	=	706	-223	TGCTCTTAAACTGAGTGGGTGTTCAGGGCGTGGAGAGCCCGCGTCCGCCATTATGGCTTCTGCGTGATACGGC	43@@>C>CC>:>9(<2B<9:3:+20B@789(C::9'3CA8@;@?JJJJJJJJJJJJJJJJJJJHHHHHFFFFF	AS:i:146	XN:i:0	XM:i:0	XO:i:0	XG:i:0	NM:i:0	MD:Z:73	YS:i:146	YT:Z:CP
HWI-D00306:376:HA62FADXX:1:1103:8371:93649	99	Xist	238	255	73M	=	856	691	TTTTTCATTTTTAAGGAATATTTCTTTGTTGTGCCTTTTGGTTGATACTTGTGTGTGTATGGTGGACTTACCT	FFFFDFHD>B@@ADGHGCGIIIIIIIIIIDGFHIIIIIIIBGIGGHF@FHIIDFHIGHIID=EEEBBDFFECA	AS:i:146	XN:i:0	XM:i:0	XO:i:0	XG:i:0	NM:i:0	MD:Z:73	YS:i:146	YT:Z:CP
HWI-D00306:376:HA62FADXX:1:1103:8371:93649	147	Xist	856	255	73M	=	238	-691	TGCTCTTAAACTGAGTGGGTGTTCAGGGCGTGGAGAGCCCGCGTCCGCCATTATGGCTTCTGCGTGATACGGC	#####C@>4+:A9+2(<<3:3@925B?5(<>C>55/;<A@@6<AJIJIJIHEIJJJJJJIJJJHHHHHDFFD?	AS:i:146	XN:i:0	XM:i:0	XO:i:0	XG:i:0	NM:i:0	MD:Z:73	YS:i:146	YT:Z:CP
HWI-D00306:376:HA62FADXX:1:1103:7686:94027	99	Xist	636	255	73M	=	856	293	TGCTGTTATTATTTTTTTTTCTTTTTCTTTTGCCCATCGGGGCTGTGGATACCTGCTTTAAATTTTTTTTTTC	FFFFFHHHHHJJJJJJJJJJHJJJJJHJJJJJJJJJJJJJJJHHHFFFEFFDEEEEEDDDDCCDDDDDDDDDC	AS:i:146	XN:i:0	XM:i:0	XO:i:0	XG:i:0	NM:i:0	MD:Z:73	YS:i:146	YT:Z:CP
HWI-D00306:376:HA62FADXX:1:1103:7686:94027	147	Xist	856	255	73M	=	636	-293	TGCTCTTAAACTGAGTGGGTGTTCAGGGCGTGGAGAGCCCGCGTCCGCCATTATGGCTTCTGCGTGATACGGC	################@833:><<5B?-893C>>?=8DE;A@@@JJJJJJIJJJJIIJJJJJJHHHHGFFFFF	AS:i:146	XN:i:0	XM:i:0	XO:i:0	XG:i:0	NM:i:0	MD:Z:73	YS:i:146	YT:Z:CP
HWI-D00306:376:HA62FADXX:1:1103:19531:95330	99	Xist	559	255	73M	=	856	370	ACCTTTCTCGGTCCATCGGGACCTCGGATACCTGCGTTTAGTCTTTTTTTCCCATGCCCAACGGGGCCTCGGA	FFFFFHHHHHJJJJJJJJJJJJJJJJJJJJJJJJJJJJJJJGIIJJJJHFFEEEEEEDDDDDDDDDDDDDDDB	AS:i:146	XN:i:0	XM:i:0	XO:i:0	XG:i:0	NM:i:0	MD:Z:73	YS:i:146	YT:Z:CP
HWI-D00306:376:HA62FADXX:1:1103:19531:95330	147	Xist	856	255	73M	=	559	-370	TGCTCTTAAACTGAGTGGGTGTTCAGGGCGTGGAGAGCCCGCGTCCGCCATTATGGCTTCTGCGTGATACGGC	###A:C@C:4499(88@<9>:A98-DB5<<3CC?<6?BB8@@@DJJJJJJJJJJIJJJJJJJJHHHHHFFFFF	AS:i:146	XN:i:0	XM:i:0	XO:i:0	XG:i:0	NM:i:0	MD:Z:73	YS:i:146	YT:Z:CP
HWI-D00306:376:HA62FADXX:1:1103:4913:95541	99	Xist	750	255	1S72M	=	856	180	TTGAGTTATTGCACTACCTGGAATATCTATGCCTCTTATTTGCGTGTACTGTTGCTGCTGATCGTTTGGTGCT	FFFFFHHHHHJJJJJJJJJJJJJJJJJJJJJJJJJJJJJJJJJJJIHIJJIIIJJJJJJJJJJJJJJJJHHHH	AS:i:144	XN:i:0	XM:i:0	XO:i:0	XG:i:0	NM:i:0	MD:Z:72	YS:i:146	YT:Z:CP
HWI-D00306:376:HA62FADXX:1:1103:4913:95541	147	Xist	856	255	73M	=	750	-180	TGCTCTTAAACTGAGTGGGTGTTCAGGGCGTGGAGAGCCCGCGTCCGCCATTATGGCTTCTGCGTGATACGGC	3<@@4:(CB:>990<0D?9>3:+(5DB75<5>:59/8CB4;5@?JIJJJJJJJJJJJJIJJJJHGHHHDFFFD	AS:i:146	XN:i:0	XM:i:0	XO:i:0	XG:i:0	NM:i:0	MD:Z:73	YS:i:144	YT:Z:CP
HWI-D00306:376:HA62FADXX:1:1103:8697:96345	99	Xist	438	255	73M	=	856	491	TTTTTTTCTAAACTTGCCCATCTGGGCTGTGGATACCTGCTTTTATTCTTTTTTTCTTCTCCTTAGCCCATCG	DAA@@FDD<FGIIGG>FHIICGHGIGI@G@DFFHGIIGCGGGII4CG7CGIHHEC;AC;@ACACC>>CC2,<?	AS:i:146	XN:i:0	XM:i:0	XO:i:0	XG:i:0	NM:i:0	MD:Z:73	YS:i:146	YT:Z:CP
HWI-D00306:376:HA62FADXX:1:1103:8697:96345	147	Xist	856	255	73M	=	438	-491	TGCTCTTAAACTGAGTGGGTGTTCAGGGCGTGGAGAGCCCGCGTCCGCCATTATGGCTTCTGCGTGATACGGC	@?CA:CDCB::9+(?<<<3>3>905B@<?<3CDC?8;CBB@ABBJJJJJJJJJJIJJJJJJJJHHHHHFFFFF	AS:i:146	XN:i:0	XM:i:0	XO:i:0	XG:i:0	NM:i:0	MD:Z:73	YS:i:146	YT:Z:CP
HWI-D00306:376:HA62FADXX:1:1103:9342:96531	99	Xist	741	255	73M	=	856	188	ATGGTTTTGTGAGTTATTGCACTACCTGGAATATCTATGCCTCTTATTTGCGTGTACTGTTGCTGCTGATCGT	FFFFDHHHHHJGIHHIJIJHIJJJJJIJJJJJJJJJIJIJIJJJJHIJJIJIFGHJJJJJJJJJJJJJHGJHH	AS:i:146	XN:i:0	XM:i:0	XO:i:0	XG:i:0	NM:i:0	MD:Z:73	YS:i:146	YT:Z:CP
HWI-D00306:376:HA62FADXX:1:1103:9342:96531	147	Xist	856	255	73M	=	741	-188	TGCTCTTAAACTGAGTGGGTGTTCAGGGCGTGGAGAGCCCGCGTCCGCCATTATGGCTTCTGCGTGATACGGC	:9>:4>4A>::398?8B?9>3@<85DB8??>?:C<=>DHB@;0?JJJJJJJJJJJJJIJJJJJHGHHHFFFFF	AS:i:146	XN:i:0	XM:i:0	XO:i:0	XG:i:0	NM:i:0	MD:Z:73	YS:i:146	YT:Z:CP
HWI-D00306:376:HA62FADXX:1:1103:19095:96932	99	Xist	776	255	1S72M	=	856	154	TTATGCCTCTTATTTGCGTGTACTGTTGCTGCTGATCGTTTGGTGCTGTGTGAGTGAACCTATGGCTTAGAAA	FFFDFHHHHHJIJJJJJJFHHIIJJIIJJJJJJJJJJJHIJJJHHIJJBFFHIIFHIJJJJJJJJJHHHHHHF	AS:i:144	XN:i:0	XM:i:0	XO:i:0	XG:i:0	NM:i:0	MD:Z:72	YS:i:146	YT:Z:CP
HWI-D00306:376:HA62FADXX:1:1103:19095:96932	147	Xist	856	255	73M	=	776	-154	TGCTCTTAAACTGAGTGGGTGTTCAGGGCGTGGAGAGCCCGCGTCCGCCATTATGGCTTCTGCGTGATACGGC	:<@:3A@@>4>33(@?B<?CCC?<5B?55<3C@>A8?CBABBGHJJJJIIJJIGJIIJJJJJJHHHHGFFFFF	AS:i:146	XN:i:0	XM:i:0	XO:i:0	XG:i:0	NM:i:0	MD:Z:73	YS:i:144	YT:Z:CP
HWI-D00306:376:HA62FADXX:1:1103:10471:97128	99	Xist	842	255	73M	=	856	87	TAGAAAAACGACTTTGCTCTTAAACTGAGTGGGTGTTCAGGGCGTGGAGAGCCCGCGTCCGCCATTATGGCTT	FFFFFHHHHHJJJJJJJJJJJIJJJJJIIFHIJGHIJJJJIJJJJJJJJJHHHHFFDDDDDDDDDDDEDDDDD	AS:i:146	XN:i:0	XM:i:0	XO:i:0	XG:i:0	NM:i:0	MD:Z:73	YS:i:146	YT:Z:CP
HWI-D00306:376:HA62FADXX:1:1103:10471:97128	147	Xist	856	255	73M	=	842	-87	TGCTCTTAAACTGAGTGGGTGTTCAGGGCGTGGAGAGCCCGCGTCCGCCATTATGGCTTCTGCGTGATACGGC	49>::@:DB:>33(22@?3CAC<<5B?5<A@C>??88CHB;;.?JJJJJJJJJJJJJJJJJJJHHHHHDFFFF	AS:i:146	XN:i:0	XM:i:0	XO:i:0	XG:i:0	NM:i:0	MD:Z:73	YS:i:146	YT:Z:CP
HWI-D00306:376:HA62FADXX:1:1103:10594:97457	99	Xist	671	255	73M	=	856	258	ATCGGGGCTGTGGATACCTGCTTTAAATTTTTTTTTTCACGGCCCAACGGGGCGCTTGGTGGATGGAAATATG	FFFFFGHHGHIIJGIJJIIJJJJIJHGIIJJIJJJJHHGFDFDDDDDBBBBD@/5<BDD3?@<CCDACDDCDC	AS:i:146	XN:i:0	XM:i:0	XO:i:0	XG:i:0	NM:i:0	MD:Z:73	YS:i:146	YT:Z:CP
HWI-D00306:376:HA62FADXX:1:1103:10594:97457	147	Xist	856	255	73M	=	671	-258	TGCTCTTAAACTGAGTGGGTGTTCAGGGCGTGGAGAGCCCGCGTCCGCCATTATGGCTTCTGCGTGATACGGC	>9A@@C>D@>>99(8<B<3>>>385DB<8<5?>CA=8DFEF@@AJJJJJJJJJJJJJJJJJJJHHHHHDFFFF	AS:i:146	XN:i:0	XM:i:0	XO:i:0	XG:i:0	NM:i:0	MD:Z:73	YS:i:146	YT:Z:CP
HWI-D00306:376:HA62FADXX:1:1103:3659:97550	99	Xist	786	255	73M	=	856	143	ATTTGCGTGTACTGTTGCTGCTGATCGTTTGGTGCTGTGTGAGTGAACCTATGGCTTAGAAAAACGACTTTGC	FFFFFHHFHFIJJJJJJJJJJJJIJJJIJJJJGHIJJIIHHIIGHHJJJJJJJJJJJJJJJJJJHHHFFDEEC	AS:i:146	XN:i:0	XM:i:0	XO:i:0	XG:i:0	NM:i:0	MD:Z:73	YS:i:146	YT:Z:CP
HWI-D00306:376:HA62FADXX:1:1103:3659:97550	147	Xist	856	255	73M	=	786	-143	TGCTCTTAAACTGAGTGGGTGTTCAGGGCGTGGAGAGCCCGCGTCCGCCATTATGGCTTCTGCGTGATACGGC	49>@@@>C@443<2<8B<3:3A985BB9<?:CCC?;;DE@@A@?JJJJJJJJJJJJJJJJJJJHHHHHFFFFF	AS:i:146	XN:i:0	XM:i:0	XO:i:0	XG:i:0	NM:i:0	MD:Z:73	YS:i:146	YT:Z:CP
HWI-D00306:376:HA62FADXX:1:1103:19259:97768	99	Xist	787	255	3S70M	=	856	145	TTTTTTGCGTGTACTGTTGCTGCTGATCGTTTGGTGCTGTGTGAGTGAACCTATGGCTTAGAAAAACGACTTT	FFFFFHHHHHHHIJJJJJJJJJIJJIJJHIJJJJDHGIJIIHGJJHIJJJJJJHHHHHFFFFFEEEDDDDDDD	AS:i:140	XN:i:0	XM:i:0	XO:i:0	XG:i:0	NM:i:0	MD:Z:70	YS:i:146	YT:Z:CP
HWI-D00306:376:HA62FADXX:1:1103:19259:97768	147	Xist	856	255	73M	=	787	-145	TGCTCTTAAACTGAGTGGGTGTTCAGGGCGTGGAGAGCCCGCGTCCGCCATTATGGCTTCTGCGTGATACGGC	##@CCDCDC@@><2<2B?9:>C<85DB88?:CC?988CEA@B@?JJJJJJIJJJJJJJJJJJJHHHHHFFFFF	AS:i:146	XN:i:0	XM:i:0	XO:i:0	XG:i:0	NM:i:0	MD:Z:73	YS:i:140	YT:Z:CP
HWI-D00306:376:HA62FADXX:1:1103:12107:100101	99	Xist	698	255	1S72M	=	856	232	TTTTTTTTTTTCACGGCCCAACGGGGCGCTTGGTGGATGGAAATATGGTTTTGTGAGTTATTGCACTACCTGG	FFFFFHHHHHIGGG=@FHGGGC=DFB>@6@B?D+2<(88?8>CA@DCDCCDD<2<(:+:3@CACCAACDCCDD	AS:i:144	XN:i:0	XM:i:0	XO:i:0	XG:i:0	NM:i:0	MD:Z:72	YS:i:138	YT:Z:CP
HWI-D00306:376:HA62FADXX:1:1103:12107:100101	147	Xist	856	255	73M	=	698	-232	TGCTCTTAAACTGAGTGGGTGTTCAGGGCGTGGAGAGCCCGCGTCCGCCATTATGGTTTCTGCGTGATACGGC	#########################B@7@CAC@:93/BB;45(:HIIIJIGGIJIIJFIJJIIGHGHDDFDDA	AS:i:138	XN:i:0	XM:i:1	XO:i:0	XG:i:0	NM:i:1	MD:Z:56C16	YS:i:144	YT:Z:CP
HWI-D00306:376:HA62FADXX:1:1103:6008:100476	99	Xist	646	255	73M	=	856	283	ATTTTTTTTTCTTTTTCTTTTGCCCATCGGGGCTGTGGATACCTGCTTTAAATTTTTTTTTTCACGGCCCAAC	FFFFFHHHHHJJJJJJJJJJJJJJJJJJJIJJJIJGIJHHHHHHFFFFFFEEEEEEEDDDDDDDDBDDDDDDB	AS:i:146	XN:i:0	XM:i:0	XO:i:0	XG:i:0	NM:i:0	MD:Z:73	YS:i:146	YT:Z:CP
HWI-D00306:376:HA62FADXX:1:1103:6008:100476	147	Xist	856	255	73M	=	646	-283	TGCTCTTAAACTGAGTGGGTGTTCAGGGCGTGGAGAGCCCGCGTCCGCCATTATGGCTTCTGCGTGATACGGC	33>>:@4A:4:?<228;8+>:@<85DB<<A:C@A<8;DHAA@DDJJJJJJJJJJJJJJJJJJJHHHHHFFFFF	AS:i:146	XN:i:0	XM:i:0	XO:i:0	XG:i:0	NM:i:0	MD:Z:73	YS:i:146	YT:Z:CP
HWI-D00306:376:HA62FADXX:1:1103:10435:100657	99	Xist	359	255	73M	=	856	570	TGTGTCCTCCCCGCCATTCCATGCCCAACGGGGTTTTGGATACTTACCTGCCTTTTCATTCTTTTTTTTTCTT	D?=AAA?AFBBGGGIBGHIIIIGIIIHGGGDHI?@GIHI=FGIHIEG@C@2=CHHEE3?DCEDCCCBBBBCCC	AS:i:146	XN:i:0	XM:i:0	XO:i:0	XG:i:0	NM:i:0	MD:Z:73	YS:i:146	YT:Z:CP
HWI-D00306:376:HA62FADXX:1:1103:10435:100657	147	Xist	856	255	73M	=	359	-570	TGCTCTTAAACTGAGTGGGTGTTCAGGGCGTGGAGAGCCCGCGTCCGCCATTATGGCTTCTGCGTGATACGGC	><CCCCCCB::A<08?@<3@>CABBB@58?5?>A?8/DHAB@@BJJJIIJJJJJJJJJJJJJJHHHHHDFFFF	AS:i:146	XN:i:0	XM:i:0	XO:i:0	XG:i:0	NM:i:0	MD:Z:73	YS:i:146	YT:Z:CP
HWI-D00306:376:HA62FADXX:1:1103:14862:100895	99	Xist	698	255	2S71M	=	856	233	TTTTTTTTTTTTCACGGCCCAACGGGGCGCTTGGTGGATGGAAATATGGTTTTGTGAGTTATTGCACTACCTG	FFFFFHHHHHJHBFCBGHIJFHHHFFD@@@BDBD8?B8>>B>CDC>CCC@CBDA<A:>>CCDDCCDDCDCDDD	AS:i:142	XN:i:0	XM:i:0	XO:i:0	XG:i:0	NM:i:0	MD:Z:71	YS:i:142	YT:Z:CP
HWI-D00306:376:HA62FADXX:1:1103:14862:100895	147	Xist	856	255	73M	=	698	-233	TGCTCTTAAACTGAGTGGGTGTTCAGGGCGTGGAGACCCCGCGTCCGCCATTATGGCTTCTGCGTGATACGGC	>34:3C>>:3>>?8<8B?<3(3(<5:88?<8C@?0,'CB;';(:IIGIJIIIJJJIJJIJJJJGHHHHFFFFD	AS:i:142	XN:i:0	XM:i:1	XO:i:0	XG:i:0	NM:i:1	MD:Z:36G36	YS:i:142	YT:Z:CP
HWI-D00306:376:HA62FADXX:1:1103:9289:101205	99	Xist	605	255	73M	=	856	324	TTTTCCCATGCCCAACGGGGCCTCGGATACCTGCTGTTATTATTTTTTTTTCTTTTTCTTTTGCCCATCGGGG	FFFFFHHGHGIJJJJIJJJJIJIIIJDGGHIJJIJIIIIJIGJHHHHFDDDCDDDDDADDDDDCDDDDDDDDD	AS:i:146	XN:i:0	XM:i:0	XO:i:0	XG:i:0	NM:i:0	MD:Z:73	YS:i:138	YT:Z:CP
HWI-D00306:376:HA62FADXX:1:1103:9289:101205	147	Xist	856	255	73M	=	605	-324	TGCTCTTAAACTGAGTGGGTGTTCAGGGCGTGGAGAGCCCGCGTCCGCCATTATGGTTTCTGCGTGATACGGC	A?C>@C@C>4>99(?8;893@@98&DB8<C:CACA=BDHABA?<JJIJJJJJJJJJJJJJJJJHHGHGFFFFF	AS:i:138	XN:i:0	XM:i:1	XO:i:0	XG:i:0	NM:i:1	MD:Z:56C16	YS:i:146	YT:Z:CP
HWI-D00306:376:HA62FADXX:1:1104:3633:2532	99	Xist	814	255	73M	=	856	115	TTGGTGCTGTGTGAGTGAACCTATGGCTTAGAAAAACGACTTTGCTCTTAAACTGAGTGGGTGTTCAGGGCGT	FFFFDHHHHFHEHIJIHIIJJJJJJJJJJJJJJJJJJJIJJJJJJJJJJJJJJJJJJFHIJBABHFFFFFDD;	AS:i:146	XN:i:0	XM:i:0	XO:i:0	XG:i:0	NM:i:0	MD:Z:73	YS:i:146	YT:Z:CP
HWI-D00306:376:HA62FADXX:1:1104:3633:2532	147	Xist	856	255	73M	=	814	-115	TGCTCTTAAACTGAGTGGGTGTTCAGGGCGTGGAGAGCCCGCGTCCGCCATTATGGCTTCTGCGTGATACGGC	49>>>@:CB::>9(@@@<3A:@38-DB78?:?>:9'8DE;A@??JJJJJJJJJJJJJJJJJJJHHHHHDFFFF	AS:i:146	XN:i:0	XM:i:0	XO:i:0	XG:i:0	NM:i:0	MD:Z:73	YS:i:146	YT:Z:CP
HWI-D00306:376:HA62FADXX:1:1104:4800:2720	99	Xist	800	255	1S72M	=	856	130	TTTGCTGCTGATCGTTTGGTGCTGTGTGAGTGAACCTATGGCTTAGAAAAACGACTTTGCTCTTAAACTGAGT	FFFFFHHHHHJJJJIJJJJFHIJJIIHHIJHIJJJJJIJJJJJJJJJJJJJJJJJJJJJJJJHHHHHHFFFFB	AS:i:144	XN:i:0	XM:i:0	XO:i:0	XG:i:0	NM:i:0	MD:Z:72	YS:i:146	YT:Z:CP
HWI-D00306:376:HA62FADXX:1:1104:4800:2720	147	Xist	856	255	73M	=	800	-130	TGCTCTTAAACTGAGTGGGTGTTCAGGGCGTGGAGAGCCCGCGTCCGCCATTATGGCTTCTGCGTGATACGGC	><@>:>(C@::(3(<8B??@:A92-D@789(C>><38DE@@@D?JJJJJJJJJJJJJJJJJJJHHHHHFFFFF	AS:i:146	XN:i:0	XM:i:0	XO:i:0	XG:i:0	NM:i:0	MD:Z:73	YS:i:144	YT:Z:CP
HWI-D00306:376:HA62FADXX:1:1104:9460:3505	99	Xist	699	255	73M	=	856	230	TTTTTTTTTCACGGCCCAACGGGGCGCTTGGTGGATGGAAATATGGTTTTGTGAGTTATTGCACTACCTGGAA	FFFFFHHHDH>DHGGGEGGDEIHFDBDDBBB3<B8@@@8>CC8CCCDDDD<8?3:>CCCCCACCC@C?>@8?:	AS:i:146	XN:i:0	XM:i:0	XO:i:0	XG:i:0	NM:i:0	MD:Z:73	YS:i:146	YT:Z:CP
HWI-D00306:376:HA62FADXX:1:1104:9460:3505	147	Xist	856	255	73M	=	699	-230	TGCTCTTAAACTGAGTGGGTGTTCAGGGCGTGGAGAGCCCGCGTCCGCCATTATGGCTTCTGCGTGATACGGC	43>@>C>C>>CCCDDBDB<A>>3A5@?5BC>>A?98/CB@/@0AEHDIGIIGFIIIGGGGGEHDHGHHFFFFD	AS:i:146	XN:i:0	XM:i:0	XO:i:0	XG:i:0	NM:i:0	MD:Z:73	YS:i:146	YT:Z:CP
HWI-D00306:376:HA62FADXX:1:1104:16025:3555	99	Xist	152	255	73M	=	856	777	ATTTTTGACGTTTTGATATGTTCTGGTAAGATTTTTTTTTTGACATGTCCTCCATAATTTTTGATATTTGTAA	DDDDBDCF<DAEHIGIHIIIIIIIIIGHGI@E<FHGIIIIIDHFHFHFBBC;?>A66>CDCC>=@>CDDDEED	AS:i:140	XN:i:0	XM:i:1	XO:i:0	XG:i:0	NM:i:1	MD:Z:56C16	YS:i:130	YT:Z:CP
HWI-D00306:376:HA62FADXX:1:1104:16025:3555	147	Xist	856	255	73M	=	152	-777	TGCTTTTAATCTGAGTGGGTGTTCGGGGCGGGGAGAGCCCGCGTCCGCCATTATGGCTTCTGCGTGATACGGC	############################################@@@DAIGG>GIGGCHEGIGFFDDF@DDDB	AS:i:130	XN:i:0	XM:i:4	XO:i:0	XG:i:0	NM:i:4	MD:Z:4C4A14A5T42	YS:i:140	YT:Z:CP
HWI-D00306:376:HA62FADXX:1:1104:13189:3987	99	Xist	740	255	73M	=	856	189	TATGGTTTTGTGAGTTATTGCACTACCTGGAATATCTATGCCTCTTATTTGCGTGTACTGTTGCTGCTGATCG	FFFFFFHHHHIJIJIJJJJJJJJJJJJJJJJJJJJJJJJJJJJJJJJJJJJJJFHGIJJJJJJJJJJJJJJJH	AS:i:146	XN:i:0	XM:i:0	XO:i:0	XG:i:0	NM:i:0	MD:Z:73	YS:i:146	YT:Z:CP
HWI-D00306:376:HA62FADXX:1:1104:13189:3987	147	Xist	856	255	73M	=	740	-189	TGCTCTTAAACTGAGTGGGTGTTCAGGGCGTGGAGAGCCCGCGTCCGCCATTATGGCTTCTGCGTGATACGGC	:<:>@C:CC>:39+8<D@<@:@988DB78<5A::9/;DE@@;@@JJJJJJJJJJJJJJJJJJJHHHHHFFFFF	AS:i:146	XN:i:0	XM:i:0	XO:i:0	XG:i:0	NM:i:0	MD:Z:73	YS:i:146	YT:Z:CP
HWI-D00306:376:HA62FADXX:1:1104:2921:4741	99	Xist	698	255	2S71M	=	856	233	ATTTTTTTTTTTCACGGCCCAACGGGGCGCTTGGTGGATGGAAATATGGTTTTGTGAGTTATTGCACTACCTG	FFFFFHHHHHJJGJJGGIJJCHGFGIHEBDBDDD+<BAC@B8@C>@BDC+>AB??CCCCDCDCCCDDDCDDCC	AS:i:142	XN:i:0	XM:i:0	XO:i:0	XG:i:0	NM:i:0	MD:Z:71	YS:i:146	YT:Z:CP
HWI-D00306:376:HA62FADXX:1:1104:2921:4741	147	Xist	856	255	73M	=	698	-233	TGCTCTTAAACTGAGTGGGTGTTCAGGGCGTGGAGAGCCCGCGTCCGCCATTATGGCTTCTGCGTGATACGGC	#####@@A:4@9<8<8@?9>3@385B@@<?>CA??8>CEA;@?DJJIIJJIJJJJJJIJJJJJHHHHHFFFFF	AS:i:146	XN:i:0	XM:i:0	XO:i:0	XG:i:0	NM:i:0	MD:Z:73	YS:i:142	YT:Z:CP
HWI-D00306:376:HA62FADXX:1:1104:12521:4520	99	Xist	640	255	73M	=	856	289	GTTATTATTTTTTTTTCTTTTTCTTTTGCCCATCGGGGCTGTGGATACCTGCTTTAAATTTTTTTTTTCACGG	FDFFFHHHHHJJIJJJJJJJJJJJJJJJGJJIIJJJJJJHHHFFFFEFEEEDEEDDDCEDDDDDDDDDDDD@D	AS:i:146	XN:i:0	XM:i:0	XO:i:0	XG:i:0	NM:i:0	MD:Z:73	YS:i:146	YT:Z:CP
HWI-D00306:376:HA62FADXX:1:1104:12521:4520	147	Xist	856	255	73M	=	640	-289	TGCTCTTAAACTGAGTGGGTGTTCAGGGCGTGGAGAGCCCGCGTCCGCCATTATGGCTTCTGCGTGATACGGC	##@>:A:A:+4(9(2<@833(@925DD@<<@C@??8;CB;@8@FJJJJJJJJJJJJJIJJJJJHGHHHFFFFD	AS:i:146	XN:i:0	XM:i:0	XO:i:0	XG:i:0	NM:i:0	MD:Z:73	YS:i:146	YT:Z:CP
HWI-D00306:376:HA62FADXX:1:1104:5941:4975	99	Xist	707	255	73M	=	856	222	TCACGGCCCAACGGGGCGCTTGGTGGATGGAAATATGGTTTTGTGAGTTATTGCACTACCTGGAATATCTATG	FFFFFHHHHHJJJJJJJJJJJJJ@GIHHHHHGHFFFFFFEEDEEDDDCDDEDDDDDDDDDDDDDDDDEEEEED	AS:i:146	XN:i:0	XM:i:0	XO:i:0	XG:i:0	NM:i:0	MD:Z:73	YS:i:146	YT:Z:CP
HWI-D00306:376:HA62FADXX:1:1104:5941:4975	147	Xist	856	255	73M	=	707	-222	TGCTCTTAAACTGAGTGGGTGTTCAGGGCGTGGAGAGCCCGCGTCCGCCATTATGGCTTCTGCGTGATACGGC	#######@B:>33+80BB?@:@985B?5895A::52/CB;;@7?JJJJJJJJJJJJJJJJJJJHHHHHFFFFF	AS:i:146	XN:i:0	XM:i:0	XO:i:0	XG:i:0	NM:i:0	MD:Z:73	YS:i:146	YT:Z:CP
HWI-D00306:376:HA62FADXX:1:1104:6623:5660	99	Xist	324	255	73M	=	856	605	TATATATTCTTGCCCATCGGGGCCACGGATACCTGTGTGTCCTCCCCGCCATTCCATGCCCAACGGGGTTTTG	BDDD?FABFAGHDGGIIIGDFHGIIIIFFGIIIIIHIHIIGIIGDDE8<44?D;7(>;>>@@;?@BB@?@@@B	AS:i:146	XN:i:0	XM:i:0	XO:i:0	XG:i:0	NM:i:0	MD:Z:73	YS:i:146	YT:Z:CP
HWI-D00306:376:HA62FADXX:1:1104:6623:5660	147	Xist	856	255	73M	=	324	-605	TGCTCTTAAACTGAGTGGGTGTTCAGGGCGTGGAGAGCCCGCGTCCGCCATTATGGCTTCTGCGTGATACGGC	#########################BB9<<:C@:<8;CA;F@@@JJJJJJIJJJIJJJIHGJJHHHHHDFFFF	AS:i:146	XN:i:0	XM:i:0	XO:i:0	XG:i:0	NM:i:0	MD:Z:73	YS:i:146	YT:Z:CP
HWI-D00306:376:HA62FADXX:1:1104:11619:5720	99	Xist	799	255	73M	=	856	130	GTTGCTGCTGATCGTTTGGTGCTGTGTGAGTGAACCTATGGCTTAGAAAAACGACTTTGCTCTTAAACTGAGT	?BAA>DDBDDIIIIED>EC3ACC9AC9?C?CBCBDCDEDDECDDEBDEEDDDDID?DDE;=CD=A??ADDDD#	AS:i:146	XN:i:0	XM:i:0	XO:i:0	XG:i:0	NM:i:0	MD:Z:73	YS:i:146	YT:Z:CP
HWI-D00306:376:HA62FADXX:1:1104:11619:5720	147	Xist	856	255	73M	=	799	-130	TGCTCTTAAACTGAGTGGGTGTTCAGGGCGTGGAGAGCCCGCGTCCGCCATTATGGCTTCTGCGTGATACGGC	#####################C<<<B@58?AC:>98/DE@@57@JJJJJJJJJJJJJJJJIJJHGHHHDDFFF	AS:i:146	XN:i:0	XM:i:0	XO:i:0	XG:i:0	NM:i:0	MD:Z:73	YS:i:146	YT:Z:CP
HWI-D00306:376:HA62FADXX:1:1104:11567:5530	99	Xist	741	255	73M	=	856	188	ATGGTTTTGTGAGTTATTGCACTACCTGGAATATCTATGCCTCTTATTTGCGTGTACTGTTGCTGCTGATCGT	FFFFDHHHHHIIJHIJJJJIJJJJJJJJJJJJJJJJJJJJJJJJJJJJJJJJIJIIJIJJJJJJJJJJIJIHH	AS:i:146	XN:i:0	XM:i:0	XO:i:0	XG:i:0	NM:i:0	MD:Z:73	YS:i:146	YT:Z:CP
HWI-D00306:376:HA62FADXX:1:1104:11567:5530	147	Xist	856	255	73M	=	741	-188	TGCTCTTAAACTGAGTGGGTGTTCAGGGCGTGGAGAGCCCGCGTCCGCCATTATGGCTTCTGCGTGATACGGC	#######A>+49?082B@<>:>9?5BB58C>DC><88BE@@8A@JJIJJJIJJJJJJJJJJJJHHHHFDFFFF	AS:i:146	XN:i:0	XM:i:0	XO:i:0	XG:i:0	NM:i:0	MD:Z:73	YS:i:146	YT:Z:CP
HWI-D00306:376:HA62FADXX:1:1104:2021:6360	99	Xist	557	255	73M	=	856	372	AAACCTTTCTCGGTCCATCGGGACCTCGGATACCTGCGTTTAGTCTTTTTTTCCCATGCCCAACGGGGCCTCG	FFFFFHHHHHJIJIJJJJJJJJGGIIJJJHIJJIIJJIFHJJJHIJIIGJHDEEEEEDDDDDDDDDDDDDDDD	AS:i:146	XN:i:0	XM:i:0	XO:i:0	XG:i:0	NM:i:0	MD:Z:73	YS:i:146	YT:Z:CP
HWI-D00306:376:HA62FADXX:1:1104:2021:6360	147	Xist	856	255	73M	=	557	-372	TGCTCTTAAACTGAGTGGGTGTTCAGGGCGTGGAGAGCCCGCGTCCGCCATTATGGCTTCTGCGTGATACGGC	###@:@:A>+(99(28783:3C?<5B?5,<5C@:<38>:-@50GJIJIJIIIIIJIIJJJJJJHGGHGFFFFF	AS:i:146	XN:i:0	XM:i:0	XO:i:0	XG:i:0	NM:i:0	MD:Z:73	YS:i:146	YT:Z:CP
HWI-D00306:376:HA62FADXX:1:1104:15194:6938	99	Xist	765	255	73M	=	856	164	CCTGGAATATCTATGCCTCTTATTTGCGTGTACTGTTGCTGCTGATCGTTTGGTGCTGTGTGAGTGAACCTAT	FFFFFHHHHHJJJJJJJJJJJJJJJJJJHJJIJJJIIJJJJJIJJJJJIJJJJFHIJJIIHJJJEHJJHHHHH	AS:i:146	XN:i:0	XM:i:0	XO:i:0	XG:i:0	NM:i:0	MD:Z:73	YS:i:146	YT:Z:CP
HWI-D00306:376:HA62FADXX:1:1104:15194:6938	147	Xist	856	255	73M	=	765	-164	TGCTCTTAAACTGAGTGGGTGTTCAGGGCGTGGAGAGCCCGCGTCCGCCATTATGGCTTCTGCGTGATACGGC	:9:::C@CC>>9?8?8B?9@:A985DB<<C>C@?<;>CE;8@@FJJJJJJJJJJJJJJJJJJJHHHHHFFFFF	AS:i:146	XN:i:0	XM:i:0	XO:i:0	XG:i:0	NM:i:0	MD:Z:73	YS:i:146	YT:Z:CP
HWI-D00306:376:HA62FADXX:1:1104:20793:6907	99	Xist	515	255	67M6S	=	856	414	CATGGATACCTGCTTTTTGTAAAAAAAAAAAAAAAAAAAAAAAAACCTTTTTCTGTCCTTCGGGCCCCGGCGG	BD;A?FBFDFGGIIIIIIDHDIIGIIIIGIFGFDCBBBBBBBBB18(>CC#######################	AS:i:111	XN:i:0	XM:i:5	XO:i:0	XG:i:0	NM:i:5	MD:Z:37C12C2G4A5A2	YS:i:146	YT:Z:CP
HWI-D00306:376:HA62FADXX:1:1104:20793:6907	147	Xist	856	255	73M	=	515	-414	TGCTCTTAAACTGAGTGGGTGTTCAGGGCGTGGAGAGCCCGCGTCCGCCATTATGGCTTCTGCGTGATACGGC	#####@:CB4439(2(B?9>::+2-BB78?:C::?6;CH@BABAJJJJJJJJJJJJJJJJJJJHHHHGFFFFF	AS:i:146	XN:i:0	XM:i:0	XO:i:0	XG:i:0	NM:i:0	MD:Z:73	YS:i:111	YT:Z:CP
HWI-D00306:376:HA62FADXX:1:1104:2395:7233	99	Xist	788	255	73M	=	856	141	TTGCGTGTACTGTTGCTGCTGATCGTTTGGTGCTGTGTGAGTGAACCTATGGCTTAGAAAAACGACTTTGCTC	FFFFFFHGHFGJEHIIIEIIIJIHGGHIJJGIIJJIIHGHJBGIJJJJJJIGIJIJJJIGHHIHHFFFEEEDC	AS:i:146	XN:i:0	XM:i:0	XO:i:0	XG:i:0	NM:i:0	MD:Z:73	YS:i:146	YT:Z:CP
HWI-D00306:376:HA62FADXX:1:1104:2395:7233	147	Xist	856	255	73M	=	788	-141	TGCTCTTAAACTGAGTGGGTGTTCAGGGCGTGGAGAGCCCGCGTCCGCCATTATGGCTTCTGCGTGATACGGC	:3:4:A:@@4:>90??B?9>>>300@<085(?::9'/CB8A@F@IIJIIJIJJJJJHIIIJIGHHHHHDFFFF	AS:i:146	XN:i:0	XM:i:0	XO:i:0	XG:i:0	NM:i:0	MD:Z:73	YS:i:146	YT:Z:CP
HWI-D00306:376:HA62FADXX:1:1104:5188:7570	99	Xist	739	255	73M	=	856	190	ATATGGTTTTGTGAGTTATTGCACTACCTGGAATATCTATGCCTCTTATTTGCGTGTACTGTTGCTGCTGATC	FFFFFHHHGHGIJJIIIHHGIICDHIJIIJJEGIGHIJJJJJJIJJJJJJIGHIJJIIJJJJJJIJJJJIIJH	AS:i:146	XN:i:0	XM:i:0	XO:i:0	XG:i:0	NM:i:0	MD:Z:73	YS:i:142	YT:Z:CP
HWI-D00306:376:HA62FADXX:1:1104:5188:7570	147	Xist	856	255	73M	=	739	-190	TGCTCTTAAACTGAGTGGGTGTTCGGGGCGTGGAGAGCCCGCGTCCGCCATTATGGCTTCTGCGTGATACGGC	###A>>@CA@>>9(22<8?5&0))&@?5(?>A>,,/>C=6A4GIIJIIHEJJJJJJIIHFHGFHHHHHFFFFF	AS:i:142	XN:i:0	XM:i:1	XO:i:0	XG:i:0	NM:i:1	MD:Z:24A48	YS:i:146	YT:Z:CP
HWI-D00306:376:HA62FADXX:1:1104:7877:7706	99	Xist	699	255	73M	=	856	230	TTTTTTTTTCACGGCCCAACGGGGCGCTTGGTGGATGGAAATATGGTTTTGTGAGTTATTGCACTACCTGGAA	FFFFFHHHHHJJIIJJJJIHJJJJHDDDDDD:?@BDDDDDDDDEEDCDDDDACDDACDEDDDDDDCDDDDDDD	AS:i:146	XN:i:0	XM:i:0	XO:i:0	XG:i:0	NM:i:0	MD:Z:73	YS:i:146	YT:Z:CP
HWI-D00306:376:HA62FADXX:1:1104:7877:7706	147	Xist	856	255	73M	=	699	-230	TGCTCTTAAACTGAGTGGGTGTTCAGGGCGTGGAGAGCCCGCGTCCGCCATTATGGCTTCTGCGTGATACGGC	434>@A>@4+49<2<8<<3>:>38-B?58?@CC>?8/DE@@A@BJJJIIIJJJJJJJJJJJJJHHHHHFFFFF	AS:i:146	XN:i:0	XM:i:0	XO:i:0	XG:i:0	NM:i:0	MD:Z:73	YS:i:146	YT:Z:CP
HWI-D00306:376:HA62FADXX:1:1104:16072:8672	99	Xist	698	255	3S70M	=	856	234	AATTTTTTTTTTTCACGGCCCAACGGGGCGCTTGGTGGATGGAAATATGGTTTTGTGAGTTATTGCACTACCT	FFFFFHHHHHJJJHFFGIEHJIJEHIJHB@=@B?B3<B8ACDCCCC@@CC>CBD?8A:@:@>ACC>AC@CDDD	AS:i:140	XN:i:0	XM:i:0	XO:i:0	XG:i:0	NM:i:0	MD:Z:70	YS:i:146	YT:Z:CP
HWI-D00306:376:HA62FADXX:1:1104:16072:8672	147	Xist	856	255	73M	=	698	-234	TGCTCTTAAACTGAGTGGGTGTTCAGGGCGTGGAGAGCCCGCGTCCGCCATTATGGCTTCTGCGTGATACGGC	:9>@@@:CB>CCC<@?B<3>:@<<7B?58<:CADB?>CE@@@?@IJJJJJJJJJJJJJJJIJJHHHHHFFFFF	AS:i:146	XN:i:0	XM:i:0	XO:i:0	XG:i:0	NM:i:0	MD:Z:73	YS:i:140	YT:Z:CP
HWI-D00306:376:HA62FADXX:1:1104:10900:9302	99	Xist	704	255	73M	=	856	225	TTTTCACGGCCCAACGGGGCGCTTGGTGGATGGAAATATGGTTTTGTGAGTTATTGCACTACCTGGAATATCT	FFFFFHHHHHJJJJJJJIJJJJIJJJ7CEHHHHFFFFFFFECEEDDBDDDCDDEDDDDDDDDDDDDDDDDEEE	AS:i:146	XN:i:0	XM:i:0	XO:i:0	XG:i:0	NM:i:0	MD:Z:73	YS:i:146	YT:Z:CP
HWI-D00306:376:HA62FADXX:1:1104:10900:9302	147	Xist	856	255	73M	=	704	-225	TGCTCTTAAACTGAGTGGGTGTTCAGGGCGTGGAGAGCCCGCGTCCGCCATTATGGCTTCTGCGTGATACGGC	:?>A>@:CB:>9<2<8B@9A:@905DDB?C@CA?A?BDE@@AHGJJJJJJJJJJJJJJJJJJJHHHHHFFFFF	AS:i:146	XN:i:0	XM:i:0	XO:i:0	XG:i:0	NM:i:0	MD:Z:73	YS:i:146	YT:Z:CP
[truncated: 28,666 more rows]
