# Supplementary material for: Probing Xist RNA Structure in Cells Using Targeted Structure-Seq
Source: PLoS Genet. 2015 Dec 8;11(12):e1005668. doi: 10.1371/journal.pgen.1005668 (PMC4672913; doi:10.1371/journal.pgen.1005668)
Supplement: S5 Data — (ZIP) [file pgen.1005668.s005.zip › targeted_structure_seq/Xist.fa]

>xist
CGGCTTGCTCCAGCCATGTTTGCTCGTTTCCCGTGGATGTGCGGTTCTTCCGTGGTTTCTCTCCATCTAAGGAGCTTTGGGGGAACATTTTTAGTTCCCCTACCACCAAGCCTTATGGCTTATTTAAGAAAACATATCAAAATTCCACGAGATTTTTGACGTTTTGATATGTTCTGGTAAGATTTTTTTTTTGACATGTCCTCCATACTTTTTGATATTTGTAATATTTTCAGTCAATTTTTCATTTTTAAGGAATATTTCTTTGTTGTGCCTTTTGGTTGATACTTGTGTGTGTATGGTGGACTTACCTTTCTTTCATTGTTTATATATTCTTGCCCATCGGGGCCACGGATACCTGTGTGTCCTCCCCGCCATTCCATGCCCAACGGGGTTTTGGATACTTACCTGCCTTTTCATTCTTTTTTTTTCTTATTATTTTTTTTTCTAAACTTGCCCATCTGGGCTGTGGATACCTGCTTTTATTCTTTTTTTCTTCTCCTTAGCCCATCGGGGCCATGGATACCTGCTTTTTGTAAAAAAAAAAAAAAAAACAAAAAAACCTTTCTCGGTCCATCGGGACCTCGGATACCTGCGTTTAGTCTTTTTTTCCCATGCCCAACGGGGCCTCGGATACCTGCTGTTATTATTTTTTTTTCTTTTTCTTTTGCCCATCGGGGCTGTGGATACCTGCTTTAAATTTTTTTTTTCACGGCCCAACGGGGCGCTTGGTGGATGGAAATATGGTTTTGTGAGTTATTGCACTACCTGGAATATCTATGCCTCTTATTTGCGTGTACTGTTGCTGCTGATCGTTTGGTGCTGTGTGAGTGAACCTATGGCTTAGAAAAACGACTTTGCTCTTAAACTGAGTGGGTGTTCAGGGCGTGGAGAGCCCGCGTCCGCCATTATGGCTTCTGCGTGATACGGCTATTCTCGAGCCAGTTACGCCAAGAATTAGGACACCGAGGAGCACAGCGGACTGGATAAAAGCAACCAATTGCGCTGCGCTAGCTAAAGGCTTTCTTTATATGTGCGGGGTTGCGGGATTCGCCTTGATTTGTGGTAGCATTTGCGGGGTTGTGCTAGCCGGAAGTAGAAAGCCAAGGAGTGCTCGTATTAGTGTGCGGTGTTGCGCGGAAGCCGCAGAGGACTAGGGGATAGGGCTCAGCGTGGGTGTGGGGATTGGGCAGGGTGTGTGTGCATATGGACCCCTGGCGCGGTCCCCCGTGGCTTTAAGGGCTGCTCAGAAGTCTATAAAATGGCGGCTCGGGGGCTCCACCCGAGGCTCGACAGCCCAATCTTTGTTCTGGTGTGTAGCAATGGATTATAGGACATTTAGGTCGTACAGGAAAAGATGGCGGCTCAAGTTCTTGGTGCGGTATAACGCAAAGGGCTTTGTGTGTCACATGTCAGCTTCATGTCTGAGTTAGCCTGGAGAGGTGGCACATGCTCTTGAATGTGTCTAAGATGGCGGAAGTCATGTGACCTGCCCTCTAGTGGTTTCTTTCAGTGATTTTTTTTTTGGCGGGCTTTAGCTACTTGGCGGGCTTTGCCCGAGGGTACACTTGGTGCATTATGGTAGGGTGTGGTTGGTCCTACCTTGTGCCACTCGAAGCTGAGGCAAGGCTAAGTGGAAGTGTTGGTTGCCACTTGACGTAACTCGTCAGAAATGGGCACAAGTGTGAAAGTGTTGGTGTTTGCTTGACTTCCAGTTAGAAATGTGCATTATTGCTTGGTGGCCAGGATGGAATTAGACTGTGATGAGTCACTGTCCCATAAGGACGTGAGTTTCGCTTGGTACTTCACGTGTGTCTTTAGTCATCATTTTTTCGAAGTGCCTGCCCAGGTCGGGAGAGCGCATGCTTGCAATTCTAACACTGAAGTGTTGGATGATGTCGGATCCGATTCGAGAGACCGAGGCTGCGGGTTCTTGGTCGATGTAAATCATTGAAACCTCACCTATTAAAAGAAAGAAAAGTATCTAAGGCCATTTCAAGGACATTTGACTCATCCGCTTGCGTTCATAGTCTCTTACAGTGCTCTATACGTGGCGGTGCAAACTAAAACTCAGCCCGTTCCATTCCTTTGTATTGTTCAGTGGCTAGTCTACTTACACCTTGGCCTCTGATTTAGCCAGCACTGATCTCAAGCGGTTCTCTAAGCCTACTGGGTATAAGTGGTGACTTTGGCCAGAGTCATAGTGGATCACAAATCACTGGTGAAGAGGTAGAATCCTACCTTCTTCCAAAATCTACCCCATGACTATTGCTGGGGTTGCATTTTGATTTCAATGAATATTTTGGATGCCAACGACACGTCTGATAGTGTGCTTTGCTAGTGTTTGAATTTAAAACCGAAGTGATTGTTTTCAAAATGTATTTACGATTTGCTTACTTGTTGAATTCATTTTAATTACCTTTAGTGAATTGTTACTTTGGAGTCCTTAAAGTTTTCAATAATTTTTTTGGCAGATGATACTCAAATTACTTGGCACTTAAATGTACTTTCTTTCAAACTCATCCACCGAGCTACTCTTCAAATTTTTAAGTCTTATAACACAGATACTGTTAATGTAAAGTGAACATTATGACTGGATGTCAGGAGTATTTGAGGTTCTATACCAGTTCAGGCTTTGCTTTTGTTGCTATTGTTGATGCTATATTGACTAATGGTTTTACTTGTCAGCAAGAGCCTTGAATTGTAATGCTCTGTGTCCTCTATCAGACTTACTGTTATAATAGTAATATTAAGGCCTACATTTCAACTTTCTGTGTGTTCTTGCCTTTATGGCATCTAGATTCTCCTCAAGACTCAGCAAATAGTGCTGCTGCTATTGCTGCCCCAGCCCCAGGCCCAGCCCCAGCCCCTGCCCCAGCCCCAGCCCCAGCCCCTGCCCCAGCCCCAGCCCCTGCCCCTGCCCCAGCCCCTGCCCCAGCCCCAGCCCCAGCCCCTACCCCTGCCCCTGCCCCTGCCCCACCCAACCAACCCAATCCAGTCCAGCCCTGCCCCAGCCCAGTCCTAGCCCCAGGCCCAGATACTTTCAGACCTATCCCAAGCCCACTTCTACTTAGAGAAATTCGAATCTTCATTGATTCAGTGCTAAAATGCAGTGTCCATCACTCAGCCTATAAGACTGAGACAGCCCATCTATACCCCCTCCATACTGACTTCTAGAGTCATGGAATTTCACTTAATGCATAGAATCGTATTGCTAAAATGCAGTGCCCATCACTCAGCCTATAAGACTGAGATAGCCCATCTATACCCCCTCCATACTGACTTACAGAGTCATGGAGTTTCACTTAATGCATGCAGTCCTATTGCTAAAATGCAGTGCCCATAACTCAGCCTATAAGACTGAGATAGCCCATTTATACCCCATACCCCCTCCATACTGACTTCTAGGGTCATGGAATTTCACTTAATACATAGAATCGTATTGCTAAAATGCAGTGTCCATCACTCAGTCTATAAGACTGAGATATCCCTATGTATACCCCATACTCCCTCCATACTGACTTCCAGAGTCATAGAATTTCACTTTGCATACGGTCCTATTGCTAAAATGCAGTGTCCATCACTCAGTCTATAAGACTGAGATATCCCTATGTATACCCCATACTCCCTCCATACTGACTTCCAGAGTCATAGAATTTCACTTTGCATACGGTCCTATTGCTAAAATGCAGTGCCCATCACTCAGCCTATAAGACTGAGATAGCCCATCTATACCCCCTCCATACTGACTTCCAGAGTCATGGAATTTCACTTAATGCATGCAGTCCTATTGCTAAAATGCAGTGCCCATCACTCAGCCTATAAGACTGAGATAGCCCATCTATACCCCATACCCCCTCCATACTGACTTCCAGAGTCATGGAATTTCACTTAATGCATGCAGTCCTATTGCTAAAATGCAGTGCCCATCACTCAGCCTATAAGACTGAGATAGCCCATCTATACCCACTCCATACTGACTTCCAGAGTCATGGAATTTCACTTAATGCATGCAGTCCTATTGCTAAAATGCAGTGCCCATCACTCAGCCTATAAGACTGAGATAGCCCATCTATACCCACTCCATACTGACTTCCAGAGTCATGGAGTTTCACTTAATGCATGCAGTCCTATTGCTAAAATGCAGTGCCCATAACTCAGCCTATAAGACTGAGATAGCCCATTTATACCCCATACCCCCTCCATACTGACTTCTAGGGTCATGGAATTTCACTTAATGCATAGAATCGTATTGCTAAAATGCAGTGTCCATTACTCAGCCTATAAGACTGAGATATCCCTATGTATACCCCATACCCCCTCCATACTGACTTCCAGAGACATAGAATTTCACTTTGCATACGGTCCTATTGCTAAAATGCAGTGCCCATCACTCAGCCTATAAGACTGAGATATCCCTATCTATACCCTCTACCCCCTCCATACTGACTTCCAGAGTCATGGAATTTCACATAATGTATAGATTTCTATTGCTAAAATGCAGTGCCCATAACTCAGCCTATAAGACTGAGATAGCCCATCTATACCCCCTCCATACTGAGTTCCAGAGTCATGGAATTTCACTTAATGCATAGAATCGTATTGCTAAAATGCAGTGCCCATCACTCAGCCTATAAGACTGAGCCCATCTATACCCCATACCCCCTCCATACTGACTTCCAGAGTCATGGAATTTCACTTTGCATACAGTCCTACTTTACTTGTCCATGGACAAGTAAACAAAGAACTCTTGTCCTTCATGTTAATCAAGATACACCAATCAAACAAGAGTTTTATATCAGAGACTTGCCATGGAGGTATCATCTCTCAAGTCTCCTTTCCTTTAAGGAAAGAAAACCATTCTGTCATTGCTGTAGTAGTCACAGTCCCAAGTTTCTAAGCAGTGTTCAGTCGTCTTTTCTCATGTATTACCTTGAGTACTGAATAATTCTGTCAGAAATATTTTGTCCATTGGATTAGACTTTAGCTAGTCCAGCCCTGTGTGCATTTAGCAAAGGGGCAAACACAGGTCTGTTATCAGACAGTTAAAGTGCTCAGTCCCAATTTTCAAGGCATTGGCCATTAAAGGGGGTAGAATACTATATACTGTTGGCATGCTGTCATGGGTGCTATCGCCCCAGGTCACATCTTTCTAACTGATGGAGATACATTTATTTGCTCATGATATTGTATACTAGTCTCACATGCTTTCTTATTTCAGCCAAAAACCTCTGCACTGGAACATTTTATGTGGATAATCCTGACTAGGAATTGAGTCTTTTCTCAAGGTCCTAATACTACCCTTGCTTTATGTAAAGAGGGTGCTGATTACTTAATGCCTCTTACACAATTGTGCAAAATTGCAGTTGTTCAAGTCCCCTTCTGTTAGTAACCAAGATCCCATACCCTCATACCCTAATGGGTGACAATCAAGGGTGCCAACCAATGAGACCACTTCTCTGTTCTGGTCTTTCTGCTGTGCTGGGGAATCAAACCTTGAGTCTTGTGTACGCTAGTAAAGCACTGTCATAGAGCTACAGCCCCACCGTGTGGTGGTTTGAGAGAACAGCCTCTTATGTAGCCTGGGCTGGGCGGGACTTACAGGCATTGCCACCTGTAATGTAAACATATTTGTGCCTGTTGTGTGCACAGCTGCATTTGTCCCTCTTCCTAAGCATTGGATAAAGAAACCAAACTAAGTCAAGTCATTTTGTTGGTAATCAAGAAGACCTTTGATCTGTCCTGTTTTTAACTTCCAGGCTGGCCTGGAACTTAGCATATAACCCAGGCTAGCCTTGAGCTCAGGATCTAGCCTGCGTTTAACAAGTGTTGGCATATCTGGTTCCTACCACTATGCCCTGCATGCAGTCTTTCATATTGTGAATGTGCATATGTCATTTCACTGTAGTAATCTGCATCTGGTGAAGACTTATTTGTATTGCAGCAGTATTTAAGATCCTTAACATAGTAAATGTGCACAGTGTTAACTCTATTGTACATATTCTCATGTCCACAGTTGTGCCTTTTAGATCAGGACTCCTGTACTTAGCAAAGCAAAGAGGCTCACTAATATAAAGCTTCTTTCATGAGACTATAGATTGAAACGATTCCAATACGGTCAATGGTCCTTCAAGGTAAGACTTCTGTCTCTGATCATTCATATCCTCTTTGCTTTATGGAATTATGTATGTGCTGTGCACTTGAAACCCCTTCCTCAAACTATTTATGTACATACTGGCAATTTTAGTAGGATCAATTTTACTCTTAACTTTGAAGTACAGAAGTGGTGTTGACCTATAAGGTCCCATTTTGTGGCTTGCTAATAATAATGACTGATTGTAGTAGGCCTTTTCTGTTCACTACAGAAGGAAACCTGAACAGCGTAAAACTGTAATGGCCATAAACATGTACCTTGCATATTAGTATGCATTTACTGCACACATCTCATTCCATTTGGATACGATCCTACTCTCAAACCCTTTTGCAGTACAGCAAGGGTCACTAATCTTTTGGCTTCTTCATCTTCCTGGACACTGGATAAGGCTGTCCCCTCCTTTCCACTCTTTAATTTCCAGGACTATTACTTTAAAGACTTAATATTTGCATAAAGGATGGGGTTTTTAATTGATAACATGTCCCTTGAACATTAATGTATATAACAGGGACATGATCCATTCATTTTAATAAAAATACTTGGCCAGTTAATGTGTAAAATTACACTTATCCACAACCTTATTACTTTTCGGACCATTGTATCTCTTGCACTCCTGCAAGGGATACCGTTTATCTCCCAAGGTCCCTGCTAGTGGACCATTAATATACAGTGAATCTTCCTTTGTCTTTGCCAGTAAACAAAGGCCATACTCCTTCGCCTTTCATTTGCACTATATCAGGATATGCTGATCAACAAGGCCGCATTCTTTTGGACTGTTATCATATATTAAATGTATGCGTATGCACTGCCACCTGCTCTGTGCACTTGAAAGGATCCCACTCACTTCCTTAGCACCTTCAGCAGGAAGTGATAATAAGCTCAAGACTTTCATTTGGAAAGTTCACATGTCTAAGCACTTCTCTAAGAACTACTGTACCCTCTTCTCCGCTTTAAAGCAGAAAGAGGGTTGTACGAAGTGCTCTTCATTTGGACTTAAGTGCATTAATGCAGTTAGTTGTCCATCATTACCTTTGGAGTTGGATTTTACATCCTTGTACTCTTTTGACACCAGAGGCATATTAATTATTTCTGAGCACTTCTCTTGTCAATATTAATCTGTACCCTTACACATATGACCTGTGCGGCAGCAAAGGTTCTGAAATGCCTACCTTTTGACTGGGGCTGCTGAGTGGTAGTAACTATTAGTAACCTCAGCATTTGGATGATTACTATGCAAAAATGTCAAGGACCTGTGTGCTCTCTTTGCATACCATCAAGGCTACTGAGTCCCAGAATTAATTGCTAAGTTATGCGTATTTATAACTATGAATGTCTGGAATATTTTGTCCCCTTTACATTATTGCAGAGGTTGCTGAGCCCCCGAAACTACCCGGTACTGTCAATGAGCACAGGGGCTCTGACGAATGACCTGCTCTCTTCCTTAAACTGATTTTGGGACTCTTAATAGGCACAATGGCAGTTCTGGATGGTTTATTTTCTACTCCAACTTGAGCAAATCCCCTGCTAGTTTCCCAATGATATAATAAAGTACAGCAGTATGTACACCCAACAATGACCCGGATTTCGACCCTTTTTGCATTGCTTTAATATATACAATCCTAAATAGTCACAATCTCACACTTTATAGTGTTCCTTTTGCCCGGCCTCTAGTTTGTCCATTGACCACTTTTCTGAATCACTAATTCTCACAAACCCATCATTAAGGAAGAGTTTGTGCCCTTTCTCAATTCCATCATGCCATCCCTTTTGCCTCTTTGTTTGAACAGTATTGACTGGGCAAAGCCCTTCTCTTGACTTAAAGTCAACAACACCAGTTTACTCACTTCATATGGCTACAGTGTCTCAGTTGCCTTCTCCTTGCTCCCACTGAACAGAGACACCTCGAATTCTTACATTATTCTGGGTAATGTTAATTACCCCAAACACCCTATGTGTCATTAATAAATTTTGGTGTATTTATACACTGAATAGCAAAAGCAGGCCAAAACTAGGTGGATGAGCCTTCAATCTTTAACTTGCACTTCTAAATTATTCCAATTCCAACTGCTGGCACATTCTAGGGCCAGGAACCATTCTTGCCTACCTTTATTAATGCTTTATTGTGCAAAATATTGCAGGCAAGTAGCTCAGGGAGTTGGATTGCCACCTTTTACTTGGGGCTTTCCTTTACAGTATGAACTGAAAATTGTCTTCCTGAGAAGGAAGCTTAGCACTTTTCTTTCCGTTCTTCCTCCAGGAAGGAGCCAACTGTCTGCTTAAGAAACTTTAAGCCCGATTTTGTATATTGCTACTGTACAGGACCAACTGCCAGAAAAGTTATTGATAATTTTATTCCTTAAGAAAGGCATTTGGATTGCAAGGTGGATTGACTGTGAGATCATTAGCTTTTGTGAAGTAAAAATAGCCATTTGTGTCATGTTTCTGAAGACTAAGCAGTGTCTCAGTGTACTGAGGGTGATGAGTCTGTGGAAAGATCAGTGCAACTATTGCAGAATGTTTAAGACAAGTATCTTTGCTTGGTCTTTACTACAAGTTTAACAAAACGAAAAAGTCAATCTTTGTGTGGCCTTTAGTATGATTAACTTTTTGGAAGATGACCTAAGCCTTCTAATCATTATATTTTGTCTGACATTGGTCACCAGTCCTTGCTTATTTTTAAAAGGTGACTGGATGGATTAAATTTGAGAACATGTCAAGTCGCCTTTGAAAATTATATAGGCCATCACATTTAATTAATTCATTCTATCCACCATTAAACTCTGGCAATAATTTGAAGTAGCTTGAAAATTCCTAAAGTGGGAATTTATTTTAGAGATGATAGAACCTGTTTCCCCACTTTACATTTTAAAATATGTCTGCCAGGATCTAATCATTCCTTTAAACGTACACTTCAAAGAGAGATTTTCCTAGTAAGAAAAGAGCTTTCTCTAGTGTGAAGGGTGCTTTGTAGCCGCCGAGTACTTAGGTCTTTTTTGGGAGCTATTGTGTATGAGTGTATGTATGTGTGTGTGTACATGCATGTTGCTGCGCGCAGTCATTCATTCACATGGTGCTCAGACAACAATGGGAGCTGGTTCGTCTATCTTGTGGGTCCTGGAGATCAAAGTGAGATCATCAGGCTTGGCAGCAAGTGCCTTTACCCTCCGCGTGCCATCTTGCCATCCCGCTGCTGAGTGTTTGATATGACATTGCTGATGAAAATAATCATCACAACAGCAGTTCTCCCAGCATTACTGAGAAATGATACTATTTTTCTGAGGAGGATGTTCAAGTAACTCATCCAGTGCAGGATCCTGCTTGAACTACTGCTCCTCCGTTACATCAGACTCTGGCTGTTTAGACTACAGGATGAATTTGGAGTCTGTTTTGTGCTCCTGCCTCAAGAAGAAGGATTGCCTGGATTTAGAGGAGTGAAGAGTGCTGGAGAGAGCCCAAAGGGACAAACAATCCCTATGTGAGACTCAAGGACTGCCAGCAGCCTATACAGCTACATTACATCTCAGCAGAACTTCTCTTCAAGTCCTCGCTACTCTGAACAAAAAGCTTACAGGCCACATGGAGAAAAAAAGATCTCCCCCCAGAATTGTGGGCTTGCTGCTTTGCAGTGCTGGCGACCTATTCCCTTTGACGATCCCTAGGTGGAGATGGGGCATGAGGATCCTCCAGGGGAATAGCTCACCACCACTGGGCAACAGGCCTAGCCCAGATTTCAGTGAGACGCTTTCCTGAACCCAGCAAGGAAGACAAAGGCTCAAAGAATGCCACCCTACATCAAAGTAGGAGAAAAGCTGCTGCAATAGTGGCACTGACCTTCGAGGAAGCCATTCTGCTCTATTTGGTTCTCTCTCCAGAAGCTAGGAAAGCTTTGCCAGCTGTTTACATACTTCAAGATGCACTGCTACCCTACTCATGCCATATAATACACAATGCCATCTACCAAATATTACCCTTCCCCAAAGCAGCACAGAAAACTGGGTCTTCAGCGTGATCAAGCAATGTGAACACACAAAAGGAAGGCAGCTTTATAAATGACCCGAGGATCAACATGCCTGACTGCAGCATCTTAAAAGCAATAGAATGAGTGTGTATTGTGGGTGTGTCTATTTCTTGTTTTATGTATCTATTTTTTCCTTGGTCTGTGTGTCTAATTCTTTGTTACATCTATTTCTTCCTTGCTTTGTGTGTCTATTTCTTCCTTGCTTTGTGTGTCTATTTCTTCCTTGCATTATGTCTAATTCTTTGTTATATCTATTTCTTCCTTGCTTTGTGTCTATTTCTTCCTTGCAGTTGTGTCTAATTCTTTGTTACATCTATTTCTTCCTTGCTTTGTGTGTCTATTTCTTCCTTGCATTGTGTCTAATTCTTTGTTATATCTATTTCTTCCTTGCTTTGTGTGTCTGTCTTCCTTGCTTTGTGTCTATTTCTTCCTTGCAGTTGTGTCTAATTCTTTGTTACATCTATTTCTTCCTTGCTTTTGTGTGTCTTTCTTTCTTGCTTTTGTGTGTCTATTTCTTCCTTGCAGTTGTGTCTAATTCTTTGTTACATCTATTTCTTCCTTGCTTTTGTGTGTCTATTTCTTCCTTGCATTGTGTCTAATTCTTTGGTATATATATTTCTTCATTGCTTTGTGTGTCTATGTCTCCTTGTGTTGTCTAATTCGTTGTTGCATCTATTTCTTCCTTGCTTTGTGTGTCTATTTCTTCCTTGCTTTGTGTGTCTATGTCTTCCTTGCTTTGTGTGTCTATGTCTTCCTTGTTTTGTGTATCTACTTCTTCCTTGTGTGTCTAATTCTTTGTTACATCTATTTCTTCCTTCCTTTGCATGTCTCCTTCTTTCCTTTGTGTGTCTTTTCTGTCTGCAGTGTGTCTTACCTATTCCCATGTTTCTCCTGCATGTTCTTTCTTGCAGAGCTTTGAGCTTTGTTTCACTTTCTCTGGTGCCTGTGTGGTCTGCTTTGTCTTCACTAGCTATGGCTCTCTGTTTTATCTATCTGGTTGCTATTTCTCTTAGCTTTTCTTTCACTCCTGCCTTTCGTGACTCCCCTTTGGGTCACATGTTGCATGCATCCCTCTCTTTTTCTTGTGCTCACCCCACTTGTTCTTTGTTCAAGTTCTCTTTGTCAGTCCATTTCAGTTTTCTTTCTGCTGCTTCTATCCTTAGTGAATTCTTGTTTACATTTCTTCCCTGCCTTTCTTGGGCCACTTTCTCTGTTTTCTTTTGTATTTGTGTCTCTTTGCTATTGGTGGATTTCTTATCTCAGCATCATTCTGTTGCTTTGTGTTTGCTTGTGTTTCTATCTTCTACTTTCCTCCTTTCTGTTCACTTTGAGCATTTCATCTCTTTACAAGTCTGTGTCTCTCTTGTATTCTAAAGTAATCCTTTCTTGGATGTTTCTTTGTATGTACATGTGCGTGTGTGCATGTGTGTTATGTGTGTCATGTGTGAGAGGAGCTTCATAGCCCCTTCCCAATAGGTCCAGAATGTCACCCGTGGAGCCGTTCCTCACACCAGACTGCCCTGAGAAATAATCTAAGACAAAATACATCATTCCGTCCGGTCAGGATTCAAGTGGCTCTGAAGTGAACGCCCAAGTAGAAGACAGAAGTTTTGCGACTTGAGATTTAAAAGGACCAAAATACACAGATGGCCCGTCTTGAGCTGGCTGGACAGAATGCTGACAACCCAAAGAAGAGGAACTGTTTCTACAGGACACCTGTGACTTCCAAGAGCGGGGAACTACGTATGTCATAAGACACAAAACCTGAGCTAAGTCCAAGCATAAGACCTAAGGACCCAATCCTATATGGACAGAATATTTAAGAGATAAAGGCCTATGGCCCAGAACTCTGGAAGGATATTTCTATCCTTCTATCCCCAAGACCAAGAAGGGAAATTCGAAGATGAGACCTGCCCCCCAACCCCAGCATCCCTTTCCATTTCTTATATTTCTATTTAAGCTGTCTTCACTTGAGATGTAATTTTTCATTGTTGCCATTGCCCATAAAGGAATACGTTTTTAGCTGGATAGTATTGTGCAAGGGTCTGTTTTAAACTGGGTCTTAGCCATTTGTTAAATTGTTGATGTTTTACAACTTCCATTTCTCTTCACATCTGCTCCACTTGAGACGGAACTAAATCCAGCCAGTGTATATAGCCTGACTATTGAAACTTCCCTAGGAATAAGCATGCATACAGATATGCATACTGCCATCCTCCCTACCTCAGAAGCCCTAGGCTGACAAGAAAAGGAAAGCATCAGGTTGTTAGGGGGAAAACAATGTCAGGCTATCTAGAGAAAATATAAAGAGTTGTTCCAGACCAATGAGAAGAATTAGACAAGCAATATGCAGATGTGCCAACCCTCTGAGAAGCACCAGCCAGTGTCACCTTCTTTCTTTGGGCTTAGGTGAGCAGGGTATGGTTTTCTAATAATGGTTTGGGGACAAAATGAGGTCTGAACTCCCTGCTCATAGTAGTGGCCGAGTAATTTGGTGCATTTCACCAAAGGAACTCCTGGGTCTAATACCTACCTTTAAAATTAATGATGAGAGACTCTAAGGACTACTTAACGGGCTTAATCTTTTTCGTGCCTTCCTCTTCCTCTGTAAGAGGGAAGTTAAATGACACAGGATGAAAAAGTAACATGCTCATAGCACATTGGCAATTATACATGGTTATTATCTGAAAGTGTAGAGCTTTTCCTATAAGGCATCAGACTAAGTACCTGAAGCTTTGTGGGTTCATGGTCTTAGTTGCATATTCCTTAGTTGCAAATCCTTTTCAAAAGGTAAGAAAAAGGCACACTGGTCTATTGCCTGTACTTGATCAAGCCCTGATATGAATGCCAGGGAATGTCTGAGTAACATTAATTTCCTTCCCTGCATATTTTTTGTGCTGAATACTAAGGCTGTGATGCTTCACTGTGGTCACCCCCAGGTAACAAGATATTACCAGGTAACCAGGAAACGTATGAATACGTAAACCATGAAGCCTACTGTAACTTCCAAGTCAGTGCTGAGTATGTATTACATAGTAGCTGAAGTCTACGCCTCTGTGTGCTATAGGCACAAAGATTGCTCTAGGAATAACATGCTTTGTAAAAACAAATATATGAACATAACGGGGCTTGAATGAATAACAGTCCATATACTTAAGGCCAGTGTGTTTCTTCTGCTTTGGTGAGGCTCAGTAAGTTATATTATACCAGGTAGCAGAAGAGAAAACACATGGAAACTGATTTTAAACTACAAACTAGGTCACTAATGCAGGTGATTGATTACCCTATTCTGATCACCTTCTAATTTCTGAATACCCATGTTCAGCACTGGGAATAACAAAGGGGGACATTACCACAGAACTAGAATTTACAAAAGAATGCATTAAATAAAGCATTATACAGCTATCAATTGTTCCATGTGTGCAAATGAATGACTACTAACTACCTCTGATGTATCCGATATTGTTTTGGGTACATGAAATATTCATGAGTAACTGCCATGAAATAAGAATGTTTGCATTCCATACTATTCATAAGGAATGAGCCAATGCTTAATTTAATCAGTCAAAACTTGAGTGATAAGGGCATGTTAATACAAGAACATTTGCCCAGGTCACATTATGGTTGTGGGTACTTTCTTAACTATAAAGCAGTTCAGTAGTATAAGACAAGACAAATTTTCTATAGAAATAAAGCTGCCTATAAAATAGGCATAGTCTCTACAAAATTTTCATTGTACTTTTTAGCCCATAATGGGAAGAGTACAGTTAACAAGCTGGGTGTGGTAGCATGTGCTCTGAGCTGAAGCAACAGGACCACTTGAGCCCAGAAATTGGAGGCTAGCCTGGGAAGACCATAAGGTCAATCTCAAACCTGGAGGCTAAATATTGTCTCCCATGTGTATATTCTCTTTCATGGGTACTGGAGAGATACACAGACGTACATTTCAGTGTGTCCACACTTGAGAATAATATGTACGTTGGCATTTTATGAACTCGGAGGTACCATATAAATGTAACAATTCATTTTCTTACTTGGTATCAATTTCCAGGCTTTTAAAATTCTGCCACATTTATTATACTGTGAAAATAAAGTAAATAAGTAACTGTGAACCACTGAATATATGAAGCATTCAATACTTGATGAGTACATACTGAATGGCAGTCATTTATTACAAAACAGTGCCCTTGCTAGGCACTGGGATGCAAAGAGCATTCTCATTGTCCTGTGTATCTAAAGAAATTATGCATGAGATTAATTTATAATTTGTAAACTGCCATATATATGTGTATATATGCAATATTTGCCTGGTGTGCAATGACTTTGCTTTTATCCCAGGCATGCACAACAGATCTGTGTGGAGCTTTGTGAAGTCTACAGTTCTATAAAGCCGGGACCTAACTGTTGGCTTTATCAGTGAACAGTGATTACTTTCTAAGTTTCATAATGGCTGAAACTTAATCATAATGCTTATCACCTAACACCACCTAATAATAATTTTACCATGCTATGTGTTGAGCGAACACATAGATTGCTTTCTAGCATTATGTAGCACTTATAGGAGTGAAATCTAGACCAAAACTTCAATTCACTTCAATGAGGAAATGAAAACAGAAAAAAAAAATGGATTTGTGCAAGGCAGTGTGCTAAATGTTACACTGAGTGGACTATGCTGTCTAGGATACTTCCCAGCTGGCTTGACTGAGGAGGTGGAAAAGGTTTTATTAATGACAGGAACTTTTTCCATCCAGTTTCTTAAATGTTTGTTGAATGCTGCTGCCAGAGATGAATTACAAACACCTTGCCAGTAAAGGAGTTTTATAGGGCCAGAGTGAGATAATCCCAGAGCATGGGTATCAGGGAACAAAACGGGAAGAGGCCAGAGCATCTGATGGCATGTACTCAGTGTGGCCCAGAACCTCTCGAACTAGATGTACTGGCTGGAGGGACCAAGCATGCAGAACACAACACCTAATGAAACATTGTATATAAAATATGCTAACCTAGGTCCTAAAACTAAAATGTGAGGTGGACCTAGTGTAGATCACTGATCATAGGAGACATGGTCTCATAAAGCCCAGGCTGGTTCTAATTGGTGACTGTCACAGCTTCTCAAGTGCTGAGATTACAGATGTGCTTAACCCATGCCCAGCCTGAAGAATATATCTGATTACTGAGTGAATAATATTTTTAAAGAATTATATATTTTATGTATATGAGTACGCTGTTGCTGTCTTCAGACACACCAGAAGAGGGCACCACATCACATTACAGATGGTTGTGAGCCCCCATGTGGTTGTTGGGATTTGAACTCAGGACCTTCGGAAGAGCAGTCAGACTCTTAACCACTGAGTCATCTCTCCAGCCTTCTGAGTAAATATTTTAACTATAATGGCTGTTTGCGAAACCCAACCAAGGCCAAGATTCCTTCAACATAAACTGGAGACTTCCTAGCTAAGGAAGCTCCAAAAGTCATTTTCTCATTGGCCTAGCTTGAAGCCAGGACAGACTTAAAGTCTGTCCTTTAATTCATTACCCATTTTCCTTTTCTTACTGTTGAAGTGTTTCAAAGGAGAATCAAGATGAATCGATAATTCTAAACGTATTTGTTCATTGCCTGGCTCAGCGTCATGTGAGCAAGAAGAATATACTATCACACTCATACTTTTAACTTAAGTGTGATGAAAGTGCAGTTCTAAGTACTAAAATTTCTAAGTACTGAAAAGAACAAAGACATTTAAAGGATGCAACCCAAAGTGTACTTTACCTCAGTAGTTTCTGAGGGGACTGCAGTCACACCTTGAGACTACAGCTCTCACTTTAGCTGGGAAAAACATCAAGGTGTAGAGGAGGCAAGTTAAATAAAAAGTTGCTCCCCTCCTCATGGGCATGCTTGGTAGAGTGGAAATAATAAAAGAGGTTCTCTATTTCCTCGGTTCCACACATTGCAGAAGATGCTACTGGATGCTAAGTGCAACACATTTGTTCCAAAAGGGCACTCAGTGTGACTTACAGATGCCCCGGAAAGCAGAGGGATGCTCTTTATTAAACAGAAATATTAGCTCAAACGTTTTCTAGACTGAAGAACACTTTCCTCATTTCCCACAGTTTGCCTCAGAGGTTGAATACAGGAAGGTTATTATTCATTCATTTGCTTTATTGGTTCGCCTGTTCTACAAGGATTTGCATGTCTCTTAGGCCTTCACTTGGCTCCTGAGACATGGAAAAAGGAAACATAGACATAGGGAAGTGCTGGATGGGGGGGGGGGGTCTCTTTTCTGGGTAGTGGCACGACTTAGTCCTTAGTCCCCAAGTAATATGCAATGTGAGTCCTCATCCTCATGTCTTCTCCGGCCACTGCAATGAGTGGGAAGCTGGGCTTTGTAGCAAGCCTGACCCTAAAGTTACAGAAGCCCTCCACGCTAAGAAACTCAATTTTCTAGGCCATTTTAGCTATGACTGTGACCACTACTGGTCAGGAGGGATGACAGCCATCTAAGTTCCACAATCTTAGGCTACTTTGCATTATCCTGGGGCAAACAAGCCATTTTTGAGCTGCAGCAGGCTTTGAAATACATTGACCAATTTTGCCTGTGTTCGTTAAACCTTTTACCTTTTTACATGCTAATGCTCACAGTAATTTAGAAATGTTCTCCTTACTATAATATACTCAAGGTGGCTTGCTATGGTAAAATAATGCCAGTGGATGAAAATAACATTAATGTTTAACATTCTTGCATAAAATTTAAGAATAATAAAATTGACAACAATCAGAAAACTGGAGGAACGAAAGACCAAATTGAAAGAACTTGAAAAAGATTAAAAATGCCTGTGCTTTGACCCTTTCCATTTTTCTTTCACTCACAGAGGGTGGGACAGGAGGCCGAGTGAAGGAAAGGGTCCAGCCTGTCTATCTGGAATCTAAGTTGGGACTTTAATGCAGTTCCACAAAATTGGTATTAATTCGCTAAATGTTTCTGAAAATGTATTTTCATCTAAATGGCTATCAGCTAAGCCTTGAGTCAAATGGGAATGAAACAGATTAAGTCAATGTGATCTCTTTATCCAAGTTGCCTTAGAGCTGAAGTCACAATTTGCTGTAAGGAAGCTTATTCATTGTAGCATACGCATACTTTCAAAGTATCTAGACTTTACTTAGTAACCCAATCAGGACATTCAGGCAAAAGAAAAGGAACAGAGAAGATGGAGCCAGGTTGAAGAGGTCTGGGAGTTCAAACAAATTTTTTTCATTTTCATTAAAACTCAATTGGGCATCAAAAGTGTTACTAATATTAGCTTTTAATTAGTGGAAATTGGCTGGATTCAGTAATATCCCTTTGTATGGGTAGGAATGGGCTTACATTTCTGGAATTTGCAAAGGAAAAAATAACTGAAAGCCTTCCTTTCACAGTTACTGCCATCAATATTGCTACCAATTAAGCACATCCTACCATCATCTGCTTTGATCACATAAATGAACTGTGTACCAATCTGTTGTTGAAAGACTGGAGTCATCTTCCCACCAACTGTGAAAAAACACATGGAAAACACCTGGACTTTGTGAACGGATGCGGAATACAGAACTTCTGTTGACTCTTGGGTGTTTTGAAGACTTGAAAAAAAAAACTGTTGCTTACCAACATGTCACAATGAGTCCGTGTGTGGGTGGGTGGATGGGTGGGTGGGTGGGTGGGTGGGTGGTTGAGTGGGTGGGGTAGTTTGCTGTTAAATAAAATGCTTTGTTTTGAA
